# Supplementary material for: Rewiring of the Human Mitochondrial Interactome during Neuronal Reprogramming Reveals Regulators of the Respirasome and Neurogenesis
Source: iScience. 2019 Sep 4;19:1114–32. doi: 10.1016/j.isci.2019.08.057 (PMC6831851; doi:10.1016/j.isci.2019.08.057)
Supplement: Table S1. Differentially Expressed Transcripts in DNLCs by Bulk RNA-Seq or scRNA-Seq, and C20orf24 Variants in CIV-Deficient Patient Fibroblasts from Whole-Exome Sequencing, Related to Figures 1, 5, S1, and Transparent Methods [file mmc2.xlsx]

## Sheet: NTERA RNA-seq DNLC vs ESCC
Table S1. Differentially expressed transcripts in DNLCs by bulk RNA-seq or scRNA-seq, and C20orf24 variants in CIV-deficient patient fibroblasts from whole exome sequencing
Subtitle: Significantly altered transcripts in DNLCs by RNA-seq
UniProt ID	Transcript detected	Ensembl ID	Log CPM (Counts per Million)	Fold Change (FC)	Log2 FC (DNLCs/ECSCs)	P-Value	False discovery rate (FDR or Q-value)	-LOG10 Q-value
Q01860	POU5F1	ENSG00000204531	5.15581	-613.005	-9.25975	3.82417e-08	4.34411e-06	5.3621
P00918	CA2	ENSG00000104267	2.0104	-207.205	-7.69492	6.94832e-06	7.02203e-05	4.15354
Q15398	DLGAP5	ENSG00000126787	3.7138	-101.61	-6.6669	8.05173e-09	2.15221e-06	5.66712
P06493	CDK1	ENSG00000170312	3.90174	-74.8642	-6.2262	1.00383e-07	6.80999e-06	5.16685
P68032	ACTC1	ENSG00000159251	4.00851	-29.0575	-4.86084	9.22701e-07	2.21111e-05	4.65539
Q6GPH4	XAF1	ENSG00000132530	3.4315	-21.7208	-4.441	0.00171532	0.00387398	2.41184
Q9H611	PIF1	ENSG00000140451	1.86664	-19.9389	-4.31751	5.67682e-06	6.14157e-05	4.21172
Q15004	KIAA0101	ENSG00000166803	2.36282	-17.3537	-4.11717	2.78899e-06	4.19735e-05	4.37703
P04183	TK1	ENSG00000167900	2.49676	-17.0036	-4.08777	4.96298e-07	1.5804e-05	4.80123
Q8NCD3	HJURP	ENSG00000123485	3.46661	-14.0991	-3.81753	1.35036e-06	2.7837e-05	4.55538
P29728	OAS2	ENSG00000111335	7.13466	-13.4799	-3.75274	1.07871e-08	2.45677e-06	5.60964
P40305	IFI27	ENSG00000165949	5.26604	-12.1811	-3.60658	1.51942e-05	0.00011448	3.94127
P31327	CPS1	ENSG00000021826	1.85034	-9.80061	-3.29287	0.000667698	0.00177942	2.74972
P23378	GLDC	ENSG00000178445	2.3673	-6.88457	-2.78337	1.91626e-06	3.34893e-05	4.47509
Q8WXG1	RSAD2	ENSG00000134321	4.06596	-5.51742	-2.46399	1.19718e-05	9.74738e-05	4.01111
O14879	IFIT3	ENSG00000119917	5.79428	-4.82131	-2.26942	3.98037e-08	4.39477e-06	5.35706
P51530	DNA2	ENSG00000138346	2.90893	-4.44266	-2.15142	5.82197e-07	1.69883e-05	4.76985
Q8NCN5	PDPR	ENSG00000090857	6.54608	-4.42886	-2.14693	0.00486632	0.00936641	2.02843
P45379	TNNT2	ENSG00000118194	3.59986	-4.42651	-2.14617	1.8405e-05	0.000128357	3.89158
Q9UDR5	AASS	ENSG00000008311	4.34873	-3.62669	-1.85865	2.4195e-06	3.84718e-05	4.41486
Q5EBM0	CMPK2	ENSG00000134326	4.77461	-3.4163	-1.77243	1.33942e-07	7.59967e-06	5.11921
Q8NE62	CHDH	ENSG00000016391	2.32048	-3.38995	-1.76126	4.91642e-05	0.00024971	3.60256
P38398	BRCA1	ENSG00000012048	2.7228	-3.37494	-1.75486	0.00130548	0.0030951	2.50933
P09912	IFI6	ENSG00000126709	9.90229	-3.20264	-1.67926	3.2518e-05	0.000188873	3.72383
Q9Y619	SLC25A15	ENSG00000102743	2.46489	-3.1769	-1.66762	5.56104e-05	0.000272627	3.56443
P41970	ELK3	ENSG00000111145	7.44429	-3.16592	-1.66262	0.0186621	0.0303558	1.51776
P52789	HK2	ENSG00000159399	4.69436	-3.1627	-1.66115	3.70671e-07	1.35997e-05	4.86647
Q63HK5	TSHZ3	ENSG00000121297	2.60858	-3.13822	-1.64995	4.3407e-06	5.33248e-05	4.27307
P00973	OAS1	ENSG00000089127	6.57707	-3.13434	-1.64816	4.25474e-07	1.47836e-05	4.83022
P04818	TYMS	ENSG00000176890	4.56193	-3.10677	-1.63541	4.5464e-06	5.46957e-05	4.26205
P17252	PRKCA	ENSG00000154229	5.18753	-2.92789	-1.54986	1.75347e-07	8.91667e-06	5.0498
Q6UXV4	APOOL	ENSG00000155008	2.44741	-2.87281	-1.52246	4.40218e-06	5.37267e-05	4.26981
Q3SY69	ALDH1L2	ENSG00000136010	6.22228	-2.7265	-1.44705	1.42819e-07	7.92143e-06	5.1012
Q8TCS8	PNPT1	ENSG00000138035	6.27714	-2.67124	-1.41751	6.6006e-07	1.85665e-05	4.73127
Q06609	RAD51	ENSG00000051180	2.14542	-2.65691	-1.40975	2.16522e-05	0.000143282	3.84381
P63010	AP2B1	ENSG00000006125	7.79685	-2.61058	-1.38437	0.00370794	0.00742719	2.12918
Q8IXQ6	PARP9	ENSG00000138496	7.01407	-2.60296	-1.38015	4.45293e-06	5.40452e-05	4.26724
Q6BDS2	UHRF1BP1	ENSG00000065060	5.02661	-2.51519	-1.33067	6.88199e-06	6.99689e-05	4.15509
P56962	STX17	ENSG00000136874	4.47032	-2.48091	-1.31087	0.00313975	0.00643865	2.19121
P35670	ATP7B	ENSG00000123191	5.11823	-2.47803	-1.30919	0.00242191	0.00516843	2.28664
Q8WXH0	SYNE2	ENSG00000054654	3.75279	-2.46232	-1.30002	3.76828e-06	4.97501e-05	4.30321
P14635	CCNB1	ENSG00000134057	4.99165	-2.40733	-1.26743	4.27388e-06	5.31481e-05	4.27451
Q9NRI5	DISC1	ENSG00000162946	4.34536	-2.38234	-1.25238	1.45599e-06	2.88608e-05	4.53969
Q9BUP0	EFHD1	ENSG00000115468	4.17341	-2.35364	-1.23489	3.3769e-06	4.66605e-05	4.33105
P23368	ME2	ENSG00000082212	5.50823	-2.30169	-1.20269	3.39823e-05	0.000194462	3.71116
Q9H583	HEATR1	ENSG00000119285	6.97118	-2.29532	-1.19869	2.09589e-07	9.73565e-06	5.01164
Q9UPW5	AGTPBP1	ENSG00000135049	4.91819	-2.22774	-1.15558	9.78047e-06	8.59626e-05	4.06569
P21980	TGM2	ENSG00000198959	4.95383	-2.15559	-1.10808	1.7891e-06	3.25677e-05	4.48721
Q8IXL7	MSRB3	ENSG00000174099	3.03761	-2.1393	-1.09714	0.0107543	0.0186484	1.72936
Q6PI48	DARS2	ENSG00000117593	5.50973	-2.12555	-1.08783	2.30783e-06	3.74001e-05	4.42713
Q9BYT8	NLN	ENSG00000123213	5.8257	-2.12535	-1.0877	0.000353745	0.00107849	2.96718
Q9NZN4	EHD2	ENSG00000024422	6.42724	-2.12337	-1.08635	0.00172208	0.00388677	2.41041
O00763	ACACB	ENSG00000076555	3.03399	-2.11762	-1.08245	0.000442561	0.00128242	2.89197
Q13114	TRAF3	ENSG00000131323	4.74683	-2.05419	-1.03857	0.00248922	0.00529295	2.2763
Q4G0S4	CYP27C1	ENSG00000186684	2.72055	-2.05133	-1.03656	0.000162687	0.000593756	3.22639
P13995	MTHFD2	ENSG00000065911	6.98967	-2.0361	-1.02581	3.97023e-06	5.10765e-05	4.29178
P49916	LIG3	ENSG00000005156	4.74165	-2.03225	-1.02308	8.96982e-06	8.10164e-05	4.09143
O43521	BCL2L11	ENSG00000153094	3.33457	-2.02753	-1.01973	0.000974159	0.00241983	2.61621
P21333	FLNA	ENSG00000196924	10.1025	-2.02027	-1.01455	1.0426e-06	2.37786e-05	4.62381
Q709C8	VPS13C	ENSG00000129003	6.93032	-2.0194	-1.01393	1.59251e-05	0.000117351	3.93051
Q6NXT4	SLC30A6	ENSG00000152683	6.0745	-2.01456	-1.01047	0.0276285	0.0430244	1.36629
Q9ULZ3	PYCARD	ENSG00000103490	4.32479	2.01008	1.00725	5.70819e-05	0.000277721	3.55639
P60602	ROMO1	ENSG00000125995	5.91689	2.01652	1.01187	0.000346382	0.00106152	2.97407
P30084	ECHS1	ENSG00000127884	6.50363	2.01768	1.0127	7.32472e-07	1.95313e-05	4.70927
P78537	BLOC1S1	ENSG00000135441	4.40864	2.01805	1.01296	2.62313e-05	0.000163707	3.78593
P07108	DBI	ENSG00000155368	6.47491	2.02404	1.01724	2.36361e-06	3.79914e-05	4.42031
Q9UDW1	UQCR10	ENSG00000184076	6.38898	2.03219	1.02303	1.63518e-05	0.000119503	3.92262
O14880	MGST3	ENSG00000143198	8.37249	2.03367	1.02408	1.4233e-07	7.92143e-06	5.1012
P35270	SPR	ENSG00000116096	5.60476	2.04321	1.03084	1.4316e-05	0.000110398	3.95704
P49675	STAR	ENSG00000147465	2.36068	2.04429	1.0316	0.00349081	0.00704243	2.15228
Q16774	GUK1	ENSG00000143774	6.34594	2.0505	1.03597	2.68083e-05	0.000166604	3.77832
P07858	CTSB	ENSG00000164733	10.1861	2.05883	1.04182	1.06736e-07	7.00252e-06	5.15475
P62987	UBA52	ENSG00000221983	8.72966	2.06964	1.04938	5.42514e-06	5.97322e-05	4.22379
Q9H1K4	SLC25A18	ENSG00000182902	2.38733	2.08987	1.06341	0.000110993	0.000446551	3.35013
Q8N183	NDUFAF2	ENSG00000164182	4.58676	2.09021	1.06364	1.55962e-06	2.99542e-05	4.52354
Q6P161	MRPL54	ENSG00000183617	5.04278	2.09479	1.06681	5.11776e-05	0.000257588	3.58907
Q8NFV4	ABHD11	ENSG00000106077	2.24432	2.09699	1.06832	0.000765492	0.00198279	2.70272
O96000	NDUFB10	ENSG00000140990	5.78023	2.10147	1.0714	3.71377e-05	0.000205213	3.6878
O75251	NDUFS7	ENSG00000115286	6.06456	2.10756	1.07557	0.000152568	0.000566269	3.24698
Q13637	RAB32	ENSG00000118508	7.19179	2.11562	1.08108	1.45618e-07	8.03894e-06	5.0948
P56378	MP68	ENSG00000156411	5.72615	2.11578	1.08119	7.54851e-05	0.000337413	3.47184
Q8NCW5	APOA1BP	ENSG00000163382	5.95429	2.1304	1.09113	8.04602e-06	7.64512e-05	4.11662
Q9NX00	TMEM160	ENSG00000130748	4.11765	2.13325	1.09306	0.000367136	0.00111015	2.95462
Q8WYQ3	CHCHD10	ENSG00000250479	3.69443	2.13359	1.09328	0.000184494	0.000653834	3.18453
Q16698	DECR1	ENSG00000104325	4.00379	2.14093	1.09823	0.0001764	0.000631322	3.19975
O75438	NDUFB1	ENSG00000183648	5.39353	2.14501	1.10098	1.6772e-06	3.1253e-05	4.50511
Q3MIX3	ADCK5	ENSG00000173137	3.48668	2.14569	1.10144	0.000342234	0.00105126	2.97829
O15382	BCAT2	ENSG00000105552	5.43383	2.14636	1.10189	4.23256e-05	0.000225444	3.64696
O43772	SLC25A20	ENSG00000178537	5.19544	2.14899	1.10366	0.000548647	0.00152117	2.81782
Q9P0U1	TOMM7	ENSG00000196683	7.28537	2.15926	1.11054	4.7325e-05	0.000243192	3.61405
Q16762	TST	ENSG00000128311	5.26981	2.1699	1.11763	6.28611e-06	6.57786e-05	4.18192
P30043	BLVRB	ENSG00000090013	4.80914	2.17642	1.12196	2.73323e-05	0.000168354	3.77378
P30086	PEBP1	ENSG00000089220	8.93116	2.17683	1.12223	7.80593e-08	5.94963e-06	5.22551
Q9P0J6	MRPL36	ENSG00000171421	4.63798	2.18097	1.12497	0.00621816	0.0115669	1.93678
Q9BUV8	C20orf24	ENSG00000101084	7.43909	2.18583	1.12818	5.65166e-07	1.68183e-05	4.77422
O14734	ACOT8	ENSG00000101473	5.02186	2.19021	1.13107	8.27941e-05	0.000360957	3.44254
Q9NNZ3	DNAJC4	ENSG00000110011	4.03234	2.19133	1.13181	0.000167399	0.000606971	3.21683
Q9BUT1	BDH2	ENSG00000164039	5.68057	2.19469	1.13402	8.14247e-07	2.06427e-05	4.68523
O15235	MRPS12	ENSG00000128626	5.13355	2.20672	1.1419	2.7667e-05	0.000169532	3.77075
Q9NX14	NDUFB11	ENSG00000147123	6.88216	2.20695	1.14205	2.73384e-06	4.13012e-05	4.38404
Q8N4Q0	ZADH2	ENSG00000180011	4.26904	2.20943	1.14367	1.17623e-05	9.67895e-05	4.01417
P56381	ATP5E	ENSG00000124172	7.93371	2.21123	1.14485	1.13172e-06	2.48515e-05	4.60465
A8MSI8	LYRM9	ENSG00000232859	3.11673	2.22418	1.15327	2.31014e-05	0.000149627	3.82499
Q9H4I9	SMDT1	ENSG00000183172	3.70374	2.22584	1.15435	0.000967841	0.00240667	2.61858
P02794	FTH1	ENSG00000167996	11.2606	2.23298	1.15897	3.63832e-05	0.000203319	3.69182
Q9P0J0	NDUFA13	ENSG00000186010	6.3503	2.24658	1.16773	3.14578e-05	0.000184557	3.73387
Q96GA7	SDSL	ENSG00000139410	4.12897	2.24681	1.16788	1.48669e-05	0.000112878	3.94739
P30049	ATP5D	ENSG00000099624	5.15841	2.24817	1.16875	0.000175669	0.00063004	3.20063
Q9Y5Z4	HEBP2	ENSG00000051620	5.74643	2.25741	1.17467	3.17827e-07	1.22706e-05	4.91113
O95178	NDUFB2	ENSG00000090266	6.20412	2.2587	1.17549	1.41139e-06	2.8214e-05	4.54954
P13073	COX4I1	ENSG00000131143	7.42179	2.27249	1.18428	5.32066e-06	5.91567e-05	4.228
O15239	NDUFA1	ENSG00000125356	7.29801	2.27252	1.1843	7.16365e-07	1.94568e-05	4.71093
P00414	MT-CO3	ENSG00000198938	11.0366	2.27563	1.18627	4.82166e-08	4.7026e-06	5.32766
O43920	NDUFS5	ENSG00000168653	8.22357	2.283	1.19093	2.53449e-07	1.08435e-05	4.96483
A1L188	C17orf89	ENSG00000224877	5.09835	2.28518	1.19231	0.000121607	0.000477934	3.32063
Q96BP2	CHCHD1	ENSG00000172586	5.25491	2.28764	1.19386	6.34777e-06	6.60727e-05	4.17998
P03897	MT-ND3	ENSG00000198840	8.46584	2.29569	1.19893	9.3331e-07	2.23042e-05	4.65161
P14550	AKR1A1	ENSG00000117448	7.30602	2.32116	1.21485	1.59382e-06	3.03212e-05	4.51825
P14854	COX6B1	ENSG00000126267	6.67468	2.34346	1.22864	6.88896e-07	1.91047e-05	4.71886
P51571	SSR4	ENSG00000180879	6.29069	2.35322	1.23464	0.000222402	0.000753429	3.12296
P53007	SLC25A1	ENSG00000100075	6.60954	2.36491	1.24178	6.92418e-06	7.01398e-05	4.15404
O14618	CCS	ENSG00000173992	5.54851	2.36724	1.24321	1.6915e-05	0.000121702	3.9147
Q15392	DHCR24	ENSG00000116133	8.32569	2.38335	1.25299	8.36309e-08	6.21393e-06	5.20663
P34913	EPHX2	ENSG00000120915	4.95469	2.39128	1.25778	1.538e-06	2.9738e-05	4.52669
O14957	UQCR11	ENSG00000127540	7.54269	2.39267	1.25862	2.43959e-06	3.84718e-05	4.41486
P00403	MT-CO2	ENSG00000198712	11.9042	2.39421	1.25955	1.66755e-06	3.1221e-05	4.50555
Q6IPR1	LYRM5	ENSG00000205707	4.3488	2.40574	1.26648	0.0108056	0.0187154	1.7278
Q49AG3	ZBED5	ENSG00000236287	6.37562	2.40871	1.26826	4.12465e-06	5.2429e-05	4.28043
P13533	MYH6	ENSG00000197616	5.32046	2.41803	1.27383	4.83155e-06	5.65706e-05	4.24741
P56385	ATP5I	ENSG00000169020	6.92279	2.44201	1.28807	1.82552e-05	0.000127538	3.89436
P05413	FABP3	ENSG00000121769	6.22623	2.46243	1.30008	8.61709e-06	7.89165e-05	4.10283
P07339	CTSD	ENSG00000117984	9.92612	2.47265	1.30606	4.85785e-07	1.5635e-05	4.8059
P30044	PRDX5	ENSG00000126432	8.46692	2.48924	1.3157	2.48769e-05	0.000158094	3.80109
Q14249	ENDOG	ENSG00000167136	3.99668	2.50272	1.32349	2.78162e-05	0.000170005	3.76954
P36969	GPX4	ENSG00000167468	7.96315	2.50659	1.32573	4.99564e-06	5.74669e-05	4.24058
O76095	JTB	ENSG00000143543	7.07276	2.55166	1.35144	1.97918e-05	0.000134457	3.87142
Q8IXM3	MRPL41	ENSG00000182154	6.22943	2.58735	1.37147	8.95335e-05	0.000382135	3.41778
O14949	UQCRQ	ENSG00000164405	6.43048	2.6408	1.40097	4.4112e-07	1.47836e-05	4.83022
Q9BUT9	FAM195A	ENSG00000172366	4.6457	2.6408	1.40098	1.93036e-05	0.000132512	3.87774
P16219	ACADS	ENSG00000122971	3.30939	2.64571	1.40365	5.22069e-05	0.000261455	3.5826
Q5XKP0	QIL1	ENSG00000174917	5.18306	2.70145	1.43373	8.06361e-06	7.64555e-05	4.11659
Q7Z7F7	MRPL55	ENSG00000162910	4.99033	2.72394	1.4457	0.000343544	0.00105446	2.97697
Q13232	NME3	ENSG00000103024	4.33792	2.72579	1.44668	0.000255686	0.000838843	3.07632
Q9BPX1	HSD17B14	ENSG00000087076	5.43379	2.78349	1.4769	5.56039e-06	6.04884e-05	4.21833
P13498	CYBA	ENSG00000051523	7.68069	2.82834	1.49996	1.07862e-05	9.11684e-05	4.04016
Q9BSH5	HDHD3	ENSG00000119431	5.17069	2.83776	1.50475	8.96763e-05	0.000382606	3.41725
Q8N9M5	TMEM102	ENSG00000181284	3.44105	2.84654	1.50921	5.9832e-06	6.33382e-05	4.19833
O75600	GCAT	ENSG00000100116	3.86113	2.90089	1.5365	2.27256e-06	3.70411e-05	4.43132
Q96MK2	FAM65C	ENSG00000042062	2.54542	2.90515	1.53861	2.34414e-05	0.000151036	3.82092
Q6P4F2	FDX1L	ENSG00000267673	4.35325	2.91063	1.54133	0.000568833	0.00156685	2.80497
Q8N4H5	TOMM5	ENSG00000175768	6.33127	3.01029	1.5899	1.33817e-07	7.59967e-06	5.11921
P49662	CASP4	ENSG00000196954	3.89528	3.08626	1.62586	8.48909e-07	2.10729e-05	4.67628
P07602	PSAP	ENSG00000197746	11.5062	3.09754	1.63112	3.23432e-08	4.05713e-06	5.39178
Q96I36	COX14	ENSG00000178449	5.73745	3.21138	1.6832	1.41072e-06	2.8214e-05	4.54954
Q9BQ48	MRPL34	ENSG00000130312	5.51454	3.24887	1.69994	0.0198676	0.0320825	1.49373
O75879	GATB	ENSG00000059691	5.43524	3.2878	1.71712	2.60578e-07	1.09897e-05	4.95901
P16671	CD36	ENSG00000135218	3.62118	3.35386	1.74582	2.05829e-05	0.000138241	3.85936
Q9H0R8	GABARAPL1	ENSG00000139112	10.0298	3.36986	1.75269	4.93638e-08	4.7031e-06	5.32762
Q13509	TUBB3	ENSG00000258947	7.44352	3.37376	1.75436	0.0291512	0.0450894	1.34593
Q9NTK1	DEPP	ENSG00000165507	4.90705	3.41943	1.77376	8.00636e-07	2.04125e-05	4.6901
Q9Y4F9	FAM65B	ENSG00000111913	4.41066	3.64122	1.86442	4.2309e-07	1.47836e-05	4.83022
P03923	MT-ND6	ENSG00000198695	10.3121	3.74801	1.90613	1.49383e-08	2.76767e-06	5.55789
Q05639	EEF1A2	ENSG00000101210	7.43103	3.79771	1.92513	6.64865e-08	5.53149e-06	5.25716
P38117	ETFB	ENSG00000105379	6.09305	3.83473	1.93913	3.32996e-06	4.62282e-05	4.33509
P10619	CTSA	ENSG00000064601	8.9517	3.8995	1.96329	4.32584e-08	4.47565e-06	5.34914
Q8NCC3	PLA2G15	ENSG00000103066	6.33687	4.15131	2.05356	0.00106462	0.00260726	2.58382
Q53FZ2	ACSM3	ENSG00000005187	4.64744	4.78531	2.25861	0.000920136	0.00230992	2.6364
Q13642	FHL1	ENSG00000022267	4.66939	5.93904	2.57023	4.31421e-07	1.47836e-05	4.83022
P45844	ABCG1	ENSG00000160179	2.39047	6.00996	2.58736	7.95878e-07	2.03517e-05	4.6914
Q07973	CYP24A1	ENSG00000019186	3.25063	15.4125	3.94603	3.03191e-06	4.42209e-05	4.35437
O95936	EOMES	ENSG00000163508	3.33932	-742.325	-9.53591	1.50493e-07	8.26941e-06	5.08253
P35414	APLNR	ENSG00000134817	3.17135	-660.252	-9.36687	1.93958e-07	9.46869e-06	5.02371
P30990	NTS	ENSG00000133636	2.41383	-388.699	-8.60251	5.46842e-07	1.65815e-05	4.78038
Q9NR23	GDF3	ENSG00000184344	3.6726	-320.154	-8.32262	1.6087e-06	3.04901e-05	4.51584
O14654	IRS4	ENSG00000133124	2.43088	-281.719	-8.13811	2.66032e-06	4.07111e-05	4.39029
Q9H8Y1	VRTN	ENSG00000133980	2.45521	-203.692	-7.67025	1.88673e-05	0.000130395	3.88474
Q92819	HAS2	ENSG00000170961	2.62222	-200.748	-7.64924	1.80074e-06	3.2609e-05	4.48666
P13385	TDGF1	ENSG00000241186	2.41606	-163.367	-7.35197	0.000215604	0.000734471	3.13403
Q9H9S0	NANOG	ENSG00000111704	3.3738	-132.97	-7.05495	2.79949e-05	0.000170833	3.76743
Q15058	KIF14	ENSG00000118193	4.03473	-129.161	-7.01303	3.19302e-09	1.53779e-06	5.8131
Q9UD57	NKX1-2	ENSG00000229544	2.59994	-94.7818	-6.56654	2.28111e-05	0.000148808	3.82737
Q12815	TROAP	ENSG00000135451	2.86169	-84.0122	-6.39253	3.92491e-07	1.40087e-05	4.8536
Q86Y91	KIF18B	ENSG00000186185	3.0473	-77.3478	-6.27329	5.07562e-07	1.59902e-05	4.79614
O75330	HMMR	ENSG00000072571	3.30299	-76.9878	-6.26656	1.69988e-08	2.99737e-06	5.52326
P46013	MKI67	ENSG00000148773	4.84699	-75.4729	-6.23789	4.15919e-06	5.2686e-05	4.2783
O95235	KIF20A	ENSG00000112984	3.70452	-67.0303	-6.06674	3.89869e-07	1.39573e-05	4.8552
Q75N90	FBN3	ENSG00000142449	1.58374	-65.6031	-6.03569	3.42769e-05	0.000195624	3.70858
Q8IZQ8	MYOCD	ENSG00000141052	2.46258	-63.9785	-5.99952	5.53294e-05	0.000272101	3.56527
Q8IYA6	CKAP2L	ENSG00000169607	3.05641	-62.691	-5.97019	2.82389e-06	4.22297e-05	4.37438
Q5TB30	DEPDC1	ENSG00000024526	3.95586	-61.8094	-5.94975	0.000611248	0.0016555	2.78107
P10244	MYBL2	ENSG00000101057	4.84074	-56.415	-5.81801	3.69502e-10	1.53779e-06	5.8131
P11388	TOP2A	ENSG00000131747	5.98205	-53.1134	-5.731	3.24438e-09	1.53779e-06	5.8131
Q86VI3	IQGAP3	ENSG00000183856	3.76973	-52.6855	-5.71933	7.4354e-08	5.83973e-06	5.23361
P31350	RRM2	ENSG00000171848	4.19474	-51.755	-5.69363	3.90594e-09	1.7295e-06	5.76208
Q7L590	MCM10	ENSG00000065328	2.05198	-50.564	-5.66004	4.04847e-08	4.39648e-06	5.35689
O75610	LEFTY1	ENSG00000243709	2.28791	-47.4948	-5.5697	6.84061e-08	5.57344e-06	5.25388
Q8IZT6	ASPM	ENSG00000066279	4.60424	-45.1699	-5.49729	4.85546e-07	1.5635e-05	4.8059
Q9BPX3	NCAPG	ENSG00000109805	4.17482	-44.3039	-5.46936	3.5528e-08	4.15894e-06	5.38102
Q13797	ITGA9	ENSG00000144668	2.16403	-43.7444	-5.45103	9.04556e-05	0.000384542	3.41506
Q8NG31	CASC5	ENSG00000137812	3.15397	-42.1587	-5.39776	4.37674e-07	1.47836e-05	4.83022
P51955	NEK2	ENSG00000117650	3.226	-42.095	-5.39558	2.45345e-06	3.85439e-05	4.41404
P12111	COL6A3	ENSG00000163359	3.1761	-35.8929	-5.16563	6.3312e-05	0.000297552	3.52644
O95813	CER1	ENSG00000147869	4.00148	-34.7114	-5.11734	7.52827e-09	2.14208e-06	5.66916
Q9BW19	KIFC1	ENSG00000237649	2.95625	-34.0321	-5.08883	1.91738e-07	9.41212e-06	5.02631
Q8WY07	SLC7A3	ENSG00000165349	1.81275	-33.8834	-5.08251	0.000380013	0.00114236	2.9422
Q9NZJ0	DTL	ENSG00000143476	3.96717	-33.2342	-5.0546	2.08805e-08	3.18536e-06	5.49684
Q9BZD4	NUF2	ENSG00000143228	2.62721	-33.2338	-5.05458	1.10216e-08	2.45677e-06	5.60964
P33981	TTK	ENSG00000112742	2.76325	-32.8323	-5.03704	1.81548e-06	3.26538e-05	4.48607
Q9BXS6	NUSAP1	ENSG00000137804	3.40395	-31.0018	-4.95428	9.75178e-09	2.40016e-06	5.61976
Q99661	KIF2C	ENSG00000142945	4.17329	-30.4261	-4.92724	2.80287e-09	1.53779e-06	5.8131
Q9HBM1	SPC25	ENSG00000152253	1.89306	-30.0972	-4.91156	4.0124e-05	0.000216351	3.66484
Q9H9Z2	LIN28A	ENSG00000131914	5.86387	-29.5936	-4.88722	3.13078e-09	1.53779e-06	5.8131
Q15003	NCAPH	ENSG00000121152	3.02215	-29.4064	-4.87806	8.49538e-09	2.15221e-06	5.66712
O15392	BIRC5	ENSG00000089685	2.03618	-27.7862	-4.7963	4.22365e-05	0.000225172	3.64748
Q53EZ4	CEP55	ENSG00000138180	3.27111	-27.391	-4.77563	7.34305e-07	1.95313e-05	4.70927
Q12834	CDC20	ENSG00000117399	4.42518	-27.2386	-4.76758	3.86186e-08	4.34514e-06	5.362
O60486	PLXNC1	ENSG00000136040	5.6545	-25.2654	-4.65909	3.06613e-08	4.05713e-06	5.39178
Q96KB5	PBK	ENSG00000168078	2.74779	-24.6914	-4.62594	1.4354e-05	0.000110477	3.95673
P10915	HAPLN1	ENSG00000145681	4.78099	-24.5418	-4.61717	1.8647e-09	1.53779e-06	5.8131
Q9BXS0	COL25A1	ENSG00000188517	2.06908	-24.3699	-4.60703	4.14308e-05	0.000221477	3.65467
P54132	BLM	ENSG00000197299	2.75638	-24.3615	-4.60653	2.54245e-07	1.08435e-05	4.96483
Q96HE9	PRR11	ENSG00000068489	3.20229	-24.2076	-4.59739	6.1553e-08	5.23156e-06	5.28137
O60566	BUB1B	ENSG00000156970	3.53357	-24.1468	-4.59376	2.53443e-08	3.66258e-06	5.43621
Q9NYZ3	GTSE1	ENSG00000075218	3.22916	-23.9224	-4.58029	2.78652e-07	1.14305e-05	4.94193
O00762	UBE2C	ENSG00000175063	3.50164	-23.5121	-4.55533	1.89191e-07	9.3912e-06	5.02728
Q6PIF6	MYO7B	ENSG00000169994	1.66964	-22.5262	-4.49353	1.25298e-07	7.43857e-06	5.12851
O00292	LEFTY2	ENSG00000143768	3.52347	-22.4814	-4.49066	3.29779e-07	1.25629e-05	4.90091
O60312	ATP10A	ENSG00000206190	2.35315	-22.1894	-4.4718	2.02296e-05	0.000136567	3.86465
Q9H4H8	FAM83D	ENSG00000101447	3.10523	-22.037	-4.46186	3.26246e-08	4.05713e-06	5.39178
Q9UHC6	CNTNAP2	ENSG00000174469	4.61532	-21.6969	-4.43942	1.19152e-07	7.25597e-06	5.1393
O14777	NDC80	ENSG00000080986	2.63181	-21.4133	-4.42043	1.03211e-08	2.43868e-06	5.61285
Q9NVP2	ASF1B	ENSG00000105011	2.48953	-19.7594	-4.30446	1.09091e-07	7.08132e-06	5.14989
Q14674	ESPL1	ENSG00000135476	3.55169	-19.3907	-4.27729	4.50915e-08	4.5145e-06	5.34539
Q8WUY9	DEPDC1B	ENSG00000035499	1.8973	-19.178	-4.26138	0.000118198	0.000466241	3.33139
Q9H1C0	LPAR5	ENSG00000184574	2.22572	-19.1254	-4.25742	1.58381e-05	0.000117018	3.93175
O43663	PRC1	ENSG00000198901	4.04191	-18.6991	-4.2249	6.67449e-09	2.07506e-06	5.68297
Q8NEM2	SHCBP1	ENSG00000171241	3.23782	-18.6154	-4.21842	3.51711e-07	1.31076e-05	4.88248
Q9NQW6	ANLN	ENSG00000011426	5.59565	-18.4994	-4.2094	1.78188e-08	3.00004e-06	5.52287
Q01449	MYL7	ENSG00000106631	2.05631	-18.4746	-4.20747	0.000429188	0.00125227	2.9023
Q9P2M7	CGN	ENSG00000143375	2.47251	-18.037	-4.17289	2.0131e-07	9.62867e-06	5.01643
Q9H2W2	MIXL1	ENSG00000185155	3.2263	-17.7968	-4.15355	4.99171e-06	5.74669e-05	4.24058
P24821	TNC	ENSG00000041982	7.22154	-17.2755	-4.11065	3.16779e-08	4.05713e-06	5.39178
Q9UQ84	EXO1	ENSG00000174371	2.9298	-16.9665	-4.08462	1.17306e-05	9.67097e-05	4.01453
Q2NKX8	ERCC6L	ENSG00000186871	2.54901	-16.9572	-4.08382	1.85837e-06	3.28765e-05	4.48311
Q5JTC6	AMER1	ENSG00000184675	4.13035	-16.6763	-4.05972	1.46564e-06	2.88969e-05	4.53915
Q9P121	NTM	ENSG00000182667	4.24091	-16.4866	-4.04323	9.18752e-05	0.000388898	3.41016
Q8WU20	FRS2	ENSG00000166225	5.30356	-15.774	-3.97948	1.42242e-09	1.53779e-06	5.8131
Q9BX63	BRIP1	ENSG00000136492	2.63935	-15.3842	-3.94338	3.22851e-08	4.05713e-06	5.39178
Q9UQR0	SCML2	ENSG00000102098	2.08679	-15.371	-3.94214	1.54331e-05	0.000115516	3.93736
Q6ZVF9	GPRIN3	ENSG00000185477	3.09682	-15.3501	-3.94018	4.38406e-07	1.47836e-05	4.83022
O75417	POLQ	ENSG00000051341	3.07791	-15.3121	-3.9366	8.99238e-06	8.10343e-05	4.09133
Q92674	CENPI	ENSG00000102384	2.85149	-15.1982	-3.92583	1.27411e-05	0.000101686	3.99274
P08123	COL1A2	ENSG00000164692	8.47492	-15.183	-3.92439	4.50058e-10	1.53779e-06	5.8131
Q8IZC4	RTKN2	ENSG00000182010	2.30101	-14.7797	-3.88554	9.20121e-06	8.21897e-05	4.08518
P52732	KIF11	ENSG00000138160	3.94304	-14.6316	-3.87102	1.3676e-08	2.6928e-06	5.5698
Q02224	CENPE	ENSG00000138778	3.7952	-14.6191	-3.86978	1.61713e-07	8.52891e-06	5.06911
P17948	FLT1	ENSG00000102755	5.29772	-14.424	-3.8504	1.8653e-08	3.05533e-06	5.51494
P49454	CENPF	ENSG00000117724	6.39611	-14.075	-3.81506	1.72976e-08	3.00004e-06	5.52287
Q9HAW4	CLSPN	ENSG00000092853	3.90757	-14.0279	-3.81023	2.54216e-08	3.66258e-06	5.43621
O75419	CDC45	ENSG00000093009	1.59051	-13.4771	-3.75244	2.03275e-06	3.47308e-05	4.45929
Q6P4F7	ARHGAP11A	ENSG00000198826	2.73421	-13.4008	-3.74424	0.000141322	0.00053478	3.27182
O00444	PLK4	ENSG00000142731	2.27721	-13.3387	-3.73755	1.54612e-05	0.000115607	3.93702
Q13415	ORC1	ENSG00000085840	3.23372	-13.0586	-3.70693	5.70115e-07	1.68714e-05	4.77285
Q7Z2Z1	TICRR	ENSG00000140534	3.0795	-12.9135	-3.69081	4.80833e-06	5.63603e-05	4.24903
Q8IX90	SKA3	ENSG00000165480	2.21005	-12.8194	-3.68026	1.2634e-05	0.000101329	3.99426
Q53G44	IFI44L	ENSG00000137959	8.26532	-12.4031	-3.63263	7.45131e-09	2.14208e-06	5.66916
Q9Y248	GINS2	ENSG00000131153	2.63782	-12.1817	-3.60665	5.31735e-06	5.91567e-05	4.228
Q16667	CDKN3	ENSG00000100526	1.75578	-12.1043	-3.59745	3.80382e-06	4.9864e-05	4.30221
O95239	KIF4A	ENSG00000090889	4.28688	-12.0998	-3.59691	3.96549e-08	4.39477e-06	5.35706
Q9Y242	TCF19	ENSG00000137310	2.51262	-11.965	-3.58075	6.93087e-06	7.01398e-05	4.15404
Q8WX77	IGFBPL1	ENSG00000137142	2.11225	-11.902	-3.57313	6.13473e-08	5.23156e-06	5.28137
O75626	PRDM1	ENSG00000057657	1.90205	-11.8727	-3.56957	5.06245e-07	1.59902e-05	4.79614
P20248	CCNA2	ENSG00000145386	4.23391	-11.8188	-3.56302	5.42073e-08	4.96889e-06	5.30374
P02778	CXCL10	ENSG00000169245	4.08799	-11.6658	-3.54421	1.92528e-08	3.07368e-06	5.51234
Q53HL2	CDCA8	ENSG00000134690	4.31989	-11.598	-3.5358	4.24801e-08	4.47565e-06	5.34914
Q9BXW9	FANCD2	ENSG00000144554	3.75991	-11.5937	-3.53527	4.17208e-07	1.46258e-05	4.83488
O43543	XRCC2	ENSG00000196584	2.22145	-11.5434	-3.529	8.00668e-06	7.62216e-05	4.11792
P12829	MYL4	ENSG00000198336	1.9246	-11.4701	-3.51981	7.05462e-07	1.93423e-05	4.71349
Q9ULW0	TPX2	ENSG00000088325	5.07932	-11.2347	-3.48989	4.38295e-08	4.47565e-06	5.34914
O14578	CIT	ENSG00000122966	3.6595	-11.129	-3.47626	9.31274e-08	6.57383e-06	5.18218
Q02763	TEK	ENSG00000120156	4.77975	-11.0656	-3.46801	3.11766e-08	4.05713e-06	5.39178
A8MQ27	NEURL1B	ENSG00000214357	3.9383	-11.0553	-3.46667	1.3982e-06	2.81882e-05	4.54993
Q9H967	WDR76	ENSG00000092470	1.75752	-11.02	-3.46206	8.05669e-06	7.64512e-05	4.11662
Q86UD0	SAPCD2	ENSG00000186193	2.36563	-10.9395	-3.45147	0.000222637	0.00075365	3.12283
P08473	MME	ENSG00000196549	7.78059	-10.5472	-3.39879	1.46784e-05	0.000112167	3.95013
Q14CM0	FRMPD4	ENSG00000169933	2.03488	-10.4861	-3.39041	2.44337e-06	3.84718e-05	4.41486
P0CG34	TMSB15A	ENSG00000158164	2.50084	-10.3751	-3.37506	6.77967e-05	0.000311775	3.50616
Q14982	OPCML	ENSG00000183715	2.15119	-10.2061	-3.35136	2.31997e-06	3.75201e-05	4.42574
Q9NR00	C8orf4	ENSG00000176907	5.76013	-10.0796	-3.33336	1.13774e-09	1.53779e-06	5.8131
Q71F23	CENPU	ENSG00000151725	2.95913	-9.89145	-3.30618	1.72939e-05	0.000123525	3.90824
P21810	BGN	ENSG00000182492	4.36144	-9.68389	-3.27559	4.33519e-05	0.000229154	3.63987
Q9BU40	CHRDL1	ENSG00000101938	4.33205	-9.66803	-3.27322	2.5509e-05	0.000160423	3.79473
Q69YH5	CDCA2	ENSG00000184661	3.50286	-9.58766	-3.26118	2.36826e-07	1.04789e-05	4.97968
Q86XI2	NCAPG2	ENSG00000146918	3.73113	-9.56461	-3.25771	1.01939e-08	2.43868e-06	5.61285
P16471	PRLR	ENSG00000113494	2.15499	-9.54056	-3.25407	6.57561e-06	6.77754e-05	4.16893
O95997	PTTG1	ENSG00000164611	3.33777	-9.41194	-3.23449	7.45341e-07	1.95313e-05	4.70927
P20700	LMNB1	ENSG00000113368	4.58775	-9.40317	-3.23315	7.06283e-08	5.64773e-06	5.24813
Q5FBB7	SGOL1	ENSG00000129810	2.38845	-9.37295	-3.2285	1.04055e-05	8.9209e-05	4.04959
Q9BT56	SPX	ENSG00000134548	4.99356	-9.3729	-3.22849	3.37359e-08	4.10883e-06	5.38628
O43827	ANGPTL7	ENSG00000171819	2.74637	-9.31614	-3.21973	1.42671e-06	2.84236e-05	4.54632
Q96JF0	ST6GAL2	ENSG00000144057	2.91538	-9.15638	-3.19478	8.50836e-07	2.10729e-05	4.67628
Q99640	PKMYT1	ENSG00000127564	1.89165	-9.06389	-3.18013	2.22464e-05	0.000145929	3.83586
P22607	FGFR3	ENSG00000068078	2.52032	-8.85573	-3.14661	4.6814e-07	1.53995e-05	4.81249
O60911	CTSV	ENSG00000136943	3.81371	-8.79518	-3.13671	2.92045e-07	1.17755e-05	4.92902
Q8TF66	LRRC15	ENSG00000172061	4.09001	-8.79383	-3.13649	1.34445e-07	7.59967e-06	5.11921
Q9NYK1	TLR7	ENSG00000196664	1.91122	-8.67606	-3.11704	1.18582e-06	2.55178e-05	4.59316
Q9NS87	KIF15	ENSG00000163808	2.83973	-8.53995	-3.09423	7.0752e-08	5.64773e-06	5.24813
Q9P2N4	ADAMTS9	ENSG00000163638	4.13842	-8.52698	-3.09203	5.1899e-08	4.86615e-06	5.31281
O95067	CCNB2	ENSG00000157456	3.74622	-8.43916	-3.0771	5.3075e-07	1.63289e-05	4.78704
P21802	FGFR2	ENSG00000066468	2.19564	-8.23642	-3.04202	1.03818e-05	8.90706e-05	4.05027
Q9Y6K5	OAS3	ENSG00000111331	8.04105	-8.18651	-3.03325	3.25417e-09	1.53779e-06	5.8131
Q400G9	AMZ1	ENSG00000174945	2.91863	-8.02197	-3.00396	0.000338833	0.00104271	2.98184
Q13635	PTCH1	ENSG00000185920	3.8743	-7.95754	-2.99232	3.44358e-07	1.28745e-05	4.89027
Q8NFL0	B3GNT7	ENSG00000156966	2.2315	-7.93568	-2.98835	8.59981e-07	2.12105e-05	4.67345
A8MTY0	ZNF724P	ENSG00000196081	2.05244	-7.907	-2.98313	1.00555e-05	8.73928e-05	4.05852
Q9NXB9	ELOVL2	ENSG00000197977	2.63051	-7.89746	-2.98139	2.01297e-06	3.45156e-05	4.46198
Q9BWT1	CDCA7	ENSG00000144354	3.17032	-7.87622	-2.9775	1.30281e-05	0.000103367	3.98562
Q96LR9	APOLD1	ENSG00000178878	4.53188	-7.73373	-2.95116	0.000954616	0.00237778	2.62383
Q8N8U9	BMPER	ENSG00000164619	2.14087	-7.67564	-2.94029	6.60035e-07	1.85665e-05	4.73127
Q5T7B8	KIF24	ENSG00000186638	1.63728	-7.5077	-2.90837	0.000125178	0.000487105	3.31238
Q9HBW9	ELTD1	ENSG00000162618	3.65439	-7.49059	-2.90508	4.58682e-06	5.48955e-05	4.26046
Q9BS16	CENPK	ENSG00000123219	2.65245	-7.47321	-2.90173	2.69254e-06	4.10114e-05	4.38709
P86452	ZBED6	ENSG00000257315	3.97029	-7.42876	-2.89312	5.12323e-07	1.60023e-05	4.79582
P27658	COL8A1	ENSG00000144810	5.71177	-7.33089	-2.87399	6.18446e-09	2.01629e-06	5.69545
Q9H3R5	CENPH	ENSG00000153044	1.61119	-7.32681	-2.87319	3.98616e-06	5.10765e-05	4.29178
Q8NFM7	IL17RD	ENSG00000144730	4.71521	-7.31674	-2.8712	1.32454e-08	2.66103e-06	5.57495
Q15645	TRIP13	ENSG00000071539	3.10468	-7.30476	-2.86884	1.75655e-07	8.91667e-06	5.0498
P51587	BRCA2	ENSG00000139618	2.50476	-7.28787	-2.8655	1.84644e-05	0.000128619	3.89069
P07949	RET	ENSG00000165731	2.29383	-7.25639	-2.85925	2.00783e-06	3.45156e-05	4.46198
P20930	FLG	ENSG00000143631	5.35586	-7.22709	-2.85341	4.05189e-07	1.4332e-05	4.84369
Q9BVC3	DSCC1	ENSG00000136982	1.88486	-7.17794	-2.84357	2.11751e-06	3.53836e-05	4.4512
Q8WXG9	GPR98	ENSG00000164199	2.00211	-7.07714	-2.82317	0.000142714	0.000538494	3.26882
P21709	EPHA1	ENSG00000146904	2.73786	-7.06785	-2.82127	1.70901e-06	3.15472e-05	4.50104
Q6ZVL6	KIAA1549L	ENSG00000110427	2.68146	-7.06456	-2.8206	3.53734e-06	4.79813e-05	4.31893
P33992	MCM5	ENSG00000100297	4.045	-7.01841	-2.81114	1.28586e-07	7.50204e-06	5.12482
P39059	COL15A1	ENSG00000204291	3.73812	-7.0097	-2.80935	3.99537e-07	1.41746e-05	4.84849
O75473	LGR5	ENSG00000139292	2.09601	-6.98394	-2.80404	2.56844e-05	0.000161316	3.79232
Q2VWP7	PRTG	ENSG00000166450	4.88023	-6.93717	-2.79435	2.88113e-07	1.16968e-05	4.93193
O43683	BUB1	ENSG00000169679	4.6705	-6.88629	-2.78373	2.75882e-07	1.13663e-05	4.94438
O75635	SERPINB7	ENSG00000166396	4.74479	-6.73329	-2.75131	7.39841e-08	5.83973e-06	5.23361
Q8IY21	DDX60	ENSG00000137628	5.78296	-6.72966	-2.75053	2.19149e-07	9.9914e-06	5.00037
O43379	WDR62	ENSG00000075702	2.60587	-6.7249	-2.74951	3.06181e-06	4.42884e-05	4.35371
P57058	HUNK	ENSG00000142149	3.05567	-6.71912	-2.74827	8.91311e-08	6.46009e-06	5.18976
Q6UXL0	IL20RB	ENSG00000174564	3.25306	-6.69988	-2.74414	1.12072e-06	2.47479e-05	4.60646
Q6L9T8	FAM72D	ENSG00000215784	1.66755	-6.68147	-2.74016	1.43614e-05	0.000110477	3.95673
Q8NBT2	SPC24	ENSG00000161888	1.6025	-6.64157	-2.73152	4.58924e-05	0.000238528	3.62246
Q96JQ0	DCHS1	ENSG00000166341	3.86706	-6.63401	-2.72988	3.03235e-08	4.05713e-06	5.39178
Q99728	BARD1	ENSG00000138376	2.80404	-6.56019	-2.71374	2.7215e-06	4.12203e-05	4.38489
Q99741	CDC6	ENSG00000094804	3.96062	-6.54908	-2.71129	5.18894e-08	4.86615e-06	5.31281
Q2Q1W2	TRIM71	ENSG00000206557	4.68132	-6.54854	-2.71117	1.25746e-08	2.66103e-06	5.57495
B4DS77	SHISA9	ENSG00000237515	4.72109	-6.48193	-2.69642	8.0374e-05	0.000353777	3.45127
P23471	PTPRZ1	ENSG00000106278	2.88066	-6.48026	-2.69605	7.25195e-05	0.00032806	3.48405
P43088	PTGFR	ENSG00000122420	2.1296	-6.47414	-2.69469	0.000935673	0.00234146	2.63051
Q684P5	RAP1GAP2	ENSG00000132359	3.50642	-6.46927	-2.6936	3.50233e-05	0.000198354	3.70256
Q96B01	RAD51AP1	ENSG00000111247	3.76751	-6.4544	-2.69028	5.94342e-05	0.000285894	3.54379
Q9UKT4	FBXO5	ENSG00000112029	3.56919	-6.4453	-2.68825	8.20103e-08	6.17115e-06	5.20963
P51911	CNN1	ENSG00000130176	1.97715	-6.42223	-2.68307	1.0676e-06	2.40248e-05	4.61934
O75096	LRP4	ENSG00000134569	4.99832	-6.4032	-2.67879	8.4883e-09	2.15221e-06	5.66712
Q9Y2C2	UST	ENSG00000111962	3.7802	-6.36701	-2.67062	2.15423e-07	9.9298e-06	5.00306
Q08050	FOXM1	ENSG00000111206	4.94608	-6.35996	-2.66902	0.00047413	0.00135299	2.86871
Q70E73	RAPH1	ENSG00000173166	4.82544	-6.3302	-2.66225	0.016997	0.0279202	1.55408
P13611	VCAN	ENSG00000038427	5.98976	-6.27913	-2.65056	1.16182e-05	9.60514e-05	4.0175
P35590	TIE1	ENSG00000066056	2.31251	-6.22475	-2.63802	1.6961e-05	0.000121884	3.91405
P09914	IFIT1	ENSG00000185745	6.82043	-6.20952	-2.63448	1.29899e-08	2.66103e-06	5.57495
Q03431	PTH1R	ENSG00000160801	1.99633	-6.18169	-2.628	1.38162e-06	2.80455e-05	4.55214
P53350	PLK1	ENSG00000166851	4.18402	-6.17596	-2.62666	7.46402e-08	5.83973e-06	5.23361
Q5K651	SAMD9	ENSG00000205413	6.16972	-6.14128	-2.61854	1.60866e-06	3.04901e-05	4.51584
Q6UVK1	CSPG4	ENSG00000173546	5.66434	-6.1264	-2.61504	3.29967e-08	4.06065e-06	5.3914
Q6ZRY4	RBPMS2	ENSG00000166831	2.41114	-6.08829	-2.60604	1.08785e-05	9.14072e-05	4.03902
Q9NZU5	LMCD1	ENSG00000071282	4.71047	-6.04249	-2.59514	4.77308e-06	5.62205e-05	4.25011
P10243	MYBL1	ENSG00000185697	5.12444	-6.02724	-2.5915	6.80658e-08	5.57344e-06	5.25388
Q13361	MFAP5	ENSG00000197614	8.20046	-5.81633	-2.54011	8.5082e-10	1.53779e-06	5.8131
O15049	N4BP3	ENSG00000145911	1.94912	-5.78228	-2.53164	4.4285e-05	0.000231907	3.63469
Q3KRB8	ARHGAP11B	ENSG00000187951	1.61192	-5.76689	-2.52779	5.18705e-06	5.83328e-05	4.23409
Q8IVL1	NAV2	ENSG00000166833	5.37199	-5.74978	-2.52351	2.53811e-07	1.08435e-05	4.96483
O60237	PPP1R12B	ENSG00000077157	3.46534	-5.74765	-2.52297	0.00482405	0.00929638	2.03169
O15327	INPP4B	ENSG00000109452	2.061	-5.74566	-2.52247	7.24648e-07	1.94568e-05	4.71093
O96004	HAND1	ENSG00000113196	2.97007	-5.73931	-2.52088	2.32286e-07	1.03948e-05	4.98318
Q9UBC3	DNMT3B	ENSG00000088305	4.32733	-5.72425	-2.51709	4.61178e-08	4.57845e-06	5.33928
P24593	IGFBP5	ENSG00000115461	6.24734	-5.71325	-2.51431	6.22937e-09	2.01629e-06	5.69545
Q9P0V8	SLAMF8	ENSG00000158714	3.02341	-5.69541	-2.5098	1.85131e-06	3.28765e-05	4.48311
Q56NI9	ESCO2	ENSG00000171320	2.33126	-5.65951	-2.50068	9.90984e-06	8.66579e-05	4.06219
P01037	CST1	ENSG00000170373	2.26152	-5.65935	-2.50064	5.85187e-06	6.24194e-05	4.20468
O95297	MPZL1	ENSG00000197965	7.28863	-5.62863	-2.49278	1.7192e-05	0.000123095	3.90976
Q96Q89	KIF20B	ENSG00000138182	4.17614	-5.61492	-2.48927	1.34952e-06	2.7837e-05	4.55538
Q0VAA5	PLCXD2	ENSG00000240891	1.79556	-5.60037	-2.48552	3.14399e-06	4.4913e-05	4.34763
Q86V25	VASH2	ENSG00000143494	2.08447	-5.5834	-2.48114	1.13596e-05	9.47022e-05	4.02364
Q4LDE5	SVEP1	ENSG00000165124	4.34834	-5.5651	-2.47641	1.28908e-07	7.50204e-06	5.12482
Q9HCJ2	LRRC4C	ENSG00000148948	3.0377	-5.55076	-2.47269	2.55e-06	3.95721e-05	4.40261
P51654	GPC3	ENSG00000147257	2.29377	-5.52586	-2.4662	8.06162e-05	0.000354711	3.45013
Q9Y6X4	FAM169A	ENSG00000198780	3.47525	-5.52233	-2.46528	8.51761e-06	7.82481e-05	4.10653
P08922	ROS1	ENSG00000047936	2.41546	-5.51282	-2.46279	6.96761e-06	7.03549e-05	4.15271
Q9NRR3	CDC42SE2	ENSG00000158985	4.11344	-5.50831	-2.46161	0.000317434	0.000992632	3.00321
P29972	AQP1	ENSG00000240583	4.75666	-5.49022	-2.45686	3.58418e-07	1.32738e-05	4.877
Q15413	RYR3	ENSG00000198838	1.97486	-5.46308	-2.44971	8.54351e-06	7.83647e-05	4.10588
O43897	TLL1	ENSG00000038295	2.00803	-5.44127	-2.44394	2.19424e-06	3.61042e-05	4.44244
P05230	FGF1	ENSG00000113578	2.60336	-5.43094	-2.4412	1.15969e-06	2.51386e-05	4.59966
P08048	ZFY	ENSG00000067646	2.6834	-5.41479	-2.43691	1.42378e-05	0.000110023	3.95852
Q8NFT6	DBF4B	ENSG00000161692	2.54565	-5.41234	-2.43625	4.29652e-06	5.31683e-05	4.27435
O15018	PDZD2	ENSG00000133401	3.38276	-5.41068	-2.43581	5.92687e-05	0.00028568	3.54412
Q86YA3	ZGRF1	ENSG00000138658	2.08188	-5.37124	-2.42526	1.31952e-06	2.74934e-05	4.56077
Q9UBY5	LPAR3	ENSG00000171517	2.83763	-5.32732	-2.41341	1.25803e-06	2.65874e-05	4.57532
Q9NZQ7	CD274	ENSG00000120217	1.92539	-5.31438	-2.4099	2.49862e-05	0.00015839	3.80027
O43347	MSI1	ENSG00000135097	2.65718	-5.30983	-2.40867	2.04405e-06	3.4746e-05	4.4591
Q99715	COL12A1	ENSG00000111799	8.09148	-5.30701	-2.4079	2.57167e-09	1.53779e-06	5.8131
Q96T49	PPP1R16B	ENSG00000101445	2.65222	-5.28688	-2.40242	4.4173e-07	1.47836e-05	4.83022
Q9Y5J3	HEY1	ENSG00000164683	1.87069	-5.28248	-2.40121	0.000156557	0.000577616	3.23836
Q6UXM1	LRIG3	ENSG00000139263	6.02238	-5.27176	-2.39828	8.53759e-08	6.27721e-06	5.20223
Q9BYK8	HELZ2	ENSG00000130589	7.40398	-5.22791	-2.38623	1.01728e-07	6.82846e-06	5.16568
Q96FF9	CDCA5	ENSG00000146670	3.94979	-5.21629	-2.38302	3.81352e-07	1.3786e-05	4.86056
Q96PC2	IP6K3	ENSG00000161896	3.06434	-5.16496	-2.36876	4.53039e-06	5.46471e-05	4.26243
Q14123	PDE1C	ENSG00000154678	5.35923	-5.16457	-2.36865	5.54291e-08	4.96889e-06	5.30374
Q14CB8	ARHGAP19	ENSG00000213390	3.41298	-5.158	-2.36681	1.67331e-06	3.1253e-05	4.50511
Q8TF42	UBASH3B	ENSG00000154127	4.47614	-5.12624	-2.3579	1.33941e-06	2.77611e-05	4.55656
P20809	IL11	ENSG00000095752	3.45248	-5.11435	-2.35455	9.42871e-06	8.37525e-05	4.077
P26022	PTX3	ENSG00000163661	4.93818	-5.09838	-2.35004	1.11642e-07	7.16539e-06	5.14476
P09341	CXCL1	ENSG00000163739	5.33203	-5.08762	-2.34699	1.12946e-07	7.17387e-06	5.14425
Q6AZY7	SCARA3	ENSG00000168077	3.76959	-5.08118	-2.34516	2.67608e-07	1.1093e-05	4.95495
Q8NA42	ZNF383	ENSG00000188283	2.65232	-5.05499	-2.33771	0.0123586	0.021023	1.67731
Q92698	RAD54L	ENSG00000085999	3.04231	-5.04987	-2.33625	1.03036e-05	8.85281e-05	4.05292
Q8NFU7	TET1	ENSG00000138336	2.91247	-5.04449	-2.33471	9.79708e-07	2.2784e-05	4.64237
Q96JA1	LRIG1	ENSG00000144749	4.89244	-4.99779	-2.32129	1.88792e-08	3.05533e-06	5.51494
Q13495	MAMLD1	ENSG00000013619	2.05671	-4.9498	-2.30737	7.9414e-06	7.58183e-05	4.12023
Q7L8C5	SYT13	ENSG00000019505	3.49004	-4.94011	-2.30454	9.63104e-08	6.693e-06	5.17438
Q07343	PDE4B	ENSG00000184588	2.13295	-4.92993	-2.30157	9.0309e-06	8.11957e-05	4.09047
Q5TGI4	SAMD5	ENSG00000203727	3.14045	-4.92898	-2.30129	7.15909e-06	7.14034e-05	4.14628
P63316	TNNC1	ENSG00000114854	2.92615	-4.92496	-2.30011	8.64109e-06	7.90138e-05	4.1023
Q6VAB6	KSR2	ENSG00000171435	2.55383	-4.91026	-2.2958	3.06363e-05	0.000181332	3.74153
O96028	WHSC1	ENSG00000109685	5.6102	-4.89905	-2.2925	1.90846e-05	0.000131325	3.88165
Q76N89	HECW1	ENSG00000002746	2.10926	-4.88532	-2.28845	2.17667e-06	3.60428e-05	4.44318
Q9BY21	GPR87	ENSG00000138271	3.49264	-4.87654	-2.28586	1.00876e-07	6.80999e-06	5.16685
Q96NE9	FRMD6	ENSG00000139926	7.42069	-4.8484	-2.27751	0.000221654	0.000751397	3.12413
Q75T13	PGAP1	ENSG00000197121	5.1103	-4.84468	-2.2764	0.00599882	0.0112118	1.95032
P21589	NT5E	ENSG00000135318	6.77568	-4.8304	-2.27214	1.26747e-08	2.66103e-06	5.57495
P22460	KCNA5	ENSG00000130037	2.29116	-4.78573	-2.25874	2.4373e-06	3.84718e-05	4.41486
Q96KK3	KCNS1	ENSG00000124134	2.1391	-4.78201	-2.25762	3.21517e-05	0.000187298	3.72747
P41002	CCNF	ENSG00000162063	4.28867	-4.77707	-2.25612	2.14196e-06	3.57417e-05	4.44682
O95600	KLF8	ENSG00000102349	3.26018	-4.76752	-2.25324	0.000266421	0.000864052	3.06346
O75916	RGS9	ENSG00000108370	2.22373	-4.73846	-2.24442	1.46464e-06	2.88969e-05	4.53915
P40938	RFC3	ENSG00000133119	3.48338	-4.70174	-2.23319	4.11013e-05	0.000220014	3.65755
Q9NVI1	FANCI	ENSG00000140525	4.62924	-4.65787	-2.21967	6.7826e-07	1.8854e-05	4.7246
O14910	LIN7A	ENSG00000111052	2.59613	-4.64634	-2.21609	4.29793e-06	5.31683e-05	4.27435
Q6P5Z2	PKN3	ENSG00000160447	2.03691	-4.64158	-2.21462	1.18188e-05	9.70308e-05	4.01309
Q9NRD9	DUOX1	ENSG00000137857	2.00652	-4.64033	-2.21423	5.40659e-05	0.000268488	3.57107
Q96DY7	MTBP	ENSG00000172167	2.06766	-4.61651	-2.2068	4.42371e-05	0.000231862	3.63477
Q96J86	CYYR1	ENSG00000166265	3.28187	-4.61147	-2.20523	7.35916e-07	1.95313e-05	4.70927
Q99469	STAC	ENSG00000144681	1.82004	-4.59358	-2.19962	3.45845e-06	4.72895e-05	4.32524
Q86YZ3	HRNR	ENSG00000197915	3.43911	-4.59101	-2.19881	8.45053e-07	2.10729e-05	4.67628
Q9H2X0	CHRD	ENSG00000090539	1.64646	-4.58648	-2.19739	0.000379449	0.00114095	2.94273
Q8IYD9	LAS2	ENSG00000166845	3.52289	-4.57359	-2.19333	9.59147e-06	8.48156e-05	4.07152
Q13257	MAD2L1	ENSG00000164109	3.71138	-4.55347	-2.18697	1.13908e-06	2.49204e-05	4.60344
Q9NT68	TENM2	ENSG00000145934	3.24072	-4.54923	-2.18562	1.15747e-07	7.19701e-06	5.14285
Q96K80	ZC3H10	ENSG00000135482	2.71548	-4.54115	-2.18306	0.00275015	0.00576376	2.23929
Q96K12	FAR2	ENSG00000064763	5.16209	-4.53426	-2.18087	0.0025518	0.00540936	2.26685
Q9HAK2	EBF2	ENSG00000221818	2.01511	-4.53376	-2.18071	5.20891e-06	5.84407e-05	4.23328
Q8WUY3	PRUNE2	ENSG00000106772	2.61657	-4.52192	-2.17694	0.00406868	0.00805014	2.0942
Q7Z304	MAMDC2	ENSG00000165072	6.48257	-4.51376	-2.17433	1.68384e-07	8.80217e-06	5.05541
Q9UPR0	PLCL2	ENSG00000154822	2.55592	-4.50764	-2.17237	8.6644e-05	0.000373445	3.42777
Q86TH1	ADAMTSL2	ENSG00000197859	1.75712	-4.49937	-2.16972	6.31348e-06	6.587e-05	4.18131
Q6ZR37	PLEKHG7	ENSG00000187510	2.86097	-4.47635	-2.16232	1.17546e-06	2.5341e-05	4.59618
P40967	PMEL	ENSG00000185664	1.94231	-4.47616	-2.16226	0.000760893	0.00197218	2.70505
P19237	TNNI1	ENSG00000159173	2.60091	-4.47449	-2.16172	7.59289e-07	1.97582e-05	4.70425
O15232	MATN3	ENSG00000132031	3.9773	-4.43517	-2.14899	7.87297e-07	2.01859e-05	4.69495
Q96PE3	INPP4A	ENSG00000040933	5.28179	-4.43066	-2.14752	0.000106109	0.000432266	3.36425
Q8TF47	ZFP90	ENSG00000184939	5.32599	-4.41206	-2.14145	0.00262517	0.00554213	2.25632
Q96JB8	MPP4	ENSG00000082126	3.08708	-4.40134	-2.13794	1.01724e-06	2.3245e-05	4.63367
Q12805	EFEMP1	ENSG00000115380	7.25847	-4.35635	-2.12312	4.67618e-09	1.84148e-06	5.73483
Q12791	KCNMA1	ENSG00000156113	4.43517	-4.35319	-2.12207	2.50568e-05	0.000158554	3.79982
Q96NY8	PVRL4	ENSG00000143217	2.39313	-4.35143	-2.12149	2.29291e-06	3.72094e-05	4.42935
Q5HYW2	NHSL2	ENSG00000204131	4.51875	-4.322	-2.1117	3.95952e-07	1.40897e-05	4.8511
P42261	GRIA1	ENSG00000155511	2.7622	-4.29811	-2.1037	6.28272e-05	0.000296304	3.52826
P19883	FST	ENSG00000134363	4.00196	-4.2872	-2.10004	7.50313e-07	1.95678e-05	4.70846
Q96QE3	ATAD5	ENSG00000176208	2.58155	-4.27401	-2.09559	1.65143e-06	3.10718e-05	4.50763
O95379	TNFAIP8	ENSG00000145779	3.14418	-4.27303	-2.09526	0.000320329	0.00099904	3.00042
P23510	TNFSF4	ENSG00000117586	4.41102	-4.27187	-2.09487	5.29354e-07	1.63289e-05	4.78704
Q12809	KCNH2	ENSG00000055118	2.88532	-4.25997	-2.09084	2.80551e-06	4.20613e-05	4.37612
Q16690	DUSP5	ENSG00000138166	4.03077	-4.25403	-2.08883	1.21861e-06	2.58967e-05	4.58676
Q96R06	SPAG5	ENSG00000076382	3.73604	-4.24858	-2.08698	7.0608e-06	7.09573e-05	4.149
P51826	AFF3	ENSG00000144218	5.1667	-4.2453	-2.08587	0.00619875	0.0115362	1.93794
P38405	GNAL	ENSG00000141404	3.2026	-4.22159	-2.07779	0.0109313	0.0188971	1.7236
P52926	HMGA2	ENSG00000149948	8.50085	-4.18114	-2.0639	1.45159e-08	2.76598e-06	5.55815
Q9ULX7	CA14	ENSG00000118298	2.30589	-4.17847	-2.06297	2.5769e-05	0.000161761	3.79112
Q14050	COL9A3	ENSG00000092758	3.42346	-4.17831	-2.06292	1.836e-05	0.000128119	3.89239
Q9UQV4	LAMP3	ENSG00000078081	3.38393	-4.17812	-2.06285	7.1611e-07	1.94568e-05	4.71093
P25391	LAMA1	ENSG00000101680	5.46599	-4.17638	-2.06225	1.63051e-08	2.91862e-06	5.53482
O75717	WDHD1	ENSG00000198554	3.86739	-4.17438	-2.06156	2.03934e-07	9.66585e-06	5.01476
Q7Z6L0	PRRT2	ENSG00000167371	2.54949	-4.16187	-2.05723	0.000172947	0.000622461	3.20589
Q19T08	ECSCR	ENSG00000249751	2.66396	-4.16177	-2.0572	1.07154e-05	9.10076e-05	4.04092
Q969G9	NKD1	ENSG00000140807	4.23465	-4.14844	-2.05257	6.6267e-07	1.85957e-05	4.73059
Q9H211	CDT1	ENSG00000167513	3.17235	-4.14257	-2.05053	8.75069e-06	7.97075e-05	4.0985
Q56A73	SPIN4	ENSG00000186767	3.91751	-4.14146	-2.05014	2.72069e-06	4.12203e-05	4.38489
Q14683	SMC1A	ENSG00000072501	7.32719	-4.13609	-2.04827	1.78621e-08	3.00004e-06	5.52287
Q14680	MELK	ENSG00000165304	4.07475	-4.12199	-2.04334	3.05374e-07	1.20815e-05	4.91788
Q9UHI8	ADAMTS1	ENSG00000154734	8.0865	-4.11922	-2.04237	1.76875e-09	1.53779e-06	5.8131
O95409	ZIC2	ENSG00000043355	3.78938	-4.11861	-2.04216	3.85524e-06	5.01605e-05	4.29964
Q6PL18	ATAD2	ENSG00000156802	3.97012	-4.11196	-2.03982	1.77756e-07	8.9538e-06	5.04799
P55085	F2RL1	ENSG00000164251	6.94981	-4.09683	-2.03451	0.00218214	0.00474504	2.32376
P02452	COL1A1	ENSG00000108821	11.8281	-4.08325	-2.02972	5.74952e-08	5.02074e-06	5.29923
Q13275	SEMA3F	ENSG00000001617	2.50088	-4.0555	-2.01988	1.11423e-05	9.34242e-05	4.02954
Q06730	ZNF33A	ENSG00000189180	4.27759	-4.05217	-2.01869	0.00548929	0.0103944	1.9832
O94851	MICAL2	ENSG00000133816	4.63239	-4.04873	-2.01747	6.1857e-07	1.76944e-05	4.75216
P07996	THBS1	ENSG00000137801	8.23172	-4.04774	-2.01712	6.31478e-09	2.01629e-06	5.69545
Q01094	E2F1	ENSG00000101412	2.79697	-4.04666	-2.01673	4.7055e-06	5.56022e-05	4.25491
P13164	IFITM1	ENSG00000185885	6.15962	-4.04059	-2.01457	6.30314e-05	0.000297029	3.5272
O95259	KCNH1	ENSG00000143473	4.94869	-4.0261	-2.00938	1.67024e-07	8.76987e-06	5.05701
O43752	STX6	ENSG00000135823	5.48989	-4.00131	-2.00047	0.00309982	0.00637003	2.19586
O15360	FANCA	ENSG00000187741	3.76672	-3.99592	-1.99853	1.51915e-06	2.94701e-05	4.53062
Q9UBN1	CACNG4	ENSG00000075461	2.44255	-3.99138	-1.99689	2.38773e-06	3.83269e-05	4.4165
Q6KF10	GDF6	ENSG00000156466	6.56888	-3.96536	-1.98745	3.8036e-07	1.3786e-05	4.86056
Q9P2E8	MARCH4	ENSG00000144583	6.43885	-3.95818	-1.98484	7.7461e-08	5.94963e-06	5.22551
Q8N6D2	RNF182	ENSG00000180537	3.3245	-3.9519	-1.98254	0.0317821	0.0486491	1.31293
P35453	HOXD13	ENSG00000128714	2.58114	-3.91525	-1.9691	2.13901e-05	0.000142288	3.84683
Q8TAB3	PCDH19	ENSG00000165194	2.49266	-3.90707	-1.96609	7.9998e-05	0.000352577	3.45275
Q14739	LBR	ENSG00000143815	6.46663	-3.89306	-1.9609	5.63595e-08	4.96889e-06	5.30374
Q7Z7G0	ABI3BP	ENSG00000154175	2.58432	-3.8927	-1.96077	7.01605e-06	7.06027e-05	4.15118
Q9Y2J2	EPB41L3	ENSG00000082397	6.96413	-3.88887	-1.95935	8.5622e-09	2.15221e-06	5.66712
Q9C0E2	XPO4	ENSG00000132953	5.11175	-3.8818	-1.95673	0.0134013	0.0226015	1.64586
Q8WUX1	SLC38A5	ENSG00000017483	3.37567	-3.87787	-1.95526	1.67507e-05	0.000120888	3.91762
Q9HCU4	CELSR2	ENSG00000143126	5.12868	-3.87061	-1.95256	0.000614791	0.00166161	2.77947
P30304	CDC25A	ENSG00000164045	4.52099	-3.85605	-1.94712	2.21568e-07	9.9914e-06	5.00037
P20591	MX1	ENSG00000157601	8.86233	-3.85204	-1.94562	2.24279e-09	1.53779e-06	5.8131
Q86TA1	MOB3B	ENSG00000120162	2.70152	-3.82901	-1.93697	2.28928e-06	3.72016e-05	4.42944
Q96GD4	AURKB	ENSG00000178999	2.75293	-3.82146	-1.93412	3.45714e-06	4.72895e-05	4.32524
Q16099	GRIK4	ENSG00000149403	2.39721	-3.82141	-1.93411	9.30026e-05	0.000392685	3.40596
P78424	POU6F2	ENSG00000106536	3.51713	-3.81896	-1.93318	6.90823e-06	7.0115e-05	4.15419
Q9Y6Q1	CAPN6	ENSG00000077274	6.45835	-3.80844	-1.9292	2.26427e-08	3.38609e-06	5.4703
Q13370	PDE3B	ENSG00000152270	1.95473	-3.79224	-1.92305	2.60652e-06	4.00434e-05	4.39747
Q562F6	SGOL2	ENSG00000163535	3.7996	-3.76053	-1.91093	3.04318e-06	4.42216e-05	4.35437
Q8NC01	CLEC1A	ENSG00000150048	2.64592	-3.75679	-1.9095	0.000550426	0.00152503	2.81672
P42830	CXCL5	ENSG00000163735	2.25522	-3.75501	-1.90882	5.90885e-06	6.28327e-05	4.20181
P78357	CNTNAP1	ENSG00000108797	5.83497	-3.75443	-1.9086	1.84245e-07	9.22319e-06	5.03512
Q9UKP5	ADAMTS6	ENSG00000049192	2.69106	-3.75385	-1.90837	8.20071e-06	7.69059e-05	4.11404
P26583	HMGB2	ENSG00000164104	4.78406	-3.74629	-1.90546	0.000202835	0.000700877	3.15436
Q9Y5N6	ORC6	ENSG00000091651	3.64873	-3.74596	-1.90534	9.07312e-06	8.14512e-05	4.0891
Q13491	GPM6B	ENSG00000046653	2.69686	-3.73511	-1.90115	0.000138862	0.000527504	3.27777
Q9UMW8	USP18	ENSG00000184979	5.35056	-3.72652	-1.89783	2.33392e-07	1.04049e-05	4.98276
P09038	FGF2	ENSG00000138685	5.65121	-3.70986	-1.89136	1.97058e-07	9.50717e-06	5.02195
Q13705	ACVR2B	ENSG00000114739	5.08864	-3.70392	-1.88905	2.17236e-07	9.94738e-06	5.00229
Q9H461	FZD8	ENSG00000177283	3.46084	-3.69731	-1.88648	2.2039e-05	0.000144838	3.83912
P47928	ID4	ENSG00000172201	1.96732	-3.69077	-1.88392	1.70018e-05	0.000122103	3.91327
Q9BPU6	DPYSL5	ENSG00000157851	4.26473	-3.68931	-1.88335	0.000191668	0.000671919	3.17268
Q14142	TRIM14	ENSG00000106785	5.49822	-3.6847	-1.88155	4.12712e-08	4.39648e-06	5.35689
Q5SW79	CEP170	ENSG00000143702	6.40496	-3.67269	-1.87684	1.96683e-07	9.50717e-06	5.02195
P51814	ZNF41	ENSG00000147124	3.86892	-3.66318	-1.8731	0.0223735	0.0356419	1.44804
O95084	PRSS23	ENSG00000150687	9.25804	-3.65853	-1.87126	0.0224815	0.0357994	1.44612
Q6ZT21	TMPPE	ENSG00000188167	2.17529	-3.65824	-1.87115	7.72342e-06	7.46936e-05	4.12672
Q9H0Q3	FXYD6	ENSG00000137726	2.72967	-3.65636	-1.87041	5.13299e-05	0.000257938	3.58848
Q6ZMT4	KDM7A	ENSG00000006459	2.94267	-3.64327	-1.86523	5.85023e-07	1.70233e-05	4.76896
Q5VTQ0	TTC39B	ENSG00000155158	3.03985	-3.63428	-1.86167	0.00380655	0.00759253	2.11961
Q96DT7	ZBTB10	ENSG00000205189	3.7309	-3.62351	-1.85739	0.00155718	0.00357908	2.44623
Q5T6S3	PHF19	ENSG00000119403	3.28904	-3.60426	-1.8497	1.15411e-05	9.56385e-05	4.01937
O75121	MFAP3L	ENSG00000198948	3.25333	-3.60403	-1.84961	4.3417e-06	5.33248e-05	4.27307
Q9ULI4	KIF26A	ENSG00000066735	2.42272	-3.59932	-1.84773	0.000629508	0.00169546	2.77071
O60565	GREM1	ENSG00000166923	7.01001	-3.59313	-1.84524	1.45608e-05	0.000111485	3.95278
O43155	FLRT2	ENSG00000185070	6.74276	-3.5886	-1.84342	8.18839e-08	6.17115e-06	5.20963
Q8N414	PGBD5	ENSG00000177614	4.23546	-3.57773	-1.83904	1.33028e-07	7.59967e-06	5.11921
Q75VX8	GAREML	ENSG00000157833	2.11565	-3.57407	-1.83757	0.000157364	0.000579339	3.23707
Q96KG7	MEGF10	ENSG00000145794	1.99408	-3.57122	-1.83642	8.8445e-06	8.02315e-05	4.09565
P00533	EGFR	ENSG00000146648	5.58671	-3.56425	-1.8336	2.93472e-07	1.17928e-05	4.92838
P07093	SERPINE2	ENSG00000135919	7.4315	-3.55895	-1.83145	2.04886e-08	3.1849e-06	5.4969
P23634	ATP2B4	ENSG00000058668	6.80196	-3.55632	-1.83039	1.80297e-08	3.00004e-06	5.52287
Q8IYD8	FANCM	ENSG00000187790	2.2553	-3.55354	-1.82926	4.8088e-06	5.63603e-05	4.24903
O75881	CYP7B1	ENSG00000172817	2.14586	-3.55338	-1.82919	6.08944e-05	0.000290798	3.53641
P46934	NEDD4	ENSG00000069869	5.79799	-3.55002	-1.82783	2.05084e-07	9.66585e-06	5.01476
Q96SJ8	TSPAN18	ENSG00000157570	5.14473	-3.54605	-1.82621	4.15436e-05	0.000221979	3.65369
Q6J9G0	STYK1	ENSG00000060140	2.84653	-3.54024	-1.82385	1.0037e-06	2.31595e-05	4.63527
Q9H0H5	RACGAP1	ENSG00000161800	4.89698	-3.53264	-1.82074	0.000105314	0.00042977	3.36676
Q8NES3	LFNG	ENSG00000106003	5.12179	-3.52868	-1.81913	1.15116e-06	2.50339e-05	4.60147
Q9Y3L3	SH3BP1	ENSG00000100092	2.38099	-3.52713	-1.8185	0.000161992	0.000592134	3.22758
Q13112	CHAF1B	ENSG00000159259	3.40074	-3.52611	-1.81808	6.44003e-06	6.67976e-05	4.17524
O95786	DDX58	ENSG00000107201	6.87226	-3.52553	-1.81784	4.09189e-08	4.39648e-06	5.35689
P53420	COL4A4	ENSG00000081052	2.22282	-3.52316	-1.81687	0.0018448	0.00412151	2.38494
Q96AZ6	ISG20	ENSG00000172183	2.65711	-3.51729	-1.81446	1.08665e-05	9.13996e-05	4.03906
P15144	ANPEP	ENSG00000166825	2.04416	-3.51329	-1.81282	7.59404e-06	7.39783e-05	4.1309
Q8N8N0	RNF152	ENSG00000176641	4.30465	-3.51191	-1.81226	1.75411e-06	3.22288e-05	4.49176
Q92766	RREB1	ENSG00000124782	4.40651	-3.50556	-1.80964	2.51772e-05	0.000159043	3.79848
Q460N5	PARP14	ENSG00000173193	7.3658	-3.50481	-1.80934	7.5428e-08	5.86254e-06	5.23191
Q8TCB0	IFI44	ENSG00000137965	7.1131	-3.50368	-1.80887	1.04518e-07	6.93696e-06	5.15883
P61024	CKS1B	ENSG00000173207	4.7188	-3.50337	-1.80874	2.0536e-07	9.66585e-06	5.01476
Q14517	FAT1	ENSG00000083857	7.64295	-3.50159	-1.80801	1.14919e-06	2.50339e-05	4.60147
Q717R9	CYS1	ENSG00000205795	3.71927	-3.49918	-1.80702	1.01665e-05	8.78617e-05	4.0562
P11137	MAP2	ENSG00000078018	5.02938	-3.48818	-1.80247	0.00353328	0.00711594	2.14777
Q8NDF8	PAPD5	ENSG00000121274	4.9104	-3.46835	-1.79425	0.000642218	0.00172357	2.76357
P35556	FBN2	ENSG00000138829	7.71165	-3.46422	-1.79253	3.56874e-08	4.15894e-06	5.38102
Q658Y4	FAM91A1	ENSG00000176853	5.61571	-3.46387	-1.79238	1.17417e-07	7.25597e-06	5.1393
P13726	F3	ENSG00000117525	3.23939	-3.46128	-1.79131	5.44858e-06	5.98786e-05	4.22273
O14529	CUX2	ENSG00000111249	1.85849	-3.45264	-1.7877	3.95732e-05	0.000214724	3.66812
Q86UW6	N4BP2	ENSG00000078177	3.55386	-3.44884	-1.78611	1.8932e-05	0.000130644	3.88391
P48357	LEPR	ENSG00000116678	2.76532	-3.44376	-1.78398	1.31157e-06	2.73852e-05	4.56248
O00507	USP9Y	ENSG00000114374	4.96562	-3.44351	-1.78388	9.21681e-05	0.000389858	3.40909
Q8TCU6	PREX1	ENSG00000124126	4.28178	-3.44293	-1.78363	2.18136e-06	3.60428e-05	4.44318
Q96RW7	HMCN1	ENSG00000143341	6.48253	-3.42966	-1.77807	1.60368e-07	8.5168e-06	5.06972
P48060	GLIPR1	ENSG00000139278	6.18505	-3.41996	-1.77398	5.34455e-07	1.63577e-05	4.78628
Q5TYM5	FAM72A	ENSG00000196550	1.91562	-3.4194	-1.77374	4.15402e-06	5.2686e-05	4.2783
Q96H79	ZC3HAV1L	ENSG00000146858	3.12585	-3.41904	-1.77359	8.28991e-06	7.7313e-05	4.11175
Q5QJU3	ACER2	ENSG00000177076	3.00022	-3.4123	-1.77074	7.28687e-06	7.20997e-05	4.14207
Q5JSZ5	PRRC2B	ENSG00000130723	7.46086	-3.41086	-1.77014	4.13077e-08	4.39648e-06	5.35689
P29122	PCSK6	ENSG00000140479	2.84077	-3.39672	-1.76414	0.00371886	0.00744529	2.12812
Q5NDL2	EOGT	ENSG00000163378	4.26503	-3.39601	-1.76384	6.08721e-06	6.41519e-05	4.19279
Q9NTJ3	SMC4	ENSG00000113810	5.44726	-3.39527	-1.76353	2.2158e-07	9.9914e-06	5.00037
Q5U5R9	HECTD2	ENSG00000165338	3.98833	-3.38817	-1.76051	9.04028e-06	8.12182e-05	4.09035
P98095	FBLN2	ENSG00000163520	5.7993	-3.38116	-1.75752	1.78094e-05	0.000125537	3.90123
P28749	RBL1	ENSG00000080839	2.93807	-3.38072	-1.75733	2.55151e-05	0.000160423	3.79473
Q96FC9	DDX11	ENSG00000013573	4.58333	-3.37901	-1.7566	8.00117e-05	0.000352577	3.45275
Q58A45	PAN3	ENSG00000152520	4.42053	-3.36992	-1.75272	0.0182393	0.0297464	1.52657
Q8NBE8	KLHL23	ENSG00000213160	4.00937	-3.36849	-1.7521	1.30082e-06	2.73449e-05	4.56312
Q9HBL0	TNS1	ENSG00000079308	6.4633	-3.36732	-1.7516	2.35288e-07	1.045e-05	4.98088
Q7Z5Q5	POLN	ENSG00000130997	2.80332	-3.367	-1.75146	2.85406e-05	0.000172735	3.76262
Q02241	KIF23	ENSG00000137807	4.4003	-3.3584	-1.74777	2.60252e-05	0.000163023	3.78775
Q07864	POLE	ENSG00000177084	4.87561	-3.33592	-1.73809	3.32353e-06	4.62266e-05	4.33511
Q9C0B9	ZCCHC2	ENSG00000141664	2.70378	-3.32462	-1.73319	0.00219202	0.00476221	2.32219
O43602	DCX	ENSG00000077279	2.81342	-3.32421	-1.73301	1.73116e-06	3.19042e-05	4.49615
Q8NI77	KIF18A	ENSG00000121621	2.69879	-3.323	-1.73248	3.2939e-05	0.000190389	3.72036
Q68D06	SLFN13	ENSG00000154760	1.89967	-3.31257	-1.72795	9.1656e-05	0.000388248	3.41089
Q15760	GPR19	ENSG00000183150	3.79737	-3.30419	-1.72429	2.16011e-07	9.9298e-06	5.00306
Q8N3U4	STAG2	ENSG00000101972	5.69103	-3.29966	-1.72232	3.71734e-06	4.93902e-05	4.30636
P11908	PRPS2	ENSG00000101911	3.73818	-3.29922	-1.72213	0.000939049	0.00234875	2.62916
Q9ULT6	ZNRF3	ENSG00000183579	3.20498	-3.29075	-1.71842	3.39274e-06	4.67154e-05	4.33054
P29762	CRABP1	ENSG00000166426	2.40609	-3.2889	-1.71761	6.25431e-06	6.55039e-05	4.18373
O14524	TMEM194A	ENSG00000166881	4.95361	-3.27899	-1.71325	3.69845e-06	4.92599e-05	4.30751
Q13325	IFIT5	ENSG00000152778	4.71021	-3.27471	-1.71137	6.66263e-06	6.83044e-05	4.16555
Q68DQ2	CRYBG3	ENSG00000080200	4.66732	-3.27356	-1.71086	7.44678e-07	1.95313e-05	4.70927
Q17RD7	SYT16	ENSG00000139973	2.38111	-3.27061	-1.70956	2.70162e-05	0.000167368	3.77633
Q9UKX5	ITGA11	ENSG00000137809	8.13786	-3.25959	-1.70469	1.32894e-08	2.66103e-06	5.57495
Q9Y4D8	HECTD4	ENSG00000173064	5.63705	-3.25928	-1.70455	2.70163e-05	0.000167368	3.77633
Q96P53	WDFY2	ENSG00000139668	3.83752	-3.25895	-1.70441	5.68606e-06	6.14594e-05	4.21141
Q8TDW0	LRRC8C	ENSG00000171488	2.2446	-3.25844	-1.70418	1.39739e-05	0.000108706	3.96375
P50748	KNTC1	ENSG00000184445	4.5649	-3.25292	-1.70174	1.05317e-06	2.39273e-05	4.62111
Q9BZZ5	API5	ENSG00000166181	7.14728	-3.2493	-1.70013	0.00166982	0.00378934	2.42144
Q9NS68	TNFRSF19	ENSG00000127863	5.35474	-3.24768	-1.69941	1.22812e-07	7.41338e-06	5.12998
Q6ZRS2	SRCAP	ENSG00000080603	6.89705	-3.23855	-1.69535	0.00106847	0.0026156	2.58243
P42224	STAT1	ENSG00000115415	8.72761	-3.23087	-1.69192	3.04401e-08	4.05713e-06	5.39178
P14543	NID1	ENSG00000116962	7.43892	-3.22698	-1.69018	1.96802e-08	3.10002e-06	5.50864
P49642	PRIM1	ENSG00000198056	2.17756	-3.22319	-1.68849	6.17303e-05	0.000293592	3.53226
Q4KWH8	PLCH1	ENSG00000114805	1.95988	-3.22214	-1.68802	0.00015208	0.000564814	3.24809
P36955	SERPINF1	ENSG00000132386	2.775	-3.21808	-1.6862	0.000374059	0.00112733	2.94795
P31641	SLC6A6	ENSG00000131389	5.87139	-3.21574	-1.68515	1.74037e-07	8.91667e-06	5.0498
A8MV65	VGLL3	ENSG00000206538	5.80656	-3.21484	-1.68475	1.84806e-06	3.28765e-05	4.48311
P06401	PGR	ENSG00000082175	2.8588	-3.21284	-1.68385	9.95647e-07	2.30187e-05	4.63792
Q6PGN9	PSRC1	ENSG00000134222	2.96834	-3.20989	-1.68252	2.80379e-06	4.20613e-05	4.37612
P25445	FAS	ENSG00000026103	4.9722	-3.20674	-1.68111	0.00280892	0.00586403	2.2318
Q8IVW6	ARID3B	ENSG00000179361	4.23758	-3.20481	-1.68024	0.0001462	0.000548321	3.26097
Q5VUG0	SFMBT2	ENSG00000198879	3.21674	-3.20372	-1.67975	6.41348e-05	0.000299363	3.5238
O94986	CEP152	ENSG00000103995	2.55601	-3.19903	-1.67763	2.63645e-05	0.000164191	3.78465
P48067	SLC6A9	ENSG00000196517	3.61501	-3.19658	-1.67653	1.61045e-06	3.04901e-05	4.51584
Q9NPH5	NOX4	ENSG00000086991	4.92009	-3.19494	-1.67579	1.3586e-07	7.64312e-06	5.11673
Q8IVF7	FMNL3	ENSG00000161791	6.36638	-3.1938	-1.67527	0.00428268	0.00841018	2.07519
O60266	ADCY3	ENSG00000138031	3.2077	-3.19125	-1.67412	2.1917e-06	3.61042e-05	4.44244
Q8IXT5	RBM12B	ENSG00000183808	1.9238	-3.17885	-1.6685	3.04812e-05	0.000180615	3.74325
P30825	SLC7A1	ENSG00000139514	5.80959	-3.16516	-1.66228	2.92662e-08	4.05713e-06	5.39178
Q8TDB6	DTX3L	ENSG00000163840	7.07997	-3.16158	-1.66065	2.87998e-08	4.05713e-06	5.39178
Q7Z2K6	ERMP1	ENSG00000099219	3.74195	-3.15633	-1.65825	0.00373712	0.00747297	2.12651
Q9UKA9	PTBP2	ENSG00000117569	3.73409	-3.15316	-1.6568	0.0101102	0.017648	1.75331
Q9Y6A5	TACC3	ENSG00000013810	4.81153	-3.146	-1.65352	3.44299e-06	4.72421e-05	4.32567
P14921	ETS1	ENSG00000134954	7.23059	-3.14564	-1.65335	1.60212e-07	8.5168e-06	5.06972
Q8N1I0	DOCK4	ENSG00000128512	3.49734	-3.13806	-1.64987	1.56149e-05	0.000115905	3.9359
Q8NBI3	DRAXIN	ENSG00000162490	3.1839	-3.1345	-1.64824	3.97559e-06	5.10765e-05	4.29178
Q8TDW7	FAT3	ENSG00000165323	5.06674	-3.13205	-1.64711	0.000131851	0.000506237	3.29565
Q6P9F7	LRRC8B	ENSG00000197147	2.90507	-3.1298	-1.64607	1.88849e-05	0.000130395	3.88474
O75525	KHDRBS3	ENSG00000131773	2.13756	-3.12657	-1.64458	6.41541e-06	6.66008e-05	4.17652
O43151	TET3	ENSG00000187605	5.16437	-3.11652	-1.63994	1.89971e-06	3.3371e-05	4.47663
Q6ZPD9	DPY19L3	ENSG00000178904	3.6115	-3.10955	-1.63671	0.000407401	0.00120507	2.91899
Q86XD5	FAM131B	ENSG00000159784	3.31312	-3.10716	-1.6356	0.00618783	0.0115196	1.93856
Q76M96	CCDC80	ENSG00000091986	6.85784	-3.10065	-1.63257	1.18991e-07	7.25597e-06	5.1393
Q9BXJ5	C1QTNF2	ENSG00000145861	1.8994	-3.09729	-1.63101	2.06774e-05	0.000138719	3.85787
O60282	KIF5C	ENSG00000168280	5.25441	-3.09585	-1.63034	1.83539e-06	3.28536e-05	4.48342
Q9ULL8	SHROOM4	ENSG00000158352	3.59762	-3.09064	-1.6279	0.00226484	0.00488977	2.31071
Q9BYV6	TRIM55	ENSG00000147573	3.79501	-3.0827	-1.62419	2.63482e-05	0.000164191	3.78465
Q15468	STIL	ENSG00000123473	4.46775	-3.07714	-1.62159	1.34993e-05	0.000106108	3.97425
Q9UPX6	KIAA1024	ENSG00000169330	2.50594	-3.07339	-1.61983	3.53747e-06	4.79813e-05	4.31893
O15084	ANKRD28	ENSG00000206560	5.98097	-3.07332	-1.6198	0.000309842	0.000973859	3.0115
Q13467	FZD5	ENSG00000163251	3.43024	-3.06247	-1.61469	2.36333e-06	3.79914e-05	4.42031
Q9BZJ6	GPR63	ENSG00000112218	2.0194	-3.0577	-1.61245	2.55658e-05	0.000160657	3.7941
P08476	INHBA	ENSG00000122641	9.01069	-3.0558	-1.61155	4.09903e-09	1.7295e-06	5.76208
Q14767	LTBP2	ENSG00000119681	6.46046	-3.05149	-1.60952	6.92116e-08	5.60045e-06	5.25178
Q92985	IRF7	ENSG00000185507	2.81237	-3.05147	-1.6095	7.75492e-05	0.000344035	3.4634
O60636	TSPAN2	ENSG00000134198	4.29679	-3.043	-1.60549	1.18702e-05	9.72815e-05	4.01197
O75914	PAK3	ENSG00000077264	3.04242	-3.0272	-1.59799	0.000305581	0.000962446	3.01662
Q96GX5	MASTL	ENSG00000120539	4.113	-3.02315	-1.59605	1.85778e-06	3.28765e-05	4.48311
Q8N3J3	C17orf53	ENSG00000125319	1.84085	-3.02041	-1.59474	0.000117069	0.000463179	3.33425
Q96A44	SPSB4	ENSG00000175093	1.93891	-3.01523	-1.59227	1.16102e-05	9.60514e-05	4.0175
Q99500	S1PR3	ENSG00000213694	5.87071	-3.01429	-1.59182	6.96159e-07	1.92609e-05	4.71532
P22413	ENPP1	ENSG00000197594	4.86271	-3.01297	-1.59119	1.56547e-07	8.44497e-06	5.0734
Q9BXB5	OSBPL10	ENSG00000144645	4.97275	-3.0119	-1.59067	4.50899e-07	1.49314e-05	4.8259
Q15928	ZNF141	ENSG00000131127	3.17016	-3.00792	-1.58876	1.19912e-05	9.7565e-05	4.01071
Q16832	DDR2	ENSG00000162733	5.93217	-2.99908	-1.58452	1.36731e-07	7.65567e-06	5.11602
Q7Z7A1	CNTRL	ENSG00000119397	2.47693	-2.99636	-1.58321	0.000214409	0.000731034	3.13606
Q5T4D3	TMTC4	ENSG00000125247	3.65485	-2.99507	-1.58259	3.08595e-06	4.4352e-05	4.35309
Q68BL7	OLFML2A	ENSG00000185585	6.76237	-2.99228	-1.58124	4.3965e-08	4.47565e-06	5.34914
Q9ULD9	ZNF608	ENSG00000168916	5.14754	-2.98155	-1.57606	1.97791e-06	3.42857e-05	4.46489
Q8IVL0	NAV3	ENSG00000067798	5.55508	-2.98037	-1.57549	0.00831563	0.0149121	1.82646
P43268	ETV4	ENSG00000175832	3.86395	-2.97446	-1.57263	5.31978e-06	5.91567e-05	4.228
Q8TEM1	NUP210	ENSG00000132182	4.42634	-2.96512	-1.56809	2.04203e-06	3.4746e-05	4.4591
Q5H9S7	DCAF17	ENSG00000115827	5.1919	-2.96204	-1.56659	0.0313054	0.0480003	1.31876
Q2KHR3	QSER1	ENSG00000060749	5.52291	-2.96064	-1.56591	2.01045e-06	3.45156e-05	4.46198
Q86SJ2	AMIGO2	ENSG00000139211	5.62057	-2.96055	-1.56587	3.717e-06	4.93902e-05	4.30636
Q8NB25	FAM184A	ENSG00000111879	1.93345	-2.95881	-1.56502	6.24891e-05	0.000295417	3.52957
O00291	HIP1	ENSG00000127946	5.46494	-2.95741	-1.56433	5.2481e-07	1.62732e-05	4.78853
O15162	PLSCR1	ENSG00000188313	5.05681	-2.95468	-1.563	3.67711e-07	1.35754e-05	4.86725
P20337	RAB3B	ENSG00000169213	7.24163	-2.95351	-1.56243	2.0665e-07	9.6675e-06	5.01469
Q9BYX4	IFIH1	ENSG00000115267	6.5687	-2.94633	-1.55892	8.66985e-07	2.13387e-05	4.67083
Q9BYH8	NFKBIZ	ENSG00000144802	5.06944	-2.94563	-1.55858	1.16354e-06	2.5176e-05	4.59901
P32418	SLC8A1	ENSG00000183023	4.469	-2.94195	-1.55677	0.00179314	0.00402109	2.39566
Q9P2F8	SIPA1L2	ENSG00000116991	5.18794	-2.9414	-1.5565	3.21311e-06	4.53521e-05	4.3434
Q9H2H0	CXXC4	ENSG00000168772	3.58376	-2.94113	-1.55637	0.000314689	0.000986924	3.00572
Q96IP4	FAM46A	ENSG00000112773	4.49648	-2.93373	-1.55274	1.37033e-05	0.000107426	3.96889
Q9HCK1	ZDBF2	ENSG00000204186	6.1301	-2.92981	-1.55081	1.87171e-06	3.30076e-05	4.48139
Q92854	SEMA4D	ENSG00000187764	3.63089	-2.92869	-1.55025	0.000437984	0.00127227	2.89542
Q15043	SLC39A14	ENSG00000104635	7.60313	-2.92704	-1.54944	0.0123308	0.0209847	1.6781
Q8TE85	GRHL3	ENSG00000158055	2.83738	-2.91961	-1.54577	5.70968e-06	6.16019e-05	4.21041
Q00975	CACNA1B	ENSG00000148408	4.47328	-2.91849	-1.54522	0.00295772	0.00612383	2.21298
Q9H1J7	WNT5B	ENSG00000111186	5.08835	-2.91591	-1.54395	0.00561487	0.0105908	1.97507
O14965	AURKA	ENSG00000087586	4.88243	-2.9089	-1.54048	7.40689e-07	1.95313e-05	4.70927
Q96T58	SPEN	ENSG00000065526	5.95627	-2.90313	-1.53761	5.6181e-07	1.67607e-05	4.77571
Q2PPJ7	RALGAPA2	ENSG00000188559	3.58531	-2.89021	-1.53118	0.000980931	0.00243358	2.61375
Q9NQS7	INCENP	ENSG00000149503	4.43787	-2.89017	-1.53115	4.2108e-06	5.2924e-05	4.27635
P61812	TGFB2	ENSG00000092969	7.90309	-2.88797	-1.53005	3.5811e-07	1.32738e-05	4.877
Q7Z402	TMC7	ENSG00000170537	3.23135	-2.88176	-1.52695	9.63064e-05	0.000402179	3.39558
O14727	APAF1	ENSG00000120868	5.41301	-2.88167	-1.5269	8.52308e-05	0.00036924	3.43269
P35916	FLT4	ENSG00000037280	2.77583	-2.87823	-1.52518	2.43283e-06	3.84718e-05	4.41486
Q9Y561	LRP12	ENSG00000147650	4.64334	-2.87559	-1.52386	0.000527407	0.00147474	2.83128
Q7Z407	CSMD3	ENSG00000164796	3.04689	-2.87464	-1.52338	5.07852e-06	5.79688e-05	4.23681
Q9NRZ9	HELLS	ENSG00000119969	3.68183	-2.86935	-1.52072	0.00104487	0.00256793	2.59042
Q9UBS9	SUCO	ENSG00000094975	6.36086	-2.86798	-1.52003	3.71569e-05	0.000205223	3.68777
Q16651	PRSS8	ENSG00000052344	2.67566	-2.86578	-1.51893	2.86775e-05	0.000173356	3.76106
Q03938	ZNF90	ENSG00000213988	2.563	-2.86257	-1.51731	7.39093e-05	0.000332254	3.47853
Q92859	NEO1	ENSG00000067141	6.15301	-2.85904	-1.51553	1.17202e-06	2.53131e-05	4.59666
Q15349	RPS6KA2	ENSG00000071242	4.85461	-2.85525	-1.51362	2.66335e-07	1.1093e-05	4.95495
P14784	IL2RB	ENSG00000100385	2.94599	-2.85447	-1.51322	6.19615e-05	0.000294252	3.53128
Q13315	ATM	ENSG00000149311	6.33922	-2.84078	-1.50629	0.00842355	0.0150804	1.82159
O00311	CDC7	ENSG00000097046	3.65237	-2.83186	-1.50175	2.86824e-06	4.26347e-05	4.37024
Q9BXP8	PAPPA2	ENSG00000116183	2.87918	-2.83076	-1.50119	1.24237e-05	0.000100173	3.99925
Q9HC57	WFDC1	ENSG00000103175	2.02528	-2.82308	-1.49727	2.85683e-05	0.000172814	3.76242
Q99435	NELL2	ENSG00000184613	1.86937	-2.82244	-1.49694	3.81164e-05	0.000209251	3.67933
Q92186	ST8SIA2	ENSG00000140557	4.06343	-2.81601	-1.49365	2.01975e-06	3.45817e-05	4.46115
Q02446	SP4	ENSG00000105866	2.9786	-2.81487	-1.49307	0.000218688	0.000742195	3.12948
P33991	MCM4	ENSG00000104738	6.00269	-2.81057	-1.49086	9.72132e-07	2.27421e-05	4.64317
O15072	ADAMTS3	ENSG00000156140	3.14807	-2.80418	-1.48758	4.41719e-05	0.000231648	3.63517
Q8IVG5	SAMD9L	ENSG00000177409	6.21701	-2.79667	-1.48371	0.0177748	0.0290566	1.53676
Q8WVP7	LMBR1	ENSG00000105983	4.50708	-2.79388	-1.48227	0.00534218	0.0101598	1.99312
P24588	AKAP5	ENSG00000179841	2.58002	-2.78629	-1.47834	0.021062	0.0337575	1.47163
O94875	SORBS2	ENSG00000154556	4.17333	-2.78595	-1.47817	0.00221896	0.00480476	2.31833
Q14807	KIF22	ENSG00000079616	4.06668	-2.78474	-1.47754	3.06277e-06	4.42884e-05	4.35371
Q2V2M9	FHOD3	ENSG00000134775	2.13183	-2.77848	-1.47429	0.000229602	0.000771699	3.11255
Q5T655	CFAP58	ENSG00000120051	2.67617	-2.77735	-1.47371	0.000211347	0.000723937	3.1403
P48061	CXCL12	ENSG00000107562	4.74647	-2.77504	-1.47251	5.19361e-06	5.83328e-05	4.23409
O95278	EPM2A	ENSG00000112425	2.2836	-2.77504	-1.47251	4.31477e-05	0.000228729	3.64068
Q96BY6	DOCK10	ENSG00000135905	3.18305	-2.77472	-1.47234	3.90833e-05	0.000213369	3.67087
Q9Y617	PSAT1	ENSG00000135069	6.84732	-2.77443	-1.47219	8.55453e-08	6.27721e-06	5.20223
Q5T5X7	BEND3	ENSG00000178409	2.75078	-2.77415	-1.47204	0.000715388	0.0018798	2.72589
Q16288	NTRK3	ENSG00000140538	4.12324	-2.76755	-1.46861	2.46391e-05	0.00015692	3.80432
Q71F56	MED13L	ENSG00000123066	6.49937	-2.7642	-1.46686	5.53685e-07	1.65815e-05	4.78038
Q9BZ29	DOCK9	ENSG00000088387	6.82466	-2.76133	-1.46536	3.19421e-08	4.05713e-06	5.39178
P09884	POLA1	ENSG00000101868	4.20954	-2.76076	-1.46506	1.40304e-06	2.81896e-05	4.54991
P20827	EFNA1	ENSG00000169242	4.94308	-2.7607	-1.46503	3.07183e-06	4.4352e-05	4.35309
Q6AWC2	WWC2	ENSG00000151718	5.63431	-2.76051	-1.46493	5.48812e-05	0.000271216	3.56668
Q6PGQ7	BORA	ENSG00000136122	2.67498	-2.75905	-1.46417	0.000153377	0.000568558	3.24522
Q16513	PKN2	ENSG00000065243	6.18592	-2.75829	-1.46377	0.00509981	0.00975695	2.01069
Q96RU2	USP28	ENSG00000048028	4.8636	-2.75338	-1.46121	2.82956e-07	1.1527e-05	4.93828
Q96PV0	SYNGAP1	ENSG00000197283	5.36922	-2.75266	-1.46083	0.000175137	0.000628325	3.20182
Q13740	ALCAM	ENSG00000170017	8.36058	-2.75143	-1.46018	3.21136e-06	4.53521e-05	4.3434
Q8N8K9	KIAA1958	ENSG00000165185	3.05727	-2.7445	-1.45655	4.67964e-05	0.000241105	3.61779
Q5VWQ8	DAB2IP	ENSG00000136848	4.69823	-2.74389	-1.45622	3.29771e-06	4.6021e-05	4.33704
Q9UBP9	GULP1	ENSG00000144366	4.24979	-2.74122	-1.45482	0.00913501	0.0161898	1.79076
Q92673	SORL1	ENSG00000137642	5.53555	-2.74043	-1.4544	4.32839e-05	0.000228999	3.64017
Q9Y3Y4	PYGO1	ENSG00000171016	4.80955	-2.73033	-1.44907	2.36431e-05	0.00015197	3.81824
Q9P2J2	IGSF9	ENSG00000085552	3.2494	-2.72851	-1.44812	8.36674e-06	7.74645e-05	4.1109
P0CW20	LIMS3L	ENSG00000256671	2.21198	-2.72501	-1.44626	0.00464648	0.00901223	2.04517
Q70CQ4	USP31	ENSG00000103404	4.86022	-2.72433	-1.4459	4.54146e-06	5.4692e-05	4.26208
P08253	MMP2	ENSG00000087245	10.4206	-2.71868	-1.44291	4.82647e-08	4.7026e-06	5.32766
O14715	RGPD8	ENSG00000169629	4.77944	-2.71571	-1.44133	5.82383e-07	1.69883e-05	4.76985
Q5T7N2	L1TD1	ENSG00000240563	6.12904	-2.71467	-1.44078	3.21597e-07	1.23757e-05	4.90743
Q86SQ4	GPR126	ENSG00000112414	6.77148	-2.70901	-1.43776	1.55682e-06	2.99542e-05	4.52354
Q3KP66	C1orf106	ENSG00000163362	5.59646	-2.70687	-1.43663	3.25445e-07	1.24831e-05	4.90368
P36383	GJC1	ENSG00000182963	4.09488	-2.70594	-1.43613	0.000296237	0.000939949	3.0269
Q96J88	EPSTI1	ENSG00000133106	4.61473	-2.70541	-1.43585	5.13765e-07	1.60023e-05	4.79582
P19525	EIF2AK2	ENSG00000055332	8.32798	-2.70418	-1.43519	7.87686e-07	2.01859e-05	4.69495
P56703	WNT3	ENSG00000108379	3.10656	-2.70061	-1.43329	1.05292e-05	8.99433e-05	4.04603
O75037	KIF21B	ENSG00000116852	4.32808	-2.69801	-1.43189	0.00810263	0.014581	1.83621
P35555	FBN1	ENSG00000166147	8.72704	-2.69378	-1.42963	1.39799e-08	2.70752e-06	5.56743
Q6ZWE6	PLEKHM3	ENSG00000178385	2.00465	-2.69264	-1.42902	2.21487e-05	0.000145369	3.83753
Q96Q15	SMG1	ENSG00000157106	7.2988	-2.69101	-1.42815	3.82698e-07	1.3786e-05	4.86056
Q9C091	GREB1L	ENSG00000141449	4.01393	-2.6899	-1.42755	0.000125174	0.000487105	3.31238
Q9BXA9	SALL3	ENSG00000256463	3.28626	-2.68805	-1.42656	0.0148248	0.0247478	1.60646
Q9GZU2	PEG3	ENSG00000198300	4.71819	-2.68651	-1.42574	0.000570057	0.00156912	2.80434
P18146	EGR1	ENSG00000120738	2.16131	-2.68629	-1.42561	0.00036988	0.00111754	2.95174
Q70CQ2	USP34	ENSG00000115464	6.71915	-2.68503	-1.42494	4.57827e-06	5.48557e-05	4.26078
P11169	SLC2A3	ENSG00000059804	7.7459	-2.68476	-1.42479	3.14851e-07	1.22706e-05	4.91113
Q99081	TCF12	ENSG00000140262	6.12565	-2.6844	-1.4246	0.000833085	0.00213309	2.67099
Q6UVM3	KCNT2	ENSG00000162687	2.54887	-2.68249	-1.42357	0.000223998	0.000756956	3.12093
Q8IZQ1	WDFY3	ENSG00000163625	6.05245	-2.68244	-1.42355	8.05052e-06	7.64512e-05	4.11662
O43525	KCNQ3	ENSG00000184156	2.90776	-2.68094	-1.42274	9.1633e-06	8.20115e-05	4.08613
Q92608	DOCK2	ENSG00000134516	2.44664	-2.67883	-1.4216	7.21025e-06	7.16227e-05	4.14495
Q15054	POLD3	ENSG00000077514	4.13368	-2.67788	-1.42109	0.00107263	0.00262523	2.58083
Q8TDY8	IGDCC4	ENSG00000103742	7.03965	-2.67651	-1.42035	1.14128e-07	7.1866e-06	5.14348
Q5VT97	SYDE2	ENSG00000097096	3.84077	-2.6765	-1.42035	8.20238e-05	0.0003589	3.44503
Q8N8Z6	DCBLD1	ENSG00000164465	6.62925	-2.6662	-1.41479	5.62821e-08	4.96889e-06	5.30374
P28300	LOX	ENSG00000113083	10.2419	-2.66522	-1.41426	1.02561e-07	6.8455e-06	5.16459
Q5H9U9	DDX60L	ENSG00000181381	6.67417	-2.66303	-1.41307	3.28831e-06	4.5974e-05	4.33749
O75326	SEMA7A	ENSG00000138623	3.09218	-2.66076	-1.41184	1.76661e-05	0.0001249	3.90344
O15165	LDLRAD4	ENSG00000168675	3.02191	-2.65808	-1.41039	2.34461e-05	0.000151036	3.82092
Q8IWR1	TRIM59	ENSG00000213186	5.53888	-2.65412	-1.40824	9.73275e-06	8.5808e-05	4.06647
Q2PZI1	DPY19L1	ENSG00000173852	6.42824	-2.65023	-1.40612	1.55872e-06	2.99542e-05	4.52354
Q15406	NR6A1	ENSG00000148200	3.6392	-2.64767	-1.40472	0.000102989	0.000422764	3.3739
P48431	SOX2	ENSG00000181449	3.39072	-2.64606	-1.40384	1.46644e-05	0.000112167	3.95013
Q92556	ELMO1	ENSG00000155849	2.20381	-2.64591	-1.40377	2.30773e-05	0.000149627	3.82499
O15067	PFAS	ENSG00000178921	4.76005	-2.64186	-1.40155	0.000147066	0.00055106	3.2588
O00468	AGRN	ENSG00000188157	8.98814	-2.64135	-1.40128	5.40712e-06	5.96449e-05	4.22443
Q8IVU3	HERC6	ENSG00000138642	5.32493	-2.6408	-1.40097	2.5336e-07	1.08435e-05	4.96483
Q8WWK9	CKAP2	ENSG00000136108	5.53677	-2.64015	-1.40062	0.00918311	0.0162604	1.78887
Q6ZUJ8	PIK3AP1	ENSG00000155629	3.19732	-2.63538	-1.39801	1.05728e-05	8.9995e-05	4.04578
O00423	EML1	ENSG00000066629	3.35544	-2.63306	-1.39674	0.00556668	0.0105173	1.9781
Q9Y2G7	ZFP30	ENSG00000120784	3.81755	-2.63255	-1.39646	0.00027922	0.00089712	3.04715
P55082	MFAP3	ENSG00000037749	3.87322	-2.63248	-1.39642	0.000390242	0.00116865	2.93232
Q9Y3Q4	HCN4	ENSG00000138622	3.90027	-2.63144	-1.39585	7.9494e-06	7.58183e-05	4.12023
Q96PN7	TRERF1	ENSG00000124496	3.73999	-2.62742	-1.39365	0.00856539	0.0153065	1.81512
Q6GYQ0	RALGAPA1	ENSG00000174373	4.02302	-2.6273	-1.39358	1.31201e-06	2.73852e-05	4.56248
Q99618	CDCA3	ENSG00000111665	3.87975	-2.62374	-1.39163	0.000357825	0.00108784	2.96343
Q15053	KIAA0040	ENSG00000235750	3.36388	-2.62352	-1.3915	0.000675282	0.00179882	2.74501
Q10588	BST1	ENSG00000109743	4.04262	-2.62167	-1.39048	4.37024e-05	0.000230594	3.63715
Q96RL7	VPS13A	ENSG00000197969	6.00768	-2.62132	-1.3903	1.38161e-05	0.000107809	3.96734
P0CG23	ZNF853	ENSG00000236609	2.86401	-2.61454	-1.38656	3.60594e-05	0.000202137	3.69435
Q14687	GSE1	ENSG00000131149	4.06379	-2.61436	-1.38646	2.68929e-06	4.10114e-05	4.38709
Q96N22	ZNF681	ENSG00000196172	3.62428	-2.60781	-1.38284	0.000158422	0.000582146	3.23497
Q9Y3Z3	SAMHD1	ENSG00000101347	7.33632	-2.60066	-1.37888	3.59075e-08	4.15894e-06	5.38102
Q9BZ11	ADAM33	ENSG00000149451	6.03253	-2.59808	-1.37745	0.000132382	0.000507284	3.29475
Q9HC35	EML4	ENSG00000143924	6.72002	-2.59484	-1.37564	0.00083182	0.00213031	2.67156
Q8WZ42	TTN	ENSG00000155657	2.21969	-2.59296	-1.3746	8.45014e-05	0.000366752	3.43563
P35520	CBS	ENSG00000160200	4.34596	-2.59264	-1.37442	1.98587e-06	3.43038e-05	4.46466
Q8IVT5	KSR1	ENSG00000141068	3.50831	-2.59086	-1.37343	4.82733e-05	0.000246244	3.60863
P13682	ZNF35	ENSG00000169981	3.15894	-2.59001	-1.37296	0.0299465	0.0461744	1.3356
Q9Y462	ZNF711	ENSG00000147180	5.16534	-2.58984	-1.37286	3.04225e-06	4.42216e-05	4.35437
Q63HN8	RNF213	ENSG00000173821	7.34215	-2.58876	-1.37226	3.05795e-08	4.05713e-06	5.39178
Q14676	MDC1	ENSG00000137337	4.83791	-2.58446	-1.36986	5.04095e-06	5.76516e-05	4.23919
Q86YD5	LDLRAD3	ENSG00000179241	3.84041	-2.58419	-1.36971	0.00020502	0.000706978	3.15059
O43314	PPIP5K2	ENSG00000145725	5.92728	-2.57897	-1.36679	0.000283293	0.000906314	3.04272
Q9UJA3	MCM8	ENSG00000125885	4.40992	-2.57781	-1.36615	3.65499e-06	4.90201e-05	4.30963
Q6ZS30	NBEAL1	ENSG00000144426	4.31107	-2.57479	-1.36445	0.000289511	0.000922905	3.03484
Q01804	OTUD4	ENSG00000164164	5.76437	-2.57358	-1.36378	7.06329e-06	7.09573e-05	4.149
Q05D60	CCDC67	ENSG00000165325	2.1529	-2.56964	-1.36157	0.000964999	0.00240061	2.61968
Q6ICH7	ASPHD2	ENSG00000128203	2.78279	-2.56851	-1.36093	1.11623e-05	9.35255e-05	4.02907
Q8NB49	ATP11C	ENSG00000101974	4.77819	-2.56632	-1.3597	1.97299e-05	0.000134345	3.87178
Q96DH6	MSI2	ENSG00000153944	5.89892	-2.5623	-1.35744	0.000145593	0.000546738	3.26222
P51828	ADCY7	ENSG00000121281	4.97327	-2.56151	-1.357	1.56439e-06	2.99542e-05	4.52354
Q96AV8	E2F7	ENSG00000165891	4.90974	-2.55973	-1.35599	2.93682e-06	4.32613e-05	4.3639
P57087	JAM2	ENSG00000154721	3.52688	-2.5592	-1.35569	0.000185503	0.000655952	3.18313
Q5PSV4	BRMS1L	ENSG00000100916	2.84758	-2.55804	-1.35504	0.0031675	0.00648767	2.18791
O14686	KMT2D	ENSG00000167548	6.90837	-2.55454	-1.35306	6.11672e-07	1.75395e-05	4.75598
O43345	ZNF208	ENSG00000160321	4.66215	-2.55383	-1.35266	2.74438e-06	4.14076e-05	4.38292
Q96E14	RMI2	ENSG00000175643	2.73573	-2.55166	-1.35143	4.67152e-05	0.000240896	3.61817
Q53SF7	COBLL1	ENSG00000082438	4.45856	-2.54922	-1.35005	0.000181029	0.000643598	3.19139
Q6ZN06	ZNF813	ENSG00000198346	2.91345	-2.5484	-1.34959	0.0296511	0.0457965	1.33917
Q9BPW5	RASL11B	ENSG00000128045	3.23757	-2.54268	-1.34635	5.19435e-06	5.83328e-05	4.23409
Q92185	ST8SIA1	ENSG00000111728	2.25311	-2.54103	-1.34541	1.63108e-05	0.00011939	3.92303
P53675	CLTCL1	ENSG00000070371	4.95448	-2.54027	-1.34498	2.86902e-06	4.26347e-05	4.37024
Q86Y38	XYLT1	ENSG00000103489	4.70297	-2.53878	-1.34414	2.16537e-06	3.59799e-05	4.44394
Q96CX2	KCTD12	ENSG00000178695	5.89933	-2.53718	-1.34323	3.00753e-06	4.39196e-05	4.35734
Q6IQ23	PLEKHA7	ENSG00000166689	4.42494	-2.53594	-1.34252	3.8772e-06	5.02801e-05	4.2986
Q92609	TBC1D5	ENSG00000131374	5.65758	-2.53353	-1.34115	0.0048117	0.00927483	2.03269
Q9H900	ZWILCH	ENSG00000174442	4.57746	-2.53325	-1.34099	0.0108393	0.0187644	1.72667
Q6T4R5	NHS	ENSG00000188158	2.65468	-2.5325	-1.34056	8.11414e-05	0.000356226	3.44827
A6NKL6	TMEM200C	ENSG00000206432	4.15603	-2.52817	-1.33809	5.01254e-06	5.75178e-05	4.2402
O43150	ASAP2	ENSG00000151693	6.28044	-2.52523	-1.33642	4.85997e-07	1.5635e-05	4.8059
O95859	TSPAN12	ENSG00000106025	3.22702	-2.52168	-1.33439	3.853e-05	0.000211129	3.67545
O94782	USP1	ENSG00000162607	5.82303	-2.5203	-1.3336	3.65364e-06	4.90201e-05	4.30963
Q9BXX0	EMILIN2	ENSG00000132205	3.88615	-2.51943	-1.3331	4.88795e-06	5.70077e-05	4.24407
Q8WXI2	CNKSR2	ENSG00000149970	2.35	-2.51812	-1.33235	0.000190588	0.000668927	3.17462
Q8TEJ3	SH3RF3	ENSG00000172985	3.13441	-2.51795	-1.33225	1.75763e-05	0.000124725	3.90405
Q5VU97	CACHD1	ENSG00000158966	5.43936	-2.51731	-1.33188	3.61139e-06	4.87854e-05	4.31171
Q8TCG1	KIAA1524	ENSG00000163507	4.25826	-2.51724	-1.33184	5.14645e-06	5.82935e-05	4.23438
O60494	CUBN	ENSG00000107611	3.0887	-2.51582	-1.33103	9.17596e-06	8.20627e-05	4.08585
Q5TAT6	COL13A1	ENSG00000197467	2.02321	-2.51542	-1.3308	0.000230648	0.000774992	3.1107
Q96RT1	ERBB2IP	ENSG00000112851	5.75	-2.5146	-1.33033	0.000262692	0.000855652	3.0677
Q8NDZ4	C3orf58	ENSG00000181744	4.54697	-2.51335	-1.32961	1.62466e-05	0.000119068	3.9242
P59190	RAB15	ENSG00000139998	6.13452	-2.51077	-1.32813	5.77592e-06	6.19654e-05	4.20785
Q8IYN0	ZNF100	ENSG00000197020	3.32013	-2.5081	-1.32659	0.00010803	0.000438279	3.35825
P16157	ANK1	ENSG00000029534	4.08319	-2.49382	-1.31836	2.69652e-06	4.10114e-05	4.38709
Q92959	SLCO2A1	ENSG00000174640	2.03295	-2.49335	-1.31809	2.9021e-05	0.000174458	3.75831
O75054	IGSF3	ENSG00000143061	6.17229	-2.4909	-1.31667	7.45607e-07	1.95313e-05	4.70927
O75962	TRIO	ENSG00000038382	6.72963	-2.4898	-1.31603	0.000101755	0.000419154	3.37763
Q13478	IL18R1	ENSG00000115604	2.57113	-2.48939	-1.31579	0.000261657	0.00085322	3.06894
Q9UNY4	TTF2	ENSG00000116830	4.95764	-2.48844	-1.31524	1.37594e-06	2.80265e-05	4.55243
Q6IE81	JADE1	ENSG00000077684	5.46356	-2.48382	-1.31256	0.00380575	0.00759223	2.11963
O43309	ZSCAN12	ENSG00000158691	2.93901	-2.48345	-1.31235	1.41983e-05	0.000109993	3.95864
Q6UXC1	MAMDC4	ENSG00000177943	3.78337	-2.48157	-1.31125	4.1757e-05	0.000222918	3.65185
Q96LT4	SAMD8	ENSG00000156671	4.99335	-2.48137	-1.31113	0.0134829	0.022726	1.64348
O95229	ZWINT	ENSG00000122952	3.40731	-2.48013	-1.31042	0.000130531	0.00050264	3.29874
Q8NFX7	STXBP6	ENSG00000168952	5.09631	-2.47796	-1.30915	2.91602e-05	0.000174784	3.7575
Q5TCX8	MLK4	ENSG00000143674	3.87519	-2.47327	-1.30642	4.61663e-06	5.51475e-05	4.25847
P55290	CDH13	ENSG00000140945	5.7631	-2.46828	-1.3035	0.000714173	0.00187745	2.72643
Q6RI45	BRWD3	ENSG00000165288	5.42066	-2.46424	-1.30114	1.84205e-06	3.28765e-05	4.48311
P35711	SOX5	ENSG00000134532	3.78139	-2.46236	-1.30004	9.22862e-06	8.22844e-05	4.08468
Q5T890	ERCC6L2	ENSG00000182150	4.27578	-2.45723	-1.29703	1.38553e-05	0.000108044	3.9664
O15050	TRANK1	ENSG00000168016	4.49847	-2.45721	-1.29702	7.18197e-07	1.94568e-05	4.71093
P50453	SERPINB9	ENSG00000170542	5.15068	-2.45379	-1.29501	3.9104e-06	5.05344e-05	4.29641
Q5UIP0	RIF1	ENSG00000080345	6.43463	-2.4527	-1.29437	4.44817e-06	5.40452e-05	4.26724
Q96GM5	SMARCD1	ENSG00000066117	5.86123	-2.45026	-1.29293	0.00168893	0.00382828	2.417
Q6ZMB5	TMEM184A	ENSG00000164855	2.14434	-2.44715	-1.2911	0.00164061	0.00373604	2.42759
P51888	PRELP	ENSG00000188783	2.29142	-2.44705	-1.29104	0.000161326	0.000590797	3.22856
Q9Y6M7	SLC4A7	ENSG00000033867	5.3476	-2.44584	-1.29033	1.37907e-05	0.000107726	3.96768
P02462	COL4A1	ENSG00000187498	9.70641	-2.44454	-1.28956	2.34898e-08	3.46886e-06	5.45981
Q99958	FOXC2	ENSG00000176692	2.99682	-2.4434	-1.28889	6.39507e-05	0.000298858	3.52453
Q2M1K9	ZNF423	ENSG00000102935	4.03109	-2.44249	-1.28835	5.36197e-06	5.95218e-05	4.22532
Q86T65	DAAM2	ENSG00000146122	5.6624	-2.44246	-1.28834	2.488e-07	1.08435e-05	4.96483
P35612	ADD2	ENSG00000075340	4.80412	-2.44106	-1.28751	1.0506e-06	2.39149e-05	4.62133
Q6ZNG0	ZNF620	ENSG00000177842	2.27786	-2.44094	-1.28744	0.0277903	0.0432164	1.36435
Q6ZRQ5	MMS22L	ENSG00000146263	3.63246	-2.44042	-1.28713	0.000293195	0.000932385	3.0304
Q15262	PTPRK	ENSG00000152894	5.87351	-2.43932	-1.28648	1.01195e-06	2.3245e-05	4.63367
Q9NU22	MDN1	ENSG00000112159	6.14837	-2.43481	-1.28381	0.000690663	0.00182866	2.73787
Q8N5H7	SH2D3C	ENSG00000095370	1.97086	-2.43217	-1.28224	1.57655e-05	0.000116627	3.9332
Q70JA7	CHSY3	ENSG00000198108	2.36149	-2.42725	-1.27932	6.33438e-05	0.000297552	3.52644
Q8TED1	GPX8	ENSG00000164294	6.0465	-2.42659	-1.27893	0.0119888	0.0204972	1.68831
Q2M1P5	KIF7	ENSG00000166813	4.82148	-2.42051	-1.27531	6.37438e-06	6.6233e-05	4.17893
Q9NUJ3	TCP11L1	ENSG00000176148	3.90251	-2.4203	-1.27519	1.58656e-05	0.000117075	3.93154
Q6ZN17	LIN28B	ENSG00000187772	5.81661	-2.41463	-1.2718	7.80593e-07	2.00913e-05	4.69699
O00592	PODXL	ENSG00000128567	8.15336	-2.41029	-1.26921	9.0356e-08	6.46949e-06	5.18913
P05161	ISG15	ENSG00000187608	7.23807	-2.40933	-1.26863	2.85604e-06	4.26311e-05	4.37027
Q9Y4A5	TRRAP	ENSG00000196367	6.53951	-2.40869	-1.26825	1.53465e-07	8.39368e-06	5.07605
Q8WYP5	AHCTF1	ENSG00000153207	6.70268	-2.4073	-1.26742	4.69257e-07	1.53995e-05	4.81249
Q86WZ6	ZNF227	ENSG00000131115	3.3835	-2.40512	-1.26611	0.00762024	0.0138097	1.85982
O43435	TBX1	ENSG00000184058	2.51348	-2.40422	-1.26557	5.93342e-05	0.000285687	3.54411
Q8NI36	WDR36	ENSG00000134987	4.33623	-2.40357	-1.26518	2.73136e-05	0.000168327	3.77385
Q96N58	ZNF578	ENSG00000258405	2.791	-2.39832	-1.26202	7.73292e-05	0.000343317	3.4643
Q9H1C3	GLT8D2	ENSG00000120820	4.31002	-2.39829	-1.26201	3.74558e-06	4.96079e-05	4.30445
Q8IYJ3	SYTL1	ENSG00000142765	3.69624	-2.39665	-1.26102	1.76848e-06	3.23419e-05	4.49023
Q9H1V8	SLC6A17	ENSG00000197106	5.12292	-2.39656	-1.26097	1.73456e-05	0.000123595	3.908
O94832	MYO1D	ENSG00000176658	4.85249	-2.39591	-1.26057	5.7649e-06	6.1915e-05	4.2082
Q8N4X5	AFAP1L2	ENSG00000169129	3.54609	-2.39483	-1.25992	9.95712e-06	8.69427e-05	4.06077
P32004	L1CAM	ENSG00000198910	7.32879	-2.39398	-1.25941	4.90547e-05	0.000249261	3.60335
Q03519	TAP2	ENSG00000204267	5.85041	-2.39196	-1.25819	2.58841e-07	1.09604e-05	4.96017
Q9UGP4	LIMD1	ENSG00000144791	5.75298	-2.39051	-1.25732	3.44365e-07	1.28745e-05	4.89027
P24941	CDK2	ENSG00000123374	3.67369	-2.38944	-1.25667	0.000578586	0.00158668	2.79951
Q8N4C6	NIN	ENSG00000100503	5.88639	-2.38918	-1.25651	2.64034e-06	4.05103e-05	4.39243
Q5VWN6	FAM208B	ENSG00000108021	6.11547	-2.38859	-1.25616	3.36422e-07	1.27388e-05	4.89487
Q5CZA5	ZNF805	ENSG00000204524	2.04147	-2.38849	-1.2561	0.000327584	0.0010171	2.99264
Q9NY28	GALNT8	ENSG00000130035	4.81247	-2.38772	-1.25563	3.65075e-06	4.90201e-05	4.30963
Q8NFZ3	NLGN4Y	ENSG00000165246	3.61089	-2.38767	-1.2556	0.000115322	0.000457954	3.33918
Q9Y5F8	PCDHGB7	ENSG00000254122	4.03868	-2.38248	-1.25246	0.0276048	0.0430014	1.36652
P16871	IL7R	ENSG00000168685	4.15369	-2.38095	-1.25154	1.81358e-06	3.26538e-05	4.48607
Q02388	COL7A1	ENSG00000114270	7.21817	-2.3795	-1.25066	1.19293e-05	9.73874e-05	4.0115
Q9Y233	PDE10A	ENSG00000112541	3.53998	-2.37905	-1.25038	3.69123e-06	4.92599e-05	4.30751
O43491	EPB41L2	ENSG00000079819	5.82751	-2.37718	-1.24925	4.1685e-07	1.46258e-05	4.83488
Q96A09	FAM46B	ENSG00000158246	2.72443	-2.37647	-1.24882	0.00038774	0.00116204	2.93478
Q6NSZ9	ZSCAN25	ENSG00000197037	3.7049	-2.37642	-1.24879	0.0302234	0.0465345	1.33223
Q6NUT2	DPY19L2	ENSG00000177990	4.0134	-2.37596	-1.24851	2.37584e-05	0.000152379	3.81708
Q14186	TFDP1	ENSG00000198176	6.53625	-2.37547	-1.24821	0.00740489	0.0134773	1.8704
Q4ADV7	RIC1	ENSG00000107036	5.80555	-2.37324	-1.24686	0.000162515	0.000593312	3.22672
Q7Z4H8	KDELC2	ENSG00000178202	6.28201	-2.36909	-1.24433	3.9712e-05	0.000215013	3.66754
P78527	PRKDC	ENSG00000253729	8.21475	-2.36418	-1.24134	2.74925e-05	0.000168811	3.7726
O15060	ZBTB39	ENSG00000166860	4.95457	-2.36377	-1.24109	8.46392e-07	2.10729e-05	4.67628
P80162	CXCL6	ENSG00000124875	6.46022	-2.36326	-1.24078	2.38927e-05	0.000153157	3.81486
P52823	STC1	ENSG00000159167	3.98375	-2.36131	-1.23958	1.22006e-05	9.87242e-05	4.00558
Q14439	GPR176	ENSG00000166073	5.33876	-2.35952	-1.23849	4.69461e-06	5.5587e-05	4.25503
O94915	FRYL	ENSG00000075539	4.86161	-2.35388	-1.23504	9.43847e-05	0.000396678	3.40156
P48059	LIMS1	ENSG00000169756	5.51439	-2.35081	-1.23316	8.01709e-07	2.04125e-05	4.6901
Q8N3G9	TMEM130	ENSG00000166448	5.00129	-2.3476	-1.23119	0.000613079	0.00165894	2.78017
Q14781	CBX2	ENSG00000173894	3.95261	-2.34717	-1.23092	2.42088e-05	0.000154512	3.81104
P81274	GPSM2	ENSG00000121957	4.32882	-2.34383	-1.22887	3.46453e-05	0.000196961	3.70562
Q9UMY4	SNX12	ENSG00000147164	6.28048	-2.34235	-1.22796	9.82735e-05	0.000408086	3.38925
P25116	F2R	ENSG00000181104	8.53082	-2.34214	-1.22783	2.53648e-07	1.08435e-05	4.96483
Q9Y2H1	STK38L	ENSG00000211455	7.1254	-2.34015	-1.2266	0.0147327	0.0246149	1.6088
Q9Y2G3	ATP11B	ENSG00000058063	4.87733	-2.33941	-1.22615	9.35529e-05	0.000394023	3.40448
Q92621	NUP205	ENSG00000155561	6.20412	-2.3392	-1.22602	7.04323e-07	1.93423e-05	4.71349
Q96MU8	KREMEN1	ENSG00000183762	2.21926	-2.33763	-1.22504	0.000437982	0.00127227	2.89542
P14780	MMP9	ENSG00000100985	3.46654	-2.33736	-1.22488	1.49126e-05	0.00011307	3.94665
A6NI28	ARHGAP42	ENSG00000165895	4.99153	-2.33713	-1.22474	2.43383e-06	3.84718e-05	4.41486
Q9UJV3	MID2	ENSG00000080561	3.29956	-2.33595	-1.22401	1.4771e-05	0.000112438	3.94909
Q4VCS5	AMOT	ENSG00000126016	6.05919	-2.33465	-1.2232	2.47018e-06	3.87553e-05	4.41167
Q5BKT4	ALG10	ENSG00000139133	2.98084	-2.33046	-1.22061	0.00162355	0.00370498	2.43121
P49790	NUP153	ENSG00000124789	6.08772	-2.33011	-1.2204	4.88817e-06	5.70077e-05	4.24407
Q9H7F0	ATP13A3	ENSG00000133657	6.93654	-2.32303	-1.21601	0.000392475	0.00117385	2.93039
Q8TCU4	ALMS1	ENSG00000116127	4.34506	-2.32303	-1.21601	3.48674e-05	0.000197755	3.70387
Q9NZV1	CRIM1	ENSG00000150938	8.13857	-2.31951	-1.21382	2.23328e-07	1.00319e-05	4.99861
Q6UVJ0	SASS6	ENSG00000156876	3.23737	-2.318	-1.21288	6.76571e-05	0.000311375	3.50672
Q96QD8	SLC38A2	ENSG00000134294	7.88459	-2.31768	-1.21268	2.09417e-06	3.52862e-05	4.4524
Q14566	MCM6	ENSG00000076003	5.43278	-2.31757	-1.21261	2.55239e-06	3.95721e-05	4.40261
Q9NQX1	PRDM5	ENSG00000138738	3.04971	-2.31661	-1.21202	2.46973e-05	0.000157206	3.80353
Q9NTX9	FAM217B	ENSG00000196227	2.13952	-2.31631	-1.21183	0.000186666	0.000658379	3.18152
Q8IYR6	TMEFF1	ENSG00000241697	4.64108	-2.31622	-1.21177	0.000150587	0.000560891	3.25112
Q9BRX5	GINS3	ENSG00000181938	2.49589	-2.31598	-1.21162	0.000663361	0.00177026	2.75196
Q8N6C5	IGSF1	ENSG00000147255	1.92521	-2.31561	-1.21139	5.01606e-05	0.000253355	3.59627
Q96H40	ZNF486	ENSG00000256229	3.20337	-2.31559	-1.21138	0.000330501	0.00102267	2.99027
Q8N7Q3	ZNF676	ENSG00000196109	3.79208	-2.31556	-1.21136	8.23483e-05	0.000360053	3.44363
O94856	NFASC	ENSG00000163531	5.97945	-2.3116	-1.20889	4.22691e-06	5.29755e-05	4.27593
Q5VY43	PEAR1	ENSG00000187800	5.94093	-2.30973	-1.20772	7.39817e-07	1.95313e-05	4.70927
Q86XX4	FRAS1	ENSG00000138759	6.24559	-2.30859	-1.20701	5.87437e-07	1.70516e-05	4.76824
Q5VZ46	KIAA1614	ENSG00000135835	3.67719	-2.30853	-1.20697	0.000168882	0.000611454	3.21364
Q9Y6V0	PCLO	ENSG00000186472	4.76853	-2.30654	-1.20573	0.00746546	0.0135688	1.86746
Q6ZU35	KIAA1211	ENSG00000109265	4.34873	-2.30595	-1.20536	1.80517e-06	3.2609e-05	4.48666
Q14691	GINS1	ENSG00000101003	3.76262	-2.30524	-1.20492	2.81203e-05	0.000170979	3.76706
P06753	TPM3	ENSG00000143549	8.61735	-2.30402	-1.20415	5.867e-05	0.000283488	3.54747
Q8NHV4	NEDD1	ENSG00000139350	4.54164	-2.3039	-1.20408	0.000203142	0.000701525	3.15396
Q9H2E6	SEMA6A	ENSG00000092421	4.76157	-2.30203	-1.2029	4.25012e-05	0.000226175	3.64555
Q5SVZ6	ZMYM1	ENSG00000197056	5.07214	-2.30181	-1.20277	0.00087331	0.00220922	2.65576
Q5HYJ3	FAM76B	ENSG00000077458	3.99241	-2.30116	-1.20236	0.000684839	0.00181731	2.74057
Q86VV8	RTTN	ENSG00000176225	2.81324	-2.29906	-1.20105	0.000419298	0.00123193	2.90941
Q09472	EP300	ENSG00000100393	6.30737	-2.29781	-1.20026	2.2269e-06	3.65068e-05	4.43763
Q86SK9	SCD5	ENSG00000145284	3.26529	-2.29738	-1.19999	0.000358211	0.00108817	2.9633
Q9NR16	CD163L1	ENSG00000177675	3.7874	-2.29689	-1.19968	7.73237e-06	7.46936e-05	4.12672
Q9UQC9	CLCA2	ENSG00000137975	3.36563	-2.29215	-1.1967	1.30935e-05	0.000103817	3.98373
Q9P273	TENM3	ENSG00000218336	6.23347	-2.2908	-1.19585	9.97027e-06	8.69932e-05	4.06051
P55060	CSE1L	ENSG00000124207	6.97931	-2.28704	-1.19348	4.3817e-06	5.35874e-05	4.27094
Q9NRM7	LATS2	ENSG00000150457	6.28874	-2.28697	-1.19343	5.90527e-07	1.70992e-05	4.76702
Q8IZ40	RCOR2	ENSG00000167771	4.14045	-2.28534	-1.19241	1.02888e-05	8.84654e-05	4.05323
P35626	ADRBK2	ENSG00000100077	3.28753	-2.28468	-1.19199	6.31409e-06	6.587e-05	4.18131
Q9BQF6	SENP7	ENSG00000138468	4.33423	-2.28293	-1.19088	1.69334e-05	0.00012176	3.9145
Q86UK0	ABCA12	ENSG00000144452	3.16645	-2.28211	-1.19037	6.54176e-05	0.000303368	3.51803
O94921	CDK14	ENSG00000058091	4.70541	-2.28006	-1.18907	8.97636e-07	2.18203e-05	4.66114
Q96B86	RGMA	ENSG00000182175	2.94256	-2.2791	-1.18847	0.00132664	0.00313585	2.50364
Q7LGC8	CHST3	ENSG00000122863	5.46661	-2.27661	-1.18689	1.07911e-06	2.41909e-05	4.61635
Q7Z7G8	VPS13B	ENSG00000132549	4.63953	-2.27534	-1.18608	5.17166e-06	5.83328e-05	4.23409
Q9UKV8	AGO2	ENSG00000123908	5.70523	-2.27416	-1.18533	4.35218e-06	5.33922e-05	4.27252
O15265	ATXN7	ENSG00000163635	3.09498	-2.27336	-1.18482	7.83134e-05	0.000346899	3.4598
O75509	TNFRSF21	ENSG00000146072	6.11191	-2.27283	-1.18449	1.22538e-06	2.59904e-05	4.58519
Q7RTY1	SLC16A9	ENSG00000165449	3.59187	-2.26937	-1.18229	9.51283e-05	0.000399377	3.39862
Q06190	PPP2R3A	ENSG00000073711	4.89012	-2.26867	-1.18185	0.0106271	0.0184576	1.73383
O43405	COCH	ENSG00000100473	3.88512	-2.26774	-1.18126	8.82865e-05	0.000378179	3.4223
Q08462	ADCY2	ENSG00000078295	2.31349	-2.26751	-1.18111	0.000373929	0.00112723	2.94799
O76041	NEBL	ENSG00000078114	3.36847	-2.26673	-1.18061	0.00447766	0.00874076	2.05845
Q9UM21	MGAT4A	ENSG00000071073	2.20551	-2.26523	-1.17966	0.0022951	0.00494574	2.30577
P09913	IFIT2	ENSG00000119922	4.30685	-2.26416	-1.17898	3.88967e-06	5.03314e-05	4.29816
Q96MS3	GLT1D1	ENSG00000151948	1.94208	-2.26358	-1.17861	0.000171851	0.000619732	3.2078
O60481	ZIC3	ENSG00000156925	2.82114	-2.26012	-1.1764	0.00020364	0.000702835	3.15315
Q6YHK3	CD109	ENSG00000156535	5.28706	-2.25778	-1.1749	3.24098e-05	0.00018843	3.72485
Q13536	C1orf61	ENSG00000125462	2.17407	-2.25747	-1.17471	0.000406297	0.0012027	2.91984
Q08ER8	ZNF543	ENSG00000178229	2.47102	-2.25638	-1.17401	0.000400901	0.00119031	2.92434
O94991	SLITRK5	ENSG00000165300	4.90701	-2.25588	-1.17369	7.01153e-05	0.000319399	3.49567
Q9UPY5	SLC7A11	ENSG00000151012	4.45651	-2.25562	-1.17353	4.56244e-05	0.000237552	3.62424
Q9NSG2	C1orf112	ENSG00000000460	3.58562	-2.2552	-1.17325	3.46491e-05	0.000196961	3.70562
A4D1U4	LCHN	ENSG00000257093	5.46357	-2.2549	-1.17307	4.55971e-06	5.47443e-05	4.26166
O94806	PRKD3	ENSG00000115825	5.83786	-2.25333	-1.17206	7.41698e-06	7.30202e-05	4.13656
P33993	MCM7	ENSG00000166508	5.603	-2.25328	-1.17203	2.40431e-06	3.8464e-05	4.41495
P22466	GAL	ENSG00000069482	3.44705	-2.25109	-1.17062	2.08528e-05	0.00013942	3.85568
Q9UHV7	MED13	ENSG00000108510	6.32261	-2.25013	-1.17001	2.06109e-06	3.49645e-05	4.45637
Q13111	CHAF1A	ENSG00000167670	4.85816	-2.24985	-1.16983	2.96685e-06	4.3595e-05	4.36056
P78364	PHC1	ENSG00000111752	7.22004	-2.24955	-1.16964	1.14692e-06	2.50339e-05	4.60147
O94964	SOGA1	ENSG00000149639	6.79472	-2.24937	-1.16952	8.88569e-08	6.46009e-06	5.18976
Q9NPC6	MYOZ2	ENSG00000172399	3.53165	-2.24893	-1.16924	0.000184882	0.000654538	3.18406
Q6PEY1	TMEM88	ENSG00000167874	2.57408	-2.24606	-1.1674	0.000931576	0.00233418	2.63187
P50876	RNF144A	ENSG00000151692	3.84206	-2.24544	-1.167	3.69191e-06	4.92599e-05	4.30751
O15230	LAMA5	ENSG00000130702	7.92419	-2.24501	-1.16672	5.63658e-06	6.11484e-05	4.21362
P40189	IL6ST	ENSG00000134352	7.21116	-2.24468	-1.16651	1.94765e-05	0.000133297	3.87518
Q86TG7	PEG10	ENSG00000242265	4.82837	-2.24351	-1.16576	0.0211914	0.0339349	1.46935
Q92502	STARD8	ENSG00000130052	3.64359	-2.24109	-1.1642	0.000151622	0.000563466	3.24913
Q14031	COL4A6	ENSG00000197565	4.56423	-2.23836	-1.16244	2.42147e-06	3.84718e-05	4.41486
Q7Z3B1	NEGR1	ENSG00000172260	4.62865	-2.2379	-1.16214	5.01107e-05	0.000253355	3.59627
O75694	NUP155	ENSG00000113569	5.49335	-2.23522	-1.16042	2.41255e-06	3.8464e-05	4.41495
Q9ULL5	PRR12	ENSG00000126464	5.14547	-2.23218	-1.15845	9.70345e-06	8.56136e-05	4.06746
Q9HAV0	GNB4	ENSG00000114450	7.35803	-2.23195	-1.15831	1.40246e-06	2.81896e-05	4.54991
Q9UJL9	ZFP69B	ENSG00000187801	2.06171	-2.23192	-1.15829	0.000208399	0.000715912	3.14514
Q3V5L5	MGAT5B	ENSG00000167889	2.89192	-2.23181	-1.15821	0.000956499	0.00238197	2.62306
Q8NBT0	POC1A	ENSG00000164087	2.75122	-2.23149	-1.158	5.24137e-05	0.000262157	3.58144
P46939	UTRN	ENSG00000152818	6.37093	-2.23129	-1.15788	5.50102e-07	1.65815e-05	4.78038
Q9Y597	KCTD3	ENSG00000136636	5.63857	-2.22993	-1.157	5.15837e-06	5.83328e-05	4.23409
P15408	FOSL2	ENSG00000075426	7.33323	-2.22888	-1.15632	4.41483e-07	1.47836e-05	4.83022
Q15910	EZH2	ENSG00000106462	4.29437	-2.22377	-1.15301	6.58019e-06	6.77754e-05	4.16893
Q9H8V3	ECT2	ENSG00000114346	5.38044	-2.22231	-1.15206	7.93477e-05	0.000350435	3.45539
Q9Y2F5	ICE1	ENSG00000164151	5.92647	-2.21924	-1.15007	6.2819e-07	1.79262e-05	4.74651
Q9P109	GCNT4	ENSG00000176928	3.48383	-2.21807	-1.14931	0.000105796	0.000431288	3.36523
Q9UM47	NOTCH3	ENSG00000074181	6.92239	-2.21743	-1.14889	1.06611e-06	2.40248e-05	4.61934
Q2TAA5	ALG11	ENSG00000253710	3.68126	-2.21726	-1.14878	3.0796e-06	4.4352e-05	4.35309
P32243	OTX2	ENSG00000165588	2.03054	-2.21477	-1.14716	0.000338525	0.00104231	2.982
P02458	COL2A1	ENSG00000139219	4.22989	-2.21438	-1.14691	1.11754e-05	9.35691e-05	4.02887
Q9H0H0	INTS2	ENSG00000108506	4.29455	-2.21376	-1.1465	2.88281e-05	0.000173763	3.76004
Q5TEC3	ZNF697	ENSG00000143067	6.05127	-2.21275	-1.14584	6.52964e-07	1.84548e-05	4.73389
Q8IVF5	TIAM2	ENSG00000146426	3.06474	-2.21234	-1.14557	0.000841149	0.00215047	2.66747
Q8IUD2	ERC1	ENSG00000082805	6.02209	-2.21131	-1.1449	0.00090035	0.00226796	2.64436
P04198	MYCN	ENSG00000134323	2.88247	-2.20969	-1.14385	2.74686e-05	0.000168811	3.7726
Q68D85	NCR3LG1	ENSG00000188211	4.04309	-2.20889	-1.14332	0.000100733	0.000415816	3.3811
Q9UPN3	MACF1	ENSG00000127603	8.83424	-2.20879	-1.14325	4.74263e-07	1.54777e-05	4.81029
Q92547	TOPBP1	ENSG00000163781	5.68256	-2.20846	-1.14304	2.9596e-06	4.35426e-05	4.36109
P80217	IFI35	ENSG00000068079	2.92861	-2.20815	-1.14284	8.8196e-06	8.01271e-05	4.09622
Q8N8U2	CDYL2	ENSG00000166446	4.49457	-2.20772	-1.14256	2.06283e-06	3.49645e-05	4.45637
Q96GD3	SCMH1	ENSG00000010803	4.38536	-2.20526	-1.14095	0.00326472	0.00664989	2.17719
Q8WYL5	SSH1	ENSG00000084112	7.17777	-2.2028	-1.13934	0.0114362	0.019672	1.70615
P32314	FOXN2	ENSG00000170802	4.36021	-2.20211	-1.13888	4.52687e-06	5.46471e-05	4.26243
Q13449	LSAMP	ENSG00000185565	2.77161	-2.20038	-1.13775	0.000334947	0.00103345	2.98571
Q96H22	CENPN	ENSG00000166451	3.49768	-2.19987	-1.13742	3.68678e-05	0.00020407	3.69022
O43597	SPRY2	ENSG00000136158	5.03679	-2.19663	-1.13529	1.10998e-06	2.46027e-05	4.60902
Q9UBP0	SPAST	ENSG00000021574	3.57191	-2.19626	-1.13505	1.24773e-05	0.000100413	3.99821
Q12769	NUP160	ENSG00000030066	5.89119	-2.19479	-1.13408	9.57109e-07	2.26209e-05	4.64549
P50851	LRBA	ENSG00000198589	5.03961	-2.19282	-1.13279	0.000340179	0.00104604	2.98045
Q4KMG0	CDON	ENSG00000064309	4.6168	-2.19103	-1.13161	2.01224e-05	0.000136155	3.86597
Q9H2J7	SLC6A15	ENSG00000072041	4.7507	-2.19011	-1.131	0.000275568	0.000887336	3.05191
P61371	ISL1	ENSG00000016082	5.28333	-2.18954	-1.13063	2.49633e-05	0.000158387	3.80028
P54289	CACNA2D1	ENSG00000153956	4.52683	-2.18904	-1.1303	0.000462061	0.00132463	2.87791
Q4ZHG4	FNDC1	ENSG00000164694	3.59919	-2.18776	-1.12945	6.5436e-05	0.000303368	3.51803
P54851	EMP2	ENSG00000213853	3.6351	-2.18759	-1.12934	8.95113e-06	8.09714e-05	4.09167
Q9BTX1	NDC1	ENSG00000058804	5.76184	-2.1871	-1.12902	1.68439e-05	0.000121396	3.9158
Q9H6T0	ESRP2	ENSG00000103067	2.28393	-2.18707	-1.129	0.000699941	0.0018495	2.73295
Q9ULM3	YEATS2	ENSG00000163872	6.21602	-2.18694	-1.12891	6.3e-07	1.79345e-05	4.74631
Q5T8I3	FAM102B	ENSG00000162636	4.3586	-2.18643	-1.12858	4.74068e-05	0.0002433	3.61386
P51508	ZNF81	ENSG00000197779	4.36724	-2.18376	-1.12681	3.62066e-06	4.88293e-05	4.31132
O75056	SDC3	ENSG00000162512	7.74402	-2.18324	-1.12647	4.3516e-07	1.47836e-05	4.83022
Q52LW3	ARHGAP29	ENSG00000137962	5.38675	-2.18175	-1.12548	7.35475e-06	7.24679e-05	4.13985
Q6PCD5	RFWD3	ENSG00000168411	6.15057	-2.18141	-1.12526	4.18749e-06	5.28537e-05	4.27692
P20908	COL5A1	ENSG00000130635	10.075	-2.18128	-1.12518	5.33129e-07	1.63577e-05	4.78628
Q15035	TRAM2	ENSG00000065308	6.70181	-2.17916	-1.12377	2.0381e-07	9.66585e-06	5.01476
P54821	PRRX1	ENSG00000116132	3.85069	-2.17817	-1.12311	0.000115842	0.000459528	3.33769
P16422	EPCAM	ENSG00000119888	3.38105	-2.17808	-1.12306	8.20226e-06	7.69059e-05	4.11404
Q13077	TRAF1	ENSG00000056558	4.53123	-2.17746	-1.12265	1.49373e-05	0.000113121	3.94646
Q5T5C0	STXBP5	ENSG00000164506	4.36802	-2.17597	-1.12166	1.34373e-05	0.000105691	3.97596
Q12923	PTPN13	ENSG00000163629	5.66938	-2.17216	-1.11913	8.89178e-06	8.04961e-05	4.09422
Q9UII5	ZNF107	ENSG00000196247	3.82502	-2.17204	-1.11905	0.00159276	0.00364526	2.43827
Q9NQ66	PLCB1	ENSG00000182621	4.48523	-2.17115	-1.11846	7.2834e-06	7.20997e-05	4.14207
Q96N67	DOCK7	ENSG00000116641	6.82119	-2.16953	-1.11738	2.1745e-05	0.000143418	3.8434
Q14126	DSG2	ENSG00000046604	7.32208	-2.16948	-1.11735	1.51682e-06	2.94701e-05	4.53062
A6NFY4	TMEM194B	ENSG00000189362	2.17716	-2.16651	-1.11537	0.0003946	0.00117633	2.92947
Q9P219	CCDC88C	ENSG00000015133	4.39845	-2.1663	-1.11523	1.64241e-05	0.000119662	3.92204
O95810	SDPR	ENSG00000168497	3.27116	-2.16366	-1.11347	5.47044e-05	0.000270848	3.56728
O75437	ZNF254	ENSG00000213096	4.60148	-2.16358	-1.11342	0.00061396	0.0016598	2.77994
Q8WWI1	LMO7	ENSG00000136153	6.71125	-2.16311	-1.1131	4.50698e-06	5.45401e-05	4.26328
P98160	HSPG2	ENSG00000142798	8.85795	-2.16163	-1.11212	3.23984e-06	4.56203e-05	4.34084
Q14593	ZNF273	ENSG00000198039	3.93097	-2.15995	-1.111	1.65703e-05	0.000120026	3.92073
Q7Z3E1	TIPARP	ENSG00000163659	6.18228	-2.1566	-1.10876	2.91883e-05	0.000174825	3.7574
Q14146	URB2	ENSG00000135763	5.0323	-2.15652	-1.10871	1.41141e-06	2.8214e-05	4.54954
O14717	TRDMT1	ENSG00000107614	2.252	-2.15602	-1.10837	0.000565425	0.0015582	2.80738
A1L4H1	SSC5D	ENSG00000179954	5.96487	-2.1558	-1.10822	1.11335e-05	9.34173e-05	4.02957
Q15776	ZKSCAN8	ENSG00000198315	5.25364	-2.15378	-1.10687	0.00388173	0.00772684	2.112
Q5T7W7	TSTD2	ENSG00000136925	5.02498	-2.15303	-1.10637	7.32271e-06	7.23009e-05	4.14086
Q5VYV7	SLX4IP	ENSG00000149346	3.8022	-2.1511	-1.10508	8.3169e-06	7.7313e-05	4.11175
O95631	NTN1	ENSG00000065320	5.32813	-2.149	-1.10367	2.87919e-06	4.27322e-05	4.36925
P35659	DEK	ENSG00000124795	5.91085	-2.14807	-1.10304	6.37027e-06	6.6233e-05	4.17893
O60721	SLC24A1	ENSG00000074621	3.54936	-2.14576	-1.10149	1.54759e-05	0.000115643	3.93688
Q15326	ZMYND11	ENSG00000015171	5.7434	-2.14521	-1.10112	2.83373e-05	0.000171857	3.76483
Q99743	NPAS2	ENSG00000170485	2.60701	-2.14454	-1.10067	0.00397439	0.00788603	2.10314
Q9NRY4	ARHGAP35	ENSG00000160007	6.18046	-2.14206	-1.099	0.00710535	0.0129942	1.88625
P21675	TAF1	ENSG00000147133	5.37848	-2.14013	-1.0977	3.98251e-06	5.10765e-05	4.29178
P40937	RFC5	ENSG00000111445	3.42735	-2.14012	-1.09769	7.07296e-05	0.000321756	3.49247
Q2M1Z3	ARHGAP31	ENSG00000031081	5.38056	-2.13939	-1.0972	2.93392e-06	4.32613e-05	4.3639
Q9NPC1	LTB4R2	ENSG00000213906	2.37425	-2.13926	-1.09711	0.000744909	0.00194128	2.71191
O14904	WNT9A	ENSG00000143816	3.23631	-2.13924	-1.0971	8.45216e-06	7.79954e-05	4.10793
Q5TKA1	LIN9	ENSG00000183814	3.66271	-2.13883	-1.09682	6.46874e-05	0.00030106	3.52135
O43795	MYO1B	ENSG00000128641	6.71899	-2.13756	-1.09597	0.000191741	0.000671974	3.17265
P08069	IGF1R	ENSG00000140443	7.75958	-2.13609	-1.09498	1.99317e-07	9.57206e-06	5.01899
Q9ULI0	ATAD2B	ENSG00000119778	4.37658	-2.13564	-1.09467	3.80956e-05	0.000209233	3.67937
Q8TE04	PANK1	ENSG00000152782	3.04244	-2.13436	-1.09381	0.0273642	0.0426661	1.36992
O14757	CHEK1	ENSG00000149554	4.82167	-2.13422	-1.09371	0.00140452	0.00328249	2.4838
Q14191	WRN	ENSG00000165392	4.67941	-2.13268	-1.09267	3.75854e-05	0.000207119	3.68378
Q8IY67	RAVER1	ENSG00000161847	4.92281	-2.13194	-1.09217	0.000105907	0.000431592	3.36493
Q86VE9	SERINC5	ENSG00000164300	5.54542	-2.13189	-1.09213	4.34217e-06	5.33248e-05	4.27307
Q8TEV9	SMCR8	ENSG00000176994	5.70248	-2.13188	-1.09212	1.94e-06	3.38041e-05	4.47103
Q9NZI8	IGF2BP1	ENSG00000159217	8.14751	-2.13177	-1.09205	6.25648e-08	5.25326e-06	5.27957
Q15021	NCAPD2	ENSG00000010292	7.12665	-2.13087	-1.09145	1.32046e-07	7.59967e-06	5.11921
Q9BT25	HAUS8	ENSG00000131351	2.45966	-2.13082	-1.09141	4.08819e-05	0.000219156	3.65925
Q13233	MAP3K1	ENSG00000095015	4.54898	-2.12879	-1.09003	2.8255e-05	0.000171548	3.76561
O00512	BCL9	ENSG00000116128	5.97788	-2.12705	-1.08885	7.48293e-07	1.95583e-05	4.70867
Q6PCB8	EMB	ENSG00000170571	5.65582	-2.12584	-1.08803	9.56343e-05	0.000400079	3.39785
Q5VWP2	FAM46C	ENSG00000183508	3.0046	-2.12514	-1.08756	1.37963e-05	0.000107726	3.96768
Q03001	DST	ENSG00000151914	6.84809	-2.12492	-1.08741	6.75517e-07	1.88221e-05	4.72533
Q7Z4H7	HAUS6	ENSG00000147874	5.85057	-2.12415	-1.08689	1.08039e-05	9.12346e-05	4.03984
Q8IXU6	SLC35F2	ENSG00000110660	5.07248	-2.12388	-1.0867	1.00382e-05	8.73276e-05	4.05885
Q02410	APBA1	ENSG00000107282	2.71307	-2.1221	-1.08549	0.000141045	0.000534074	3.2724
Q9NR09	BIRC6	ENSG00000115760	6.82061	-2.12008	-1.08412	1.35811e-06	2.7837e-05	4.55538
Q03135	CAV1	ENSG00000105974	6.94949	-2.11908	-1.08344	2.52417e-06	3.9393e-05	4.40458
Q96NU1	SAMD11	ENSG00000187634	2.60693	-2.11792	-1.08265	0.0012744	0.00303435	2.51793
Q7Z401	DENND4A	ENSG00000174485	4.84767	-2.1165	-1.08168	0.000902853	0.00227319	2.64336
Q5H9R7	PPP6R3	ENSG00000110075	5.70556	-2.11188	-1.07853	0.00198701	0.00438776	2.35776
Q9P266	KIAA1462	ENSG00000165757	4.70129	-2.11101	-1.07793	1.99986e-05	0.000135395	3.8684
Q14289	PTK2B	ENSG00000120899	2.60413	-2.11025	-1.07741	0.000324926	0.00101071	2.99537
Q9H3U7	SMOC2	ENSG00000112562	2.06825	-2.10978	-1.07709	0.000358998	0.00109	2.96257
Q8NCF5	NFATC2IP	ENSG00000176953	4.6506	-2.10857	-1.07627	0.00169851	0.00384336	2.41529
Q9H832	UBE2Z	ENSG00000159202	5.70081	-2.10747	-1.07551	0.00813623	0.0146259	1.83488
Q6WRX3	ZYG11A	ENSG00000203995	2.45997	-2.10666	-1.07496	0.000264794	0.00086013	3.06544
Q6PIW4	FIGNL1	ENSG00000132436	4.54524	-2.10564	-1.07426	0.000659552	0.00176089	2.75427
Q9BQI5	SGIP1	ENSG00000118473	2.89748	-2.10471	-1.07362	4.60271e-05	0.000238702	3.62214
Q96EA4	SPDL1	ENSG00000040275	4.71896	-2.10455	-1.07351	7.05279e-05	0.000320962	3.49355
Q8TEZ7	PAQR8	ENSG00000170915	2.54855	-2.10412	-1.07322	0.000354067	0.00107919	2.9669
Q96JA3	PLEKHA8	ENSG00000106086	6.78553	-2.10378	-1.07298	2.78558e-05	0.000170071	3.76937
P46952	HAAO	ENSG00000162882	3.8067	-2.10355	-1.07282	0.00104878	0.00257487	2.58925
Q7Z5N4	SDK1	ENSG00000146555	3.92146	-2.10294	-1.07241	0.00379384	0.00756974	2.12092
P17038	ZNF43	ENSG00000198521	4.78743	-2.10246	-1.07208	3.20986e-05	0.000187173	3.72776
Q7L7X3	TAOK1	ENSG00000160551	6.79539	-2.10185	-1.07166	1.20236e-05	9.77612e-05	4.00983
A0AUZ9	KANSL1L	ENSG00000144445	4.58763	-2.10142	-1.07136	0.000115874	0.000459528	3.33769
O95613	PCNT	ENSG00000160299	5.84179	-2.10045	-1.0707	3.24782e-05	0.000188734	3.72415
Q9UDY2	TJP2	ENSG00000119139	6.62937	-2.09983	-1.07028	3.29829e-07	1.25629e-05	4.90091
Q92995	USP13	ENSG00000058056	4.37414	-2.09945	-1.07001	5.47001e-06	5.99854e-05	4.22195
P36021	SLC16A2	ENSG00000147100	5.68226	-2.09876	-1.06954	1.49451e-06	2.92806e-05	4.53342
Q9H816	DCLRE1B	ENSG00000118655	3.86077	-2.09733	-1.06855	1.27559e-05	0.000101686	3.99274
P29400	COL4A5	ENSG00000188153	6.81453	-2.09662	-1.06806	3.12906e-07	1.22622e-05	4.91143
O95185	UNC5C	ENSG00000182168	2.37996	-2.09585	-1.06754	2.93164e-05	0.000175453	3.75584
Q14D04	VEPH1	ENSG00000197415	2.65999	-2.09579	-1.0675	0.00101545	0.00250502	2.60119
Q8NA19	L3MBTL4	ENSG00000154655	2.35845	-2.09573	-1.06745	0.00111902	0.00271903	2.56559
Q8IWI9	MGA	ENSG00000174197	5.1008	-2.09555	-1.06733	1.19155e-05	9.73874e-05	4.0115
Q9ULI2	RIMKLB	ENSG00000166532	6.82941	-2.09532	-1.06717	7.57964e-06	7.39437e-05	4.1311
Q09327	MGAT3	ENSG00000128268	3.49659	-2.09532	-1.06717	0.000123944	0.000484858	3.31439
Q9UPI3	FLVCR2	ENSG00000119686	2.77401	-2.09504	-1.06698	4.69441e-05	0.000241655	3.61681
Q9NZR2	LRP1B	ENSG00000168702	2.43936	-2.09479	-1.06681	0.00234917	0.00504418	2.29721
O15061	SYNM	ENSG00000182253	6.29294	-2.09448	-1.06659	5.43303e-07	1.65427e-05	4.78139
P46531	NOTCH1	ENSG00000148400	4.93053	-2.09446	-1.06658	1.82475e-05	0.000127538	3.89436
Q5QGS0	KIAA2022	ENSG00000050030	2.06345	-2.0935	-1.06592	0.000547813	0.00151957	2.81828
P35789	ZNF93	ENSG00000184635	3.70909	-2.09241	-1.06517	0.000779906	0.00201571	2.69557
Q9UIL8	PHF11	ENSG00000136147	3.13028	-2.09202	-1.0649	0.000354872	0.00108109	2.96614
P78423	CX3CL1	ENSG00000006210	2.68521	-2.09101	-1.0642	0.000934975	0.00234021	2.63075
Q8NFA0	USP32	ENSG00000170832	5.37891	-2.09036	-1.06375	3.88738e-05	0.000212422	3.6728
P25205	MCM3	ENSG00000112118	5.23415	-2.09001	-1.06351	0.000110212	0.000443929	3.35269
Q9BQL6	FERMT1	ENSG00000101311	4.59298	-2.08965	-1.06326	0.000319652	0.000998018	3.00086
Q86X52	CHSY1	ENSG00000131873	5.88701	-2.08934	-1.06305	1.63582e-06	3.08716e-05	4.51044
Q9NQ86	TRIM36	ENSG00000152503	3.24609	-2.08927	-1.063	0.000112196	0.000449469	3.3473
Q96AE4	FUBP1	ENSG00000162613	7.22923	-2.08714	-1.06152	3.43033e-07	1.28745e-05	4.89027
P78367	NKX3-2	ENSG00000109705	3.08614	-2.08688	-1.06134	0.000637245	0.00171295	2.76626
Q9Y6M4	CSNK1G3	ENSG00000151292	4.66773	-2.08592	-1.06068	0.000714688	0.00187838	2.72622
Q9BY89	KIAA1671	ENSG00000197077	5.98417	-2.08504	-1.06007	0.00958122	0.0168516	1.77336
Q86XJ1	GAS2L3	ENSG00000139354	2.10079	-2.08295	-1.05863	0.000147152	0.000551167	3.25872
Q9UQ52	CNTN6	ENSG00000134115	2.07401	-2.08157	-1.05767	0.000210027	0.000720457	3.14239
Q8IYK4	COLGALT2	ENSG00000198756	2.49687	-2.08106	-1.05732	6.38452e-05	0.000298489	3.52507
Q9Y5F0	PCDHB13	ENSG00000187372	2.79218	-2.08037	-1.05684	9.52202e-05	0.000399395	3.3986
Q32M45	ANO4	ENSG00000151572	6.01397	-2.08007	-1.05664	6.51742e-07	1.84548e-05	4.73389
Q99075	HBEGF	ENSG00000113070	6.55239	-2.0797	-1.05638	3.02623e-07	1.20377e-05	4.91946
Q5VZ89	DENND4C	ENSG00000137145	5.12213	-2.0793	-1.0561	1.22568e-05	9.9044e-05	4.00417
P06213	INSR	ENSG00000171105	3.90799	-2.07695	-1.05446	0.0182613	0.0297735	1.52617
Q13308	PTK7	ENSG00000112655	7.7992	-2.07694	-1.05446	5.04792e-07	1.59882e-05	4.7962
P54753	EPHB3	ENSG00000182580	3.40123	-2.07546	-1.05343	1.19016e-05	9.73726e-05	4.01156
O75362	ZNF217	ENSG00000171940	6.22145	-2.07367	-1.05219	7.2122e-07	1.94568e-05	4.71093
Q9P1T7	MDFIC	ENSG00000135272	5.34862	-2.07343	-1.05202	1.9409e-05	0.000133003	3.87614
P10071	GLI3	ENSG00000106571	5.82467	-2.07229	-1.05123	5.49903e-06	6.01532e-05	4.22074
Q8NFM4	ADCY4	ENSG00000129467	2.16785	-2.07213	-1.05111	0.000328298	0.00101879	2.99192
Q6ZT12	UBR3	ENSG00000144357	5.61861	-2.07136	-1.05058	0.00150177	0.00346996	2.45968
P57679	EVC	ENSG00000072840	5.94121	-2.07078	-1.05017	1.01579e-06	2.3245e-05	4.63367
Q9HAS3	SLC28A3	ENSG00000197506	3.39496	-2.06885	-1.04883	1.56188e-05	0.000115905	3.9359
Q8IYS1	PM20D2	ENSG00000146281	4.89336	-2.06821	-1.04838	9.74214e-05	0.000405831	3.39165
P20936	RASA1	ENSG00000145715	5.24268	-2.06586	-1.04675	5.52192e-06	6.0234e-05	4.22016
P42695	NCAPD3	ENSG00000151503	5.10425	-2.06541	-1.04643	4.55533e-06	5.47443e-05	4.26166
Q9UQ35	SRRM2	ENSG00000167978	9.08881	-2.06256	-1.04443	4.32815e-07	1.47836e-05	4.83022
Q9BQK8	LPIN3	ENSG00000132793	4.46825	-2.06213	-1.04414	1.02148e-05	8.81504e-05	4.05478
Q96HR8	NAF1	ENSG00000145414	3.24685	-2.06047	-1.04297	0.000135783	0.000517298	3.28626
Q14997	PSME4	ENSG00000068878	7.08066	-2.05998	-1.04263	2.52176e-06	3.9393e-05	4.40458
Q00597	FANCC	ENSG00000158169	3.60349	-2.05977	-1.04248	3.94273e-05	0.000214256	3.66907
O60285	NUAK1	ENSG00000074590	7.30811	-2.0583	-1.04146	2.61395e-07	1.09897e-05	4.95901
Q15113	PCOLCE	ENSG00000106333	6.98812	-2.05588	-1.03976	1.25082e-05	0.000100593	3.99743
Q13023	AKAP6	ENSG00000151320	2.00904	-2.0553	-1.03935	7.88375e-05	0.000348358	3.45797
Q3KR16	PLEKHG6	ENSG00000008323	2.4032	-2.05481	-1.039	0.00285605	0.00594932	2.22553
Q659A1	ICE2	ENSG00000128915	5.09051	-2.05301	-1.03774	0.00722015	0.0131858	1.87989
Q8IY63	AMOTL1	ENSG00000166025	6.4358	-2.05285	-1.03763	4.7505e-06	5.60104e-05	4.25173
Q14C86	GAPVD1	ENSG00000165219	5.59974	-2.05074	-1.03615	0.000262366	0.000855296	3.06788
Q86SE9	PCGF5	ENSG00000180628	5.34934	-2.05011	-1.0357	4.67438e-06	5.55345e-05	4.25544
Q14978	NOLC1	ENSG00000166197	6.32765	-2.04942	-1.03522	5.59828e-05	0.000273864	3.56247
Q8NER1	TRPV1	ENSG00000196689	3.24246	-2.0452	-1.03224	0.00334619	0.00679476	2.16783
Q86TB3	ALPK2	ENSG00000198796	6.19175	-2.04439	-1.03167	1.90102e-06	3.3371e-05	4.47663
Q9Y223	GNE	ENSG00000159921	4.51943	-2.04374	-1.03121	0.028465	0.0441609	1.35496
P15036	ETS2	ENSG00000157557	4.7365	-2.0434	-1.03097	9.63059e-06	8.50978e-05	4.07008
O94844	RHOBTB1	ENSG00000072422	5.70585	-2.04251	-1.03034	5.30293e-06	5.91567e-05	4.228
P10721	KIT	ENSG00000157404	2.55311	-2.04147	-1.02961	0.00223738	0.00483755	2.31537
Q5BJD5	TMEM41B	ENSG00000166471	4.38713	-2.04107	-1.02932	2.77323e-05	0.000169642	3.77047
Q96MM7	HS6ST2	ENSG00000171004	3.6494	-2.04035	-1.02882	1.637e-05	0.000119527	3.92253
Q06413	MEF2C	ENSG00000081189	3.67751	-2.03899	-1.02785	3.32185e-05	0.000191623	3.71755
Q8N782	ZNF525	ENSG00000203326	3.03942	-2.03825	-1.02733	0.0121157	0.0206663	1.68474
Q8IY18	SMC5	ENSG00000198887	6.0912	-2.03708	-1.0265	9.0057e-06	8.10925e-05	4.09102
Q9HCU0	CD248	ENSG00000174807	5.91639	-2.03705	-1.02648	3.86018e-06	5.01696e-05	4.29956
Q96PZ2	FAM111A	ENSG00000166801	4.57601	-2.03484	-1.02491	4.51038e-06	5.45401e-05	4.26328
P19634	SLC9A1	ENSG00000090020	5.68838	-2.03419	-1.02445	9.78666e-06	8.59626e-05	4.06569
Q92485	SMPDL3B	ENSG00000130768	3.8061	-2.03408	-1.02438	3.16876e-05	0.000185226	3.7323
Q9Y2G0	EFR3B	ENSG00000084710	5.10481	-2.03057	-1.02188	3.32398e-05	0.000191652	3.71749
Q96QE2	SLC2A13	ENSG00000151229	4.68422	-2.03029	-1.02169	0.000157653	0.00058004	3.23654
Q8TDX6	CSGALNACT1	ENSG00000147408	2.13297	-2.03024	-1.02165	0.000264364	0.000859675	3.06567
Q9H2T7	RANBP17	ENSG00000204764	2.5055	-2.03019	-1.02162	0.00059046	0.0016099	2.7932
Q5TC84	OGFRL1	ENSG00000119900	6.85365	-2.02766	-1.01982	8.26605e-06	7.7313e-05	4.11175
Q96N38	ZNF714	ENSG00000160352	4.4695	-2.0275	-1.0197	0.00265703	0.00560016	2.2518
Q02447	SP3	ENSG00000172845	6.44456	-2.02743	-1.01966	0.0161285	0.0266456	1.57437
O75475	PSIP1	ENSG00000164985	6.13432	-2.02742	-1.01964	5.40017e-05	0.000268283	3.57141
O60279	SUSD5	ENSG00000173705	3.88347	-2.02727	-1.01954	4.05936e-05	0.000218186	3.66117
Q9ULJ7	ANKRD50	ENSG00000151458	6.05389	-2.0258	-1.01849	5.22099e-06	5.85207e-05	4.23269
P30291	WEE1	ENSG00000166483	5.08406	-2.02562	-1.01836	2.98231e-05	0.000177765	3.75015
P01138	NGF	ENSG00000134259	2.42368	-2.02525	-1.0181	9.77507e-05	0.000406486	3.39095
Q8N8A2	ANKRD44	ENSG00000065413	2.39137	-2.02085	-1.01496	0.00272366	0.00571533	2.24296
Q96KN4	FAM84A	ENSG00000162981	3.6693	-2.02053	-1.01473	3.64539e-05	0.000203319	3.69182
P82987	ADAMTSL3	ENSG00000156218	2.03252	-2.02028	-1.01456	0.000116694	0.000462005	3.33535
Q6V0I7	FAT4	ENSG00000196159	3.74855	-2.01881	-1.0135	2.99642e-05	0.000178335	3.74876
Q7Z6K3	PTAR1	ENSG00000188647	6.82924	-2.01746	-1.01254	6.31373e-05	0.000297281	3.52683
Q8TC59	PIWIL2	ENSG00000197181	6.0122	-2.01696	-1.01218	4.82431e-07	1.5635e-05	4.8059
Q9NXX6	NSMCE4A	ENSG00000107672	3.24038	-2.01427	-1.01026	1.76339e-05	0.000124747	3.90397
Q13474	DRP2	ENSG00000102385	3.75556	-2.01414	-1.01017	3.68345e-05	0.00020407	3.69022
Q5TAX3	ZCCHC11	ENSG00000134744	6.14312	-2.01412	-1.01015	3.09188e-06	4.43833e-05	4.35278
P14859	POU2F1	ENSG00000143190	5.40023	-2.01381	-1.00992	1.37484e-05	0.000107637	3.96804
P49736	MCM2	ENSG00000073111	5.39178	-2.01258	-1.00905	0.000909926	0.00228818	2.64051
Q969G2	LHX4	ENSG00000121454	2.96655	-2.00984	-1.00708	0.00016374	0.000596677	3.22426
Q9BZF3	OSBPL6	ENSG00000079156	4.20019	-2.00934	-1.00672	6.35063e-05	0.000297894	3.52594
Q68DI1	ZNF776	ENSG00000152443	4.0082	-2.00681	-1.00491	0.00776842	0.0140545	1.85218
Q7Z3V4	UBE3B	ENSG00000151148	5.85446	-2.005	-1.0036	0.00711769	0.0130148	1.88556
Q13951	CBFB	ENSG00000067955	6.49286	-2.00473	-1.00341	0.0210965	0.033799	1.4711
Q86YM7	HOMER1	ENSG00000152413	4.2477	-2.00241	-1.00174	7.72805e-06	7.46936e-05	4.12672
Q9UBU7	DBF4	ENSG00000006634	2.67837	-2.00136	-1.00098	7.83457e-05	0.000346899	3.4598
Q9H7P6	MVB12B	ENSG00000196814	4.74042	-2.001	-1.00072	1.289e-05	0.00010252	3.98919
Q9HC77	CENPJ	ENSG00000151849	3.42345	-2.00049	-1.00036	2.15383e-05	0.000142791	3.8453
Q6PJP8	DCLRE1A	ENSG00000198924	3.65675	-2.00024	-1.00017	0.000129163	0.000498995	3.3019
Q9GZN7	ROGDI	ENSG00000067836	3.89045	2.00118	1.00085	0.000227686	0.000766786	3.11533
Q96IJ6	GMPPA	ENSG00000144591	6.03006	2.00294	1.00212	1.33403e-06	2.76981e-05	4.55755
Q9BTM1	H2AFJ	ENSG00000246705	4.96547	2.00452	1.00326	1.1813e-05	9.70308e-05	4.01309
Q96CW9	NTNG2	ENSG00000196358	3.95974	2.0055	1.00396	1.73769e-05	0.000123743	3.90748
Q13445	TMED1	ENSG00000099203	4.3297	2.00616	1.00444	0.000172182	0.00062074	3.20709
Q96HF1	SFRP2	ENSG00000145423	6.63201	2.00641	1.00462	8.49963e-07	2.10729e-05	4.67628
Q5T953	IER5L	ENSG00000188483	5.53608	2.0115	1.00827	0.000184517	0.000653834	3.18453
Q9Y5Q3	MAFB	ENSG00000204103	4.79925	2.01174	1.00844	4.00279e-06	5.1234e-05	4.29044
P26885	FKBP2	ENSG00000173486	5.66548	2.01228	1.00883	0.000216476	0.000736381	3.1329
Q9UI14	RABAC1	ENSG00000105404	5.95271	2.01243	1.00894	1.47405e-05	0.000112424	3.94914
Q9BVX2	TMEM106C	ENSG00000134291	5.90638	2.01479	1.01063	3.07769e-06	4.4352e-05	4.35309
Q9NST1	PNPLA3	ENSG00000100344	4.02548	2.01691	1.01214	6.99113e-05	0.000318893	3.49636
Q15672	TWIST1	ENSG00000122691	5.06601	2.01722	1.01237	0.000202296	0.000699628	3.15513
O15075	DCLK1	ENSG00000133083	5.40495	2.01809	1.01299	2.99732e-06	4.38247e-05	4.35828
Q6IPW1	C11orf71	ENSG00000180425	2.87564	2.01822	1.01309	9.76464e-05	0.000406223	3.39124
Q96GY3	LIN37	ENSG00000267796	3.1298	2.0186	1.01335	0.00268999	0.00565473	2.24759
Q9H501	ESF1	ENSG00000089048	6.29396	2.01884	1.01353	1.10942e-06	2.46027e-05	4.60902
Q8N6I4	TMEM251	ENSG00000153485	4.4495	2.02024	1.01453	4.33998e-06	5.33248e-05	4.27307
Q8IZ52	CHPF	ENSG00000123989	9.14273	2.02102	1.01508	8.10175e-06	7.65237e-05	4.1162
Q969X0	RILPL2	ENSG00000150977	5.01713	2.02109	1.01513	1.52705e-05	0.000114835	3.93993
A4GXA9	EME2	ENSG00000197774	6.35208	2.0219	1.01571	4.65223e-06	5.54136e-05	4.25638
Q9HBF5	ST20	ENSG00000180953	3.49146	2.02337	1.01676	5.37769e-05	0.000267616	3.57249
O60493	SNX3	ENSG00000112335	7.2455	2.02361	1.01693	7.45256e-07	1.95313e-05	4.70927
Q14129	DGCR6	ENSG00000183628	2.96446	2.02476	1.01775	9.30757e-05	0.000392728	3.40591
Q8WWA1	TMEM40	ENSG00000088726	3.2179	2.02528	1.01812	1.49985e-05	0.000113367	3.94551
Q99962	SH3GL2	ENSG00000107295	2.19573	2.02634	1.01888	0.000450797	0.00129959	2.88619
Q9BXI9	C1QTNF6	ENSG00000133466	4.392	2.02647	1.01897	0.000533744	0.00148859	2.82723
Q92570	NR4A3	ENSG00000119508	2.59437	2.02658	1.01905	0.000721703	0.00189147	2.7232
Q6P2H8	TMEM53	ENSG00000126106	2.65092	2.02694	1.01931	0.000591668	0.00161245	2.79251
O14508	SOCS2	ENSG00000120833	2.75553	2.02775	1.01988	0.00031683	0.000991504	3.00371
P0C6A0	ZGLP1	ENSG00000220201	3.39984	2.0285	1.02041	7.01475e-05	0.000319399	3.49567
Q9H3Y8	PPDPF	ENSG00000125534	7.09938	2.02857	1.02046	5.09003e-05	0.000256324	3.59121
P98077	SHC2	ENSG00000129946	6.1015	2.02879	1.02062	5.81065e-06	6.2124e-05	4.20674
P06280	GLA	ENSG00000102393	6.5902	2.02894	1.02072	3.69578e-07	1.35997e-05	4.86647
Q9NR19	ACSS2	ENSG00000131069	5.22187	2.02916	1.02088	2.14876e-06	3.58047e-05	4.44606
Q96S19	C16orf13	ENSG00000130731	5.01461	2.03138	1.02246	3.5899e-05	0.000201646	3.69541
Q9UHR6	ZNHIT2	ENSG00000174276	4.07348	2.03157	1.02259	0.000284618	0.000910009	3.04095
P28062	PSMB8	ENSG00000204264	5.71124	2.03276	1.02344	9.21547e-07	2.21111e-05	4.65539
Q86UX2	ITIH5	ENSG00000123243	6.1357	2.03284	1.02349	8.53326e-07	2.10904e-05	4.67592
P17022	ZNF18	ENSG00000154957	3.50497	2.03295	1.02357	0.000127474	0.000493116	3.30705
Q14938	NFIX	ENSG00000008441	3.89644	2.03474	1.02485	0.00967168	0.0169754	1.77018
Q9UPR6	ZFR2	ENSG00000105278	3.74837	2.03481	1.02489	0.000108469	0.000439758	3.35679
Q8NC24	RELL2	ENSG00000164620	3.05139	2.03562	1.02547	0.00033223	0.00102694	2.98845
Q86WX3	RPS19BP1	ENSG00000187051	4.18729	2.0365	1.02609	0.000237766	0.000793492	3.10046
Q9BY27	DGCR6L	ENSG00000128185	4.78466	2.03819	1.02729	0.00440847	0.00862136	2.06442
Q8N2H4	SYS1	ENSG00000204070	5.58958	2.03918	1.02799	1.10981e-06	2.46027e-05	4.60902
P48637	GSS	ENSG00000100983	7.08966	2.0401	1.02864	9.13855e-07	2.20332e-05	4.65692
P04732	MT1E	ENSG00000169715	6.34007	2.04082	1.02915	4.17644e-06	5.27706e-05	4.27761
Q96CP2	FLYWCH2	ENSG00000162076	4.59036	2.04218	1.03011	9.05754e-05	0.000384913	3.41464
P62875	POLR2L	ENSG00000177700	7.01856	2.04358	1.0311	2.75065e-05	0.000168811	3.7726
Q6PF15	KLHL35	ENSG00000149243	3.52916	2.04373	1.03121	0.000993075	0.00245855	2.60932
P36222	CHI3L1	ENSG00000133048	4.94656	2.04736	1.03377	2.95201e-05	0.000176315	3.75371
Q9Y6I9	TEX264	ENSG00000164081	5.44141	2.049	1.03492	4.1127e-06	5.23571e-05	4.28102
Q14571	ITPR2	ENSG00000123104	7.55352	2.05013	1.03571	0.000472535	0.00134909	2.86996
O00339	MATN2	ENSG00000132561	7.10339	2.05067	1.03609	7.0929e-06	7.10132e-05	4.14866
P21741	MDK	ENSG00000110492	8.57156	2.05089	1.03625	2.41417e-05	0.000154341	3.81152
P26373	RPL13	ENSG00000167526	8.88729	2.051	1.03633	1.17648e-05	9.67895e-05	4.01417
Q9NQ92	COPRS	ENSG00000172301	5.55784	2.05103	1.03635	1.55844e-05	0.000115868	3.93604
Q16890	TPD52L1	ENSG00000111907	3.06313	2.05153	1.0367	0.00021172	0.000724583	3.13991
Q96F10	SAT2	ENSG00000141504	5.1928	2.05167	1.0368	1.64289e-05	0.000119662	3.92204
Q14563	SEMA3A	ENSG00000075213	5.03544	2.05285	1.03763	5.40043e-06	5.96449e-05	4.22443
Q9HCC6	HES4	ENSG00000188290	4.36719	2.05448	1.03877	0.00131884	0.00312116	2.50568
P02649	APOE	ENSG00000130203	10.4564	2.05572	1.03964	0.000124103	0.000485161	3.31411
Q96GE9	TMEM261	ENSG00000137038	6.05272	2.05577	1.03968	8.33913e-07	2.09684e-05	4.67843
Q8N682	DRAM1	ENSG00000136048	8.74524	2.05578	1.03968	2.76124e-07	1.13663e-05	4.94438
Q9BVC4	MLST8	ENSG00000167965	5.64798	2.05595	1.0398	0.000132087	0.000506846	3.29512
Q9UQ53	MGAT4B	ENSG00000161013	7.91989	2.05819	1.04138	2.93071e-06	4.32613e-05	4.3639
Q16512	PKN1	ENSG00000123143	7.75016	2.05839	1.04152	1.70363e-06	3.15465e-05	4.50105
P07741	APRT	ENSG00000198931	6.30988	2.05845	1.04156	5.7828e-06	6.19654e-05	4.20785
Q15435	PPP1R7	ENSG00000115685	6.37222	2.06074	1.04316	1.20702e-06	2.58648e-05	4.58729
Q8NFT8	DNER	ENSG00000187957	5.60273	2.06153	1.04372	7.05647e-07	1.93423e-05	4.71349
Q99735	MGST2	ENSG00000085871	4.44246	2.06181	1.04391	6.9587e-05	0.000318027	3.49754
Q9BRR9	ARHGAP9	ENSG00000123329	2.18396	2.06199	1.04403	0.000125712	0.000488085	3.3115
Q9NZ43	USE1	ENSG00000053501	4.42452	2.06203	1.04407	3.70787e-05	0.000204982	3.68828
P54284	CACNB3	ENSG00000167535	5.742	2.06363	1.04519	1.76259e-05	0.000124747	3.90397
Q9UJW9	SERTAD3	ENSG00000167565	4.48361	2.06371	1.04524	0.0215676	0.0344697	1.46256
P84101	SERF2	ENSG00000140264	8.72859	2.06384	1.04533	0.000254912	0.000836988	3.07728
O14908	GIPC1	ENSG00000123159	7.35835	2.0663	1.04705	9.6184e-05	0.00040181	3.39598
Q9H3U5	MFSD1	ENSG00000118855	7.99278	2.06777	1.04808	8.34193e-07	2.09684e-05	4.67843
P49765	VEGFB	ENSG00000173511	6.68344	2.06894	1.04889	3.277e-05	0.000189723	3.72188
P37840	SNCA	ENSG00000145335	4.00101	2.06902	1.04894	1.07388e-05	9.10248e-05	4.04084
Q8IZY2	ABCA7	ENSG00000064687	5.12219	2.07023	1.04979	6.37744e-05	0.000298489	3.52507
P09497	CLTB	ENSG00000175416	5.64896	2.07121	1.05047	0.000243314	0.000808582	3.09228
P37108	SRP14	ENSG00000140319	7.53078	2.07504	1.05314	0.000154977	0.000573051	3.24181
Q9NZ42	PSENEN	ENSG00000205155	5.23507	2.07515	1.05322	3.27959e-06	4.5974e-05	4.33749
Q8WTV0	SCARB1	ENSG00000073060	6.01478	2.07584	1.0537	2.90044e-07	1.17349e-05	4.93052
Q9BSW7	SYT17	ENSG00000103528	2.92944	2.0763	1.05401	0.000251633	0.000829001	3.08144
Q9NQZ6	ZC4H2	ENSG00000126970	5.46024	2.07703	1.05453	0.00649302	0.0120175	1.92019
Q96I45	TMEM141	ENSG00000244187	4.46984	2.07709	1.05456	0.00147804	0.00342316	2.46557
Q9BV29	C15orf57	ENSG00000128891	4.20992	2.07779	1.05505	3.83181e-05	0.000210163	3.67744
P31431	SDC4	ENSG00000124145	8.55348	2.07882	1.05577	1.0688e-07	7.00252e-06	5.15475
P36507	MAP2K2	ENSG00000126934	7.67688	2.07919	1.05602	2.71207e-05	0.000167663	3.77556
Q15527	SURF2	ENSG00000148291	4.08342	2.08033	1.05681	0.000208317	0.000715839	3.14518
Q5TBA9	FRY	ENSG00000073910	4.8651	2.08109	1.05734	1.6419e-05	0.000119662	3.92204
P83876	TXNL4A	ENSG00000141759	5.94781	2.08178	1.05781	4.95445e-06	5.73842e-05	4.24121
P08962	CD63	ENSG00000135404	9.41716	2.0851	1.06011	1.35932e-06	2.7837e-05	4.55538
Q9BSB4	ATG101	ENSG00000123395	6.38741	2.08531	1.06026	2.58081e-05	0.000161921	3.7907
Q9H6D8	FNDC4	ENSG00000115226	4.22747	2.0861	1.06081	5.2356e-06	5.86288e-05	4.23189
Q9H0V9	LMAN2L	ENSG00000114988	5.5236	2.0878	1.06198	0.00228768	0.00493186	2.30699
P05387	RPLP2	ENSG00000177600	8.47917	2.08786	1.06202	8.31183e-06	7.7313e-05	4.11175
O43734	TRAF3IP2	ENSG00000056972	4.21707	2.09274	1.06539	0.000589455	0.00160753	2.79384
Q9UH73	EBF1	ENSG00000164330	2.51436	2.09276	1.06541	9.5409e-05	0.000399575	3.3984
Q9UBC1	NFKBIL1	ENSG00000204498	4.46467	2.09484	1.06684	1.77486e-05	0.000125258	3.90219
Q12774	ARHGEF5	ENSG00000050327	4.14881	2.09619	1.06777	1.02641e-05	8.83178e-05	4.05395
Q9BZQ4	NMNAT2	ENSG00000157064	3.47573	2.09621	1.06778	3.90589e-05	0.000213334	3.67094
Q14542	SLC29A2	ENSG00000174669	4.09002	2.09763	1.06876	0.00171752	0.00387821	2.41137
Q9HD42	CHMP1A	ENSG00000131165	6.80249	2.09902	1.06971	0.0124534	0.0211629	1.67443
Q17RS7	GEN1	ENSG00000178295	2.80776	2.09977	1.07023	0.000974416	0.00241996	2.61619
Q969S3	ZNF622	ENSG00000173545	6.80777	2.10024	1.07055	3.52655e-06	4.79813e-05	4.31893
P62316	SNRPD2	ENSG00000125743	6.68124	2.10148	1.0714	0.00115244	0.00278311	2.55547
Q9NXJ5	PGPEP1	ENSG00000130517	6.39897	2.10365	1.07289	0.0019355	0.00429404	2.36713
Q9BVK8	TMEM147	ENSG00000105677	5.8343	2.10438	1.0734	3.20325e-06	4.53521e-05	4.3434
Q9GZU1	MCOLN1	ENSG00000090674	6.63477	2.10562	1.07424	1.90272e-05	0.000131072	3.88249
O76070	SNCG	ENSG00000173267	3.08811	2.10601	1.07452	4.02456e-05	0.000216809	3.66392
P15621	ZNF44	ENSG00000197857	4.10274	2.10629	1.0747	0.0011473	0.00277238	2.55715
Q92529	SHC3	ENSG00000148082	5.26612	2.10755	1.07557	2.21201e-06	3.63459e-05	4.43954
Q9BVM2	DPCD	ENSG00000166171	4.34843	2.10827	1.07606	0.000226817	0.000764731	3.11649
Q9P2N7	KLHL13	ENSG00000003096	4.67951	2.10968	1.07702	3.26188e-05	0.000189272	3.72291
O15143	ARPC1B	ENSG00000130429	7.36416	2.11019	1.07737	9.18555e-05	0.000388898	3.41016
P35219	CA8	ENSG00000178538	3.22996	2.11084	1.07782	0.000137984	0.000525006	3.27984
Q03013	GSTM4	ENSG00000168765	2.91841	2.11211	1.07868	9.82157e-05	0.000407989	3.38935
P16403	HIST1H1C	ENSG00000187837	4.28369	2.11367	1.07975	5.54549e-05	0.000272321	3.56492
Q86T20	C6orf1	ENSG00000186577	3.64251	2.11498	1.08064	0.000702485	0.00185456	2.73176
P50225	SULT1A1	ENSG00000196502	2.99075	2.11538	1.08092	0.000268071	0.000867779	3.06159
Q8TBH0	ARRDC2	ENSG00000105643	3.20244	2.11603	1.08136	1.19447e-05	9.7388e-05	4.01149
Q96FT9	IFT43	ENSG00000119650	4.20639	2.11665	1.08178	6.01353e-06	6.34887e-05	4.1973
P14652	HOXB2	ENSG00000173917	4.24282	2.11885	1.08328	6.52957e-05	0.000303225	3.51824
P35237	SERPINB6	ENSG00000124570	6.15548	2.12265	1.08587	0.000250383	0.000826263	3.08288
Q9BZL1	UBL5	ENSG00000198258	6.70353	2.12335	1.08634	1.2323e-05	9.95106e-05	4.00213
A6NI56	CCDC154	ENSG00000197599	2.82523	2.1335	1.09322	6.20712e-05	0.000294252	3.53128
Q9NQL2	RRAGD	ENSG00000025039	6.37911	2.13573	1.09473	1.56188e-06	2.99542e-05	4.52354
P12036	NEFH	ENSG00000100285	5.41838	2.13735	1.09583	2.1017e-06	3.52862e-05	4.4524
P82970	HMGN5	ENSG00000198157	5.08285	2.13933	1.09716	2.11012e-05	0.000140603	3.852
O75365	PTP4A3	ENSG00000184489	3.67917	2.14172	1.09877	0.0099358	0.0173813	1.75992
Q14320	FAM50A	ENSG00000071859	7.20556	2.1423	1.09916	7.7195e-06	7.46936e-05	4.12672
Q86XE0	SNX32	ENSG00000172803	2.22945	2.14238	1.09921	4.76585e-05	0.000244101	3.61243
Q9NPI0	TMEM138	ENSG00000149483	5.4011	2.1445	1.10064	1.55641e-05	0.000115847	3.93612
Q969W8	ZNF566	ENSG00000186017	3.88848	2.1464	1.10192	7.46726e-06	7.32102e-05	4.13543
O94910	LPHN1	ENSG00000072071	5.6733	2.14645	1.10195	6.93442e-06	7.01398e-05	4.15404
Q9ULV5	HSF4	ENSG00000102878	3.29487	2.14654	1.10201	2.77423e-05	0.000169642	3.77047
Q12884	FAP	ENSG00000078098	2.98694	2.14751	1.10266	2.05158e-05	0.000137948	3.86029
Q8WV99	ZFAND2B	ENSG00000158552	4.09917	2.14913	1.10375	6.65298e-05	0.000307385	3.51232
Q5T089	MORN1	ENSG00000116151	3.13009	2.15016	1.10444	0.00477423	0.00921162	2.03566
P30153	PPP2R1A	ENSG00000105568	8.88882	2.15089	1.10494	4.10456e-06	5.23571e-05	4.28102
Q86UP3	ZFHX4	ENSG00000091656	4.8496	2.15089	1.10494	2.91967e-05	0.000174825	3.7574
Q9UNZ5	C19orf53	ENSG00000104979	6.65785	2.15097	1.10499	7.83341e-05	0.000346899	3.4598
P98173	FAM3A	ENSG00000071889	4.14626	2.15197	1.10565	0.00134897	0.00318035	2.49753
Q96B54	ZNF428	ENSG00000131116	5.45554	2.15197	1.10566	5.92249e-05	0.000285585	3.54427
Q96AQ6	PBXIP1	ENSG00000163346	8.19015	2.152	1.10568	1.70756e-06	3.15472e-05	4.50104
P02708	CHRNA1	ENSG00000138435	2.55617	2.15412	1.1071	5.54879e-05	0.000272324	3.56491
Q6P5S7	RNASEK	ENSG00000219200	6.17976	2.1558	1.10822	3.23968e-05	0.00018843	3.72485
P68366	TUBA4A	ENSG00000127824	5.93328	2.15676	1.10887	0.000148175	0.000553443	3.25693
Q5VZB9	DMRTA1	ENSG00000176399	3.53439	2.16447	1.11401	8.4944e-06	7.80956e-05	4.10737
Q9NR45	NANS	ENSG00000095380	6.39563	2.16608	1.11509	5.29899e-07	1.63289e-05	4.78704
P62328	TMSB4X	ENSG00000205542	11.1179	2.16618	1.11515	1.14363e-07	7.1866e-06	5.14348
P37837	TALDO1	ENSG00000177156	6.91172	2.16785	1.11627	1.93476e-06	3.37625e-05	4.47157
A6NER3	GAGE12J	ENSG00000224659	2.56955	2.17017	1.11781	0.000141255	0.000534696	3.27189
Q12846	STX4	ENSG00000103496	6.33626	2.17034	1.11792	4.57053e-06	5.48185e-05	4.26107
Q0VGL1	LAMTOR4	ENSG00000188186	5.52751	2.17562	1.12143	1.95939e-05	0.000133601	3.87419
P04066	FUCA1	ENSG00000179163	6.99906	2.1777	1.12281	1.2396e-07	7.41338e-06	5.12998
Q8TB68	PRR7	ENSG00000131188	3.00179	2.18171	1.12546	0.00056543	0.0015582	2.80738
Q9Y6V7	DDX49	ENSG00000105671	6.09889	2.18268	1.1261	4.53311e-06	5.46471e-05	4.26243
Q9ULU8	CADPS	ENSG00000163618	2.97236	2.1844	1.12724	3.48492e-05	0.000197746	3.70389
Q9NS23	RASSF1	ENSG00000068028	5.39814	2.18474	1.12746	0.00454501	0.00885759	2.05268
Q9BRJ6	C7orf50	ENSG00000146540	6.98382	2.19726	1.1357	1.43847e-05	0.000110477	3.95673
Q15834	CCDC85B	ENSG00000175602	6.39907	2.19818	1.13631	6.2647e-05	0.000295885	3.52888
Q9Y6Q5	AP1M2	ENSG00000129354	5.21321	2.19987	1.13742	3.09387e-05	0.000182481	3.73878
Q13510	ASAH1	ENSG00000104763	9.47639	2.20131	1.13836	5.47243e-05	0.000270848	3.56728
Q9H6L4	ARMC7	ENSG00000125449	3.96786	2.20423	1.14028	1.59531e-05	0.000117427	3.93023
O43292	GPAA1	ENSG00000197858	5.59027	2.20468	1.14057	0.000103293	0.000423645	3.373
Q9NQ11	ATP13A2	ENSG00000159363	6.67122	2.20718	1.14221	2.6585e-07	1.1093e-05	4.95495
P53004	BLVRA	ENSG00000106605	5.93064	2.20823	1.14289	9.13252e-07	2.20332e-05	4.65692
Q6NZ67	MZT2B	ENSG00000152082	6.00517	2.20982	1.14393	0.000310794	0.000976261	3.01043
P01023	A2M	ENSG00000175899	6.46271	2.20988	1.14397	7.76121e-07	2.00198e-05	4.69854
Q96C23	GALM	ENSG00000143891	4.91651	2.21141	1.14497	5.01467e-06	5.75178e-05	4.2402
Q9BWJ5	SF3B5	ENSG00000169976	6.07796	2.21142	1.14497	2.17535e-05	0.000143418	3.8434
Q5T0D9	TPRG1L	ENSG00000158109	6.92724	2.21268	1.1458	3.30715e-07	1.25629e-05	4.90091
O60939	SCN2B	ENSG00000149575	3.8156	2.21575	1.1478	1.01461e-05	8.78143e-05	4.05643
Q99471	PFDN5	ENSG00000123349	7.46128	2.21672	1.14842	4.98869e-07	1.58431e-05	4.80016
Q6P1K1	SLC48A1	ENSG00000211584	4.71622	2.21864	1.14968	1.20528e-05	9.7931e-05	4.00908
P15374	UCHL3	ENSG00000118939	5.17058	2.21898	1.1499	0.000191485	0.000671674	3.17284
Q9H0X6	RNF208	ENSG00000212864	2.6822	2.23232	1.15854	0.000273423	0.000882091	3.05449
Q9Y3C8	UFC1	ENSG00000143222	7.03274	2.23255	1.15869	2.38438e-07	1.05108e-05	4.97836
P63302	SEPW1	ENSG00000178980	6.36232	2.23353	1.15932	2.15738e-06	3.58976e-05	4.44493
P46779	RPL28	ENSG00000108107	7.8592	2.23379	1.15949	1.32226e-05	0.00010463	3.98034
Q14500	KCNJ12	ENSG00000184185	3.79067	2.23626	1.16109	3.9698e-05	0.000215013	3.66754
O00488	ZNF593	ENSG00000142684	5.00254	2.23937	1.16309	9.548e-05	0.000399575	3.3984
Q64LD2	WDR25	ENSG00000176473	3.22172	2.23957	1.16322	0.0006398	0.00171834	2.76489
Q9BZD2	SLC29A3	ENSG00000198246	2.30211	2.24013	1.16358	0.00115551	0.00278994	2.55441
Q9UM22	EPDR1	ENSG00000086289	8.14204	2.24017	1.16361	1.54778e-07	8.42648e-06	5.07435
P09601	HMOX1	ENSG00000100292	6.30325	2.24186	1.1647	7.34564e-06	7.24386e-05	4.14003
A6NC98	CCDC88B	ENSG00000168071	2.25093	2.24302	1.16544	0.000208893	0.000716776	3.14462
Q92619	HMHA1	ENSG00000180448	3.09155	2.24407	1.16612	0.0163868	0.0270155	1.56839
Q9Y600	CSAD	ENSG00000139631	4.51431	2.24459	1.16645	5.51003e-05	0.000271684	3.56594
Q96KX1	C4orf36	ENSG00000163633	2.67985	2.24619	1.16748	1.01906e-05	8.8006e-05	4.05549
Q9UJH8	METRN	ENSG00000103260	5.78603	2.25004	1.16995	0.00149314	0.00345295	2.46181
Q9C0J9	BHLHE41	ENSG00000123095	6.51686	2.25117	1.17067	5.78532e-06	6.19654e-05	4.20785
Q9Y3Q3	TMED3	ENSG00000166557	7.80695	2.25624	1.17392	3.85121e-07	1.38292e-05	4.8592
P08949	NMB	ENSG00000197696	2.50782	2.25641	1.17403	0.0001246	0.000485494	3.31382
Q9UL33	TRAPPC2L	ENSG00000167515	6.20784	2.25872	1.17551	1.68475e-06	3.12796e-05	4.50474
O43246	SLC7A4	ENSG00000099960	3.30744	2.25939	1.17593	0.000150035	0.000559681	3.25206
Q12946	FOXF1	ENSG00000103241	2.1336	2.25973	1.17615	0.000558934	0.0015439	2.81138
P47712	PLA2G4A	ENSG00000116711	3.09373	2.25991	1.17627	0.00014694	0.00055092	3.25891
Q9BRA0	NAA38	ENSG00000183011	4.7448	2.26255	1.17795	2.85273e-05	0.000172735	3.76262
O60841	EIF5B	ENSG00000158417	9.08492	2.26345	1.17852	1.12206e-07	7.16539e-06	5.14476
Q9UJA9	ENPP5	ENSG00000112796	3.30344	2.26495	1.17948	3.84181e-05	0.000210613	3.67651
Q6UB99	ANKRD11	ENSG00000167522	8.19282	2.26628	1.18032	0.0262859	0.0412132	1.38496
Q70IA6	MOB2	ENSG00000182208	4.4079	2.2722	1.18409	9.27258e-06	8.25518e-05	4.08327
P40121	CAPG	ENSG00000042493	6.09432	2.27234	1.18418	9.66713e-06	8.53569e-05	4.06876
Q9P104	DOK5	ENSG00000101134	2.67302	2.27346	1.18489	0.00219656	0.00477026	2.32146
Q9Y6Q2	STON1	ENSG00000243244	5.15176	2.27576	1.18635	0.0277483	0.043171	1.36481
Q8N3V7	SYNPO	ENSG00000171992	7.5591	2.27764	1.18754	5.75143e-06	6.18266e-05	4.20882
Q9NYJ8	TAB2	ENSG00000055208	5.96041	2.27937	1.18864	8.47656e-06	7.80531e-05	4.10761
Q96D05	C10orf35	ENSG00000171224	3.74256	2.28028	1.18921	4.40707e-06	5.37308e-05	4.26978
Q15628	TRADD	ENSG00000102871	4.35858	2.28159	1.19004	4.63011e-05	0.000239492	3.62071
P55286	CDH8	ENSG00000150394	4.01335	2.28488	1.19212	2.36165e-05	0.000151881	3.8185
P80297	MT1X	ENSG00000187193	5.84396	2.2916	1.19635	5.5728e-06	6.05125e-05	4.21816
P61421	ATP6V0D1	ENSG00000159720	8.5024	2.29466	1.19828	2.87446e-05	0.000173437	3.76086
Q8N5J2	FAM63A	ENSG00000143409	3.66289	2.29529	1.19868	0.000176755	0.000632018	3.19927
Q9P299	COPZ2	ENSG00000005243	4.47013	2.29536	1.19872	1.26822e-05	0.000101578	3.9932
Q9UBM7	DHCR7	ENSG00000172893	6.33495	2.29745	1.20003	8.34405e-06	7.7315e-05	4.11174
Q9UBI1	COMMD3	ENSG00000148444	5.44201	2.29852	1.20071	9.74324e-07	2.27483e-05	4.64305
Q6P5R6	RPL22L1	ENSG00000163584	7.73951	2.29992	1.20158	2.9857e-07	1.19166e-05	4.92385
Q9NSY2	STARD5	ENSG00000172345	4.48482	2.30103	1.20228	2.24287e-06	3.66999e-05	4.43534
P05155	SERPING1	ENSG00000149131	6.38857	2.30155	1.20261	5.38151e-06	5.9585e-05	4.22486
P09603	CSF1	ENSG00000184371	6.76295	2.30495	1.20473	1.0168e-06	2.3245e-05	4.63367
P20749	BCL3	ENSG00000069399	3.69891	2.30599	1.20539	0.000246161	0.000816665	3.08796
O15541	RNF113A	ENSG00000125352	5.21168	2.30778	1.2065	9.6682e-07	2.27006e-05	4.64396
Q9P2X0	DPM3	ENSG00000179085	4.94483	2.31205	1.20918	0.000146114	0.000548284	3.26099
P60606	CTXN1	ENSG00000178531	5.45285	2.31263	1.20954	0.000260445	0.000850441	3.07036
Q8IVL5	LEPREL1	ENSG00000090530	7.15102	2.3142	1.21051	8.96949e-08	6.46132e-06	5.18968
C9JCN9	HSBP1L1	ENSG00000226742	2.47641	2.31755	1.2126	2.19749e-05	0.00014455	3.83998
Q8TAB5	C1orf216	ENSG00000142686	6.27709	2.31944	1.21377	2.67558e-07	1.1093e-05	4.95495
Q9H1C7	CYSTM1	ENSG00000120306	5.40665	2.31964	1.2139	4.27855e-07	1.47836e-05	4.83022
Q9C0H6	KLHL4	ENSG00000102271	5.27978	2.32208	1.21542	2.73049e-06	4.13012e-05	4.38404
P0DMM9	SULT1A3	ENSG00000261052	2.61455	2.3227	1.2158	0.0019281	0.00427927	2.36863
P20783	NTF3	ENSG00000185652	4.18825	2.32353	1.21632	0.0115542	0.01985	1.70224
P51172	SCNN1D	ENSG00000162572	3.84564	2.32431	1.2168	0.0001979	0.000688387	3.16217
P01127	PDGFB	ENSG00000100311	4.55056	2.33188	1.22149	1.48229e-05	0.000112666	3.94821
O43688	PPAP2C	ENSG00000141934	4.16171	2.33493	1.22338	0.000165585	0.000602284	3.2202
P01019	AGT	ENSG00000135744	3.93614	2.33539	1.22366	3.47846e-06	4.75082e-05	4.32323
Q96SA4	SERINC2	ENSG00000168528	6.80386	2.33727	1.22482	4.1096e-06	5.23571e-05	4.28102
Q99447	PCYT2	ENSG00000185813	6.08143	2.33838	1.22551	2.27313e-06	3.70411e-05	4.43132
Q6NVV3	NIPAL1	ENSG00000163293	2.58983	2.33998	1.2265	0.00246599	0.00524923	2.2799
P40306	PSMB10	ENSG00000205220	4.13505	2.34192	1.22769	4.18864e-05	0.000223508	3.65071
Q9H2K8	TAOK3	ENSG00000135090	6.15698	2.34332	1.22856	3.72078e-06	4.93902e-05	4.30636
Q6ZSJ8	C1orf122	ENSG00000197982	6.91817	2.34526	1.22975	3.91594e-05	0.000213436	3.67073
Q6N075	MFSD5	ENSG00000182544	5.67426	2.34556	1.22993	4.58678e-05	0.000238504	3.6225
Q96GS4	C17orf59	ENSG00000196544	4.32186	2.34626	1.23036	9.28927e-06	8.26382e-05	4.08282
A6QL64	ANKRD36	ENSG00000135976	4.70631	2.34807	1.23147	4.66603e-06	5.5513e-05	4.25561
Q9UBX5	FBLN5	ENSG00000140092	6.04525	2.35526	1.23589	1.06226e-06	2.40248e-05	4.61934
P53680	AP2S1	ENSG00000042753	6.92063	2.35533	1.23593	1.41213e-05	0.00010954	3.96043
Q9NV79	PCMTD2	ENSG00000203880	5.80236	2.35627	1.23651	1.82136e-05	0.000127398	3.89484
Q9NZ81	PRR13	ENSG00000205352	5.70964	2.35681	1.23684	2.03434e-06	3.47308e-05	4.45929
P55283	CDH4	ENSG00000179242	4.74795	2.35967	1.23859	1.94821e-05	0.000133297	3.87518
Q8NBD8	TMEM229B	ENSG00000198133	3.73868	2.36175	1.23986	2.87179e-05	0.000173372	3.76102
P14651	HOXB3	ENSG00000120093	4.6518	2.36329	1.24079	8.15151e-06	7.67958e-05	4.11466
P30046	DDT	ENSG00000099977	4.73852	2.36359	1.24098	0.00526597	0.0100407	1.99824
Q9Y2J8	PADI2	ENSG00000117115	2.72955	2.36547	1.24213	1.27277e-05	0.000101686	3.99274
Q99549	MPHOSPH8	ENSG00000196199	7.28781	2.36688	1.24298	5.60559e-08	4.96889e-06	5.30374
Q96CA5	BIRC7	ENSG00000101197	3.20938	2.36768	1.24347	1.01549e-05	8.78256e-05	4.05638
Q9BUH8	BEGAIN	ENSG00000183092	2.59836	2.36783	1.24357	0.000367077	0.00111015	2.95462
Q13427	PPIG	ENSG00000138398	7.27044	2.3696	1.24464	0.000986168	0.0024435	2.61199
Q5VUE5	C1orf53	ENSG00000203724	2.5601	2.37425	1.24747	0.000113459	0.000452227	3.34464
Q14353	GAMT	ENSG00000130005	5.95704	2.37697	1.24912	1.81594e-06	3.26538e-05	4.48607
P08887	IL6R	ENSG00000160712	4.7055	2.37814	1.24984	1.89157e-06	3.3304e-05	4.4775
P04004	VTN	ENSG00000109072	3.45372	2.37986	1.25088	4.9857e-06	5.74644e-05	4.2406
Q16831	UPP1	ENSG00000183696	6.52621	2.38006	1.251	1.39114e-06	2.81151e-05	4.55106
Q6ZTW0	TPGS1	ENSG00000141933	4.13053	2.3824	1.25242	4.30652e-05	0.000228459	3.64119
Q9H6F2	TMEM38A	ENSG00000072954	2.57326	2.388	1.25581	2.70533e-05	0.000167457	3.7761
Q9H2X8	IFI27L2	ENSG00000119632	5.08329	2.39562	1.2604	4.64453e-06	5.54136e-05	4.25638
O76054	SEC14L2	ENSG00000100003	3.28476	2.39625	1.26078	0.00868079	0.0154823	1.81016
O95183	VAMP5	ENSG00000168899	4.23215	2.39856	1.26217	7.70888e-06	7.46936e-05	4.12672
O95336	PGLS	ENSG00000130313	6.46727	2.40363	1.26522	1.67011e-05	0.000120603	3.91864
Q86X95	CIR1	ENSG00000138433	6.53722	2.40626	1.26679	1.74442e-07	8.91667e-06	5.0498
Q16236	NFE2L2	ENSG00000116044	5.96987	2.40717	1.26734	0.0217635	0.0347545	1.45899
P62805	HIST1H4A; HIST1H4B; HIST1H4C; HIST1H4D; HIST1H4E; HIST1H4F; HIST1H4H; HIST1H4I; HIST1H4J; HIST1H4K; HIST1H4L; HIST2H4A; HIST2H4B; HIST4H4	ENSG00000158406	4.71644	2.40864	1.26822	5.76334e-07	1.69373e-05	4.77115
Q9NRW1	RAB6B	ENSG00000154917	5.97487	2.4105	1.26933	2.72902e-05	0.000168327	3.77385
Q14526	HIC1	ENSG00000177374	4.55526	2.41348	1.27112	6.21183e-05	0.000294252	3.53128
O75563	SKAP2	ENSG00000005020	7.47262	2.41543	1.27228	8.50722e-07	2.10729e-05	4.67628
Q96B96	TMEM159	ENSG00000011638	4.63317	2.41552	1.27233	1.57751e-06	3.01565e-05	4.52062
Q96BH1	RNF25	ENSG00000163481	5.34547	2.41625	1.27277	0.000744782	0.00194128	2.71191
Q6UXD5	SEZ6L2	ENSG00000174938	7.31409	2.4175	1.27352	6.74398e-07	1.88221e-05	4.72533
P0CW24	PNMA6A	ENSG00000235961	2.7978	2.41766	1.27361	5.41479e-05	0.00026867	3.57078
P43005	SLC1A1	ENSG00000106688	4.11775	2.42115	1.27569	2.4456e-06	3.84718e-05	4.41486
Q9BSG0	PRADC1	ENSG00000135617	3.7366	2.42499	1.27798	2.97473e-05	0.000177582	3.7506
Q15126	PMVK	ENSG00000163344	5.65941	2.43023	1.2811	1.56517e-05	0.000116003	3.93553
Q15777	MPPED2	ENSG00000066382	2.94935	2.4324	1.28238	8.36657e-05	0.000363793	3.43915
P13686	ACP5	ENSG00000102575	2.67392	2.43788	1.28563	0.00151407	0.00349291	2.45681
Q8N5H3	FAM89B	ENSG00000176973	6.30091	2.4398	1.28676	1.61978e-05	0.000118858	3.92497
Q6NYC8	PPP1R18	ENSG00000146112	5.15665	2.44318	1.28876	0.0279137	0.0433911	1.3626
O60664	PLIN3	ENSG00000105355	7.28561	2.44449	1.28953	0.00369605	0.00740714	2.13035
Q99622	C12orf57	ENSG00000111678	6.739	2.44888	1.29212	4.95019e-06	5.73842e-05	4.24121
Q8TEB7	RNF128	ENSG00000133135	2.41899	2.45052	1.29309	3.38946e-05	0.000194101	3.71197
P13612	ITGA4	ENSG00000115232	6.62697	2.45279	1.29442	8.78961e-07	2.14611e-05	4.66835
A5PKW4	PSD	ENSG00000059915	2.66504	2.45412	1.29521	3.37495e-05	0.00019354	3.71323
Q5U623	ATF7IP2	ENSG00000166669	4.26174	2.45467	1.29553	1.87997e-05	0.000130035	3.88594
Q8TC84	FANK1	ENSG00000203780	2.92617	2.45694	1.29686	1.3977e-05	0.000108706	3.96375
O43257	ZNHIT1	ENSG00000106400	7.26509	2.46012	1.29873	7.74937e-06	7.47966e-05	4.12612
P10646	TFPI	ENSG00000003436	6.31727	2.46038	1.29888	9.87395e-07	2.29176e-05	4.63983
Q8WXC6	MYEOV2	ENSG00000172428	5.83347	2.46223	1.29997	5.74597e-06	6.18266e-05	4.20882
Q8IUR0	TRAPPC5	ENSG00000181029	3.99599	2.46455	1.30132	2.81069e-05	0.000170979	3.76706
Q9UHI5	SLC7A8	ENSG00000092068	4.78285	2.46596	1.30215	0.000830126	0.00212643	2.67235
Q9BXN2	CLEC7A	ENSG00000172243	4.01821	2.46612	1.30224	0.000437211	0.00127129	2.89576
Q96SQ9	CYP2S1	ENSG00000167600	4.14783	2.4701	1.30457	0.000762918	0.00197699	2.70399
P61966	AP1S1	ENSG00000106367	8.14025	2.47092	1.30505	5.77976e-08	5.02074e-06	5.29923
Q9H469	FBXL15	ENSG00000107872	3.81127	2.47445	1.30711	2.73983e-05	0.000168582	3.77319
Q9NPF0	CD320	ENSG00000167775	5.51138	2.47531	1.30761	0.00062959	0.00169546	2.77071
P21673	SAT1	ENSG00000130066	6.88205	2.47662	1.30837	1.28496e-07	7.50204e-06	5.12482
Q9BQE5	APOL2	ENSG00000128335	7.00573	2.47741	1.30883	3.10442e-06	4.45093e-05	4.35155
O60784	TOM1	ENSG00000100284	6.1572	2.47816	1.30927	0.000309864	0.000973859	3.0115
O95415	BRI3	ENSG00000164713	7.73609	2.48517	1.31335	1.54393e-05	0.000115516	3.93736
Q5BN46	C9orf116	ENSG00000160345	2.22144	2.48885	1.31548	0.000178069	0.000635369	3.19697
Q6ZNR0	TMEM91	ENSG00000142046	2.0991	2.48885	1.31548	0.0069457	0.0127437	1.89471
P31270	HOXA11	ENSG00000005073	4.07306	2.48933	1.31576	3.78798e-06	4.97789e-05	4.30295
H3BMG3	SMKR1	ENSG00000240204	3.08997	2.49498	1.31903	4.40229e-05	0.000231458	3.63553
Q9UL41	PNMA3	ENSG00000183837	2.92565	2.49874	1.3212	7.10265e-05	0.000322362	3.49166
P08134	RHOC	ENSG00000155366	8.28994	2.50167	1.32289	3.75033e-07	1.36748e-05	4.86408
Q16864	ATP6V1F	ENSG00000128524	8.13678	2.50479	1.32469	2.01288e-06	3.45156e-05	4.46198
O76027	ANXA9	ENSG00000143412	2.13682	2.50922	1.32724	0.000109337	0.000441609	3.35496
O95848	NUDT14	ENSG00000183828	4.13563	2.5122	1.32895	5.53692e-05	0.000272101	3.56527
Q9BZI7	UPF3B	ENSG00000125351	6.20817	2.51241	1.32907	0.00102103	0.00251668	2.59917
Q8WY41	NANOS1	ENSG00000188613	4.20727	2.51582	1.33103	1.55393e-05	0.000115838	3.93615
O14514	BAI1	ENSG00000181790	2.9141	2.52196	1.33454	5.77656e-05	0.000280379	3.55225
Q00535	CDK5	ENSG00000164885	5.83278	2.52333	1.33533	6.68114e-07	1.8704e-05	4.72806
O15342	ATP6V0E1	ENSG00000113732	8.35447	2.52466	1.33609	1.15674e-07	7.19701e-06	5.14285
Q9HAQ2	KIF9	ENSG00000088727	2.63866	2.52742	1.33767	5.66736e-06	6.13696e-05	4.21205
Q14055	COL9A2	ENSG00000049089	4.63708	2.52891	1.33851	1.73949e-05	0.000123755	3.90744
Q92743	HTRA1	ENSG00000166033	7.83256	2.53153	1.34001	1.87934e-07	9.36814e-06	5.02835
O95210	STBD1	ENSG00000118804	4.64326	2.53318	1.34095	0.00730327	0.0133088	1.87586
Q14764	MVP	ENSG00000013364	7.08564	2.53564	1.34235	7.70443e-06	7.46936e-05	4.12672
O00194	RAB27B	ENSG00000041353	4.95752	2.53571	1.34239	5.19106e-06	5.83328e-05	4.23409
P47736	RAP1GAP	ENSG00000076864	3.72114	2.5396	1.3446	0.000109974	0.000443273	3.35333
Q9UHL4	DPP7	ENSG00000176978	7.37355	2.54146	1.34565	2.92278e-06	4.32613e-05	4.3639
Q02045	MYL5	ENSG00000215375	5.1256	2.54189	1.3459	5.67838e-05	0.000276523	3.55827
Q99541	PLIN2	ENSG00000147872	8.16464	2.54953	1.35023	2.41889e-07	1.06233e-05	4.97374
A8MT33	SYCE1L	ENSG00000205078	2.64514	2.55011	1.35056	0.00142499	0.00331982	2.47889
P13631	RARG	ENSG00000172819	5.05585	2.55665	1.35426	6.14104e-05	0.00029267	3.53362
P47869	GABRA2	ENSG00000151834	2.8012	2.56537	1.35917	4.0743e-05	0.00021879	3.65997
Q53GA4	PHLDA2	ENSG00000181649	5.725	2.56937	1.36141	6.22506e-05	0.000294643	3.5307
Q8N4B1	FAM109A	ENSG00000198324	6.53392	2.57881	1.36671	1.47239e-06	2.89011e-05	4.53909
Q07699	SCN1B	ENSG00000105711	2.48225	2.57982	1.36727	0.000188968	0.000664621	3.17743
Q9Y5R2	MMP24	ENSG00000125966	5.91863	2.5824	1.36871	9.59291e-07	2.26209e-05	4.64549
P10301	RRAS	ENSG00000126458	6.38091	2.58519	1.37027	3.38769e-06	4.67003e-05	4.33068
Q4G0N7	FAM229B	ENSG00000203778	4.77493	2.58555	1.37047	9.79331e-07	2.2784e-05	4.64237
F2Z333	C1orf233	ENSG00000228594	4.53132	2.59525	1.37587	2.6211e-05	0.000163666	3.78604
Q15370	TCEB2	ENSG00000103363	7.33023	2.5977	1.37723	5.9538e-06	6.3197e-05	4.1993
Q6ZN11	ZNF793	ENSG00000188227	4.48735	2.60128	1.37922	0.00139576	0.0032672	2.48582
A6NHQ2	FBLL1	ENSG00000188573	2.73731	2.60658	1.38216	0.000199514	0.00069264	3.15949
Q14019	COTL1	ENSG00000103187	9.24785	2.6141	1.38631	3.43289e-07	1.28745e-05	4.89027
O60344	ECE2	ENSG00000145194	4.0594	2.61915	1.3891	3.1197e-05	0.000183455	3.73647
Q96HU8	DIRAS2	ENSG00000165023	2.47553	2.62289	1.39116	1.65627e-05	0.000120026	3.92073
Q6P6B1	ERICH5	ENSG00000177459	3.16311	2.62919	1.39462	4.28995e-06	5.31683e-05	4.27435
Q9BVJ7	DUSP23	ENSG00000158716	5.63576	2.63901	1.4	7.44622e-06	7.30955e-05	4.13611
Q9BTL4	IER2	ENSG00000160888	5.85364	2.63913	1.40006	4.36853e-06	5.35372e-05	4.27134
Q8N9H9	C1orf127	ENSG00000175262	2.13861	2.64083	1.40099	2.33571e-05	0.000150787	3.82164
P62857	RPS28	ENSG00000233927	8.60463	2.64163	1.40143	3.60427e-05	0.000202137	3.69435
Q9H607	OCEL1	ENSG00000099330	2.54742	2.64543	1.4035	0.00012574	0.000488085	3.3115
Q96L03	SPATA17	ENSG00000162814	2.86821	2.65069	1.40637	6.7165e-06	6.86408e-05	4.16342
Q13332	PTPRS	ENSG00000105426	7.72255	2.65159	1.40686	1.45402e-06	2.88608e-05	4.53969
Q6ZP65	CCDC64	ENSG00000135127	4.4386	2.65393	1.40813	0.000174645	0.000626939	3.20277
P57086	SCAND1	ENSG00000171222	6.57247	2.65495	1.40869	1.05727e-05	8.9995e-05	4.04578
O00712	NFIB	ENSG00000147862	3.59825	2.65504	1.40873	3.87353e-05	0.000211959	3.67375
Q9BY43	CHMP4A	ENSG00000254505	4.09831	2.66795	1.41573	0.00547436	0.0103678	1.98431
P61916	NPC2	ENSG00000119655	8.07647	2.67219	1.41802	9.26562e-08	6.57383e-06	5.18218
P32456	GBP2	ENSG00000162645	4.32371	2.67277	1.41834	1.00629e-05	8.73928e-05	4.05852
Q8IXV7	KLHDC8B	ENSG00000185909	5.81152	2.6731	1.41851	3.8384e-06	4.99965e-05	4.30106
Q96B45	C10orf32	ENSG00000166275	5.26393	2.67399	1.41899	3.75177e-06	4.96343e-05	4.30422
Q16581	C3AR1	ENSG00000171860	5.51892	2.67486	1.41946	5.48261e-07	1.65815e-05	4.78038
Q6P7N7	TMEM81	ENSG00000174529	2.82306	2.67618	1.42018	1.17136e-05	9.66375e-05	4.01485
Q8WVI0	SMIM4	ENSG00000168273	4.45181	2.68258	1.42362	3.07327e-05	0.00018172	3.7406
Q96NT0	CCDC115	ENSG00000136710	5.03141	2.68417	1.42448	5.49355e-05	0.000271268	3.5666
P51606	RENBP	ENSG00000102032	4.52245	2.68914	1.42715	1.34275e-05	0.000105691	3.97596
O43364	HOXA2	ENSG00000105996	2.70407	2.69112	1.4282	6.95355e-05	0.000317915	3.49769
Q66K74	MAP1S	ENSG00000130479	4.70807	2.69305	1.42924	0.0209454	0.033598	1.47369
P78380	OLR1	ENSG00000173391	7.28122	2.6994	1.43264	5.70767e-07	1.68714e-05	4.77285
Q8TAC2	JOSD2	ENSG00000161677	3.5674	2.70327	1.43471	0.000169057	0.000611712	3.21345
O43561	LAT	ENSG00000213658	3.83112	2.71667	1.44184	0.000588633	0.00160583	2.7943
Q9Y2Q5	LAMTOR2	ENSG00000116586	6.16496	2.71916	1.44316	5.99904e-07	1.7286e-05	4.7623
P09471	GNAO1	ENSG00000087258	5.60762	2.72431	1.44589	1.39219e-06	2.81151e-05	4.55106
Q8NBR6	FAM63B	ENSG00000128923	6.38575	2.74111	1.45476	0.0295286	0.0456313	1.34074
Q96GI7	FAM89A	ENSG00000182118	5.32004	2.75074	1.45982	0.00125132	0.00298804	2.52461
Q8IZV5	RDH10	ENSG00000121039	5.1153	2.75314	1.46108	2.59937e-06	3.99856e-05	4.3981
Q96KP6	TNIP3	ENSG00000050730	2.4402	2.75976	1.46454	7.4395e-05	0.000333549	3.47684
Q15274	QPRT	ENSG00000103485	9.13434	2.76187	1.46564	0.00164637	0.00374474	2.42658
Q9Y5X2	SNX8	ENSG00000106266	8.01831	2.76462	1.46708	4.36176e-07	1.47836e-05	4.83022
Q9H2G4	TSPYL2	ENSG00000184205	6.18788	2.76952	1.46964	1.62832e-05	0.000119262	3.9235
O95931	CBX7	ENSG00000100307	2.74773	2.77053	1.47016	4.84924e-06	5.66656e-05	4.24668
Q9H3T3	SEMA6B	ENSG00000167680	3.65306	2.77697	1.47351	0.000147071	0.00055106	3.2588
P04733	MT1F	ENSG00000198417	5.61304	2.78461	1.47747	3.32248e-06	4.62266e-05	4.33511
Q7Z570	ZNF804A	ENSG00000170396	3.73503	2.7897	1.48011	9.01318e-06	8.10981e-05	4.09099
Q5JPF3	ANKRD36C	ENSG00000174501	3.59754	2.78995	1.48024	4.68311e-05	0.000241178	3.61766
Q6IA17	SIGIRR	ENSG00000185187	3.16431	2.79452	1.4826	3.92689e-05	0.000213592	3.67041
Q9BUL9	RPP25	ENSG00000178718	5.78791	2.79734	1.48405	9.01378e-07	2.18663e-05	4.66023
Q9UK28	TMEM59L	ENSG00000105696	3.79708	2.80338	1.48716	6.51601e-05	0.000302714	3.51897
P05362	ICAM1	ENSG00000090339	9.23192	2.80841	1.48975	1.19792e-08	2.62077e-06	5.58157
Q9UPQ0	LIMCH1	ENSG00000064042	5.48229	2.81186	1.49152	0.000237627	0.000793253	3.10059
Q99828	CIB1	ENSG00000185043	6.88053	2.81706	1.49419	4.48108e-07	1.49314e-05	4.8259
Q9Y2D1	ATF5	ENSG00000169136	6.19353	2.82684	1.49919	9.4597e-07	2.25316e-05	4.64721
Q9NR81	ARHGEF3	ENSG00000163947	5.67726	2.83526	1.50348	1.12499e-06	2.47737e-05	4.60601
Q99584	S100A13	ENSG00000189171	6.88967	2.83773	1.50474	9.55441e-07	2.26209e-05	4.64549
P21266	GSTM3	ENSG00000134202	6.02192	2.84502	1.50844	5.42566e-08	4.96889e-06	5.30374
Q9BUD6	SPON2	ENSG00000159674	8.08587	2.85006	1.51099	2.10073e-06	3.52862e-05	4.4524
Q9UMX5	NENF	ENSG00000117691	5.61852	2.85139	1.51166	9.08591e-06	8.15041e-05	4.08882
Q9HC78	ZBTB20	ENSG00000181722	2.66179	2.85146	1.5117	6.89109e-05	0.00031567	3.50077
Q6ZSZ6	TSHZ1	ENSG00000179981	3.94193	2.8517	1.51182	0.000162777	0.0005939	3.22629
Q9NR34	MAN1C1	ENSG00000117643	4.61814	2.87106	1.52158	1.01721e-06	2.3245e-05	4.63367
Q9BVV8	C19orf24	ENSG00000228300	5.6631	2.87883	1.52548	8.82389e-06	8.01271e-05	4.09622
Q1ZZU3	SWI5	ENSG00000175854	4.79822	2.88676	1.52945	1.85894e-06	3.28765e-05	4.48311
Q96LJ8	UBXN10	ENSG00000162543	2.09735	2.88793	1.53004	0.000185771	0.000656308	3.18289
Q9UJX0	OSGIN1	ENSG00000140961	3.78455	2.88848	1.53031	3.26426e-06	4.5855e-05	4.33861
Q9BXJ1	C1QTNF1	ENSG00000173918	3.58062	2.89524	1.53368	0.000336846	0.00103849	2.9836
P27701	CD82	ENSG00000085117	8.14742	2.89887	1.53549	1.87194e-06	3.30076e-05	4.48139
O00338	SULT1C2	ENSG00000198203	3.53623	2.89991	1.53601	1.95597e-05	0.000133494	3.87454
Q15846	CLUL1	ENSG00000079101	3.08505	2.90105	1.53657	6.94017e-05	0.000317549	3.49819
Q5JVS0	HABP4	ENSG00000130956	7.34707	2.90486	1.53847	4.92448e-08	4.7031e-06	5.32762
Q6T4P5	LPPR3	ENSG00000129951	5.54389	2.90703	1.53954	0.000563484	0.00155428	2.80847
P30793	GCH1	ENSG00000131979	3.09369	2.90753	1.53979	1.79194e-05	0.000126012	3.89959
P78334	GABRE	ENSG00000102287	3.95434	2.909	1.54053	1.87435e-05	0.000129798	3.88673
A6NJG2	SOWAHD	ENSG00000187808	3.53404	2.91053	1.54128	1.00307e-05	8.73269e-05	4.05885
Q13387	MAPK8IP2	ENSG00000008735	6.26847	2.91564	1.54381	8.79824e-07	2.14611e-05	4.66835
P17483	HOXB4	ENSG00000182742	3.62891	2.92076	1.54634	1.85644e-06	3.28765e-05	4.48311
O00519	FAAH	ENSG00000117480	2.88226	2.92639	1.54912	8.06639e-05	0.000354789	3.45003
O60551	NMT2	ENSG00000152465	5.75823	2.93194	1.55185	4.26704e-07	1.47836e-05	4.83022
Q8TDQ0	HAVCR2	ENSG00000135077	4.40106	2.94216	1.55687	7.70193e-07	1.99979e-05	4.69902
Q7RTX9	SLC16A14	ENSG00000163053	3.56572	2.95195	1.56167	1.15274e-06	2.50339e-05	4.60147
Q8NBI2	CYB561A3	ENSG00000162144	6.79034	2.95428	1.5628	9.92236e-06	8.67032e-05	4.06196
P00813	ADA	ENSG00000196839	6.5332	2.95586	1.56358	1.21187e-05	9.83316e-05	4.00731
P50995	ANXA11	ENSG00000122359	7.18614	2.96308	1.5671	3.45714e-08	4.15894e-06	5.38102
O75508	CLDN11	ENSG00000013297	3.41729	2.96828	1.56963	2.53353e-06	3.94349e-05	4.40412
Q8WV15	TMEM255B	ENSG00000184497	4.43061	2.9948	1.58246	4.21098e-06	5.2924e-05	4.27635
Q9NZH0	GPRC5B	ENSG00000167191	6.48051	3.00971	1.58962	8.7295e-07	2.14131e-05	4.66932
P20062	TCN2	ENSG00000185339	4.41058	3.01253	1.59098	1.65956e-05	0.000120135	3.92033
Q9BUW7	C9orf16	ENSG00000171159	6.05048	3.04287	1.60543	9.20408e-06	8.21897e-05	4.08518
Q7Z4G1	COMMD6	ENSG00000188243	6.21888	3.05555	1.61143	3.77965e-06	4.97789e-05	4.30295
A6NGC4	TLCD2	ENSG00000185561	4.67673	3.06747	1.61705	6.04993e-07	1.73902e-05	4.75969
Q9H7S9	ZNF703	ENSG00000183779	6.84858	3.07623	1.62117	6.33467e-07	1.79898e-05	4.74497
Q9NPD3	EXOSC4	ENSG00000178896	4.28172	3.096	1.63041	4.64979e-05	0.000239985	3.61982
P85299	PRR5	ENSG00000186654	5.05751	3.10277	1.63356	0.00115613	0.00279088	2.55426
Q9NXS2	QPCTL	ENSG00000011478	4.91989	3.11172	1.63771	2.82918e-07	1.1527e-05	4.93828
Q00056	HOXA4	ENSG00000197576	3.31354	3.12883	1.64562	0.00147322	0.00341467	2.46665
Q17RW2	COL24A1	ENSG00000171502	5.69941	3.15509	1.65768	1.24247e-07	7.41338e-06	5.12998
Q66K79	CPZ	ENSG00000109625	7.22176	3.17483	1.66668	3.88776e-06	5.03314e-05	4.29816
Q5U4P2	ASPHD1	ENSG00000174939	6.47893	3.1749	1.66671	1.91224e-06	3.34839e-05	4.47516
Q9BYW1	SLC2A11	ENSG00000133460	5.33461	3.17875	1.66846	1.90431e-07	9.41212e-06	5.02631
P53602	MVD	ENSG00000167508	6.26166	3.18918	1.67318	2.68887e-06	4.10114e-05	4.38709
O75493	CA11	ENSG00000063180	2.4378	3.20167	1.67882	1.37869e-05	0.000107726	3.96768
Q9UMX9	SLC45A2	ENSG00000164175	3.50434	3.20584	1.6807	8.30055e-05	0.000361455	3.44195
Q8N394	TMTC2	ENSG00000179104	3.47145	3.2148	1.68473	2.79423e-06	4.19988e-05	4.37676
P20815	CYP3A5	ENSG00000106258	2.10247	3.23797	1.69509	3.10661e-05	0.000182959	3.73765
P32241	VIPR1	ENSG00000114812	4.50815	3.25061	1.70071	1.09011e-06	2.4345e-05	4.61359
P17509	HOXB6	ENSG00000108511	3.18924	3.25192	1.70129	1.85149e-05	0.000128809	3.89005
Q8WUT4	LRRN4	ENSG00000125872	5.03688	3.27337	1.71078	9.66219e-07	2.27006e-05	4.64396
Q5BLP8	C4orf48	ENSG00000243449	4.78562	3.2742	1.71114	6.53944e-05	0.000303368	3.51803
O14649	KCNK3	ENSG00000171303	1.91766	3.27723	1.71248	3.26795e-05	0.000189345	3.72275
P34947	GRK5	ENSG00000198873	4.63851	3.27769	1.71268	3.61327e-06	4.87854e-05	4.31171
Q6FI13	HIST2H2AA3; HIST2H2AA4	ENSG00000203812	5.03591	3.27794	1.71279	3.17648e-07	1.22706e-05	4.91113
Q6K0P9	PYHIN1	ENSG00000163564	2.99481	3.29144	1.71872	3.83141e-06	4.99606e-05	4.30137
Q6MZQ0	PRR5L	ENSG00000135362	4.70035	3.29648	1.72093	0.00373263	0.00746525	2.12696
P02795	MT2A	ENSG00000125148	9.32391	3.3068	1.72543	2.57949e-07	1.09604e-05	4.96017
Q6ZUU3	FOXL2NB	ENSG00000206262	4.46426	3.3538	1.7458	2.10869e-06	3.52862e-05	4.4524
Q9UBL6	CPNE7	ENSG00000178773	5.89787	3.38546	1.75935	1.5887e-06	3.03025e-05	4.51852
Q9BYF1	ACE2	ENSG00000130234	2.46292	3.38713	1.76006	1.93786e-05	0.000132872	3.87657
Q8TF21	ANKRD24	ENSG00000089847	2.38005	3.40864	1.7692	5.53471e-05	0.000272101	3.56527
Q8NFP4	MDGA1	ENSG00000112139	3.55737	3.4157	1.77218	1.34157e-05	0.000105691	3.97596
Q9UNP4	ST3GAL5	ENSG00000115525	6.50628	3.42061	1.77425	4.21003e-06	5.2924e-05	4.27635
Q9Y5W3	KLF2	ENSG00000127528	2.44405	3.43135	1.77878	4.16083e-06	5.2686e-05	4.2783
P08603	CFH	ENSG00000000971	7.48952	3.46017	1.79084	8.26964e-08	6.18339e-06	5.20877
Q96FA7	ZBED6CL	ENSG00000188707	4.16515	3.46182	1.79153	1.75858e-07	8.91667e-06	5.0498
Q5T442	GJC2	ENSG00000198835	2.54875	3.46198	1.7916	2.24083e-05	0.000146828	3.83319
H3BV60	TGFBR3L	ENSG00000260001	2.25895	3.48673	1.80188	0.000625134	0.00168654	2.773
Q96BI1	SLC22A18	ENSG00000110628	4.23057	3.49078	1.80355	5.544e-07	1.65815e-05	4.78038
Q9NPD7	NRN1	ENSG00000124785	2.76826	3.50567	1.80969	6.77106e-06	6.91386e-05	4.16028
Q9BXY4	RSPO3	ENSG00000146374	2.42591	3.52614	1.81809	1.00977e-05	8.75232e-05	4.05788
Q9UHG2	PCSK1N	ENSG00000102109	6.54259	3.54418	1.82545	1.66237e-05	0.000120255	3.9199
P08582	MFI2	ENSG00000163975	8.08882	3.55545	1.83003	1.57324e-07	8.44829e-06	5.07323
Q12857	NFIA	ENSG00000162599	3.30548	3.56523	1.834	0.0125852	0.0213624	1.67035
Q9H7C9	AAMDC	ENSG00000087884	5.11642	3.5771	1.83879	3.05905e-07	1.20815e-05	4.91788
P07099	EPHX1	ENSG00000143819	7.33178	3.57804	1.83917	7.77729e-08	5.94963e-06	5.22551
Q9NUU6	FAM105A	ENSG00000145569	3.55544	3.58904	1.8436	2.99346e-06	4.38225e-05	4.3583
Q5VXU9	C9orf84	ENSG00000165181	2.59488	3.60708	1.85083	3.87709e-05	0.000212055	3.67355
P09629	HOXB7	ENSG00000260027	4.59618	3.61892	1.85556	7.45399e-07	1.95313e-05	4.70927
Q96MZ0	GDAP1L1	ENSG00000124194	2.48002	3.65797	1.87104	5.04098e-06	5.76516e-05	4.23919
Q8WXS4	TMEM37	ENSG00000171227	2.43536	3.67464	1.8776	3.63599e-05	0.000203319	3.69182
Q14956	GPNMB	ENSG00000136235	8.29646	3.71088	1.89176	7.41303e-07	1.95313e-05	4.70927
Q8NG41	NPB	ENSG00000183979	2.40344	3.71769	1.8944	0.0311312	0.0477704	1.32084
P05787	KRT8	ENSG00000170421	11.3436	3.71998	1.8953	9.42621e-08	6.58942e-06	5.18115
Q8IWU6	SULF1	ENSG00000137573	7.51996	3.73449	1.90091	9.03915e-07	2.18829e-05	4.6599
P16860	NPPB	ENSG00000120937	7.02802	3.75418	1.9085	1.24096e-07	7.41338e-06	5.12998
Q6ZUX7	LHFPL2	ENSG00000145685	5.97334	3.75797	1.90995	3.5157e-08	4.15894e-06	5.38102
P51884	LUM	ENSG00000139329	8.64125	3.78233	1.91927	9.79086e-08	6.76428e-06	5.16978
Q9NP74	PALMD	ENSG00000099260	4.03359	3.80808	1.92906	4.51203e-07	1.49314e-05	4.8259
P62993	GRB2	ENSG00000177885	7.05099	3.82407	1.93511	7.61531e-09	2.14208e-06	5.66916
Q10586	DBP	ENSG00000105516	1.91857	3.84245	1.94203	1.91313e-06	3.34839e-05	4.47516
P13521	SCG2	ENSG00000171951	6.46901	3.86007	1.94863	4.85625e-08	4.7026e-06	5.32766
A6NMD0	IFITM10	ENSG00000244242	3.79636	3.86206	1.94937	4.20784e-05	0.000224431	3.64892
Q9Y577	TRIM17	ENSG00000162931	4.17388	3.87611	1.95461	2.2129e-07	9.9914e-06	5.00037
P10826	RARB	ENSG00000077092	4.36318	3.88718	1.95873	0.00311212	0.00638864	2.19459
Q9H0B8	CRISPLD2	ENSG00000103196	5.38211	3.89935	1.96323	1.73768e-07	8.91667e-06	5.0498
P10589	NR2F1	ENSG00000175745	5.394	3.91367	1.96852	1.27626e-06	2.68765e-05	4.57063
Q0VF49	KIAA2012	ENSG00000182329	2.25244	3.91883	1.97042	1.761e-05	0.000124727	3.90404
P41222	PTGDS	ENSG00000107317	2.66254	3.95118	1.98228	4.78662e-06	5.63029e-05	4.24947
Q7Z7B0	FILIP1	ENSG00000118407	4.47713	3.95495	1.98366	1.17894e-05	9.69239e-05	4.01357
Q16570	ACKR1	ENSG00000213088	3.1766	3.99442	1.99799	6.48383e-05	0.000301456	3.52078
O95150	TNFSF15	ENSG00000181634	2.9909	4.0356	2.01278	7.8808e-06	7.56924e-05	4.12095
Q96F81	DISP1	ENSG00000154309	4.73261	4.0522	2.0187	1.00398e-07	6.80999e-06	5.16685
P55042	RRAD	ENSG00000166592	5.81382	4.05421	2.01942	1.13517e-06	2.4881e-05	4.60413
O00244	ATOX1	ENSG00000177556	7.03416	4.09204	2.03282	1.78106e-07	8.9538e-06	5.04799
Q96NX5	CAMK1G	ENSG00000008118	2.37925	4.11277	2.04011	1.25729e-05	0.000101045	3.99549
Q9Y257	KCNK6	ENSG00000099337	6.47464	4.1871	2.06595	5.60427e-09	1.95113e-06	5.70971
P37231	PPARG	ENSG00000132170	2.22972	4.27174	2.09482	8.28794e-07	2.09217e-05	4.6794
P17481	HOXB8	ENSG00000120068	3.08443	4.28351	2.09879	1.51825e-06	2.94701e-05	4.53062
Q9NS15	LTBP3	ENSG00000168056	8.44718	4.35797	2.12366	1.97161e-07	9.50717e-06	5.02195
Q9H8L6	MMRN2	ENSG00000173269	2.55408	4.36474	2.1259	2.56671e-06	3.97419e-05	4.40075
P20742	PZP	ENSG00000126838	3.30715	4.37294	2.1286	2.46293e-07	1.07767e-05	4.96751
Q02952	AKAP12	ENSG00000131016	8.23218	4.40948	2.14061	0.000225389	0.000760785	3.11874
Q8NBQ7	AQP11	ENSG00000178301	3.74902	4.41568	2.14264	6.75003e-08	5.57344e-06	5.25388
O60356	NUPR1	ENSG00000176046	4.57444	4.43477	2.14886	3.16558e-07	1.22706e-05	4.91113
A1L167	UBE2QL1	ENSG00000215218	3.36377	4.45548	2.15558	2.70028e-05	0.000167368	3.77633
P41271	NBL1	ENSG00000158747	5.99925	4.51983	2.17627	0.000233926	0.000783779	3.10581
Q9UBD6	RHCG	ENSG00000140519	2.8501	4.59382	2.19969	2.75567e-05	0.000169031	3.77203
P05783	KRT18	ENSG00000111057	10.5002	4.63889	2.21378	2.72393e-09	1.53779e-06	5.8131
P09237	MMP7	ENSG00000137673	6.48304	4.69494	2.23111	4.59065e-09	1.84148e-06	5.73483
P09455	RBP1	ENSG00000114115	5.11794	4.71898	2.23847	5.5684e-08	4.96889e-06	5.30374
P41587	VIPR2	ENSG00000106018	3.47059	4.72081	2.23903	3.63325e-06	4.89433e-05	4.31031
A2RU48	SMCO3	ENSG00000179256	2.54465	4.80475	2.26446	1.0865e-05	9.13996e-05	4.03906
Q401N2	ZACN	ENSG00000186919	2.49715	4.92214	2.29929	0.00101516	0.00250483	2.60122
P58012	FOXL2	ENSG00000183770	4.31189	5.01768	2.32702	2.1014e-07	9.73565e-06	5.01164
P78412	IRX6	ENSG00000159387	3.05149	5.02289	2.32852	1.60762e-07	8.5168e-06	5.06972
P09067	HOXB5	ENSG00000120075	2.59479	5.04437	2.33468	2.01634e-05	0.000136198	3.86583
Q6ZRF8	RNF207	ENSG00000158286	3.23053	5.10098	2.35077	1.12887e-05	9.42506e-05	4.02572
Q7L7L0	HIST3H2A	ENSG00000181218	5.02588	5.13363	2.35998	1.28902e-07	7.50204e-06	5.12482
Q05925	EN1	ENSG00000163064	4.36065	5.14996	2.36456	3.06794e-07	1.20815e-05	4.91788
P21439	ABCB4	ENSG00000005471	3.8349	5.16339	2.36832	1.92003e-07	9.41212e-06	5.02631
Q8N4L1	TMEM151A	ENSG00000179292	4.21547	5.34052	2.41698	2.52378e-07	1.08435e-05	4.96483
Q8IXL6	FAM20C	ENSG00000177706	5.45465	5.35683	2.42138	6.26976e-08	5.25326e-06	5.27957
P20160	AZU1	ENSG00000172232	2.21904	5.45837	2.44847	2.72879e-05	0.000168327	3.77385
Q9NS64	RPRM	ENSG00000177519	4.73205	5.48062	2.45434	2.26253e-06	3.69704e-05	4.43215
P28325	CST5	ENSG00000170367	1.83033	5.54477	2.47113	2.17542e-05	0.000143418	3.8434
Q9BS40	LXN	ENSG00000079257	4.17104	5.67293	2.5041	2.97043e-07	1.18958e-05	4.92461
Q13241	KLRD1	ENSG00000134539	2.34651	5.68434	2.50699	1.71388e-05	0.000122863	3.91058
P78545	ELF3	ENSG00000163435	5.54288	5.74195	2.52154	1.51893e-08	2.76767e-06	5.55789
P21453	S1PR1	ENSG00000170989	6.12208	5.7608	2.52627	3.04668e-09	1.53779e-06	5.8131
Q9UQM7	CAMK2A	ENSG00000070808	3.36969	5.87988	2.55579	5.42298e-07	1.65427e-05	4.78139
Q9UL19	RARRES3	ENSG00000133321	3.33746	5.88338	2.55664	1.22916e-06	2.60238e-05	4.58463
Q16363	LAMA4	ENSG00000112769	3.51585	6.07157	2.60207	1.07284e-07	7.00252e-06	5.15475
Q96SQ7	ATOH8	ENSG00000168874	2.94629	6.09916	2.60861	5.71233e-07	1.68714e-05	4.77285
Q9BXN1	ASPN	ENSG00000106819	2.10066	6.1783	2.62721	4.70646e-06	5.56022e-05	4.25491
O43365	HOXA3	ENSG00000105997	5.30119	6.21679	2.63617	0.00716136	0.0130825	1.88331
Q16586	SGCA	ENSG00000108823	2.21236	6.22365	2.63776	1.36263e-05	0.000107022	3.97053
P26367	PAX6	ENSG00000007372	3.61818	6.26394	2.64707	8.18313e-05	0.000358456	3.44556
P49908	SEPP1	ENSG00000250722	6.74768	6.40838	2.67996	5.84935e-08	5.04411e-06	5.29722
Q6UVY6	MOXD1	ENSG00000079931	6.09803	6.45503	2.69042	1.41553e-09	1.53779e-06	5.8131
Q9P242	NYAP2	ENSG00000144460	1.97892	6.49563	2.69947	3.45743e-06	4.72895e-05	4.32524
P40145	ADCY8	ENSG00000155897	2.77616	6.56242	2.71423	1.21977e-05	9.87242e-05	4.00558
O15090	ZNF536	ENSG00000198597	2.06326	6.80033	2.76561	1.10349e-05	9.26557e-05	4.03313
Q9GZM7	TINAGL1	ENSG00000142910	6.57368	6.82847	2.77156	5.42711e-08	4.96889e-06	5.30374
O95715	CXCL14	ENSG00000145824	6.30236	7.07131	2.82198	5.10388e-09	1.88429e-06	5.72485
Q8N145	LGI3	ENSG00000168481	2.05503	7.1094	2.82973	7.824e-06	7.53938e-05	4.12266
Q9H987	SYNPO2L	ENSG00000166317	4.55259	7.1533	2.83861	4.29556e-08	4.47565e-06	5.34914
Q5FYB1	ARSI	ENSG00000183876	6.88251	7.33244	2.87429	2.10308e-08	3.18536e-06	5.49684
Q8IXK2	GALNT12	ENSG00000119514	4.48546	7.39114	2.8858	1.00309e-07	6.80999e-06	5.16685
P20719	HOXA5	ENSG00000106004	5.41855	7.523	2.91131	1.52276e-08	2.76767e-06	5.55789
O14684	PTGES	ENSG00000148344	6.97552	7.65131	2.93571	9.34826e-08	6.57383e-06	5.18218
O15205	UBD	ENSG00000213886	7.27332	7.86928	2.97623	1.30321e-09	1.53779e-06	5.8131
Q9NRE2	TSHZ2	ENSG00000182463	2.87661	7.88244	2.97864	1.21732e-06	2.58967e-05	4.58676
P07197	NEFM	ENSG00000104722	8.50754	8.07603	3.01365	4.05493e-09	1.7295e-06	5.76208
Q9BY76	ANGPTL4	ENSG00000167772	6.47357	8.28536	3.05056	3.7239e-07	1.36205e-05	4.86581
Q93097	WNT2B	ENSG00000134245	7.64103	8.32034	3.05664	2.12396e-09	1.53779e-06	5.8131
P09228	CST2	ENSG00000170369	2.404	8.54886	3.09573	1.21531e-05	9.85425e-05	4.00638
P07476	IVL	ENSG00000163207	5.26021	8.56705	3.0988	4.43247e-08	4.47565e-06	5.34914
Q6UXH9	PAMR1	ENSG00000149090	5.97033	8.80254	3.13792	4.85544e-09	1.85039e-06	5.73274
Q49MI3	CERKL	ENSG00000188452	5.83104	8.91415	3.1561	0.000207304	0.000713002	3.14691
Q8NFJ5	GPRC5A	ENSG00000013588	9.04952	9.21468	3.20393	8.02229e-09	2.15221e-06	5.66712
Q92730	RND1	ENSG00000172602	3.48133	9.21988	3.20475	1.41708e-06	2.82795e-05	4.54853
Q2M3G0	ABCB5	ENSG00000004846	2.51485	9.59744	3.26265	1.56132e-07	8.44497e-06	5.0734
Q9NR63	CYP26B1	ENSG00000003137	3.90573	10.0277	3.32592	2.90404e-05	0.000174458	3.75831
O76074	PDE5A	ENSG00000138735	5.57606	10.611	3.40749	1.18775e-07	7.25597e-06	5.1393
Q8WWY8	LIPH	ENSG00000163898	4.40318	11.8998	3.57286	4.63325e-07	1.52897e-05	4.8156
Q7L1I2	SV2B	ENSG00000185518	2.67389	13.2119	3.72377	0.000317881	0.000993766	3.00272
Q8TBB6	SLC7A14	ENSG00000013293	6.26042	13.4435	3.74884	2.80653e-09	1.53779e-06	5.8131
Q92478	CLEC2B	ENSG00000110852	3.18925	14.0855	3.81614	1.80312e-06	3.2609e-05	4.48666
Q86TI4	WDR86	ENSG00000187260	4.58851	15.4111	3.9459	4.36172e-07	1.47836e-05	4.83022
P28289	TMOD1	ENSG00000136842	5.96012	15.5541	3.95923	3.18559e-08	4.05713e-06	5.39178
P24592	IGFBP6	ENSG00000167779	7.09711	16.2347	4.021	5.61522e-09	1.95113e-06	5.70971
P49788	RARRES1	ENSG00000118849	4.30712	16.413	4.03677	1.3361e-07	7.59967e-06	5.11921
P23582	NPPC	ENSG00000163273	1.76289	16.8211	4.0722	4.63822e-05	0.000239807	3.62014
Q9BV36	MLPH	ENSG00000115648	4.26263	16.895	4.07852	1.89394e-09	1.53779e-06	5.8131
P20472	PVALB	ENSG00000100362	1.63071	17.0764	4.09393	4.95007e-07	1.5804e-05	4.80123
Q9ULP0	NDRG4	ENSG00000103034	5.9498	17.3374	4.11582	1.83037e-05	0.000127801	3.89347
P05120	SERPINB2	ENSG00000197632	2.01671	19.8637	4.31206	3.81136e-06	4.9864e-05	4.30221
Q96NM4	TOX2	ENSG00000124191	3.53403	21.2937	4.41235	2.70598e-06	4.10905e-05	4.38626
Q6FHJ7	SFRP4	ENSG00000106483	4.48055	23.6692	4.56494	7.18564e-09	2.14208e-06	5.66916
P01584	IL1B	ENSG00000125538	1.63501	28.8071	4.84835	1.79975e-06	3.2609e-05	4.48666
Q9H7M9	C10orf54	ENSG00000107738	6.12906	29.1023	4.86306	1.72573e-07	8.91667e-06	5.0498
Q86VF2	IGFN1	ENSG00000163395	6.28794	32.1743	5.00784	9.58857e-07	2.26209e-05	4.64549
P02042	HBD	ENSG00000223609	1.89462	36.2336	5.17926	3.08392e-05	0.000182259	3.73931
P28907	CD38	ENSG00000004468	5.28158	37.2322	5.21848	3.00471e-09	1.53779e-06	5.8131
Q9BX79	STRA6	ENSG00000137868	7.88461	37.3632	5.22355	7.04324e-10	1.53779e-06	5.8131
O95661	DIRAS3	ENSG00000162595	6.54031	49.2448	5.6219	2.20665e-10	1.53779e-06	5.8131
Q9UBR1	UPB1	ENSG00000100024	2.89191	75.6426	6.24113	1.09381e-08	2.45677e-06	5.60964
O75911	DHRS3	ENSG00000162496	6.54155	106.067	6.72883	5.4102e-10	1.53779e-06	5.8131
P08493	MGP	ENSG00000111341	2.51782	386.512	8.59437	4.41466e-06	5.37678e-05	4.26948
P05156	CFI	ENSG00000205403	5.70936	777.389	9.60249	3.69364e-08	4.23657e-06	5.37299

## Sheet: DNLCs into cell subtypes
Table S1. Differentially expressed transcripts in DNLCs by bulk RNA-seq or scRNA-seq, and C20orf24 variants in CIV-deficient patient fibroblasts from whole exome sequencing
Subtitle: Classification of DNLCs into distinct cell subtypes (i.e. neuronal or glial)
Transcript detected	Number of neurons in which the transcript is expressed	Number of oligodendrocyte progenitor cells in which the transcript is expressed	Number of neural progenitor cells in which the transcript is expressed	Number of microglial cells in which the transcript is expressed	Average UMI (unique molecular identifier) counts in Neurons	Average UMI counts in oligodendrocyte progenitor cells	Average UMI counts in neural progenitor cells	Average UMI counts in microglial cells	Cell subtypes	False discovery rate (FDR or Q-value)
AL669831.5	126	15	26	40	1.02278	1.47541	0.637198	0.634919	Oligodendrocyte precursor cells	2.92969e-06
LINC00115	22	5	4	7	0.67624	1.77413	0.479342	0.581188	Oligodendrocyte precursor cells	0.00234225
FAM41C	13	3	3	5	1.07657	1.72243	0.432475	0.572331	Oligodendrocyte precursor cells	0.0112829
AL645608.3	10	3	1	1	0.675947	1.2668	0.817941	0.538879	Oligodendrocyte precursor cells	0.032646
AL645608.1	10	4	1	2	1.05383	1.50911	0.492643	0.441903	Oligodendrocyte precursor cells	0.0301987
SAMD11	176	43	44	61	1.20669	1.54096	0.796208	0.851798	Oligodendrocyte precursor cells	1.85224e-09
NOC2L	502	112	116	156	1.36403	2.00881	1.11641	0.985528	Oligodendrocyte precursor cells	4.23725e-25
KLHL17	62	9	22	26	1.14617	1.63315	0.625648	0.633392	Oligodendrocyte precursor cells	0.000543371
PLEKHN1	36	4	15	18	0.655831	1.53608	0.613326	0.67398	Oligodendrocyte precursor cells	0.00265434
HES4	635	147	121	170	1.87498	2.01163	1.79486	1.53719	Oligodendrocyte precursor cells	6.70832e-05
ISG15	1370	344	148	198	4.08529	3.888	2.65672	2.73946	Neurons	3.68988e-26
AGRN	347	91	40	69	1.09817	1.72434	0.752005	0.713439	Oligodendrocyte precursor cells	2.34944e-24
C1orf159	65	8	25	28	0.917261	1.36753	0.566815	0.576485	Oligodendrocyte precursor cells	0.000231827
SDF4	727	167	118	192	1.69928	1.87183	1.26254	1.30652	Oligodendrocyte precursor cells	8.575e-12
B3GALT6	551	100	106	165	1.33265	1.69648	1.02751	1.01479	Oligodendrocyte precursor cells	7.47785e-18
C1QTNF12	32	5	11	15	0.993113	1.77076	0.59209	0.615041	Oligodendrocyte precursor cells	0.00111862
UBE2J2	747	147	123	191	1.6981	1.87638	1.4031	1.30978	Oligodendrocyte precursor cells	5.50096e-12
ACAP3	232	44	56	70	1.06657	1.73453	0.806029	0.653405	Oligodendrocyte precursor cells	2.64546e-14
PUSL1	453	70	92	133	1.18378	1.60536	0.845703	0.879823	Oligodendrocyte precursor cells	9.89279e-16
INTS11	433	51	88	144	1.26716	1.66633	0.805664	0.900467	Oligodendrocyte precursor cells	1.14322e-11
CPTP	344	64	79	88	1.06744	1.54552	0.818485	0.769769	Oligodendrocyte precursor cells	3.24893e-15
DVL1	189	33	58	66	0.9527	1.66254	0.6326	0.662137	Oligodendrocyte precursor cells	9.83771e-14
MXRA8	248	47	38	73	1.22055	1.56236	0.825929	0.825635	Oligodendrocyte precursor cells	8.92699e-11
AURKAIP1	1125	311	140	205	3.23248	2.85119	2.8968	2.92149	Neurons	2.31139e-10
CCNL2	395	105	88	119	1.16033	1.92543	0.899291	0.798534	Oligodendrocyte precursor cells	1.3786e-28
MRPL20	952	278	142	204	2.60759	2.54134	2.10873	2.18244	Neurons	1.13554e-07
ANKRD65	11	2	5	4	0.57633	2.00717	0.674291	0.524125	Oligodendrocyte precursor cells	0.00634164
VWA1	24	2	12	9	0.861158	1.08907	0.566621	0.55775	Oligodendrocyte precursor cells	0.00804726
ATAD3C	13	6	2	1	0.754736	1.5578	0.523811	0.532529	Oligodendrocyte precursor cells	0.000159925
ATAD3B	334	43	56	99	1.15411	1.57706	0.754503	0.838643	Oligodendrocyte precursor cells	1.78566e-10
ATAD3A	417	67	89	139	1.18056	1.4992	0.914341	0.891786	Oligodendrocyte precursor cells	1.03551e-15
TMEM240	8	5	1	4	0.836375	1.24868	0.500478	0.51674	Oligodendrocyte precursor cells	0.0183604
SSU72	1075	321	148	204	3.05283	2.87851	2.55806	2.6641	Neurons	1.6094e-07
AL645728.1	19	7	5	8	0.627681	1.7796	0.575071	0.580729	Oligodendrocyte precursor cells	5.67695e-06
FNDC10	274	49	44	88	1.07748	1.556	0.752706	0.754099	Oligodendrocyte precursor cells	6.71557e-15
AL691432.2	50	7	14	29	0.82262	1.94257	0.559563	0.702951	Oligodendrocyte precursor cells	5.0703e-05
MIB2	281	45	67	81	1.09603	1.76141	0.834197	0.731456	Oligodendrocyte precursor cells	2.11481e-15
MMP23B	688	135	89	162	1.86099	2.00598	1.13338	1.3465	Oligodendrocyte precursor cells	2.12104e-08
CDK11B	460	99	89	127	1.34817	1.7235	1.03332	0.896576	Oligodendrocyte precursor cells	4.68848e-17
FO704657.1	8	4	4	2	0.528567	1.1955	0.442237	0.54363	Oligodendrocyte precursor cells	0.00577346
SLC35E2B	125	33	34	30	0.845311	1.60932	0.550525	0.589179	Oligodendrocyte precursor cells	3.41758e-13
CDK11A	185	40	58	61	1.26248	1.72772	0.786726	0.700114	Oligodendrocyte precursor cells	6.48439e-11
SLC35E2A	140	24	24	30	0.906053	1.52194	0.690196	0.611878	Oligodendrocyte precursor cells	2.28549e-08
NADK	392	57	67	105	1.25406	1.54638	0.837317	0.840018	Oligodendrocyte precursor cells	5.72844e-12
GNB1	874	221	136	198	2.0909	2.11732	1.79971	1.79947	Oligodendrocyte precursor cells	1.74754e-05
AL109917.1	30	5	8	13	0.859555	1.82991	0.515802	0.532108	Oligodendrocyte precursor cells	0.00084282
TMEM52	32	6	11	15	1.1484	1.56758	0.498642	0.589561	Oligodendrocyte precursor cells	0.0027127
PRKCZ	140	23	38	45	1.05022	1.67924	0.610826	0.678626	Oligodendrocyte precursor cells	4.30431e-08
AL590822.2	7	0	2	2	0.699327		0.402247	0.545581	Neurons	0.0479751
PRKCZ-AS1	16	4	5	5	0.999947	1.52547	0.519709	0.534004	Oligodendrocyte precursor cells	0.0101544
FAAP20	899	227	130	200	2.3605	2.26433	1.56634	1.89835	Neurons	3.94798e-12
SKI	162	24	26	36	0.876605	1.43497	0.689361	0.557391	Oligodendrocyte precursor cells	8.34406e-10
MORN1	104	10	23	29	0.939944	1.42257	0.654279	0.620015	Oligodendrocyte precursor cells	0.000265245
RER1	919	267	138	200	2.44848	2.34778	1.83102	1.90359	Neurons	1.34441e-08
PEX10	415	81	105	149	1.19063	1.7218	1.00704	0.952442	Oligodendrocyte precursor cells	1.93429e-18
PANK4	45	5	20	18	1.04002	1.98339	0.507969	0.641406	Oligodendrocyte precursor cells	0.000936219
AL139246.5	20	2	4	10	0.860696	1.25141	0.499591	0.579051	Oligodendrocyte precursor cells	0.0260107
FAM213B	195	24	47	85	0.972677	1.7456	0.657539	0.645552	Oligodendrocyte precursor cells	5.40207e-11
ARHGEF16	111	13	50	53	0.96556	2.02742	0.654842	0.672117	Oligodendrocyte precursor cells	6.34034e-07
MEGF6	81	9	11	19	0.997974	1.5237	1.08977	0.670267	Oligodendrocyte precursor cells	0.000185201
TPRG1L	453	82	82	119	1.30861	1.69311	0.894402	0.834603	Oligodendrocyte precursor cells	1.34682e-18
WRAP73	242	31	67	77	1.13107	1.55801	0.740304	0.715535	Oligodendrocyte precursor cells	5.01083e-10
SMIM1	133	27	23	42	0.903496	1.53731	0.668065	0.637593	Oligodendrocyte precursor cells	2.1528e-11
LRRC47	443	67	116	139	1.31518	1.61828	1.12062	0.955036	Oligodendrocyte precursor cells	4.20997e-11
CEP104	242	46	65	82	1.11612	1.62576	0.826679	0.717217	Oligodendrocyte precursor cells	1.31866e-15
DFFB	35	7	19	5	0.829991	1.64935	0.507764	0.564801	Oligodendrocyte precursor cells	9.35363e-05
C1orf174	340	59	74	129	1.07412	1.51545	0.86781	0.815116	Oligodendrocyte precursor cells	1.70945e-16
KCNAB2	14	3	4	4	1.08171	1.31949	0.476207	0.58702	Oligodendrocyte precursor cells	0.0389469
RPL22	1263	338	147	208	4.0464	3.66228	3.62367	3.88008	Neurons	2.20671e-15
RNF207	117	25	9	26	0.793935	1.72551	0.494197	0.988931	Oligodendrocyte precursor cells	2.46848e-09
ICMT	269	34	35	87	0.965528	1.4666	0.601605	0.723403	Oligodendrocyte precursor cells	2.36744e-11
LINC00337	4	3	2	4	1.31689	1.87935	0.486825	0.619466	Oligodendrocyte precursor cells	0.0330298
ACOT7	510	74	78	164	1.43453	1.65102	0.895545	1.01538	Oligodendrocyte precursor cells	2.4157e-11
HES2	15	3	8	3	0.77407	1.26951	0.647828	0.512547	Oligodendrocyte precursor cells	0.0307794
TNFRSF25	87	5	16	20	0.856928	2.29933	0.985324	0.566135	Oligodendrocyte precursor cells	0.00314116
PLEKHG5	112	10	18	30	0.924563	1.36725	0.560484	0.571622	Oligodendrocyte precursor cells	6.88259e-05
NOL9	186	38	48	61	0.930461	1.64859	0.698003	0.644707	Oligodendrocyte precursor cells	1.32647e-15
ZBTB48	107	14	27	32	1.27844	1.93512	0.686382	0.696367	Oligodendrocyte precursor cells	4.1849e-05
KLHL21	160	40	56	56	0.966832	1.68928	0.789351	0.617518	Oligodendrocyte precursor cells	7.5067e-14
PHF13	82	14	20	22	0.836864	1.7689	0.548341	0.659173	Oligodendrocyte precursor cells	4.52076e-08
THAP3	353	48	90	121	1.12011	1.68478	0.916999	0.780661	Oligodendrocyte precursor cells	3.67728e-15
DNAJC11	220	41	59	66	1.03065	1.45535	0.67631	0.655599	Oligodendrocyte precursor cells	3.54529e-13
CAMTA1	939	314	148	202	2.50155	2.77856	2.203	2.1287	Oligodendrocyte precursor cells	3.50508e-17
VAMP3	707	122	108	181	1.68065	1.65772	1.14276	1.19408	Neurons	4.44513e-08
PER3	65	10	21	23	1.22386	1.25412	0.574052	0.56097	Oligodendrocyte precursor cells	0.000485677
Z98884.1	35	4	2	6	1.13358	1.80993	0.539727	0.616207	Oligodendrocyte precursor cells	0.00590862
TNFRSF9	361	43	46	122	1.29572	1.84411	0.776443	1.01305	Oligodendrocyte precursor cells	2.80749e-11
PARK7	1202	333	150	204	3.63974	3.29821	2.6463	3.12704	Neurons	2.4351e-30
ERRFI1	566	132	69	142	1.56787	1.91253	0.763208	0.956121	Oligodendrocyte precursor cells	2.40142e-19
AL034417.2	10	3	3	0	0.70326	1.96855	0.636676		Oligodendrocyte precursor cells	0.00271232
LINC01714	4	2	1	1	0.547706	1.42385	0.38851	0.617777	Oligodendrocyte precursor cells	0.0471833
RERE	370	101	72	93	1.11263	1.70252	0.828172	0.7576	Oligodendrocyte precursor cells	5.94195e-26
ENO1	1508	339	143	207	4.21921	3.15934	3.44875	4.02958	Neurons	2.03555e-58
ENO1-AS1	19	2	2	6	1.02715	2.5102	0.462257	0.551663	Oligodendrocyte precursor cells	0.0394645
GPR157	73	14	18	23	0.871878	1.67856	0.663497	0.904548	Oligodendrocyte precursor cells	3.32914e-07
MIR34AHG	51	15	22	21	0.797046	1.73682	0.871841	0.563605	Oligodendrocyte precursor cells	5.8399e-06
LINC01759	186	34	49	72	0.937313	1.62474	0.688085	0.682483	Oligodendrocyte precursor cells	1.35183e-12
H6PD	122	23	14	35	0.792359	1.50473	1.03856	0.65318	Oligodendrocyte precursor cells	1.22576e-08
SPSB1	272	44	80	114	1.06086	1.48463	0.809237	0.831085	Oligodendrocyte precursor cells	7.11033e-12
AL928921.2	5	2	1	1	0.639587	1.15528	0.64096	0.442983	Oligodendrocyte precursor cells	0.037258
SLC25A33	473	73	114	148	1.30587	1.64711	1.11947	0.923273	Oligodendrocyte precursor cells	4.90283e-13
TMEM201	52	6	19	14	0.907032	1.38881	0.738146	0.562029	Oligodendrocyte precursor cells	0.00520558
PIK3CD	143	22	26	40	0.874277	1.67082	0.814153	0.78998	Oligodendrocyte precursor cells	4.81109e-10
PIK3CD-AS2	111	17	11	28	0.980413	1.3443	0.663252	0.582841	Oligodendrocyte precursor cells	1.05744e-06
CLSTN1	260	43	49	59	1.01112	1.67222	0.723502	0.618407	Oligodendrocyte precursor cells	2.20154e-16
CTNNBIP1	514	99	89	132	1.31303	1.71576	0.963855	0.918743	Oligodendrocyte precursor cells	1.67032e-22
LZIC	525	103	103	150	1.34361	1.82009	1.00327	1.02484	Oligodendrocyte precursor cells	6.84866e-22
NMNAT1	136	20	34	47	1.03823	1.66232	0.5623	0.614182	Oligodendrocyte precursor cells	3.98651e-08
RBP7	101	18	45	48	1.05774	1.82187	0.833435	0.853758	Oligodendrocyte precursor cells	6.84302e-08
UBE4B	168	44	27	43	1.06782	1.55329	0.588973	0.713717	Oligodendrocyte precursor cells	2.32639e-11
KIF1B	347	73	63	82	1.06485	1.59473	0.923811	0.718164	Oligodendrocyte precursor cells	2.79585e-18
PGD	708	148	114	170	1.67379	1.85514	1.37226	1.17768	Oligodendrocyte precursor cells	6.25871e-14
CENPS	253	38	62	91	0.942359	1.44485	0.803334	0.792723	Oligodendrocyte precursor cells	2.46742e-11
DFFA	633	130	109	172	1.55027	1.93651	1.26998	1.13424	Oligodendrocyte precursor cells	3.10024e-19
PEX14	213	26	68	75	1.15262	1.53834	0.725534	0.664684	Oligodendrocyte precursor cells	5.28704e-07
CASZ1	33	12	5	10	0.725978	1.79425	0.538292	0.654243	Oligodendrocyte precursor cells	1.69427e-07
TARDBP	467	82	84	132	1.46319	1.7426	0.910559	0.889968	Oligodendrocyte precursor cells	1.75028e-14
AL109811.3	4	3	0	0	0.767405	1.55692			Oligodendrocyte precursor cells	0.0382155
SRM	1018	280	136	203	3.01936	2.79353	2.03878	2.61497	Neurons	6.70581e-18
EXOSC10	260	42	65	90	1.24944	1.45964	0.722211	0.727036	Oligodendrocyte precursor cells	3.9245e-10
AL109811.2	54	8	9	17	0.88264	1.23247	0.544826	0.587411	Oligodendrocyte precursor cells	0.00144259
MTOR	131	36	36	26	0.932952	1.44448	0.789128	0.622238	Oligodendrocyte precursor cells	3.50825e-11
UBIAD1	183	23	50	70	0.988823	1.46466	0.679377	0.72542	Oligodendrocyte precursor cells	2.19443e-07
FBXO2	307	53	55	82	1.45396	1.56465	0.828181	0.88981	Oligodendrocyte precursor cells	1.23475e-07
FBXO44	241	41	62	81	1.08326	1.70892	0.838524	0.706215	Oligodendrocyte precursor cells	3.49847e-13
FBXO6	242	37	43	76	1.18792	1.47612	0.785428	0.707288	Oligodendrocyte precursor cells	2.0839e-10
MAD2L2	639	144	129	184	1.53767	1.97474	1.39672	1.29881	Oligodendrocyte precursor cells	1.34103e-20
DRAXIN	35	16	29	16	1.61257	1.67333	0.802575	0.620046	Oligodendrocyte precursor cells	4.31483e-05
AGTRAP	606	142	119	185	1.44318	1.89655	1.28806	1.27978	Oligodendrocyte precursor cells	3.96214e-21
MTHFR	99	27	19	25	0.937448	1.71895	0.733543	0.53613	Oligodendrocyte precursor cells	1.57806e-10
CLCN6	37	14	13	10	0.733818	1.27166	0.558143	0.672213	Oligodendrocyte precursor cells	6.79294e-06
NPPA-AS1	14	14	4	1	0.72132	1.63856	0.61816	0.408271	Oligodendrocyte precursor cells	1.81755e-07
NPPB	1652	313	139	206	4.76522	4.15586	2.29582	3.63635	Neurons	9.74595e-51
KIAA2013	553	104	109	172	1.31394	1.7843	1.1905	0.957693	Oligodendrocyte precursor cells	1.84658e-22
PLOD1	339	62	57	88	1.1113	1.5185	0.638793	0.85361	Oligodendrocyte precursor cells	1.61403e-18
MFN2	208	34	58	67	1.04313	1.56043	0.713485	0.661925	Oligodendrocyte precursor cells	3.20169e-10
MIIP	450	76	99	152	1.18328	1.60827	1.15573	1.11343	Oligodendrocyte precursor cells	1.3615e-14
VPS13D	80	19	11	21	0.783327	1.8359	0.550952	0.559668	Oligodendrocyte precursor cells	1.3408e-08
DHRS3	766	228	127	180	1.87435	2.15839	1.68533	1.38285	Oligodendrocyte precursor cells	8.66976e-17
AC254633.1	21	8	7	5	0.741184	1.64304	0.898911	0.612886	Oligodendrocyte precursor cells	1.98854e-05
PDPN	517	101	57	135	1.42972	1.77247	0.911282	0.96929	Oligodendrocyte precursor cells	3.17994e-15
PRDM2	184	25	34	55	0.991682	1.90274	0.581548	0.744589	Oligodendrocyte precursor cells	5.72975e-11
KAZN	210	39	55	78	1.0576	1.50079	0.749138	0.716913	Oligodendrocyte precursor cells	7.62566e-11
TMEM51	38	4	5	13	0.760629	1.14059	0.553711	0.500054	Oligodendrocyte precursor cells	0.014093
EFHD2	634	135	95	177	1.55211	1.84318	1.0021	1.34009	Oligodendrocyte precursor cells	8.51505e-14
CASP9	69	11	17	16	0.842372	1.443	0.683128	0.588032	Oligodendrocyte precursor cells	9.13977e-05
DNAJC16	152	32	38	42	0.812886	1.61798	0.770607	0.648956	Oligodendrocyte precursor cells	1.33521e-12
AGMAT	100	17	23	30	0.913087	1.69042	0.648568	0.605432	Oligodendrocyte precursor cells	3.22786e-09
DDI2	134	32	29	31	1.0445	1.67486	0.789493	0.55104	Oligodendrocyte precursor cells	4.59129e-11
PLEKHM2	355	71	78	106	1.11521	1.52962	0.848293	0.788141	Oligodendrocyte precursor cells	6.97277e-17
SLC25A34	28	11	4	3	0.968862	1.43642	0.487352	0.530663	Oligodendrocyte precursor cells	9.10437e-05
FBLIM1	615	108	119	175	1.57073	1.8893	1.34533	1.21278	Oligodendrocyte precursor cells	1.41874e-14
UQCRHL	95	15	19	22	0.847038	1.64463	0.838397	0.569642	Oligodendrocyte precursor cells	2.78108e-07
AL450998.2	122	29	44	43	1.05003	1.92305	0.759066	0.707995	Oligodendrocyte precursor cells	1.86102e-10
SPEN	191	44	47	62	0.996937	1.66503	0.679691	0.674253	Oligodendrocyte precursor cells	4.37086e-16
ZBTB17	212	24	58	72	1.04686	1.58187	0.67324	0.616525	Oligodendrocyte precursor cells	7.97462e-08
HSPB7	21	3	4	5	0.569138	0.882312	0.585737	0.494318	Oligodendrocyte precursor cells	0.0210133
FAM131C	59	16	17	34	0.875851	1.47109	0.667022	0.665873	Oligodendrocyte precursor cells	5.61227e-07
EPHA2	559	155	102	155	1.42796	1.94207	1.29496	1.05447	Oligodendrocyte precursor cells	2.47829e-28
AL451042.2	4	0	0	3	2.04304			0.570133	Neurons	0.0382155
ARHGEF19	69	8	27	24	0.87477	1.47798	0.517057	0.66137	Oligodendrocyte precursor cells	0.000142621
CPLANE2	37	10	15	7	0.801843	2.00294	0.579961	0.59316	Oligodendrocyte precursor cells	1.27348e-06
FBXO42	190	31	46	61	1.0549	1.56093	0.621971	0.694972	Oligodendrocyte precursor cells	8.15364e-10
SZRD1	708	169	125	184	1.64633	1.95995	1.30188	1.37704	Oligodendrocyte precursor cells	5.4775e-21
NECAP2	709	138	110	180	1.67024	1.79989	1.12049	1.17804	Oligodendrocyte precursor cells	1.8688e-11
NBPF1	106	18	33	31	0.874637	1.81372	0.655239	0.57518	Oligodendrocyte precursor cells	1.61783e-08
CROCC	93	17	29	31	0.903015	1.71333	0.728055	0.636704	Oligodendrocyte precursor cells	1.92813e-08
BX284668.5	409	95	91	125	1.24295	1.73677	0.888408	0.812371	Oligodendrocyte precursor cells	8.20294e-23
BX284668.6	4	4	0	1	0.789905	2.07783		0.439094	Oligodendrocyte precursor cells	0.0113243
MFAP2	774	243	126	201	2.00857	2.29078	1.547	1.67588	Oligodendrocyte precursor cells	5.182e-17
ATP13A2	336	60	38	99	1.02941	1.67158	0.778222	0.715926	Oligodendrocyte precursor cells	2.37885e-20
SDHB	873	181	126	197	2.14914	2.05313	1.51986	1.5854	Neurons	9.81716e-08
AL590644.1	30	5	1	8	0.725657	1.48963	0.361744	0.619588	Oligodendrocyte precursor cells	0.000921253
RCC2	398	72	79	109	1.27322	1.67512	0.780345	0.839156	Oligodendrocyte precursor cells	1.84144e-15
ARHGEF10L	90	17	25	42	0.973876	1.98488	0.613811	0.588984	Oligodendrocyte precursor cells	7.45982e-09
ALDH4A1	92	13	16	32	0.97104	1.56973	0.517824	0.641748	Oligodendrocyte precursor cells	6.80422e-06
IFFO2	199	48	27	41	0.890902	1.4479	0.690845	0.687216	Oligodendrocyte precursor cells	9.28548e-14
UBR4	368	62	65	110	1.18022	1.69708	0.826276	0.75818	Oligodendrocyte precursor cells	5.44783e-17
AL035413.1	24	6	5	9	0.979366	1.46929	0.539373	0.575152	Oligodendrocyte precursor cells	0.00598655
EMC1	215	39	41	53	0.971384	1.45858	0.756634	0.657979	Oligodendrocyte precursor cells	1.72291e-11
MRTO4	522	83	94	159	1.37915	1.79864	0.98087	1.02076	Oligodendrocyte precursor cells	1.57829e-16
AKR7A2	546	77	92	170	1.42032	1.70968	0.96487	1.06212	Oligodendrocyte precursor cells	6.05521e-13
PQLC2	397	75	108	138	1.23638	1.92111	1.10379	0.897648	Oligodendrocyte precursor cells	1.99721e-19
CAPZB	1062	257	134	205	2.80884	2.38597	1.95969	2.44581	Neurons	1.79184e-17
MINOS1	1232	344	157	204	3.86068	3.82366	2.76554	3.2339	Neurons	3.39464e-21
NBL1	409	53	69	131	1.23529	1.57772	0.756174	0.8928	Oligodendrocyte precursor cells	5.98484e-12
TMCO4	58	5	24	21	0.927103	1.95385	0.670346	0.580088	Oligodendrocyte precursor cells	0.00391486
OTUD3	80	13	25	21	0.984836	1.26539	0.555561	0.585989	Oligodendrocyte precursor cells	0.000259916
UBXN10-AS1	61	7	9	16	0.826762	1.44142	0.550045	0.536434	Oligodendrocyte precursor cells	0.000248041
UBXN10	36	7	18	15	0.704276	1.89747	0.563706	0.569162	Oligodendrocyte precursor cells	3.27684e-05
CAMK2N1	353	56	75	122	1.16886	1.6633	0.89416	0.85744	Oligodendrocyte precursor cells	1.89594e-14
MUL1	217	38	64	71	0.90509	1.5321	0.711773	0.634478	Oligodendrocyte precursor cells	5.5271e-15
FAM43B	21	8	4	9	0.683089	1.66738	0.455384	0.498853	Oligodendrocyte precursor cells	3.16335e-06
CDA	138	17	5	39	0.865852	1.26847	0.47869	0.743521	Oligodendrocyte precursor cells	5.97749e-06
PINK1	469	78	91	136	1.3053	1.65846	0.960072	0.894482	Oligodendrocyte precursor cells	7.40914e-18
DDOST	799	167	131	192	1.96385	1.99724	1.42516	1.52822	Oligodendrocyte precursor cells	1.61962e-06
KIF17	38	4	14	19	0.715606	1.93882	0.498842	0.633778	Oligodendrocyte precursor cells	0.000684072
SH2D5	19	6	9	9	0.920749	2.04121	0.488581	0.539897	Oligodendrocyte precursor cells	0.000334129
HP1BP3	594	154	107	146	1.36312	1.83447	1.15731	1.06226	Oligodendrocyte precursor cells	2.59319e-27
EIF4G3	338	68	69	83	1.10089	1.81411	0.820404	0.764529	Oligodendrocyte precursor cells	1.11675e-22
ECE1	234	39	32	69	0.980492	1.57015	0.659226	0.628841	Oligodendrocyte precursor cells	1.47366e-13
ALPL	82	5	10	31	0.916814	1.49843	0.541709	0.669233	Oligodendrocyte precursor cells	0.00123671
RAP1GAP	63	10	26	29	1.15439	1.71946	0.682868	0.625294	Oligodendrocyte precursor cells	0.000102895
USP48	412	70	85	124	1.2994	1.75781	0.814422	0.821834	Oligodendrocyte precursor cells	5.16403e-16
HSPG2	358	67	35	76	1.07273	1.70176	0.773785	0.722062	Oligodendrocyte precursor cells	1.39059e-17
CDC42	1034	280	137	204	2.75971	2.58492	2.11965	2.28621	Neurons	2.97406e-09
WNT4	16	3	1	3	0.704242	1.11854	0.732174	0.515666	Oligodendrocyte precursor cells	0.0240435
ZBTB40	58	10	12	17	0.782827	1.42147	0.574343	0.93436	Oligodendrocyte precursor cells	4.34861e-05
EPHB2	232	41	45	84	0.917092	1.59806	0.778502	0.710106	Oligodendrocyte precursor cells	2.08426e-14
TEX46	7	3	0	0	0.512304	1.1229			Oligodendrocyte precursor cells	0.011857
KDM1A	459	77	84	133	1.44396	1.71018	0.918482	0.885158	Oligodendrocyte precursor cells	1.66233e-12
LUZP1	753	168	103	176	1.85115	2.00316	1.16478	1.12523	Oligodendrocyte precursor cells	2.46773e-15
LINC01355	19	7	4	8	0.631653	2.30847	0.565346	0.559963	Oligodendrocyte precursor cells	6.68316e-07
HNRNPR	829	166	131	191	1.95964	1.91701	1.54396	1.46291	Neurons	0.00749837
ZNF436	41	6	3	1	0.763307	1.13294	0.457862	0.85017	Oligodendrocyte precursor cells	0.0112109
ZNF436-AS1	296	65	45	96	1.03806	1.6537	0.827098	0.869084	Oligodendrocyte precursor cells	4.17832e-17
TCEA3	245	29	64	80	1.16398	1.54969	0.799573	0.806651	Oligodendrocyte precursor cells	1.75002e-07
ASAP3	58	9	18	25	0.742079	1.5338	0.610155	0.643326	Oligodendrocyte precursor cells	1.40388e-05
AL021154.1	21	3	4	14	0.884148	2.00122	0.378707	0.619541	Oligodendrocyte precursor cells	0.00213931
ID3	1239	312	141	203	3.66723	3.33734	2.67755	3.16354	Neurons	1.64334e-20
ELOA	409	58	78	111	1.2432	1.51836	0.881046	0.801466	Oligodendrocyte precursor cells	3.62375e-11
ELOA-AS1	115	33	22	38	0.971771	1.48688	0.722413	0.634314	Oligodendrocyte precursor cells	2.10801e-09
PITHD1	398	64	94	124	1.24971	1.56981	0.957034	0.868176	Oligodendrocyte precursor cells	2.66229e-12
LYPLA2	820	163	120	196	1.91871	1.88208	1.38553	1.4793	Neurons	0.00182232
GALE	637	113	119	185	1.65888	1.86358	1.48403	1.32272	Oligodendrocyte precursor cells	3.89225e-08
HMGCL	381	58	94	132	1.41622	1.63432	1.05863	0.878908	Oligodendrocyte precursor cells	1.54912e-10
FUCA1	590	111	99	152	1.60142	1.79592	1.44671	1.14581	Oligodendrocyte precursor cells	1.1868e-09
PNRC2	753	176	121	184	1.77475	1.97998	1.58617	1.37876	Oligodendrocyte precursor cells	7.38622e-13
SRSF10	820	183	135	194	1.89271	2.1463	1.58343	1.54011	Oligodendrocyte precursor cells	8.88907e-14
MYOM3	12	3	1	1	0.807099	1.5751	0.361824	0.444582	Oligodendrocyte precursor cells	0.00437955
IFNLR1	24	4	13	10	1.15521	1.6811	0.617852	0.621355	Oligodendrocyte precursor cells	0.00150292
GRHL3	31	8	16	7	0.990881	1.37935	0.661465	0.514564	Oligodendrocyte precursor cells	0.00115599
STPG1	354	96	95	121	1.12475	1.93083	1.0261	0.785475	Oligodendrocyte precursor cells	6.1154e-29
NIPAL3	331	82	66	73	1.18525	1.6158	0.82331	0.710298	Oligodendrocyte precursor cells	2.5441e-17
RCAN3	247	49	55	93	1.07741	1.64285	0.725008	0.703025	Oligodendrocyte precursor cells	6.12295e-16
SRRM1	1001	286	143	198	2.60074	2.45417	2.23499	1.94998	Neurons	5.96028e-07
CLIC4	796	189	100	190	1.86524	2.09396	1.2148	1.49049	Oligodendrocyte precursor cells	2.55301e-15
RUNX3	237	28	69	73	1.25952	1.4497	0.944472	0.933364	Oligodendrocyte precursor cells	7.99192e-05
AL445471.2	63	8	9	14	0.874353	1.61716	0.584002	0.574488	Oligodendrocyte precursor cells	0.000106049
AL050344.1	27	6	22	13	1.00199	1.58969	0.565899	0.64127	Oligodendrocyte precursor cells	0.00171873
SYF2	1096	316	142	202	2.84209	2.62217	2.81085	2.26906	Neurons	0.00424733
AL031432.5	4	2	1	2	0.886059	1.93814	0.540499	0.555681	Oligodendrocyte precursor cells	0.037258
RSRP1	423	94	95	122	1.31214	2.38669	1.1597	0.879078	Oligodendrocyte precursor cells	2.70495e-28
AL031432.3	16	2	3	3	0.727376	1.27887	0.461169	0.783823	Oligodendrocyte precursor cells	0.0295597
TMEM50A	1170	308	139	205	3.2878	2.74002	2.54131	2.78071	Neurons	1.37831e-30
RHCE	138	36	19	35	0.951304	1.53969	0.730627	0.721503	Oligodendrocyte precursor cells	9.60103e-12
MACO1	413	71	89	113	1.26433	1.68536	0.967932	0.749551	Oligodendrocyte precursor cells	2.26519e-19
LDLRAP1	183	31	44	58	1.0917	1.53012	0.719419	0.690866	Oligodendrocyte precursor cells	1.14258e-10
AL606491.1	36	8	7	8	0.944175	1.38722	0.457423	0.665252	Oligodendrocyte precursor cells	0.000595033
MAN1C1	40	7	4	8	0.917356	1.39035	0.541989	0.697246	Oligodendrocyte precursor cells	0.000929994
SELENON	470	98	84	130	1.18371	1.73726	1.00643	0.862639	Oligodendrocyte precursor cells	6.03892e-23
AL020996.1	60	10	18	18	0.86413	1.8154	0.740372	0.600359	Oligodendrocyte precursor cells	5.61536e-06
MTFR1L	744	168	126	190	1.77143	1.88946	1.53664	1.27172	Oligodendrocyte precursor cells	5.02103e-11
AUNIP	41	3	20	28	1.3201	2.0215	0.60582	0.699119	Oligodendrocyte precursor cells	0.018373
PAQR7	279	72	51	52	1.34643	1.81003	1.05641	0.873309	Oligodendrocyte precursor cells	8.7314e-13
STMN1	1284	329	142	208	3.71785	3.30485	2.85552	3.45052	Neurons	1.77888e-19
PAFAH2	213	42	57	72	1.05409	1.54905	0.70303	0.652768	Oligodendrocyte precursor cells	5.66667e-13
EXTL1	115	15	11	12	0.930839	1.41257	0.70312	0.575884	Oligodendrocyte precursor cells	1.79268e-05
SLC30A2	31	8	15	22	1.31714	1.65016	0.92362	0.719601	Oligodendrocyte precursor cells	0.00538843
FAM110D	48	7	8	13	1.07572	1.31596	0.59479	0.609741	Oligodendrocyte precursor cells	0.00147103
AL391650.1	4	2	1	1	0.563045	1.46145	0.607004	0.467652	Oligodendrocyte precursor cells	0.0471833
ZNF593	981	254	142	203	2.61454	2.45103	2.46503	2.20821	Neurons	0.000187176
CNKSR1	164	27	32	45	0.998662	1.95441	0.560195	0.615321	Oligodendrocyte precursor cells	3.87293e-12
CEP85	81	10	20	34	0.977944	1.53338	0.548672	0.586612	Oligodendrocyte precursor cells	4.67127e-05
UBXN11	430	82	109	151	1.19381	1.79859	1.08511	0.925577	Oligodendrocyte precursor cells	2.87838e-20
CD52	221	30	12	48	1.12836	1.63525	0.63078	0.765363	Oligodendrocyte precursor cells	2.82952e-08
CRYBG2	259	33	83	96	1.25718	1.55949	1.0297	0.834848	Oligodendrocyte precursor cells	1.5695e-07
LIN28A	259	35	52	86	1.07442	1.62729	0.744014	0.79789	Oligodendrocyte precursor cells	1.67682e-12
DHDDS	553	119	96	132	1.43199	1.75831	0.923971	0.883755	Oligodendrocyte precursor cells	9.15787e-18
HMGN2	1046	285	133	202	2.82749	2.6002	3.15424	2.91636	Neural progenitor cells	7.07938e-09
RPS6KA1	194	27	80	83	1.09567	1.98382	0.883955	0.732283	Oligodendrocyte precursor cells	2.26432e-10
ARID1A	593	163	109	164	1.39857	1.88361	1.26271	1.04132	Oligodendrocyte precursor cells	8.38435e-25
PIGV	313	48	60	96	1.06976	1.82786	0.709922	0.846042	Oligodendrocyte precursor cells	1.79339e-16
ZDHHC18	337	49	91	105	1.09251	1.61694	0.849056	0.816225	Oligodendrocyte precursor cells	4.27267e-15
SFN	6	0	4	1	0.742125		0.505889	0.528556	Neurons	0.034961
GPN2	540	85	113	153	1.34983	1.53437	1.06275	0.971543	Oligodendrocyte precursor cells	5.85508e-11
GPATCH3	217	36	84	84	1.219	1.45269	0.820293	0.703483	Oligodendrocyte precursor cells	2.08861e-09
NUDC	1295	345	149	206	3.56232	3.0679	3.01295	3.15569	Neurons	2.70905e-22
TRNP1	798	148	110	192	2.03139	1.89182	1.27324	1.55749	Neurons	6.6964e-08
TENT5B	19	3	6	6	1.53655	1.10407	0.445779	0.562509	Neurons	0.00235032
SLC9A1	291	45	59	76	1.04169	1.63256	0.745745	0.756151	Oligodendrocyte precursor cells	3.49383e-14
WDTC1	190	19	39	48	1.01941	1.5844	0.648999	0.65425	Oligodendrocyte precursor cells	2.10589e-08
TMEM222	640	141	125	182	1.50515	1.85573	1.58583	1.32595	Oligodendrocyte precursor cells	2.40434e-16
SYTL1	212	34	35	62	1.03187	1.58483	0.763313	0.722264	Oligodendrocyte precursor cells	1.45185e-09
MAP3K6	51	6	5	8	0.876538	1.80709	0.507302	0.661354	Oligodendrocyte precursor cells	0.00164264
GPR3	51	7	20	32	0.962169	1.49028	0.655562	0.611515	Oligodendrocyte precursor cells	0.00124271
AHDC1	297	91	68	55	1.02281	1.7267	0.958101	0.653578	Oligodendrocyte precursor cells	4.18266e-26
LINC02574	34	4	8	5	0.950224	1.19053	0.514375	0.500937	Oligodendrocyte precursor cells	0.0465441
IFI6	1412	329	146	195	4.10036	3.60334	2.49876	2.90404	Neurons	5.30446e-36
FAM76A	204	54	50	84	1.01109	1.73103	0.647903	0.691724	Oligodendrocyte precursor cells	1.39536e-17
STX12	521	87	62	133	1.46422	1.63862	0.849738	0.914607	Oligodendrocyte precursor cells	7.31449e-14
PPP1R8	562	91	115	157	1.48511	1.71591	1.20668	0.954914	Oligodendrocyte precursor cells	6.67471e-14
THEMIS2	51	4	19	27	0.923927	1.48993	0.493067	0.619498	Oligodendrocyte precursor cells	0.00299101
RPA2	611	93	105	162	1.62905	1.75114	1.14048	1.12675	Oligodendrocyte precursor cells	3.60472e-10
SMPDL3B	90	14	20	38	0.816338	1.41749	0.546078	0.653619	Oligodendrocyte precursor cells	4.40816e-07
XKR8	418	66	96	138	1.19101	1.66497	0.949127	0.815625	Oligodendrocyte precursor cells	1.23264e-18
EYA3	301	68	55	76	1.15653	1.7833	0.715544	0.757288	Oligodendrocyte precursor cells	1.41397e-19
PTAFR	14	3	1	2	0.669318	1.24584	0.651834	0.584878	Oligodendrocyte precursor cells	0.00518684
DNAJC8	1236	338	151	205	3.49786	3.20786	3.05647	2.98742	Neurons	8.42917e-15
ATP5IF1	1688	366	160	208	5.03997	4.87013	4.02344	4.59977	Neurons	2.48436e-27
AL353622.1	12	6	1	1	0.635268	1.54169	0.500478	0.445186	Oligodendrocyte precursor cells	0.00017531
SESN2	684	114	125	194	1.78503	1.97244	1.72234	1.5531	Oligodendrocyte precursor cells	9.61761e-06
MED18	115	15	24	56	0.876509	1.61128	0.592139	0.618009	Oligodendrocyte precursor cells	3.35346e-08
PHACTR4	556	143	106	143	1.43941	1.90098	1.04786	0.925135	Oligodendrocyte precursor cells	2.30886e-28
RCC1	275	44	72	108	1.20834	1.61649	0.725154	0.791129	Oligodendrocyte precursor cells	8.44509e-14
TRNAU1AP	595	119	94	157	1.49731	1.74212	0.941798	1.06772	Oligodendrocyte precursor cells	2.07172e-16
SNHG12	261	39	106	117	1.14678	1.81444	1.31951	0.934603	Oligodendrocyte precursor cells	8.77282e-10
TAF12	782	183	131	189	1.8241	1.98054	1.59532	1.44279	Oligodendrocyte precursor cells	1.16264e-10
RAB42	137	12	18	35	1.08998	1.40508	0.611269	0.609508	Oligodendrocyte precursor cells	0.00024422
LINC01715	15	2	4	1	0.808576	1.60266	0.558937	0.477756	Oligodendrocyte precursor cells	0.00634164
GMEB1	184	26	40	60	1.06278	1.71901	0.616132	0.652131	Oligodendrocyte precursor cells	5.08384e-10
OPRD1	26	0	3	11	0.989432		0.451585	0.566546	Neurons	0.00924643
EPB41	351	90	75	90	1.20517	1.65457	0.798537	0.756483	Oligodendrocyte precursor cells	7.2653e-21
TMEM200B	99	16	47	42	0.829485	1.58774	0.746031	0.65825	Oligodendrocyte precursor cells	6.11346e-08
SRSF4	743	147	131	186	1.71973	1.93757	1.80184	1.38066	Oligodendrocyte precursor cells	1.21379e-09
MECR	531	100	95	149	1.30274	1.64948	0.980686	0.934538	Oligodendrocyte precursor cells	1.69992e-19
PTPRU	188	49	34	46	1.0266	1.57746	0.755656	0.684492	Oligodendrocyte precursor cells	2.76727e-16
MATN1-AS1	10	7	11	8	1.24363	1.65607	0.77066	0.557122	Oligodendrocyte precursor cells	0.00113784
LAPTM5	57	3	21	36	0.825564	2.00967	0.750001	0.744609	Oligodendrocyte precursor cells	0.00465801
LINC01778	54	5	14	14	0.945876	1.49829	0.813633	0.623035	Oligodendrocyte precursor cells	0.00556271
SDC3	229	59	51	75	0.999289	1.51152	0.808449	0.736305	Oligodendrocyte precursor cells	9.58717e-16
PUM1	537	104	110	148	1.33981	1.91805	1.0972	0.890505	Oligodendrocyte precursor cells	6.98279e-22
NKAIN1	69	13	11	31	0.884887	1.5306	0.552349	0.655021	Oligodendrocyte precursor cells	5.19226e-06
SNRNP40	733	130	126	191	1.76041	1.87087	1.55877	1.5092	Oligodendrocyte precursor cells	1.92093e-06
ZCCHC17	1008	249	139	202	2.5258	2.32034	2.2267	2.09507	Neurons	0.00101597
FABP3	642	148	96	140	1.88442	1.9592	1.13149	1.22227	Oligodendrocyte precursor cells	1.39306e-09
SERINC2	925	186	122	199	2.7905	2.13364	1.70999	2.47982	Neurons	2.91365e-19
TINAGL1	874	168	115	194	2.54805	2.16343	1.88817	2.45541	Neurons	0.000315799
COL16A1	171	21	25	40	1.00925	1.95741	0.709561	0.676829	Oligodendrocyte precursor cells	4.34496e-10
ADGRB2	221	58	24	51	0.908633	1.69805	0.853359	0.60257	Oligodendrocyte precursor cells	6.8321e-20
SPOCD1	793	185	114	193	2.224	2.23453	1.42885	2.13132	Oligodendrocyte precursor cells	0.0479741
PTP4A2	1160	307	143	204	3.35779	2.8965	3.03586	3.33889	Neurons	8.3328e-06
KHDRBS1	929	217	134	204	2.26687	2.10966	1.98625	1.84204	Neurons	0.0296335
TMEM39B	367	60	83	145	1.21298	1.56185	0.863327	0.86044	Oligodendrocyte precursor cells	5.18421e-14
KPNA6	697	191	123	176	1.58195	2.00957	1.35644	1.20427	Oligodendrocyte precursor cells	5.74252e-27
TXLNA	517	93	93	144	1.33928	1.70369	0.930885	0.891705	Oligodendrocyte precursor cells	1.97491e-18
CCDC28B	831	204	97	184	2.06777	2.19634	1.12399	1.44163	Oligodendrocyte precursor cells	2.96273e-13
IQCC	26	8	20	19	1.14098	1.67969	0.682531	0.561336	Oligodendrocyte precursor cells	0.000121916
TMEM234	424	75	93	135	1.27007	1.74982	0.997849	0.86451	Oligodendrocyte precursor cells	2.64268e-20
EIF3I	1289	325	142	205	3.56968	2.82175	2.93658	3.22932	Neurons	1.48846e-34
FAM167B	21	4	0	2	0.82627	1.30497		0.401119	Oligodendrocyte precursor cells	0.00990173
HDAC1	694	103	112	177	1.84171	1.78473	1.06654	1.23544	Neurons	1.96431e-06
MARCKSL1	1356	345	150	207	4.0992	3.54868	3.30711	3.93256	Neurons	2.02683e-30
FAM229A	428	66	56	117	1.21778	1.51892	0.651022	0.847377	Oligodendrocyte precursor cells	1.51208e-12
BSDC1	575	125	117	151	1.43846	2.03628	1.29933	1.06905	Oligodendrocyte precursor cells	6.20078e-25
ZBTB8A	121	40	44	45	1.17557	1.73665	0.592844	0.745117	Oligodendrocyte precursor cells	3.69444e-12
ZBTB8OS	1017	291	145	203	2.78063	2.68064	2.15459	2.09167	Neurons	4.48891e-15
RBBP4	843	209	128	193	1.99581	2.11213	1.66109	1.55465	Oligodendrocyte precursor cells	1.83641e-12
SYNC	448	144	88	123	1.22998	1.89287	1.16984	0.84325	Oligodendrocyte precursor cells	1.26562e-32
KIAA1522	183	32	49	51	1.06084	1.53708	0.897138	0.604081	Oligodendrocyte precursor cells	1.61023e-10
S100PBP	361	75	87	107	1.20361	1.69052	0.827437	0.771549	Oligodendrocyte precursor cells	1.29045e-20
FNDC5	31	3	3	6	1.25235	1.61812	0.469454	0.583862	Oligodendrocyte precursor cells	0.0437437
TMEM54	826	187	136	201	2.10957	2.22611	1.75284	1.91228	Oligodendrocyte precursor cells	1.01168e-06
RNF19B	156	27	37	56	0.896129	1.49895	0.733548	0.600178	Oligodendrocyte precursor cells	1.828e-09
AK2	917	222	126	200	2.29407	2.19178	1.57913	1.87655	Neurons	5.31134e-09
AZIN2	134	19	51	67	0.960095	1.36166	0.677517	0.677196	Oligodendrocyte precursor cells	1.83801e-06
TRIM62	75	15	23	17	0.964309	1.4289	0.597491	0.587647	Oligodendrocyte precursor cells	6.79766e-07
ZNF362	219	51	42	72	0.97118	1.4963	0.823687	0.658424	Oligodendrocyte precursor cells	8.43523e-15
AL513327.2	18	3	3	7	0.919701	1.16675	0.565714	0.507008	Oligodendrocyte precursor cells	0.0129214
ZSCAN20	35	8	15	13	1.08153	1.44558	0.581478	0.586714	Oligodendrocyte precursor cells	0.00539538
CSMD2	50	8	3	17	0.764592	1.65911	0.475472	0.633975	Oligodendrocyte precursor cells	0.00101733
SMIM12	892	243	131	197	2.21542	2.28685	1.87414	1.84659	Oligodendrocyte precursor cells	9.02344e-08
DLGAP3	22	2	11	6	0.810016	1.56375	0.574022	0.618308	Oligodendrocyte precursor cells	0.0202639
AC114490.3	36	9	4	12	0.842653	1.94729	0.437291	0.61569	Oligodendrocyte precursor cells	0.000101013
AC114490.2	106	16	20	28	0.898056	1.41539	0.77339	0.829951	Oligodendrocyte precursor cells	2.13666e-06
TMEM35B	17	8	5	5	0.717419	1.48172	0.574725	0.573285	Oligodendrocyte precursor cells	4.63509e-05
ZMYM6	145	27	39	33	0.942143	1.48894	0.633259	0.550972	Oligodendrocyte precursor cells	1.98892e-11
ZMYM1	141	38	40	31	0.990721	1.49578	0.609116	0.60286	Oligodendrocyte precursor cells	1.97698e-14
SFPQ	745	162	130	180	1.78537	1.97871	1.6429	1.37415	Oligodendrocyte precursor cells	3.1532e-12
ZMYM4	302	58	71	85	1.12239	1.54811	0.770786	0.718541	Oligodendrocyte precursor cells	3.84421e-15
KIAA0319L	399	89	81	94	1.11637	1.77934	0.803521	0.773516	Oligodendrocyte precursor cells	2.39154e-23
NCDN	294	56	51	76	1.03236	1.58079	0.72528	0.684113	Oligodendrocyte precursor cells	2.25681e-16
AC004865.2	68	5	12	22	0.85591	1.51242	0.481755	0.695834	Oligodendrocyte precursor cells	0.00170129
TFAP2E	27	3	5	11	0.895268	1.3273	0.56644	0.551584	Oligodendrocyte precursor cells	0.00231716
PSMB2	1426	340	150	204	4.05711	3.2927	3.57228	3.71044	Neurons	3.89585e-44
C1orf216	234	30	67	85	1.05539	1.5667	0.717403	0.766867	Oligodendrocyte precursor cells	3.78966e-08
CLSPN	104	28	34	55	1.75336	2.11384	1.01099	1.29926	Oligodendrocyte precursor cells	0.000227566
AGO4	62	23	26	21	0.932368	1.77783	0.566	0.631089	Oligodendrocyte precursor cells	5.27254e-09
AGO1	438	98	76	112	1.14253	1.80442	0.89875	0.76029	Oligodendrocyte precursor cells	4.68248e-26
AGO3	281	71	62	80	1.00779	1.81888	0.757894	0.712823	Oligodendrocyte precursor cells	7.38661e-22
TEKT2	7	3	3	3	1.30891	1.40608	0.53142	0.480356	Oligodendrocyte precursor cells	0.017441
ADPRHL2	763	130	127	184	1.81497	1.91838	1.74697	1.41218	Oligodendrocyte precursor cells	1.77484e-06
TRAPPC3	1233	353	155	204	3.6759	3.59002	3.21914	3.18226	Neurons	1.36767e-11
THRAP3	984	191	132	200	2.39609	2.23852	2.04235	1.84458	Neurons	0.00766527
SH3D21	27	4	15	10	0.729174	1.05234	0.465773	0.518568	Oligodendrocyte precursor cells	0.00484024
EVA1B	1028	265	137	202	2.99327	2.67492	2.34899	2.59079	Neurons	3.20213e-16
AL591845.1	35	10	3	10	0.616311	1.20361	0.533423	0.550133	Oligodendrocyte precursor cells	9.23463e-05
STK40	628	123	113	183	1.52898	1.7829	1.10653	1.26891	Oligodendrocyte precursor cells	2.06061e-14
LSM10	1032	287	138	205	2.85591	2.71378	2.3391	2.37107	Neurons	5.24566e-08
OSCP1	310	54	76	95	1.17203	1.55585	0.803339	0.728597	Oligodendrocyte precursor cells	7.46711e-15
MRPS15	1060	299	141	206	3.01936	2.66918	2.82347	2.8238	Neurons	0.000115514
LINC01137	294	45	39	89	1.07833	1.65384	0.846215	0.784215	Oligodendrocyte precursor cells	3.52553e-13
ZC3H12A	298	45	46	78	1.16949	1.62817	0.772691	0.784203	Oligodendrocyte precursor cells	1.59261e-12
MEAF6	932	223	133	202	2.27712	2.13088	1.94642	1.95687	Neurons	0.0480482
SNIP1	163	32	51	57	1.147	1.69025	0.673094	0.663672	Oligodendrocyte precursor cells	3.12338e-11
C1orf109	358	78	107	134	1.3534	1.75496	0.95936	0.83386	Oligodendrocyte precursor cells	3.19518e-19
CDCA8	63	6	25	39	1.60991	1.8403	1.12514	1.32075	Oligodendrocyte precursor cells	0.0419537
MANEAL	54	4	30	18	1.07298	1.39103	0.762283	0.637746	Oligodendrocyte precursor cells	0.00573557
YRDC	848	204	135	203	1.98506	2.0146	1.95681	1.8938	Oligodendrocyte precursor cells	0.00401496
C1orf122	1215	343	147	206	3.7161	3.39992	2.9042	3.2526	Neurons	7.85418e-27
MTF1	201	33	68	72	1.0326	1.56464	0.727589	0.766322	Oligodendrocyte precursor cells	2.92387e-10
INPP5B	125	29	37	40	0.786125	1.60856	0.700885	0.658848	Oligodendrocyte precursor cells	1.07714e-13
SF3A3	872	192	127	193	2.08898	1.94907	1.64958	1.62803	Neurons	0.0273011
POU3F1	20	12	19	9	1.55079	1.89543	0.681731	0.611549	Oligodendrocyte precursor cells	0.000149539
AL139158.2	18	2	4	4	0.650688	1.47381	0.620184	0.586438	Oligodendrocyte precursor cells	0.0148721
RRAGC	947	241	140	188	2.42046	2.40477	2.59047	1.83063	Neural progenitor cells	1.19182e-08
AL139260.1	291	57	72	83	1.25635	1.57333	0.930089	0.877713	Oligodendrocyte precursor cells	2.42319e-12
MYCBP	473	83	47	117	1.31108	1.74888	0.788507	0.885554	Oligodendrocyte precursor cells	6.33003e-17
NDUFS5	1681	362	160	207	5.17259	5.14265	4.2402	4.74924	Neurons	2.05679e-16
MACF1	622	177	93	146	1.51051	2.02861	0.970662	1.05368	Oligodendrocyte precursor cells	1.10922e-33
PABPC4	874	221	123	193	2.15031	2.14075	1.5816	1.6869	Neurons	0.00471181
PPIE	769	172	130	195	1.76298	1.97407	1.67334	1.40275	Oligodendrocyte precursor cells	5.45426e-12
OXCT2	15	7	5	7	0.915567	1.39266	0.539116	0.651646	Oligodendrocyte precursor cells	0.000682543
TRIT1	303	39	68	110	1.0667	1.63552	0.79034	0.750643	Oligodendrocyte precursor cells	2.29031e-13
MYCL	37	6	40	26	1.288	1.56059	0.651502	0.608792	Oligodendrocyte precursor cells	0.0121439
AL033527.2	16	2	4	4	0.593486	1.2176	0.580971	0.55125	Oligodendrocyte precursor cells	0.00457244
MFSD2A	154	12	33	58	1.10692	1.81643	0.64906	0.696773	Oligodendrocyte precursor cells	1.06075e-05
CAP1	1419	336	147	208	3.98175	3.27656	2.95131	3.60787	Neurons	7.89062e-50
PPT1	725	141	125	180	1.8274	1.88087	1.3321	1.28538	Oligodendrocyte precursor cells	1.42227e-11
RLF	152	34	49	52	1.02222	1.70338	0.733383	0.609189	Oligodendrocyte precursor cells	1.8038e-11
AL050341.2	173	38	43	65	1.01201	1.75246	0.699691	0.713706	Oligodendrocyte precursor cells	3.75248e-14
ZMPSTE24	513	73	87	124	1.35607	1.58791	0.835449	0.891574	Oligodendrocyte precursor cells	8.67011e-12
COL9A2	154	28	56	55	1.1383	1.54187	0.610112	0.682759	Oligodendrocyte precursor cells	5.04472e-10
SMAP2	250	39	37	82	1.0081	1.50886	0.696279	0.724452	Oligodendrocyte precursor cells	3.03987e-13
ZFP69B	27	6	7	8	1.09887	1.51921	0.529874	0.595931	Oligodendrocyte precursor cells	0.000702302
ZFP69	82	14	33	30	0.920483	1.48451	0.609499	0.660611	Oligodendrocyte precursor cells	1.2005e-07
AL603839.3	98	30	15	35	0.884265	1.44973	0.628319	0.61673	Oligodendrocyte precursor cells	4.40781e-11
EXO5	135	22	39	42	1.10634	1.41661	0.62828	0.586259	Oligodendrocyte precursor cells	8.45161e-08
ZNF684	60	5	8	15	1.04272	1.45124	0.519255	0.632543	Oligodendrocyte precursor cells	0.00534343
RIMS3	71	10	23	36	0.909175	1.56031	0.727079	0.615958	Oligodendrocyte precursor cells	5.99142e-05
NFYC-AS1	20	5	3	4	0.771928	1.65892	0.388497	0.681187	Oligodendrocyte precursor cells	0.00194464
NFYC	627	107	113	177	1.58778	1.76548	1.28853	1.1527	Oligodendrocyte precursor cells	1.08995e-11
CTPS1	594	105	103	156	1.68219	1.8239	1.15144	1.23594	Oligodendrocyte precursor cells	1.1289e-11
SCMH1	176	41	52	71	0.918492	1.58733	0.720478	0.642514	Oligodendrocyte precursor cells	4.34467e-15
FOXO6	46	7	19	23	1.0989	1.10209	0.536913	0.601203	Oligodendrocyte precursor cells	0.00861786
EDN2	20	7	11	3	0.659011	1.51505	0.52604	0.936255	Oligodendrocyte precursor cells	4.49887e-05
HIVEP3	419	85	66	123	1.17008	1.68088	0.762683	0.890765	Oligodendrocyte precursor cells	5.82125e-21
FOXJ3	279	63	63	69	0.951726	1.67741	0.680805	0.723938	Oligodendrocyte precursor cells	5.43023e-22
RIMKLA	13	4	10	9	1.28126	1.77283	0.601317	0.698249	Oligodendrocyte precursor cells	0.0010229
PPCS	803	191	127	190	1.94084	2.05814	1.75013	1.50938	Oligodendrocyte precursor cells	7.81213e-09
CCDC30	76	11	26	29	0.887165	1.37694	0.588104	0.629745	Oligodendrocyte precursor cells	2.82738e-05
PPIH	514	82	96	147	1.35361	1.6581	0.947166	1.12071	Oligodendrocyte precursor cells	2.531e-12
YBX1	1807	367	163	213	5.49719	5.38501	5.12774	5.71666	Microglial cells	4.48684e-06
P3H1	723	212	117	177	1.87981	2.1901	1.31218	1.15484	Oligodendrocyte precursor cells	1.23898e-23
C1orf50	395	76	66	119	1.15702	1.67578	0.793766	0.763271	Oligodendrocyte precursor cells	1.37067e-21
TMEM269	8	5	2	1	0.599511	1.65132	0.761363	0.674724	Oligodendrocyte precursor cells	0.0014291
SVBP	801	230	131	196	1.8943	2.24336	1.57627	1.50894	Oligodendrocyte precursor cells	7.77017e-22
ERMAP	67	20	13	24	0.912395	1.38302	0.96453	0.622389	Oligodendrocyte precursor cells	4.53947e-07
AL512353.1	113	23	29	35	0.864579	1.50618	0.711396	0.581659	Oligodendrocyte precursor cells	7.51171e-10
ZNF691	163	21	50	52	1.14377	1.54147	0.671143	0.641983	Oligodendrocyte precursor cells	1.37091e-07
SLC2A1	804	207	111	171	2.26574	2.10029	1.28592	1.28321	Neurons	1.37987e-18
SLC2A1-AS1	135	15	20	29	0.921133	1.46977	0.745778	0.601057	Oligodendrocyte precursor cells	1.80816e-06
FAM183A	177	27	30	48	0.913948	1.49436	0.773317	0.704673	Oligodendrocyte precursor cells	1.86375e-10
EBNA1BP2	1074	274	135	205	2.85315	2.47419	2.24644	2.58893	Neurons	1.49509e-12
CFAP57	24	9	3	8	0.903506	1.68071	0.658639	0.555353	Oligodendrocyte precursor cells	2.19143e-05
TMEM125	41	7	6	7	0.888031	1.41542	0.852711	0.468987	Oligodendrocyte precursor cells	0.00116331
TIE1	209	21	40	82	1.01048	1.27818	0.690829	0.87875	Oligodendrocyte precursor cells	5.37189e-05
AL139289.2	21	0	8	6	0.725734		0.514465	0.580424	Neurons	0.0126307
ELOVL1	901	209	133	201	2.36448	2.18028	1.62754	2.0054	Neurons	2.94066e-10
MED8	947	213	130	201	2.28195	2.00589	1.87718	1.84723	Neurons	0.000362907
SZT2	136	39	38	54	0.792578	1.66164	0.635215	0.692155	Oligodendrocyte precursor cells	1.11626e-16
HYI	770	163	124	193	1.97115	1.92445	1.42959	1.63905	Neurons	0.000100696
PTPRF	592	161	91	148	1.41033	2.04323	0.926982	0.946668	Oligodendrocyte precursor cells	9.7664e-34
KDM4A	189	45	16	55	1.04729	1.55304	0.809615	0.624354	Oligodendrocyte precursor cells	8.85674e-13
KDM4A-AS1	118	24	29	32	0.770437	1.76506	0.724756	0.657295	Oligodendrocyte precursor cells	1.11509e-12
ST3GAL3	274	49	76	104	1.08668	1.70961	0.735911	0.744128	Oligodendrocyte precursor cells	3.31308e-18
ARTN	34	2	4	13	1.03398	1.94195	0.580665	0.549349	Oligodendrocyte precursor cells	0.0433825
IPO13	274	46	52	67	1.15567	1.49988	0.726891	0.681181	Oligodendrocyte precursor cells	9.25292e-12
DPH2	369	48	94	117	1.2592	1.52126	0.969273	0.846667	Oligodendrocyte precursor cells	5.21151e-09
ATP6V0B	1340	359	154	205	4.13476	3.91324	3.96698	3.8576	Neurons	2.61682e-09
B4GALT2	633	110	102	175	1.53576	1.69512	1.14399	1.13223	Oligodendrocyte precursor cells	2.37226e-08
CCDC24	163	27	49	46	0.928414	1.54379	0.740531	0.664398	Oligodendrocyte precursor cells	4.04605e-10
SLC6A9	169	21	49	82	1.05381	1.61113	0.716949	0.738666	Oligodendrocyte precursor cells	1.50987e-08
AL139220.2	158	21	31	64	1.06003	1.75847	0.612227	0.753653	Oligodendrocyte precursor cells	2.03299e-09
DMAP1	607	84	118	174	1.53053	1.8874	1.40284	1.08458	Oligodendrocyte precursor cells	1.31975e-13
ERI3	944	217	131	203	2.2899	2.20539	1.98899	1.93404	Neurons	0.0270721
RNF220	587	152	118	175	1.40235	1.77974	1.2544	1.22394	Oligodendrocyte precursor cells	7.5798e-23
TMEM53	276	44	55	73	1.05929	1.663	0.819209	0.715076	Oligodendrocyte precursor cells	3.883e-15
ARMH1	29	5	8	5	0.88958	2.17283	0.506608	0.623386	Oligodendrocyte precursor cells	0.000126725
KIF2C	45	8	28	37	1.83842	2.11066	1.25373	1.11236	Oligodendrocyte precursor cells	0.00896354
RPS8	2023	373	163	214	6.35185	6.22773	6.52169	6.97518	Microglial cells	3.76365e-35
BEST4	13	2	2	4	0.818299	1.35104	0.698602	0.655802	Oligodendrocyte precursor cells	0.0260107
PLK3	650	102	122	176	1.77677	2.13832	1.8598	1.2619	Oligodendrocyte precursor cells	1.21711e-10
TCTEX1D4	9	6	2	2	0.596733	1.82269	0.598049	0.749706	Oligodendrocyte precursor cells	6.51934e-05
BTBD19	100	23	17	33	0.932929	1.56993	0.658472	0.680537	Oligodendrocyte precursor cells	1.72254e-08
PTCH2	27	8	8	12	0.865856	1.69327	0.569339	0.542708	Oligodendrocyte precursor cells	1.94532e-05
EIF2B3	574	98	99	153	1.52379	1.87846	0.931571	0.965597	Oligodendrocyte precursor cells	1.34796e-17
HECTD3	229	44	61	82	0.927512	1.51532	0.669585	0.672042	Oligodendrocyte precursor cells	4.70715e-14
UROD	1026	268	133	208	2.69552	2.34962	1.98493	2.32916	Neurons	8.19604e-16
MUTYH	196	27	78	82	1.06014	1.8457	0.773886	0.674129	Oligodendrocyte precursor cells	4.76159e-12
TOE1	181	24	86	89	1.19446	1.62348	0.80228	0.693858	Oligodendrocyte precursor cells	2.89061e-07
TESK2	23	4	12	14	0.988835	1.68762	0.614059	0.558693	Oligodendrocyte precursor cells	0.00156795
CCDC163	19	2	8	12	0.816991	1.52721	0.483941	0.564227	Oligodendrocyte precursor cells	0.0154083
MMACHC	68	8	21	21	0.896594	1.5943	0.550416	0.575116	Oligodendrocyte precursor cells	0.00034681
PRDX1	1700	357	152	212	4.7962	3.79633	3.92607	4.32885	Neurons	1.43966e-87
AKR1A1	953	244	135	203	2.40618	2.17691	1.98209	2.03262	Neurons	0.000100402
NASP	632	113	108	168	1.72483	1.8425	1.25013	1.34251	Oligodendrocyte precursor cells	3.58334e-09
GPBP1L1	520	93	105	156	1.31544	1.65771	1.01625	0.960886	Oligodendrocyte precursor cells	8.25842e-18
TMEM69	672	143	126	188	1.62056	1.8277	1.46183	1.32934	Oligodendrocyte precursor cells	4.50584e-11
IPP	173	30	33	48	1.07692	1.53722	0.666778	0.695003	Oligodendrocyte precursor cells	5.61961e-08
MAST2	183	36	38	44	0.894804	1.61807	0.623119	0.643844	Oligodendrocyte precursor cells	4.8736e-15
PIK3R3	85	24	3	8	1.00734	1.53608	3.28103	0.495449	Neural progenitor cells	0.00479862
TSPAN1	56	9	10	6	0.828762	1.46835	0.597304	0.565148	Oligodendrocyte precursor cells	0.000127223
POMGNT1	575	103	98	159	1.36022	1.69721	0.94785	1.04991	Oligodendrocyte precursor cells	5.59251e-16
LURAP1	61	13	23	17	0.93657	1.57176	0.56689	0.564471	Oligodendrocyte precursor cells	2.97809e-06
NSUN4	224	41	66	64	0.998801	1.65737	0.715859	0.661071	Oligodendrocyte precursor cells	1.70605e-13
FAAH	14	3	9	7	0.938397	1.68363	0.906157	0.502162	Oligodendrocyte precursor cells	0.00618204
MKNK1	394	74	70	110	1.10029	1.63471	0.733782	0.817922	Oligodendrocyte precursor cells	4.5034e-18
MOB3C	75	14	12	22	0.781047	1.72622	0.477956	0.574463	Oligodendrocyte precursor cells	4.88305e-08
ATPAF1	727	146	119	185	1.62825	1.90351	1.3283	1.26566	Oligodendrocyte precursor cells	1.47729e-15
EFCAB14	378	61	73	94	1.14652	1.70362	0.784196	0.788601	Oligodendrocyte precursor cells	2.63558e-17
LINC00853	60	11	8	15	0.798824	1.41357	0.545128	0.662175	Oligodendrocyte precursor cells	9.3061e-06
PDZK1IP1	49	9	3	11	0.871214	1.44355	0.554387	0.565343	Oligodendrocyte precursor cells	7.37696e-05
STIL	49	11	14	22	0.938824	1.58184	0.544315	0.597777	Oligodendrocyte precursor cells	2.0275e-05
CMPK1	928	217	136	203	2.30002	2.08243	1.60142	1.79634	Neurons	5.31385e-13
FOXD2-AS1	4	3	2	2	0.426173	1.30168	0.713415	0.989758	Oligodendrocyte precursor cells	0.0327245
SPATA6	71	11	20	27	1.10199	1.4607	0.55054	0.606897	Oligodendrocyte precursor cells	8.99407e-05
BEND5	72	12	26	33	0.939034	1.32442	0.695006	0.68289	Oligodendrocyte precursor cells	3.92477e-05
FAF1	505	63	117	173	1.33079	1.69776	1.13926	1.02219	Oligodendrocyte precursor cells	1.27743e-11
RNF11	851	184	132	196	2.00026	1.99994	1.4799	1.55306	Neurons	0.00842885
TTC39A	43	7	36	24	1.13001	1.38122	0.669339	0.687794	Oligodendrocyte precursor cells	0.00184763
EPS15	343	65	61	96	1.08666	1.60892	0.667585	0.763321	Oligodendrocyte precursor cells	5.79618e-18
AC104170.1	17	2	0	4	0.81867	1.54666		0.653773	Oligodendrocyte precursor cells	0.0112829
OSBPL9	967	249	136	200	2.37297	2.27217	1.81603	1.65964	Neurons	1.16095e-08
NRDC	691	151	117	180	1.63545	1.87247	1.25311	1.12071	Oligodendrocyte precursor cells	1.26051e-16
RAB3B	530	101	82	134	1.34692	1.79957	0.80789	0.952192	Oligodendrocyte precursor cells	2.36104e-18
TXNDC12	977	263	128	203	2.62761	2.41114	1.89741	2.12695	Neurons	6.90679e-12
KTI12	237	37	56	73	1.23222	1.5362	0.772886	0.674047	Oligodendrocyte precursor cells	4.81351e-11
BTF3L4	1095	298	140	203	2.87892	2.69922	2.53531	2.61761	Neurons	0.00300599
ZFYVE9	141	25	31	33	1.06244	1.80464	0.575536	0.671251	Oligodendrocyte precursor cells	1.32867e-09
CC2D1B	208	51	49	57	0.991587	1.68209	0.705859	0.653909	Oligodendrocyte precursor cells	5.8809e-18
ORC1	37	2	11	15	1.0425	1.45523	0.508439	0.618832	Oligodendrocyte precursor cells	0.0471376
PRPF38A	590	123	107	164	1.41041	1.82638	1.14404	1.10857	Oligodendrocyte precursor cells	1.08121e-20
TUT4	555	145	107	152	1.46035	2.01243	1.2519	0.985578	Oligodendrocyte precursor cells	5.49454e-25
GPX7	823	206	114	185	2.07427	2.13875	1.35005	1.51226	Oligodendrocyte precursor cells	2.35057e-09
SHISAL2A	36	5	11	15	0.934813	1.67357	0.683748	0.699723	Oligodendrocyte precursor cells	0.00227552
COA7	432	71	93	129	1.25504	1.7523	0.955238	0.856663	Oligodendrocyte precursor cells	4.7046e-17
ZYG11B	252	40	49	62	1.01264	1.70258	0.820554	0.644357	Oligodendrocyte precursor cells	3.45414e-12
ZYG11A	8	8	8	2	1.17602	1.73696	0.568696	0.441367	Oligodendrocyte precursor cells	0.000203234
SCP2	1048	257	125	201	2.74023	2.44034	1.48595	1.78924	Neurons	2.109e-34
CPT2	308	49	78	103	1.20088	1.78248	0.952673	0.698875	Oligodendrocyte precursor cells	3.35471e-14
C1orf123	768	197	128	197	1.75478	2.04149	1.38322	1.3884	Oligodendrocyte precursor cells	2.61254e-17
MAGOH	1063	313	144	205	2.90127	2.70516	2.64875	2.55083	Neurons	0.000620547
AL606760.1	30	4	13	15	0.980458	1.35762	0.589544	0.610843	Oligodendrocyte precursor cells	0.0196905
LRP8	67	14	14	24	0.833825	1.4886	0.80361	0.532181	Oligodendrocyte precursor cells	1.52305e-06
NDC1	133	23	34	40	1.00062	1.6677	0.770165	0.639837	Oligodendrocyte precursor cells	6.16747e-10
YIPF1	454	79	94	127	1.19358	1.69253	0.923979	0.842572	Oligodendrocyte precursor cells	3.20645e-19
HSPB11	999	297	135	201	2.68267	2.74766	1.90287	2.00804	Oligodendrocyte precursor cells	1.74772e-08
TMEM59	1180	305	144	205	3.28747	2.93847	2.47683	2.43656	Neurons	1.51235e-27
TCEANC2	125	24	31	32	0.969617	1.65301	0.690978	0.644844	Oligodendrocyte precursor cells	1.95763e-09
AL357673.2	51	16	8	14	0.777345	1.61471	0.506932	0.582608	Oligodendrocyte precursor cells	3.37198e-08
CYB5RL	148	32	39	52	0.856034	1.64137	0.665771	0.629937	Oligodendrocyte precursor cells	2.46865e-14
MRPL37	1056	290	141	204	2.90468	2.55664	2.8815	2.74738	Neurons	0.0143583
SSBP3	869	220	128	193	2.08781	2.07917	1.40206	1.62149	Neurons	9.88859e-05
ACOT11	91	22	9	16	0.974006	1.44659	0.522213	0.605214	Oligodendrocyte precursor cells	1.84751e-06
TTC4	129	22	39	47	0.9741	1.50952	0.671	0.626851	Oligodendrocyte precursor cells	3.64005e-10
PARS2	169	14	57	60	1.27487	1.36163	0.702767	0.652731	Oligodendrocyte precursor cells	0.000194191
DHCR24	129	34	10	31	0.967658	1.59981	0.605111	0.683946	Oligodendrocyte precursor cells	1.24759e-12
USP24	175	40	40	56	0.920386	1.60194	0.669326	0.743608	Oligodendrocyte precursor cells	2.61878e-16
PLPP3	153	23	20	47	0.927667	1.46236	0.807033	0.676089	Oligodendrocyte precursor cells	9.57366e-09
PRKAA2	126	31	43	39	1.00494	1.62577	0.716605	0.677644	Oligodendrocyte precursor cells	6.09551e-10
DAB1	20	4	2	1	0.810505	1.36374	0.443633	0.431396	Oligodendrocyte precursor cells	0.000644546
OMA1	197	36	45	58	1.11097	1.54175	0.659784	0.651875	Oligodendrocyte precursor cells	8.21776e-10
MYSM1	125	29	39	36	0.864287	1.47718	0.580858	0.62278	Oligodendrocyte precursor cells	2.83442e-10
JUN	790	178	130	190	2.02154	2.26722	1.7986	1.50672	Oligodendrocyte precursor cells	5.43862e-11
AC105277.1	77	5	23	38	0.982673	1.19751	0.611726	0.599538	Oligodendrocyte precursor cells	0.00225934
LINC01358	52	6	19	25	0.829695	1.27137	0.556146	0.672278	Oligodendrocyte precursor cells	0.000460022
AC093424.1	9	2	0	2	0.977933	1.64988		0.565032	Oligodendrocyte precursor cells	0.0345321
FGGY	182	27	35	49	1.01172	1.37159	0.667795	0.67573	Oligodendrocyte precursor cells	4.54766e-07
HOOK1	86	20	23	19	1.03612	1.46946	0.782039	0.532957	Oligodendrocyte precursor cells	7.161e-07
CYP2J2	39	4	8	8	0.977736	2.31084	0.555713	0.542254	Oligodendrocyte precursor cells	0.00330056
NFIA	96	19	17	30	0.998112	1.53798	0.515586	0.789503	Oligodendrocyte precursor cells	2.50827e-07
TM2D1	862	263	128	202	2.1806	2.26583	1.77145	1.76953	Oligodendrocyte precursor cells	1.0449e-08
AC099791.2	44	13	8	8	0.961467	1.54119	0.52506	0.613401	Oligodendrocyte precursor cells	3.70452e-05
PATJ	78	15	28	18	0.889072	1.44012	0.606523	0.600076	Oligodendrocyte precursor cells	1.59634e-06
L1TD1	263	38	53	97	1.36409	1.82992	0.898942	0.818369	Oligodendrocyte precursor cells	2.9478e-10
USP1	363	68	88	141	1.35752	1.63452	1.13382	1.0158	Oligodendrocyte precursor cells	2.95225e-10
DOCK7	316	75	49	100	1.04995	1.6585	0.821731	0.748159	Oligodendrocyte precursor cells	9.26972e-21
ATG4C	146	19	30	38	1.10919	1.58403	0.544304	0.605764	Oligodendrocyte precursor cells	8.90508e-08
FOXD3-AS1	24	6	16	6	1.0849	1.67199	0.545962	0.693317	Oligodendrocyte precursor cells	0.00216667
ALG6	233	34	43	72	1.10127	1.52626	0.728054	0.705567	Oligodendrocyte precursor cells	6.81941e-09
ITGB3BP	350	68	91	124	1.25036	1.69881	1.02109	1.05938	Oligodendrocyte precursor cells	1.23168e-13
EFCAB7	57	15	17	15	1.1319	1.68262	0.613266	0.540285	Oligodendrocyte precursor cells	2.35138e-05
PGM1	690	129	103	177	1.73	1.81393	1.05283	1.14464	Oligodendrocyte precursor cells	1.4009e-11
ROR1	194	49	31	54	1.01706	1.65729	0.595936	0.692159	Oligodendrocyte precursor cells	2.28445e-15
ROR1-AS1	20	5	8	12	0.679386	1.46552	0.499345	0.684817	Oligodendrocyte precursor cells	4.27026e-05
CACHD1	68	14	8	13	0.800327	1.5291	0.938738	0.70127	Oligodendrocyte precursor cells	2.36819e-06
RAVER2	66	9	22	24	1.05075	1.46166	0.64154	0.595936	Oligodendrocyte precursor cells	0.0007906
JAK1	766	147	118	185	1.93396	1.90891	1.22233	1.25931	Neurons	1.00264e-08
AK4	399	66	50	90	1.35892	1.61676	0.756046	0.811163	Oligodendrocyte precursor cells	1.06353e-10
DNAJC6	74	7	11	9	0.692878	2.01099	0.579348	0.490534	Oligodendrocyte precursor cells	2.01981e-05
LEPROT	904	235	128	196	2.30541	2.19058	1.42934	1.59458	Neurons	1.18166e-14
LEPR	29	7	5	10	0.868629	1.61659	0.722268	0.629705	Oligodendrocyte precursor cells	7.6094e-05
SGIP1	49	8	4	16	0.668051	1.80931	0.55935	0.586519	Oligodendrocyte precursor cells	1.19785e-05
TCTEX1D1	27	5	2	11	0.880552	1.79071	0.62357	0.603897	Oligodendrocyte precursor cells	0.000343455
WDR78	231	31	55	78	1.01692	1.59623	0.686722	0.709344	Oligodendrocyte precursor cells	4.81609e-12
MIER1	718	162	111	178	1.66661	1.86211	1.26362	1.06531	Oligodendrocyte precursor cells	2.31246e-19
SLC35D1	181	33	21	61	0.897799	1.49423	0.805806	0.638511	Oligodendrocyte precursor cells	1.11489e-12
SERBP1	1376	342	156	203	3.9172	3.40425	3.55575	3.6462	Neurons	8.42019e-17
LINC01702	17	3	0	0	0.708432	1.70519			Oligodendrocyte precursor cells	0.00137071
GADD45A	1414	352	146	205	3.96361	3.39507	3.45815	3.58905	Neurons	9.49492e-22
GNG12	723	165	109	172	1.73481	1.96325	1.05799	1.32368	Oligodendrocyte precursor cells	1.83831e-15
DIRAS3	765	144	64	140	2.72172	2.36734	1.25082	1.55181	Neurons	4.65078e-18
WLS	819	202	128	181	1.98945	2.24246	1.53942	1.30839	Oligodendrocyte precursor cells	2.6178e-19
AL033530.1	132	25	23	46	0.957566	1.54888	0.6468	0.581904	Oligodendrocyte precursor cells	7.32831e-09
LRRC40	277	45	67	78	1.30522	1.65019	0.721923	0.738709	Oligodendrocyte precursor cells	1.30775e-11
SRSF11	1238	315	140	207	3.27924	2.78201	2.73441	2.67588	Neurons	1.70287e-20
ANKRD13C	281	69	65	88	1.09058	1.67326	0.801934	0.663677	Oligodendrocyte precursor cells	8.99333e-21
HHLA3	549	138	94	148	1.31013	1.76721	0.996174	1.0167	Oligodendrocyte precursor cells	1.24483e-26
CTH	178	22	34	54	1.18443	1.54007	0.681198	0.664837	Oligodendrocyte precursor cells	1.02236e-06
AL354872.2	6	3	2	2	0.753176	1.84337	0.596323	0.677781	Oligodendrocyte precursor cells	0.0051707
ZRANB2	771	203	112	177	1.88136	2.01779	1.31192	1.31156	Oligodendrocyte precursor cells	8.07958e-15
NEGR1	27	4	3	8	0.717524	1.6302	0.687992	0.587103	Oligodendrocyte precursor cells	0.00922393
AL583808.1	31	9	4	8	0.982072	1.50266	0.418609	0.520669	Oligodendrocyte precursor cells	4.61464e-05
LRRIQ3	105	19	27	57	0.983199	1.35011	0.607519	0.640176	Oligodendrocyte precursor cells	6.76131e-07
FPGT	134	27	16	38	0.974918	1.46889	0.511315	0.593162	Oligodendrocyte precursor cells	2.05685e-09
CRYZ	327	47	48	93	1.00154	1.62302	0.625223	0.74939	Oligodendrocyte precursor cells	6.49814e-15
TYW3	771	159	127	187	1.78918	1.95933	1.63177	1.46804	Oligodendrocyte precursor cells	1.65114e-09
LHX8	52	7	21	32	0.851093	1.68394	0.66865	0.701505	Oligodendrocyte precursor cells	9.45779e-05
SLC44A5	41	10	5	5	1.09049	1.71508	0.555445	0.631381	Oligodendrocyte precursor cells	0.000360839
ACADM	640	116	105	162	1.66414	1.7364	1.15611	1.12965	Oligodendrocyte precursor cells	3.40605e-11
RABGGTB	784	167	126	186	1.90286	2.1357	1.81111	1.42641	Oligodendrocyte precursor cells	1.35109e-11
ST6GALNAC3	60	17	12	7	1.00683	1.77575	0.843739	0.643801	Oligodendrocyte precursor cells	8.46091e-07
PIGK	269	34	58	83	1.12538	1.51315	0.72297	0.743687	Oligodendrocyte precursor cells	2.09663e-10
AK5	103	12	12	36	0.818691	1.81083	0.693844	0.608389	Oligodendrocyte precursor cells	6.32654e-07
AC118549.1	330	65	94	100	1.14397	1.61375	0.841959	0.803766	Oligodendrocyte precursor cells	4.78505e-19
USP33	335	58	84	87	1.15004	1.7039	0.768118	0.707141	Oligodendrocyte precursor cells	7.60563e-16
MIGA1	377	91	66	90	1.23569	1.64152	0.871686	0.742148	Oligodendrocyte precursor cells	9.49492e-22
NEXN-AS1	38	8	6	7	0.747156	1.58719	0.539859	0.524292	Oligodendrocyte precursor cells	6.25587e-05
NEXN	780	208	89	156	2.03276	2.24454	1.15532	1.15616	Oligodendrocyte precursor cells	2.85037e-16
FUBP1	418	66	93	127	1.36543	1.63261	0.962963	0.844174	Oligodendrocyte precursor cells	1.58105e-12
DNAJB4	385	71	64	90	1.46765	1.66183	0.870512	0.891023	Oligodendrocyte precursor cells	1.74702e-12
AC103591.3	135	53	27	43	0.989522	1.91744	1.2387	0.656219	Oligodendrocyte precursor cells	1.12034e-18
IFI44L	384	90	52	72	1.72322	2.0765	1.16628	1.14372	Oligodendrocyte precursor cells	1.34705e-08
IFI44	362	63	24	67	1.77064	1.96838	1.20941	0.957576	Oligodendrocyte precursor cells	1.32114e-06
ADGRL4	292	21	39	89	1.11763	1.47802	0.778548	0.868346	Oligodendrocyte precursor cells	1.1687e-05
ADGRL2	176	48	20	33	0.977047	1.53443	0.711025	0.807411	Oligodendrocyte precursor cells	5.48115e-14
TTLL7	562	136	108	155	1.59638	2.00282	1.21617	0.965282	Oligodendrocyte precursor cells	6.09854e-20
AL359504.2	113	27	19	39	1.04423	1.66271	0.812623	0.664068	Oligodendrocyte precursor cells	9.58584e-09
PRKACB	335	54	53	95	1.09155	1.37077	0.855872	0.788799	Oligodendrocyte precursor cells	2.05199e-11
SAMD13	32	6	6	12	0.988064	1.29249	0.683851	0.649609	Oligodendrocyte precursor cells	0.0109727
RPF1	876	223	133	201	2.0602	2.09278	1.78698	1.75501	Oligodendrocyte precursor cells	5.22492e-06
GNG5	1519	361	159	208	4.82135	4.95987	4.286	4.6537	Oligodendrocyte precursor cells	1.65802e-15
SPATA1	42	9	9	14	0.977494	1.53903	0.52967	0.573959	Oligodendrocyte precursor cells	8.88747e-05
CTBS	545	111	90	145	1.42997	1.72215	0.901379	0.948896	Oligodendrocyte precursor cells	9.7273e-20
SSX2IP	148	19	42	48	1.02299	1.57464	0.780974	0.673935	Oligodendrocyte precursor cells	5.6381e-06
MCOLN2	6	2	0	3	0.525862	1.11867		0.462298	Oligodendrocyte precursor cells	0.0248958
MCOLN3	23	11	12	12	1.55433	1.6927	0.835263	0.533923	Oligodendrocyte precursor cells	0.00376712
SYDE2	127	27	36	32	0.975424	1.49097	0.755272	0.67775	Oligodendrocyte precursor cells	6.14208e-10
C1orf52	900	263	138	196	2.24951	2.27496	2.01531	1.66605	Oligodendrocyte precursor cells	6.69824e-09
BCL10	501	83	77	132	1.32333	1.84715	0.940354	0.930454	Oligodendrocyte precursor cells	1.75309e-17
AL078459.1	13	4	4	3	1.13784	1.30632	0.511425	0.42395	Oligodendrocyte precursor cells	0.00960611
DDAH1	407	70	41	95	1.20934	1.63974	0.676016	0.827893	Oligodendrocyte precursor cells	1.39805e-17
AL360219.1	20	2	0	6	0.883189	1.41996		0.51074	Oligodendrocyte precursor cells	0.042267
AC092807.3	51	3	4	13	0.817189	1.13326	0.421224	0.568678	Oligodendrocyte precursor cells	0.0338807
CYR61	536	111	57	121	2.33398	2.08043	0.935048	1.64788	Neurons	1.11556e-11
ZNHIT6	391	60	67	98	1.18707	1.82306	0.826188	0.833549	Oligodendrocyte precursor cells	9.74903e-16
COL24A1	31	13	3	3	0.867946	1.29039	0.593338	0.498181	Oligodendrocyte precursor cells	3.21339e-05
ODF2L	597	131	102	156	1.46329	1.99481	1.08884	1.03507	Oligodendrocyte precursor cells	1.28366e-22
AL049597.2	52	12	6	14	0.785702	1.66574	0.56979	0.62612	Oligodendrocyte precursor cells	6.38573e-06
SH3GLB1	1038	264	141	203	2.62434	2.30554	1.92543	1.92279	Neurons	5.75154e-19
SELENOF	1089	307	137	204	2.89771	2.70579	2.17919	2.36489	Neurons	2.81577e-11
HS2ST1	310	79	38	81	1.15402	1.70056	0.882659	0.76661	Oligodendrocyte precursor cells	7.30224e-22
LMO4	819	224	135	199	1.98984	2.16159	1.71273	1.6924	Oligodendrocyte precursor cells	2.36431e-09
PKN2-AS1	78	8	16	36	0.88844	1.57388	0.72994	0.61889	Oligodendrocyte precursor cells	0.00117886
PKN2	378	84	76	115	1.15929	1.74821	0.899911	0.838032	Oligodendrocyte precursor cells	7.13702e-20
GTF2B	517	72	103	131	1.54335	1.7728	1.02384	0.917934	Oligodendrocyte precursor cells	3.14268e-11
KYAT3	282	33	58	86	1.25363	1.6174	0.758446	0.746316	Oligodendrocyte precursor cells	6.65605e-10
RBMXL1	178	33	33	61	0.901906	1.67257	0.66239	0.6299	Oligodendrocyte precursor cells	1.15002e-13
GBP3	213	32	12	54	1.155	1.50035	0.625482	0.653209	Oligodendrocyte precursor cells	4.45259e-09
LRRC8B	33	10	11	15	0.908754	1.30992	0.671917	0.559288	Oligodendrocyte precursor cells	0.0051041
LRRC8C-DT	11	4	6	9	0.813801	1.43178	0.488803	0.517994	Oligodendrocyte precursor cells	0.00292843
LRRC8C	32	4	2	5	0.990359	1.55868	0.585807	0.438208	Oligodendrocyte precursor cells	0.00193671
AC099568.2	18	5	10	8	1.26182	1.4229	0.592086	0.722401	Oligodendrocyte precursor cells	0.0380089
LRRC8D	222	34	46	77	0.968356	1.61522	0.746496	0.720595	Oligodendrocyte precursor cells	2.05021e-12
ZNF326	468	93	92	128	1.43074	1.71725	0.94588	0.794279	Oligodendrocyte precursor cells	3.36948e-18
ZNF644	458	113	89	130	1.31032	1.75721	0.933808	0.838509	Oligodendrocyte precursor cells	2.77043e-26
CDC7	36	2	3	14	1.07347	1.42133	0.539847	0.562778	Oligodendrocyte precursor cells	0.0455124
EPHX4	215	30	36	68	1.05692	1.48784	0.733711	0.660871	Oligodendrocyte precursor cells	3.66347e-10
BTBD8	27	7	9	7	0.971777	1.63417	0.483399	0.567858	Oligodendrocyte precursor cells	8.7709e-05
GLMN	166	27	24	42	1.14039	1.51488	0.605164	0.685977	Oligodendrocyte precursor cells	2.2606e-08
RPAP2	228	53	65	82	1.19313	1.82988	0.849665	0.847859	Oligodendrocyte precursor cells	3.85848e-17
EVI5	468	92	74	123	1.33246	1.76821	0.780075	0.860383	Oligodendrocyte precursor cells	4.71713e-19
RPL5	1861	372	161	215	5.45407	4.93255	5.55335	5.81159	Microglial cells	1.02282e-17
FAM69A	93	16	24	37	0.994539	1.63154	0.541629	0.589069	Oligodendrocyte precursor cells	4.82246e-07
MTF2	661	152	113	166	1.57683	1.84987	1.26272	1.12237	Oligodendrocyte precursor cells	2.41678e-18
TMED5	496	103	71	124	1.29055	1.72339	0.824236	0.843539	Oligodendrocyte precursor cells	2.69513e-21
CCDC18	107	14	26	38	1.02604	1.73884	0.836835	0.68028	Oligodendrocyte precursor cells	4.10966e-06
DR1	645	122	116	173	1.45457	1.65794	1.11921	1.09707	Oligodendrocyte precursor cells	1.64593e-13
FNBP1L	485	81	92	124	1.40595	1.86103	0.907024	0.824223	Oligodendrocyte precursor cells	9.69144e-17
BCAR3	224	27	71	81	1.24767	1.47019	0.865272	0.755179	Oligodendrocyte precursor cells	9.3107e-06
DNTTIP2	617	124	117	166	1.72562	1.84046	1.36794	1.07324	Oligodendrocyte precursor cells	9.22191e-13
GCLM	734	152	125	185	1.96654	2.0281	1.66267	1.47257	Oligodendrocyte precursor cells	1.23163e-07
ABCA4	18	3	1	7	0.823483	1.31115	0.403567	0.590543	Oligodendrocyte precursor cells	0.0374258
ARHGAP29	389	96	55	105	1.32643	1.82774	0.883809	0.842346	Oligodendrocyte precursor cells	3.60791e-22
ABCD3	237	41	45	62	1.14943	1.53986	0.810277	0.663132	Oligodendrocyte precursor cells	3.33975e-12
F3	94	10	18	35	1.0123	1.57892	0.486163	0.588295	Oligodendrocyte precursor cells	0.00010002
SLC44A3	128	24	11	26	0.91665	1.61354	0.743356	0.673339	Oligodendrocyte precursor cells	2.94077e-10
CNN3	1120	289	143	209	2.99135	2.55673	1.91023	2.44095	Neurons	1.38588e-31
AC105942.1	86	13	23	31	0.92388	1.36816	0.564075	0.579517	Oligodendrocyte precursor cells	3.30683e-06
ALG14	335	55	55	94	1.08424	1.5666	0.639596	0.793765	Oligodendrocyte precursor cells	4.3809e-16
TMEM56	259	80	47	82	1.0755	1.7653	0.790457	0.771332	Oligodendrocyte precursor cells	1.84951e-24
TMEM56-RWDD3	66	5	12	15	0.710735	1.50688	0.550815	0.546802	Oligodendrocyte precursor cells	0.000534687
PTBP2	107	20	21	20	0.878082	1.68652	0.70028	0.575668	Oligodendrocyte precursor cells	4.04274e-08
DPYD	46	4	3	11	0.712968	1.63099	0.587633	0.536834	Oligodendrocyte precursor cells	0.00128947
SNX7	627	125	89	172	1.54716	1.84858	0.905994	1.04101	Oligodendrocyte precursor cells	5.50798e-19
PLPPR5	20	0	1	6	0.992767		0.373056	0.569042	Neurons	0.00383876
AGL	115	34	21	26	0.908147	1.7911	0.659699	0.594835	Oligodendrocyte precursor cells	1.05116e-13
SLC35A3	264	39	53	74	0.937953	1.53876	0.61906	0.721433	Oligodendrocyte precursor cells	3.17647e-13
MFSD14A	120	16	33	27	0.925802	1.4043	0.740377	0.667738	Oligodendrocyte precursor cells	9.50459e-07
SASS6	82	9	39	37	1.15561	1.56157	0.668482	0.662039	Oligodendrocyte precursor cells	0.000107511
TRMT13	136	22	35	47	0.926936	1.51302	0.562572	0.652895	Oligodendrocyte precursor cells	2.73288e-08
DBT	188	39	42	54	1.07446	1.83002	0.657544	0.700356	Oligodendrocyte precursor cells	1.30368e-14
RTCA-AS1	31	11	3	10	0.715302	1.67181	1.46844	0.535527	Oligodendrocyte precursor cells	3.34477e-07
RTCA	810	164	133	198	1.89045	1.92736	1.64371	1.58806	Oligodendrocyte precursor cells	8.54485e-07
CDC14A	64	11	10	18	0.749701	1.19973	0.492072	0.734733	Oligodendrocyte precursor cells	7.98206e-05
EXTL2	485	84	62	140	1.38499	1.77348	0.776307	0.95669	Oligodendrocyte precursor cells	6.90747e-15
SLC30A7	375	76	75	116	1.1173	1.65042	0.781041	0.821547	Oligodendrocyte precursor cells	1.73366e-22
DPH5	477	71	100	146	1.33172	1.60665	1.04007	0.933568	Oligodendrocyte precursor cells	1.01378e-13
AC093157.1	419	71	70	141	1.15073	1.7021	0.87329	0.862274	Oligodendrocyte precursor cells	9.20971e-19
S1PR1	130	25	12	24	0.780716	1.59241	0.657877	0.57042	Oligodendrocyte precursor cells	1.73394e-10
COL11A1	474	146	60	109	1.33072	1.95095	1.01124	0.847573	Oligodendrocyte precursor cells	1.94777e-31
RNPC3	154	25	18	34	1.04727	1.68557	0.521829	0.570976	Oligodendrocyte precursor cells	2.25226e-08
PRMT6	85	13	27	25	1.10685	1.41165	0.632569	0.636665	Oligodendrocyte precursor cells	0.000100793
NTNG1	93	14	18	33	0.817304	1.72097	0.536849	0.603711	Oligodendrocyte precursor cells	9.47134e-07
SLC25A24	599	92	86	155	1.51541	1.72806	0.930611	1.01454	Oligodendrocyte precursor cells	9.2301e-14
AL359258.2	48	8	4	20	1.05311	1.42886	0.553896	0.592511	Oligodendrocyte precursor cells	0.00134348
FAM102B	46	6	6	8	0.862647	1.57062	0.425471	0.590085	Oligodendrocyte precursor cells	0.000336891
HENMT1	392	59	60	86	1.24472	1.65373	0.885974	0.799342	Oligodendrocyte precursor cells	3.10503e-14
PRPF38B	659	147	124	171	1.64379	2.09989	1.49448	1.19656	Oligodendrocyte precursor cells	2.32331e-20
STXBP3	390	75	83	107	1.29855	1.58053	0.893963	0.801766	Oligodendrocyte precursor cells	5.56131e-16
GPSM2	90	30	24	36	1.03126	1.85639	0.926255	0.782827	Oligodendrocyte precursor cells	3.35763e-11
CLCC1	247	56	65	68	1.06124	1.75943	0.706446	0.717592	Oligodendrocyte precursor cells	6.2248e-20
WDR47	123	19	19	28	1.25479	1.5024	0.721127	0.608325	Oligodendrocyte precursor cells	9.65487e-07
TAF13	535	145	79	119	1.25197	1.8155	0.92818	0.829698	Oligodendrocyte precursor cells	9.7664e-34
AL356488.3	67	11	12	25	0.918506	1.77653	0.540215	0.536348	Oligodendrocyte precursor cells	8.7626e-06
TMEM167B	443	96	93	132	1.2021	1.62119	0.869525	0.84131	Oligodendrocyte precursor cells	2.19911e-22
AL356488.2	8	4	4	4	0.790675	2.37496	0.526976	0.553249	Oligodendrocyte precursor cells	0.00034126
KIAA1324	62	9	3	15	0.963777	1.54534	0.542128	0.586464	Oligodendrocyte precursor cells	4.13285e-05
SARS	1108	272	148	206	2.7832	2.46974	2.60184	2.50248	Neurons	0.0251505
CELSR2	67	11	7	16	0.904323	1.30468	0.897387	0.560504	Oligodendrocyte precursor cells	1.25532e-05
PSRC1	89	12	28	38	0.977727	1.58218	0.910676	0.950603	Oligodendrocyte precursor cells	0.000385204
MYBPHL	20	4	3	1	0.614412	1.68743	0.548785	0.444038	Oligodendrocyte precursor cells	8.54902e-05
SORT1	442	101	42	84	1.26225	1.75607	1.17554	0.728978	Oligodendrocyte precursor cells	3.33849e-21
PSMA5	1160	296	139	205	3.1013	2.54798	2.40292	2.6201	Neurons	1.0101e-27
SYPL2	9	2	2	5	1.00546	1.49391	0.629042	0.540078	Oligodendrocyte precursor cells	0.0351796
ATXN7L2	51	11	26	21	0.909245	1.53543	0.647405	0.567832	Oligodendrocyte precursor cells	5.1771e-06
CYB561D1	42	6	13	7	0.945885	1.41535	0.724562	0.545026	Oligodendrocyte precursor cells	0.000974961
AMIGO1	16	2	5	2	1.09258	1.53184	0.460919	0.60336	Oligodendrocyte precursor cells	0.0400369
GNAI3	791	142	126	186	1.87762	1.91785	1.45296	1.26497	Oligodendrocyte precursor cells	8.02503e-08
AMPD2	502	87	76	123	1.37337	1.60416	0.785972	0.890776	Oligodendrocyte precursor cells	1.92103e-14
GSTM4	205	32	47	52	0.89984	1.75554	0.765716	0.687418	Oligodendrocyte precursor cells	2.95301e-14
GSTM3	854	203	120	191	2.25275	2.2041	1.43528	1.64658	Neurons	1.67047e-09
CSF1	404	82	78	112	1.23803	1.7562	0.89409	0.867596	Oligodendrocyte precursor cells	2.49111e-18
AHCYL1	1004	247	133	202	2.52207	2.2359	1.70612	1.88289	Neurons	1.15665e-13
STRIP1	245	49	63	83	1.15899	1.46922	0.879054	0.676161	Oligodendrocyte precursor cells	8.4406e-12
AL160006.1	86	20	14	20	0.834299	1.4425	0.57411	0.651102	Oligodendrocyte precursor cells	2.73397e-08
ALX3	47	6	32	16	1.17015	1.30862	0.749416	0.722446	Oligodendrocyte precursor cells	0.0471833
SLC6A17	38	11	5	11	0.845519	1.36083	0.556505	0.555627	Oligodendrocyte precursor cells	5.29582e-05
KCNC4	151	30	32	41	1.0342	1.82331	0.60524	0.56553	Oligodendrocyte precursor cells	3.67958e-12
RBM15	86	16	20	31	1.06608	1.76216	0.762699	0.536712	Oligodendrocyte precursor cells	3.51712e-06
SLC16A4	164	23	16	45	1.06647	1.59691	0.82894	0.579368	Oligodendrocyte precursor cells	2.77827e-07
LAMTOR5	1291	356	156	206	3.98947	4.02361	3.51712	3.44396	Oligodendrocyte precursor cells	2.56813e-07
LRIF1	578	104	112	159	1.56348	1.81644	1.26952	1.07643	Oligodendrocyte precursor cells	9.67176e-14
DRAM2	753	153	120	180	1.70683	1.97305	1.43671	1.24314	Oligodendrocyte precursor cells	2.18907e-15
CEPT1	168	31	37	53	1.01988	1.65385	0.648341	0.659018	Oligodendrocyte precursor cells	1.06302e-11
PIFO	171	26	43	50	1.10904	1.82826	0.757783	0.659032	Oligodendrocyte precursor cells	2.65168e-10
WDR77	781	122	118	190	1.87832	1.87792	1.34844	1.36735	Neurons	0.000269082
ATP5PB	1199	310	140	203	3.31141	2.8175	2.4689	2.67111	Neurons	8.44712e-38
RAP1A	728	144	113	187	1.72987	1.80517	1.20473	1.35068	Oligodendrocyte precursor cells	1.72057e-09
DDX20	135	22	44	45	1.33605	1.64029	0.631435	0.601511	Oligodendrocyte precursor cells	3.75678e-08
CTTNBP2NL	498	80	72	109	1.32875	1.67429	0.883436	0.857168	Oligodendrocyte precursor cells	9.89359e-17
WNT2B	245	64	30	51	1.25329	1.77637	0.729293	0.659339	Oligodendrocyte precursor cells	3.80128e-18
AL354760.1	9	2	1	1	0.684338	2.20267	0.260513	0.408271	Oligodendrocyte precursor cells	0.0178687
ST7L	317	48	74	101	1.07722	1.65911	0.828005	0.756544	Oligodendrocyte precursor cells	2.91166e-16
CAPZA1	941	264	140	197	2.53614	2.56189	1.9515	1.97283	Oligodendrocyte precursor cells	7.15483e-06
MOV10	280	42	43	68	1.16745	1.61349	0.766124	0.684663	Oligodendrocyte precursor cells	1.08032e-09
RHOC	1596	358	147	209	4.73447	4.18736	3.6515	4.40359	Neurons	1.29457e-60
PPM1J	121	17	17	44	0.873647	1.38966	0.658951	0.672325	Oligodendrocyte precursor cells	8.59743e-07
LINC01356	28	4	2	8	0.815731	1.73543	0.665085	0.658929	Oligodendrocyte precursor cells	0.000760306
AL390729.1	183	24	23	48	1.02873	1.42905	0.753592	0.74983	Oligodendrocyte precursor cells	1.21124e-07
SLC16A1	526	123	92	135	1.36492	1.82817	0.967139	0.902495	Oligodendrocyte precursor cells	1.00845e-24
SLC16A1-AS1	347	84	75	114	1.13007	2.08932	0.876809	0.874522	Oligodendrocyte precursor cells	7.76991e-27
LRIG2	118	25	31	25	0.923883	1.53245	0.613715	0.650633	Oligodendrocyte precursor cells	6.97898e-08
MAGI3	63	9	15	19	1.15112	1.26872	0.561137	0.578893	Oligodendrocyte precursor cells	0.00159392
PHTF1	469	76	89	125	1.26879	1.57771	0.875029	0.868857	Oligodendrocyte precursor cells	2.73152e-15
RSBN1	404	58	91	122	1.2917	1.62974	0.931116	0.850935	Oligodendrocyte precursor cells	4.8153e-12
AP4B1	136	15	28	39	0.925956	1.40601	0.828549	0.749685	Oligodendrocyte precursor cells	1.50206e-05
DCLRE1B	90	7	28	36	0.884491	1.47851	0.6294	0.668855	Oligodendrocyte precursor cells	0.000206193
HIPK1-AS1	34	6	6	10	0.704099	1.72472	0.556888	0.579131	Oligodendrocyte precursor cells	0.000304463
HIPK1	249	69	49	42	0.98158	1.80978	0.879358	0.651621	Oligodendrocyte precursor cells	4.28733e-20
OLFML3	267	86	30	46	1.18872	1.91776	1.42228	0.676677	Oligodendrocyte precursor cells	3.03083e-20
TRIM33	425	88	99	122	1.23869	1.82828	1.00014	0.839372	Oligodendrocyte precursor cells	1.49498e-22
BCAS2	978	221	131	197	2.43289	2.18553	1.8426	1.8366	Neurons	3.71769e-10
DENND2C	42	9	13	8	0.851003	1.63534	0.706361	0.510091	Oligodendrocyte precursor cells	7.37696e-05
NRAS	711	170	120	185	1.63974	1.87826	1.31	1.3439	Oligodendrocyte precursor cells	1.53651e-14
CSDE1	1116	287	145	207	3.05045	2.67296	2.49285	2.78643	Neurons	2.39137e-12
SIKE1	737	190	123	185	1.71755	2.04388	1.22136	1.1957	Oligodendrocyte precursor cells	2.8449e-25
TSPAN2	232	37	30	64	1.07967	1.6062	0.775984	0.742641	Oligodendrocyte precursor cells	1.49762e-12
NGF	345	67	89	146	1.32946	1.85469	1.00611	1.09822	Oligodendrocyte precursor cells	9.76277e-15
VANGL1	142	21	40	41	0.978846	1.56222	0.706383	0.663472	Oligodendrocyte precursor cells	1.5537e-09
NHLH2	216	30	56	67	1.01136	1.65524	0.782557	0.696736	Oligodendrocyte precursor cells	1.39367e-09
SLC22A15	101	12	33	37	0.916448	1.97701	0.65077	0.611286	Oligodendrocyte precursor cells	2.75969e-07
MAB21L3	7	2	0	1	0.653593	1.73352		0.431396	Oligodendrocyte precursor cells	0.0301375
ATP1A1	960	250	133	202	2.4296	2.21205	1.87015	1.89399	Neurons	2.46357e-07
CD58	363	69	48	97	1.19826	1.72951	0.719065	0.798583	Oligodendrocyte precursor cells	7.37129e-17
IGSF3	105	42	13	38	0.90265	1.67434	0.586093	0.654649	Oligodendrocyte precursor cells	9.66722e-16
AL157904.1	22	3	6	9	1.17443	1.3586	0.466332	0.528189	Oligodendrocyte precursor cells	0.0281176
PTGFRN	290	69	52	75	1.04104	1.65197	0.699137	0.728088	Oligodendrocyte precursor cells	5.1173e-20
TTF2	103	20	23	48	1.07209	1.53737	0.696621	0.67434	Oligodendrocyte precursor cells	9.28471e-08
TRIM45	17	6	14	7	1.01073	1.59926	0.459677	0.670808	Oligodendrocyte precursor cells	3.22199e-05
AL358072.1	10	3	1	3	1.04082	1.90968	0.654542	0.492457	Oligodendrocyte precursor cells	0.0144866
MAN1A2	589	142	103	149	1.36858	1.86066	1.10436	1.02305	Oligodendrocyte precursor cells	5.36168e-27
TENT5C	26	7	6	6	0.863051	1.68024	0.419059	0.558611	Oligodendrocyte precursor cells	0.000264773
GDAP2	336	54	77	89	1.1577	1.65232	0.787578	0.700187	Oligodendrocyte precursor cells	7.71723e-16
WDR3	279	46	40	76	1.22852	1.59201	0.805343	0.813876	Oligodendrocyte precursor cells	6.46905e-11
TBX15	100	18	29	31	1.06235	1.7751	0.750197	0.655884	Oligodendrocyte precursor cells	1.30281e-07
WARS2	303	36	64	111	1.16371	1.51645	0.835962	0.727835	Oligodendrocyte precursor cells	1.33136e-10
AL359915.2	40	7	15	12	0.865076	1.00463	0.49713	0.64119	Oligodendrocyte precursor cells	0.0140604
HSD3B1	25	19	1	0	1.99805	2.35243	0.555693		Oligodendrocyte precursor cells	0.0200012
ZNF697	205	43	37	48	0.961745	1.44788	0.667801	0.638126	Oligodendrocyte precursor cells	1.38764e-14
PHGDH	953	179	131	205	2.48784	2.20179	2.33457	2.73434	Microglial cells	6.46372e-09
NOTCH2	517	139	71	135	1.30525	1.9106	0.923614	0.909137	Oligodendrocyte precursor cells	1.56927e-30
SEC22B	843	198	117	184	2.11401	2.28872	1.36762	1.35101	Oligodendrocyte precursor cells	1.37882e-13
NBPF26	47	11	9	14	0.945489	1.92976	0.488462	0.638017	Oligodendrocyte precursor cells	3.69089e-06
LINC00623	687	169	110	181	1.61256	1.86649	1.19261	1.27347	Oligodendrocyte precursor cells	3.01878e-15
SRGAP2C	312	73	68	88	1.04194	1.63854	0.832839	0.771822	Oligodendrocyte precursor cells	5.37789e-22
AL592494.3	51	2	12	27	0.956425	1.61855	0.586385	0.578425	Oligodendrocyte precursor cells	0.0176971
AC239800.3	124	28	21	45	0.92386	1.50307	0.625685	0.63363	Oligodendrocyte precursor cells	5.79372e-10
AC245595.1	1261	354	152	205	3.97954	3.84133	2.85806	3.32388	Neurons	2.28495e-30
AC246785.3	45	8	6	18	0.89576	2.00812	0.586202	0.564361	Oligodendrocyte precursor cells	4.02683e-05
NBPF15	167	28	36	46	1.06748	1.69971	0.651304	0.655891	Oligodendrocyte precursor cells	6.09887e-10
SRGAP2B	189	47	38	69	0.949807	1.68984	0.697402	0.738857	Oligodendrocyte precursor cells	3.15175e-16
FAM72D	17	3	11	20	0.760497	1.62143	0.674646	0.645126	Oligodendrocyte precursor cells	0.00477548
AC245014.3	29	12	12	10	0.869273	1.899	0.676231	0.649576	Oligodendrocyte precursor cells	4.25163e-06
NBPF20	78	14	25	29	0.8671	1.44932	0.559836	0.595819	Oligodendrocyte precursor cells	8.1164e-07
GPR89A	321	38	67	92	1.16825	1.68954	0.711075	0.735298	Oligodendrocyte precursor cells	6.93854e-11
RNF115	561	117	111	156	1.36965	1.83802	1.13056	1.05443	Oligodendrocyte precursor cells	1.38027e-22
POLR3C	380	53	89	119	1.31818	1.6801	0.895735	0.800219	Oligodendrocyte precursor cells	1.59019e-13
NUDT17	177	16	48	62	0.950652	1.56811	0.656939	0.686688	Oligodendrocyte precursor cells	7.6715e-08
PIAS3	341	55	54	91	1.09933	1.68835	0.722328	0.780673	Oligodendrocyte precursor cells	2.82739e-17
ITGA10	18	9	3	4	0.86392	1.83838	0.546712	0.525975	Oligodendrocyte precursor cells	3.76489e-05
PEX11B	307	41	74	81	1.12847	1.57292	0.732803	0.754499	Oligodendrocyte precursor cells	2.18704e-11
RBM8A	1214	312	143	206	3.30865	2.92191	2.8969	2.7081	Neurons	1.39161e-17
LIX1L	414	77	66	119	1.16948	1.50646	0.718817	0.824325	Oligodendrocyte precursor cells	5.83394e-18
ANKRD34A	61	12	5	9	1.05283	1.43628	0.484575	0.583258	Oligodendrocyte precursor cells	0.00031787
POLR3GL	721	152	106	168	1.72745	1.87763	1.11019	1.07501	Oligodendrocyte precursor cells	7.98161e-13
TXNIP	188	26	26	41	1.3433	1.57661	0.623506	0.741243	Oligodendrocyte precursor cells	1.0202e-05
LINC01719	10	3	5	1	0.751791	1.73205	0.465754	0.6983	Oligodendrocyte precursor cells	0.010353
NBPF10	53	10	15	16	0.823704	1.5634	0.601202	0.562463	Oligodendrocyte precursor cells	2.7239e-05
NOTCH2NL	64	13	11	26	0.941032	1.56191	0.498351	0.606434	Oligodendrocyte precursor cells	7.63793e-06
AC239799.2	27	6	8	14	0.767295	1.11223	0.605177	0.596787	Oligodendrocyte precursor cells	0.0327444
NBPF12	73	11	28	24	1.17802	1.86264	0.533348	0.596605	Oligodendrocyte precursor cells	5.30705e-05
PRKAB2	364	89	80	123	1.11108	1.80316	0.931766	0.829112	Oligodendrocyte precursor cells	2.02493e-26
AC242426.2	197	33	34	49	1.03715	1.55636	0.619613	0.621782	Oligodendrocyte precursor cells	2.13542e-11
FMO5	21	0	2	4	0.656797		2.02335	0.500256	Neural progenitor cells	0.0234935
CHD1L	342	43	38	96	1.27882	1.57618	0.596807	0.73057	Oligodendrocyte precursor cells	3.01386e-11
BCL9	157	31	31	33	0.958912	1.53589	0.630154	0.658662	Oligodendrocyte precursor cells	1.49634e-13
ACP6	386	66	69	129	1.12785	1.66272	0.758281	0.828073	Oligodendrocyte precursor cells	1.70369e-17
GPR89B	253	25	46	60	1.05276	1.79007	0.653887	0.677187	Oligodendrocyte precursor cells	1.6244e-09
NBPF11	75	9	32	30	0.827971	1.50817	0.648124	0.571434	Oligodendrocyte precursor cells	1.86851e-05
LINC01731	38	2	7	13	0.834499	1.9299	0.548689	0.598007	Oligodendrocyte precursor cells	0.0156248
NBPF14	240	40	59	91	0.989795	1.62516	0.757144	0.711752	Oligodendrocyte precursor cells	4.88248e-14
PDE4DIP	311	62	48	85	1.18104	1.6236	0.715183	0.728521	Oligodendrocyte precursor cells	2.61732e-14
NBPF9	40	6	12	7	1.03745	1.43368	0.509191	0.490883	Oligodendrocyte precursor cells	0.00690171
AC245297.3	689	178	120	188	1.56259	1.98079	1.30682	1.28725	Oligodendrocyte precursor cells	5.32878e-20
AC245297.2	84	15	23	26	0.934615	1.67653	0.703975	0.667346	Oligodendrocyte precursor cells	3.99973e-07
NBPF19	101	27	27	35	0.844825	1.56347	0.721086	0.836871	Oligodendrocyte precursor cells	1.32462e-09
AC239868.3	21	3	3	2	0.774739	1.8719	0.41405	0.639162	Oligodendrocyte precursor cells	0.0064111
AC239868.2	20	4	8	6	0.906979	1.84313	0.440984	0.566008	Oligodendrocyte precursor cells	0.000271306
HIST2H2BE	87	18	13	17	1.00176	1.47263	0.647056	0.949456	Oligodendrocyte precursor cells	4.56156e-06
HIST2H2AC	47	10	30	31	1.12318	1.63878	0.578443	0.64005	Oligodendrocyte precursor cells	2.46636e-05
BOLA1	54	6	20	20	1.00692	1.44638	0.678843	0.658244	Oligodendrocyte precursor cells	0.00125283
SV2A	207	52	49	65	0.886685	1.58838	0.735427	0.683545	Oligodendrocyte precursor cells	5.831e-18
MTMR11	68	5	23	44	0.883921	1.32329	0.570403	0.622993	Oligodendrocyte precursor cells	0.0020152
OTUD7B	366	112	74	86	1.20572	1.85149	0.932876	0.729253	Oligodendrocyte precursor cells	2.03944e-28
VPS45	331	61	74	100	1.14968	1.61666	0.816965	0.656744	Oligodendrocyte precursor cells	7.42965e-16
PLEKHO1	952	213	126	200	2.38772	2.27043	1.99348	1.89571	Neurons	0.00173119
ANP32E	751	165	111	174	1.82996	1.99534	1.26443	1.29585	Oligodendrocyte precursor cells	7.99671e-13
CA14	41	8	12	21	0.903254	1.72304	0.573253	0.655809	Oligodendrocyte precursor cells	1.45744e-05
C1orf54	71	8	15	21	1.03124	1.26271	0.9593	0.56408	Oligodendrocyte precursor cells	0.00892949
CIART	107	26	60	39	1.11821	1.77219	0.759274	0.685981	Oligodendrocyte precursor cells	1.43243e-08
MRPS21	1318	358	159	204	4.1659	4.18862	3.70692	3.72391	Oligodendrocyte precursor cells	5.38653e-07
PRPF3	268	57	64	80	1.29791	1.68321	0.809514	0.742694	Oligodendrocyte precursor cells	7.44759e-13
RPRD2	240	42	51	70	0.974481	1.61585	0.796048	0.642385	Oligodendrocyte precursor cells	4.29435e-15
TARS2	226	41	75	65	1.17509	1.752	0.846222	0.686529	Oligodendrocyte precursor cells	9.09292e-13
ECM1	621	98	71	141	1.91022	1.83803	0.818939	1.16782	Neurons	6.08274e-12
FALEC	60	15	11	18	0.814384	2.14917	0.499167	0.529186	Oligodendrocyte precursor cells	3.71512e-08
ADAMTSL4	237	44	35	54	1.05542	1.64755	0.806296	0.681083	Oligodendrocyte precursor cells	1.49646e-13
MCL1	717	183	121	172	1.74983	2.03279	1.34168	1.24925	Oligodendrocyte precursor cells	2.75805e-20
ENSA	1062	299	142	205	2.94619	2.73683	2.33113	2.48398	Neurons	1.20074e-12
GOLPH3L	235	27	55	62	1.18831	1.59256	0.750071	0.711471	Oligodendrocyte precursor cells	9.65706e-09
CTSS	42	5	2	15	0.721176	1.71074	0.426678	0.5996	Oligodendrocyte precursor cells	0.000912835
CTSK	16	8	2	2	0.919713	1.96067	0.561981	0.553783	Oligodendrocyte precursor cells	0.00106808
ARNT	212	32	45	67	1.13346	1.46755	0.722367	0.651761	Oligodendrocyte precursor cells	2.28637e-10
SETDB1	174	24	56	75	1.0127	1.70727	0.699451	0.66377	Oligodendrocyte precursor cells	4.09803e-10
AL590133.1	2	2	2	2	0.688124	1.67112	0.439427	0.613733	Oligodendrocyte precursor cells	0.0471833
MINDY1	70	8	7	20	0.926976	1.44093	0.547818	0.844014	Oligodendrocyte precursor cells	0.000441245
PRUNE1	161	18	34	33	0.991828	1.48211	0.56079	0.594062	Oligodendrocyte precursor cells	1.07679e-06
C1orf56	518	127	109	143	1.58757	2.16732	1.19366	1.04892	Oligodendrocyte precursor cells	8.12016e-19
CDC42SE1	802	218	121	192	1.91294	2.2518	1.46269	1.52908	Oligodendrocyte precursor cells	2.1881e-16
MLLT11	1432	353	152	208	4.29542	3.89352	3.59244	3.71257	Neurons	4.76778e-39
GABPB2	116	17	27	32	0.90904	1.90727	0.731654	0.661947	Oligodendrocyte precursor cells	3.74063e-08
SEMA6C	37	8	15	8	1.00439	1.62411	0.535657	0.477261	Oligodendrocyte precursor cells	0.000156802
LYSMD1	130	23	29	30	1.17776	1.95563	0.882384	0.937578	Oligodendrocyte precursor cells	1.30571e-08
PIP5K1A	540	144	103	141	1.42358	1.80815	1.05901	1.03232	Oligodendrocyte precursor cells	1.96867e-24
PSMD4	1313	332	142	205	3.65796	3.02706	3.33238	3.23011	Neurons	1.28449e-23
AL391069.2	123	8	22	43	0.821808	1.33544	0.651033	0.630556	Oligodendrocyte precursor cells	0.000710798
ZNF687	143	29	47	42	1.10277	1.58681	0.693041	0.699926	Oligodendrocyte precursor cells	5.017e-10
PI4KB	510	87	87	142	1.42237	1.72655	0.84159	0.933493	Oligodendrocyte precursor cells	2.39003e-15
RFX5	208	37	43	64	0.951643	1.64771	0.833239	0.648504	Oligodendrocyte precursor cells	2.69654e-13
AL391069.3	603	167	74	133	1.42249	1.99036	1.01704	0.963171	Oligodendrocyte precursor cells	1.17999e-34
SELENBP1	404	80	58	124	1.31236	1.6482	0.809923	0.827431	Oligodendrocyte precursor cells	9.17711e-15
PSMB4	1126	309	141	203	3.16729	2.83958	2.53772	2.45217	Neurons	8.79754e-26
POGZ	315	80	81	90	1.01747	1.86256	0.941931	0.771767	Oligodendrocyte precursor cells	6.84109e-24
TUFT1	278	46	42	74	1.06648	1.52308	0.825557	0.682037	Oligodendrocyte precursor cells	5.4581e-13
SNX27	430	76	86	111	1.24311	1.60383	0.852949	0.805901	Oligodendrocyte precursor cells	1.83287e-14
MRPL9	948	240	139	203	2.37691	2.23782	2.37781	2.09614	Neural progenitor cells	0.00109524
OAZ3	172	18	12	34	0.866048	1.56476	0.684583	0.638309	Oligodendrocyte precursor cells	1.88065e-08
TDRKH	33	5	12	14	0.962783	1.3827	0.488293	0.666076	Oligodendrocyte precursor cells	0.0020629
TDRKH-AS1	18	1	7	8	1.22385	0.61153	0.538077	0.562333	Neurons	0.00161647
C2CD4D	49	7	21	33	0.973973	1.3687	0.632726	0.631545	Oligodendrocyte precursor cells	0.00215536
THEM4	593	145	103	164	1.50317	1.84877	1.07409	1.15802	Oligodendrocyte precursor cells	6.6626e-20
S100A10	1814	367	160	209	5.527	5.24163	4.42367	5.43753	Neurons	4.76576e-22
S100A11	2092	371	163	219	6.62978	6.94607	6.11299	6.65046	Oligodendrocyte precursor cells	2.05165e-23
FLG-AS1	47	5	1	8	0.741634	1.17192	0.60822	0.560684	Oligodendrocyte precursor cells	0.00561393
AL589986.2	12	5	1	5	0.757995	0.994039	0.756296	0.522688	Oligodendrocyte precursor cells	0.0135973
HRNR	18	4	4	0	0.890316	1.81706	0.494529		Oligodendrocyte precursor cells	0.00274121
LCE1E	2	3	3	0	0.793886	1.74662	0.689133		Oligodendrocyte precursor cells	0.0244967
IVL	144	29	17	21	1.57355	1.79279	0.779049	0.790173	Oligodendrocyte precursor cells	8.57933e-05
PRR9	178	23	43	58	1.33766	1.57967	0.973825	0.879094	Oligodendrocyte precursor cells	1.49527e-05
LOR	15	5	1	4	0.83836	1.64589	0.32375	0.588939	Oligodendrocyte precursor cells	0.000871611
S100A5	66	2	7	25	0.80469	1.32734	0.546157	0.603042	Oligodendrocyte precursor cells	0.0242245
S100A4	603	139	46	126	1.76243	2.07497	0.930799	1.00313	Oligodendrocyte precursor cells	2.41226e-16
S100A3	730	164	85	177	1.94848	2.10793	1.00345	1.69475	Oligodendrocyte precursor cells	6.82007e-07
S100A2	498	76	97	134	1.28399	1.77347	0.981972	1.00761	Oligodendrocyte precursor cells	7.69753e-16
S100A16	1299	313	148	204	4.04221	3.29565	3.08506	3.85097	Neurons	2.48996e-43
S100A13	1192	325	145	205	3.77724	3.33338	2.54696	3.13704	Neurons	2.42651e-44
AL162258.2	24	6	10	12	0.996012	1.33587	0.736526	0.616883	Oligodendrocyte precursor cells	0.00465717
CHTOP	740	173	118	192	1.78057	1.88854	1.34649	1.41157	Oligodendrocyte precursor cells	1.52996e-10
SNAPIN	773	166	130	190	1.80937	1.95981	1.39427	1.31124	Oligodendrocyte precursor cells	3.43609e-14
ILF2	1197	285	137	206	3.15501	2.5734	2.50251	2.65915	Neurons	3.90552e-22
INTS3	209	55	36	62	0.916694	1.76271	0.729311	0.668192	Oligodendrocyte precursor cells	9.93458e-21
SLC27A3	23	1	2	3	0.96505	0.695562	0.531435	0.517425	Neurons	0.024485
GATAD2B	200	47	69	56	1.04019	1.55228	0.751694	0.66162	Oligodendrocyte precursor cells	6.29451e-15
DENND4B	198	41	56	69	1.05466	1.72931	0.654322	0.670045	Oligodendrocyte precursor cells	2.11009e-16
CRTC2	247	47	75	83	1.02561	1.52737	0.786008	0.767948	Oligodendrocyte precursor cells	6.38644e-15
AL358472.4	119	18	17	28	1.11029	1.58564	0.902446	0.547263	Oligodendrocyte precursor cells	1.61542e-06
AL358472.3	28	5	1	4	0.771086	1.35146	0.439525	0.441291	Oligodendrocyte precursor cells	0.00555834
CREB3L4	70	7	26	33	1.04305	2.06761	0.629773	0.609468	Oligodendrocyte precursor cells	7.78023e-05
JTB	1219	337	150	204	3.75319	3.46423	3.10492	3.34962	Neurons	2.0715e-19
AL358472.2	9	2	7	4	0.594885	1.14819	0.543327	0.646911	Oligodendrocyte precursor cells	0.0122988
RAB13	1264	324	144	204	3.77869	3.21511	3.25795	3.55269	Neurons	6.84158e-21
RPS27	2101	374	163	222	6.84469	7.84004	7.60247	7.32729	Oligodendrocyte precursor cells	6.44006e-76
TPM3	1281	326	144	204	3.70415	2.99866	2.79814	3.36177	Neurons	6.62769e-45
C1orf43	1131	302	141	206	3.20369	2.72969	3.39803	3.29696	Neural progenitor cells	1.5699e-08
UBAP2L	603	137	113	170	1.42835	1.87886	1.16654	0.969003	Oligodendrocyte precursor cells	5.41308e-27
HAX1	1105	287	141	205	2.9932	2.54994	2.87599	3.01757	Microglial cells	9.77079e-05
ATP8B2	193	37	23	35	0.871551	1.69765	0.927521	0.603704	Oligodendrocyte precursor cells	2.81506e-15
IL6R	44	16	22	19	1.084	1.51223	0.692697	0.598575	Oligodendrocyte precursor cells	1.98359e-06
SHE	16	3	4	9	0.781198	1.7415	0.508336	0.626934	Oligodendrocyte precursor cells	0.00126554
UBE2Q1	1026	301	142	205	2.68229	2.49852	2.36346	2.25053	Neurons	5.65392e-06
ADAR	670	188	118	171	1.65103	2.04088	1.28314	1.12427	Oligodendrocyte precursor cells	7.75184e-22
KCNN3	126	14	20	42	0.852414	1.5217	0.759584	0.619568	Oligodendrocyte precursor cells	2.92606e-06
PMVK	730	162	119	193	1.69391	1.88065	1.2523	1.30731	Oligodendrocyte precursor cells	1.53569e-12
PBXIP1	240	44	70	51	1.07475	1.63518	0.708624	0.767439	Oligodendrocyte precursor cells	3.99942e-14
PYGO2	192	34	56	69	1.07175	1.64768	0.700969	0.6528	Oligodendrocyte precursor cells	3.37217e-12
AL451085.2	38	6	10	11	1.05472	1.44009	0.565434	0.561197	Oligodendrocyte precursor cells	0.00205705
SHC1	849	226	132	199	2.08402	2.27805	1.67789	1.69569	Oligodendrocyte precursor cells	3.81575e-10
CKS1B	662	147	115	170	2.05134	2.26661	2.06474	2.02972	Oligodendrocyte precursor cells	2.53022e-06
FLAD1	767	169	126	190	1.72504	1.94944	1.40647	1.40591	Oligodendrocyte precursor cells	8.08217e-12
ZBTB7B	245	49	70	79	1.04512	1.51503	0.754499	0.689815	Oligodendrocyte precursor cells	9.24193e-15
DCST1-AS1	49	0	14	32	1.22822		0.564785	0.652425	Neurons	0.000695796
ADAM15	698	125	107	191	1.7949	1.74869	1.23122	1.60356	Neurons	0.00723181
EFNA4	380	68	100	125	1.26281	1.65592	0.969528	0.870601	Oligodendrocyte precursor cells	9.35787e-16
EFNA3	75	13	35	26	0.920297	1.81185	0.739669	0.564208	Oligodendrocyte precursor cells	1.4246e-06
EFNA1	365	80	63	97	1.40833	1.88553	0.891149	0.975294	Oligodendrocyte precursor cells	2.41226e-16
SLC50A1	784	189	116	194	1.86373	1.9904	1.37129	1.64146	Oligodendrocyte precursor cells	7.23363e-11
DPM3	904	264	135	200	2.43403	2.55525	1.81102	1.83732	Oligodendrocyte precursor cells	1.3298e-10
KRTCAP2	1026	325	147	203	3.01322	3.1074	2.39163	2.49273	Oligodendrocyte precursor cells	8.54053e-10
TRIM46	108	24	31	32	0.831187	1.55725	0.724699	0.61879	Oligodendrocyte precursor cells	4.26915e-09
MUC1	66	15	7	13	0.867983	1.2626	0.549454	0.632702	Oligodendrocyte precursor cells	5.93853e-05
AC234582.1	39	3	6	10	0.893828	1.34093	0.437115	0.520403	Oligodendrocyte precursor cells	0.0132
THBS3	511	100	87	120	1.44088	1.85422	0.902632	0.866729	Oligodendrocyte precursor cells	2.86385e-18
GBA	453	94	101	113	1.29116	1.68747	1.07101	0.898581	Oligodendrocyte precursor cells	1.25257e-15
FAM189B	460	84	90	138	1.29058	1.70157	0.977915	0.929641	Oligodendrocyte precursor cells	2.66822e-17
SCAMP3	751	154	134	192	1.77979	1.95659	1.59088	1.42199	Oligodendrocyte precursor cells	1.78115e-09
CLK2	135	26	49	48	0.967166	1.43726	0.621818	0.679086	Oligodendrocyte precursor cells	3.1372e-08
HCN3	16	1	11	9	0.733158	1.42099	0.472962	0.548148	Oligodendrocyte precursor cells	0.0363349
FDPS	1006	230	127	202	2.48096	2.15932	1.7066	1.92778	Neurons	6.65431e-12
RUSC1-AS1	20	6	3	5	0.723846	1.52854	0.521881	0.57611	Oligodendrocyte precursor cells	9.90479e-06
RUSC1	588	77	106	162	1.46914	1.60875	1.05027	1.02053	Oligodendrocyte precursor cells	4.75208e-10
ASH1L	349	81	77	98	1.13931	1.80701	0.851124	0.73934	Oligodendrocyte precursor cells	5.15672e-21
ASH1L-AS1	97	23	11	23	1.03104	1.45625	0.540226	0.65428	Oligodendrocyte precursor cells	7.69709e-08
MSTO1	322	54	59	92	1.13084	1.6756	0.808723	0.799824	Oligodendrocyte precursor cells	7.24448e-15
YY1AP1	375	64	98	132	1.1443	1.57372	0.912386	0.882307	Oligodendrocyte precursor cells	1.15114e-14
DAP3	997	248	136	199	2.49097	2.23676	2.27697	2.03135	Neurons	0.0107506
GON4L	511	102	110	133	1.25956	1.88996	0.978836	0.930172	Oligodendrocyte precursor cells	2.57658e-24
SYT11	255	55	48	63	0.994805	1.66585	0.878223	0.6523	Oligodendrocyte precursor cells	2.12628e-19
RIT1	864	190	132	183	2.07117	1.99043	1.78697	1.42701	Neurons	0.00344353
KHDC4	298	65	72	101	1.16215	1.78471	0.81932	0.758399	Oligodendrocyte precursor cells	5.22332e-21
ARHGEF2	548	98	120	173	1.57173	2.04951	1.41026	1.3296	Oligodendrocyte precursor cells	1.25582e-11
AL355388.2	21	3	6	16	0.991118	1.82106	0.549941	0.591634	Oligodendrocyte precursor cells	0.0051644
SSR2	1229	337	145	207	3.60069	3.19033	2.90247	3.09858	Neurons	1.74705e-26
UBQLN4	250	47	67	96	1.08612	1.56343	0.780874	0.717957	Oligodendrocyte precursor cells	2.02402e-14
LAMTOR2	1124	322	151	204	3.35629	3.11701	2.51576	2.68748	Neurons	8.30387e-26
MEX3A	556	167	105	157	1.39131	1.91597	1.22782	0.995714	Oligodendrocyte precursor cells	8.13619e-29
LMNA	1148	288	136	208	2.99022	2.49274	2.44021	2.49335	Neurons	4.50105e-16
SEMA4A	22	5	3	11	0.828798	1.48011	0.597966	0.544586	Oligodendrocyte precursor cells	0.00272724
SLC25A44	209	40	52	64	1.00453	1.63618	0.714962	0.650531	Oligodendrocyte precursor cells	6.90853e-14
PMF1-BGLAP	11	4	3	8	0.802024	1.60665	0.565388	0.574184	Oligodendrocyte precursor cells	0.00126002
PMF1	745	136	120	187	1.77648	1.90136	1.34327	1.4091	Oligodendrocyte precursor cells	1.22148e-10
BGLAP	16	6	8	4	0.873736	1.79587	0.489835	0.683397	Oligodendrocyte precursor cells	0.000942693
PAQR6	77	21	6	6	0.746747	1.36975	0.552013	0.559814	Oligodendrocyte precursor cells	2.7468e-07
SMG5	396	94	87	99	1.15666	1.76084	0.878683	0.775439	Oligodendrocyte precursor cells	1.00146e-24
TMEM79	68	10	39	44	0.819928	1.52026	0.614415	0.636132	Oligodendrocyte precursor cells	3.12478e-06
GLMP	747	172	125	182	1.92452	1.98784	1.60073	1.42273	Oligodendrocyte precursor cells	1.8709e-07
CCT3	1284	306	140	204	3.45966	2.71229	2.99657	2.933	Neurons	4.64194e-30
TSACC	101	16	24	38	0.841067	1.46934	0.612572	0.631225	Oligodendrocyte precursor cells	1.97494e-07
C1orf61	46	8	4	12	0.94902	1.40493	0.706248	0.605509	Oligodendrocyte precursor cells	0.00129169
AL139412.1	39	11	9	6	0.996437	1.82527	0.608338	0.43794	Oligodendrocyte precursor cells	2.75695e-05
MEF2D	358	94	76	72	1.12789	1.82106	0.824123	0.748959	Oligodendrocyte precursor cells	2.00847e-25
IQGAP3	14	3	7	14	0.819235	2.38956	0.677346	0.526287	Oligodendrocyte precursor cells	0.000200357
NAXE	988	297	144	205	2.65653	2.63803	2.24769	2.30865	Neurons	0.00218318
GPATCH4	801	183	130	191	1.86308	2.09989	1.79778	1.54104	Oligodendrocyte precursor cells	2.22323e-12
AL365181.2	34	7	6	13	0.699606	2.21166	0.514998	0.641591	Oligodendrocyte precursor cells	0.000162822
BCAN	55	9	6	19	0.875381	1.65133	0.449446	0.688044	Oligodendrocyte precursor cells	1.64412e-05
AL365181.3	67	13	10	18	0.954102	1.30836	0.612239	0.707426	Oligodendrocyte precursor cells	0.000366221
NES	676	159	86	160	1.76197	2.0748	1.07427	1.15096	Oligodendrocyte precursor cells	1.1481e-17
CRABP2	1849	360	158	216	5.45742	5.09014	4.20963	5.108	Neurons	3.0894e-22
ISG20L2	580	112	112	163	1.45996	1.8939	1.12027	1.05078	Oligodendrocyte precursor cells	1.07394e-18
RRNAD1	263	40	88	108	1.09587	1.57383	0.893693	0.753531	Oligodendrocyte precursor cells	2.37812e-13
MRPL24	781	145	120	200	1.88174	1.96484	1.45713	1.60802	Oligodendrocyte precursor cells	1.54642e-06
SH2D2A	252	31	62	100	0.993613	1.62678	0.705448	0.818122	Oligodendrocyte precursor cells	1.42597e-11
NTRK1	10	4	6	10	1.29078	1.39013	0.561094	0.620433	Oligodendrocyte precursor cells	0.00292843
PEAR1	456	170	81	96	1.24099	2.26242	1.39188	0.811954	Oligodendrocyte precursor cells	1.50273e-42
LRRC71	11	3	1	2	0.806695	1.44952	0.767256	0.569438	Oligodendrocyte precursor cells	0.0318135
ARHGEF11	84	26	13	20	0.832231	1.35023	0.514877	0.549566	Oligodendrocyte precursor cells	3.37068e-08
ETV3L	11	0	3	1	0.746697		0.453737	0.518651	Neurons	0.0269822
ETV3	213	39	31	45	0.981196	1.7012	0.713772	0.590677	Oligodendrocyte precursor cells	3.01929e-15
FCRL4	10	3	0	3	1.01879	1.71714		0.65217	Oligodendrocyte precursor cells	0.0382155
KIRREL1	239	62	29	58	1.0774	1.7611	0.7242	0.649729	Oligodendrocyte precursor cells	4.41349e-18
CD1D	27	10	3	4	0.799381	1.50745	0.547586	0.539465	Oligodendrocyte precursor cells	3.69667e-05
PYHIN1	13	2	0	1	0.662975	2.63528		0.439094	Oligodendrocyte precursor cells	0.022921
IFI16	1121	283	139	204	2.91449	2.59639	2.22439	2.33658	Neurons	1.0484e-12
AIM2	18	1	1	8	0.622093	2.26955	0.503451	0.597945	Oligodendrocyte precursor cells	0.0471833
CADM3	499	87	82	137	1.45271	1.71029	0.918765	1.00952	Oligodendrocyte precursor cells	5.72135e-13
ACKR1	39	6	9	7	0.735012	1.00283	0.505273	0.596485	Oligodendrocyte precursor cells	0.004778
DUSP23	1013	301	140	202	2.99291	2.90978	2.22665	2.53156	Neurons	5.96229e-12
SLAMF8	40	2	0	6	0.61147	1.04683		0.463609	Oligodendrocyte precursor cells	0.0196852
CFAP45	111	12	26	44	1.199	1.47461	0.687559	0.744902	Oligodendrocyte precursor cells	0.000158012
TAGLN2	1798	366	151	212	5.26329	4.19181	4.3453	5.2435	Neurons	1.65763e-83
IGSF9	56	12	18	16	0.886113	1.9424	0.546953	0.669584	Oligodendrocyte precursor cells	3.97726e-07
SLAMF9	55	5	0	12	0.977367	1.82815		0.547248	Oligodendrocyte precursor cells	0.0015019
PIGM	209	37	28	48	0.951599	1.48833	0.809712	0.655054	Oligodendrocyte precursor cells	2.50156e-12
IGSF8	234	37	47	92	1.19668	1.63877	0.789175	0.665511	Oligodendrocyte precursor cells	1.4762e-12
ATP1A4	32	3	3	6	0.816734	1.59167	0.734758	0.526673	Oligodendrocyte precursor cells	0.000844635
PEA15	1084	291	138	204	3.07832	2.59779	2.72898	2.89452	Neurons	5.55528e-10
DCAF8	395	82	83	103	1.27238	1.70938	0.837674	0.741467	Oligodendrocyte precursor cells	1.92344e-17
PEX19	558	96	107	158	1.39989	1.77273	1.07094	0.977338	Oligodendrocyte precursor cells	8.32466e-18
COPA	783	221	125	172	1.85194	2.12354	1.39597	1.28247	Oligodendrocyte precursor cells	3.38556e-23
NCSTN	550	120	107	149	1.44996	1.90732	0.996888	0.977577	Oligodendrocyte precursor cells	4.48727e-23
NHLH1	30	4	6	18	0.722464	1.42987	0.49663	0.569905	Oligodendrocyte precursor cells	0.037044
VANGL2	198	41	38	50	0.938132	1.6251	0.75926	0.677547	Oligodendrocyte precursor cells	1.22972e-13
F11R	343	64	69	76	1.20455	1.6771	0.811359	0.79868	Oligodendrocyte precursor cells	5.693e-17
USF1	81	18	22	25	1.11226	1.27293	0.557869	0.551773	Oligodendrocyte precursor cells	1.25982e-05
NECTIN4	49	12	35	13	1.04452	1.48642	1.05882	0.710769	Oligodendrocyte precursor cells	0.0010879
AL591806.1	29	3	9	9	0.752118	1.62161	0.500281	0.68716	Oligodendrocyte precursor cells	0.000895446
KLHDC9	302	50	57	71	1.12577	1.57418	0.848555	0.710495	Oligodendrocyte precursor cells	1.64343e-15
PFDN2	1536	364	157	210	4.6557	4.43925	4.41021	4.61169	Neurons	1.8351e-06
NIT1	479	60	105	145	1.45767	1.64811	1.03007	0.941724	Oligodendrocyte precursor cells	7.50145e-09
DEDD	416	75	87	135	1.1233	1.58496	0.894151	0.840171	Oligodendrocyte precursor cells	4.2195e-19
UFC1	1010	267	130	202	2.72723	2.46743	1.83249	2.06849	Neurons	1.59041e-19
USP21	102	9	44	53	0.96592	1.42976	0.569006	0.624199	Oligodendrocyte precursor cells	2.26917e-05
PPOX	295	50	79	100	1.11136	1.5038	0.732783	0.772833	Oligodendrocyte precursor cells	1.70637e-12
B4GALT3	661	123	116	190	1.56986	1.76864	1.33592	1.28063	Oligodendrocyte precursor cells	1.69879e-10
ADAMTS4	27	5	4	7	0.659325	1.97959	1.30723	0.601491	Oligodendrocyte precursor cells	5.36804e-05
NDUFS2	1049	221	136	201	2.60934	2.28656	2.00492	1.92226	Neurons	1.58347e-12
FCER1G	462	78	47	89	1.54473	1.92595	0.643177	0.913258	Oligodendrocyte precursor cells	1.45557e-12
TOMM40L	202	24	31	70	1.00237	1.4391	0.598794	0.641401	Oligodendrocyte precursor cells	5.41248e-10
MPZ	56	9	18	23	0.838515	1.5634	0.708038	0.609507	Oligodendrocyte precursor cells	0.00069392
SDHC	1055	254	134	204	2.77222	2.35739	2.12745	2.32479	Neurons	9.13046e-16
HSPA6	42	5	12	10	2.36248	4.02574	0.885307	0.618236	Oligodendrocyte precursor cells	0.0104637
FCRLA	22	2	7	10	1.05858	1.63558	0.515108	0.616218	Oligodendrocyte precursor cells	0.0154083
FCRLB	234	28	30	70	0.934025	1.77724	0.767914	0.639251	Oligodendrocyte precursor cells	3.63085e-14
DUSP12	772	163	132	198	1.81973	1.92512	1.78829	1.63252	Oligodendrocyte precursor cells	5.53211e-06
ATF6	446	78	107	130	1.37396	1.74715	1.03296	0.931672	Oligodendrocyte precursor cells	2.25912e-16
OLFML2B	15	2	3	2	0.691252	1.42895	0.437385	0.452356	Oligodendrocyte precursor cells	0.034961
NOS1AP	116	23	11	39	0.897176	1.63336	0.588789	0.607887	Oligodendrocyte precursor cells	8.86455e-10
C1orf226	57	19	8	14	0.80805	1.46279	0.472305	0.485449	Oligodendrocyte precursor cells	3.58925e-07
UHMK1	365	63	78	110	1.17718	1.72616	0.714693	0.748117	Oligodendrocyte precursor cells	4.71158e-16
UAP1	868	181	112	194	2.12392	1.88816	1.20362	1.47857	Neurons	7.45425e-12
DDR2	224	56	46	75	1.0425	1.79745	0.727262	0.793495	Oligodendrocyte precursor cells	4.91971e-19
HSD17B7	123	17	33	38	1.11338	1.77377	0.741463	0.742203	Oligodendrocyte precursor cells	4.29873e-07
RGS4	153	22	4	29	1.48174	1.78973	0.525611	0.686538	Oligodendrocyte precursor cells	0.000208298
RGS5_ENSG00000143248	920	244	96	165	2.74114	2.93173	1.40131	1.49107	Oligodendrocyte precursor cells	4.58074e-10
RGS5_ENSG00000232995	58	11	13	15	0.808473	1.59088	0.518948	0.580384	Oligodendrocyte precursor cells	1.80184e-05
PBX1	588	170	110	130	1.5912	2.09395	1.24619	1.03999	Oligodendrocyte precursor cells	2.76368e-26
MGST3	1642	369	151	209	4.79663	4.29563	3.70802	4.19228	Neurons	3.03278e-62
ALDH9A1	778	129	114	181	2.01328	1.85043	1.28023	1.37261	Neurons	3.34222e-05
TMCO1	1097	329	152	204	3.27458	3.12114	2.68092	2.58848	Neurons	9.15787e-18
UCK2	769	197	119	187	1.83275	2.0555	1.4793	1.39286	Oligodendrocyte precursor cells	5.7271e-14
FAM78B	50	10	8	16	0.916133	1.51498	0.703578	0.688971	Oligodendrocyte precursor cells	0.000420768
POGK	409	80	86	122	1.17972	1.70197	0.886165	0.893763	Oligodendrocyte precursor cells	4.9294e-20
TADA1	128	18	33	39	1.09875	1.36977	0.637346	0.598258	Oligodendrocyte precursor cells	7.54414e-06
ILDR2	17	7	2	4	0.858715	1.86633	0.400506	0.699282	Oligodendrocyte precursor cells	0.000151949
MAEL	35	6	6	5	0.899098	1.50156	1.0634	0.536249	Oligodendrocyte precursor cells	0.00216667
POU2F1	221	49	70	81	1.06494	1.48576	0.745065	0.700153	Oligodendrocyte precursor cells	2.38584e-13
CREG1	398	62	78	115	1.21165	1.67127	0.86728	0.849195	Oligodendrocyte precursor cells	1.58738e-15
MPZL1	814	213	121	195	1.9912	2.04201	1.41918	1.4966	Oligodendrocyte precursor cells	1.41617e-10
MPC2	1108	320	150	205	3.1978	3.26073	2.40941	2.5492	Oligodendrocyte precursor cells	3.41296e-08
DCAF6	338	67	57	74	1.14391	1.6963	0.803861	0.69417	Oligodendrocyte precursor cells	1.55373e-18
GPR161	386	69	86	121	1.18085	1.67972	0.95767	0.85986	Oligodendrocyte precursor cells	3.72424e-18
TIPRL	886	197	129	200	2.15448	2.00854	1.55876	1.65511	Neurons	3.87363e-07
SFT2D2	511	132	66	125	1.28005	1.77812	0.87641	0.858629	Oligodendrocyte precursor cells	1.48793e-27
TBX19	17	4	9	7	0.684338	1.97807	0.560231	0.466434	Oligodendrocyte precursor cells	0.000301884
ATP1B1	751	196	110	173	1.87271	2.03794	1.20907	1.37271	Oligodendrocyte precursor cells	1.06749e-15
NME7	639	114	101	173	1.58879	1.84385	1.00474	1.09786	Oligodendrocyte precursor cells	6.17863e-17
BLZF1	405	56	64	116	1.29695	1.6449	0.796234	0.798989	Oligodendrocyte precursor cells	6.73359e-12
CCDC181	263	40	86	82	1.1644	1.53358	0.785486	0.72774	Oligodendrocyte precursor cells	7.50578e-12
SLC19A2	117	22	22	34	0.761031	1.58753	0.715633	0.709481	Oligodendrocyte precursor cells	5.9112e-10
F5	10	3	1	0	0.635551	1.09358	0.369179		Oligodendrocyte precursor cells	0.015417
C1orf112	56	8	25	33	1.23932	2.06102	0.626963	0.685528	Oligodendrocyte precursor cells	0.000140039
SELL	13	3	0	3	0.632717	0.911965		0.414229	Oligodendrocyte precursor cells	0.0425764
METTL18	249	26	50	67	1.21465	1.64475	0.649487	0.687677	Oligodendrocyte precursor cells	7.22982e-09
SCYL3	116	25	35	34	0.981547	1.3951	0.571748	0.629762	Oligodendrocyte precursor cells	3.06296e-09
KIFAP3	455	113	61	108	1.44535	1.8127	0.802422	0.774658	Oligodendrocyte precursor cells	2.08416e-21
GORAB	270	40	71	87	1.21701	1.46172	0.726216	0.750488	Oligodendrocyte precursor cells	5.71201e-10
PRRX1	54	9	14	17	1.05042	1.60874	0.60351	0.541996	Oligodendrocyte precursor cells	0.000182272
FMO4	24	5	8	8	0.757757	1.23822	0.494347	0.542327	Oligodendrocyte precursor cells	0.00015776
PRRC2C	997	269	135	203	2.59653	2.46781	2.17536	2.22894	Neurons	0.00486963
VAMP4	271	51	53	74	1.0318	1.56917	0.766855	0.673882	Oligodendrocyte precursor cells	7.95571e-16
METTL13	320	55	82	84	1.24938	1.53826	0.809516	0.766305	Oligodendrocyte precursor cells	8.77369e-13
PIGC	627	135	114	181	1.48588	1.76792	1.21286	1.18075	Oligodendrocyte precursor cells	1.76985e-14
SUCO	389	98	60	109	1.13347	1.78093	0.807884	0.761471	Oligodendrocyte precursor cells	1.03268e-25
TNFSF4	164	21	11	32	1.02048	1.40063	0.461604	0.673566	Oligodendrocyte precursor cells	1.71432e-06
AL645568.1	137	21	21	54	0.91683	1.73681	0.565518	0.613485	Oligodendrocyte precursor cells	2.90395e-10
PRDX6	1511	362	150	205	4.50419	3.76532	3.86786	4.35169	Neurons	3.54648e-49
ANKRD45	27	3	8	7	0.769169	1.09918	0.448965	0.565199	Oligodendrocyte precursor cells	0.0171241
KLHL20	237	33	50	56	1.03225	1.50876	0.683105	0.67691	Oligodendrocyte precursor cells	2.9567e-10
CENPL	113	30	28	41	0.861344	1.56963	0.665479	0.673311	Oligodendrocyte precursor cells	9.92678e-12
DARS2	131	16	32	41	1.05917	1.71557	0.649604	0.744071	Oligodendrocyte precursor cells	1.03364e-06
ZBTB37	88	17	22	23	0.770699	1.77287	0.868744	0.554226	Oligodendrocyte precursor cells	3.5584e-09
RC3H1	329	90	61	78	1.06335	1.69616	0.759742	0.722427	Oligodendrocyte precursor cells	7.22088e-26
RABGAP1L	142	25	30	38	0.99198	1.51834	0.616507	0.600374	Oligodendrocyte precursor cells	7.82461e-10
CACYBP	1059	291	138	204	2.87252	2.53375	2.37959	2.46368	Neurons	7.89169e-10
MRPS14	896	236	132	200	2.19089	2.25427	1.67671	1.63698	Oligodendrocyte precursor cells	7.38935e-09
KIAA0040	130	15	36	54	0.984956	1.58344	0.690259	0.772752	Oligodendrocyte precursor cells	4.10221e-06
AL513329.1	19	4	2	4	0.712238	1.12795	0.534067	0.528894	Oligodendrocyte precursor cells	0.024876
COP1	531	93	94	160	1.39498	1.78248	1.0701	0.991044	Oligodendrocyte precursor cells	1.68785e-16
PAPPA2	90	18	32	38	1.03516	1.99816	0.785623	0.656761	Oligodendrocyte precursor cells	3.9472e-08
ASTN1	8	2	0	3	0.86411	1.48825		0.474458	Oligodendrocyte precursor cells	0.0345321
RASAL2-AS1	22	7	10	11	0.850181	1.44414	0.510342	0.526643	Oligodendrocyte precursor cells	2.17379e-05
RASAL2	149	35	25	33	1.01974	1.49315	0.667719	0.613226	Oligodendrocyte precursor cells	9.43469e-11
RALGPS2	188	29	38	57	1.01017	1.40818	0.792802	0.622397	Oligodendrocyte precursor cells	1.01542e-09
FAM20B	250	52	42	53	0.902173	1.52795	0.656788	0.642034	Oligodendrocyte precursor cells	1.13014e-16
TOR3A	272	41	63	105	1.06812	1.53736	0.741984	0.833139	Oligodendrocyte precursor cells	1.02077e-11
ABL2	692	203	121	172	1.7693	2.16735	1.36437	1.27559	Oligodendrocyte precursor cells	3.9557e-22
SOAT1	495	95	83	135	1.32885	1.72829	0.945738	0.95033	Oligodendrocyte precursor cells	3.64747e-19
TOR1AIP2	719	209	117	165	1.86028	2.24326	1.31336	1.23738	Oligodendrocyte precursor cells	3.51308e-23
TOR1AIP1	227	43	47	58	1.05627	1.51195	0.611869	0.712385	Oligodendrocyte precursor cells	1.09028e-11
AL353708.1	24	7	2	4	0.839617	1.2997	0.456109	0.547539	Oligodendrocyte precursor cells	0.000444766
CEP350	243	60	62	74	1.02983	1.66758	0.721043	0.788025	Oligodendrocyte precursor cells	4.92791e-17
QSOX1	568	110	98	158	1.52214	1.92976	0.848979	1.02713	Oligodendrocyte precursor cells	3.00557e-22
XPR1	196	38	44	63	0.965988	1.46081	0.751049	0.663516	Oligodendrocyte precursor cells	7.14074e-12
KIAA1614	23	3	7	9	0.717498	2.09971	0.518771	0.531057	Oligodendrocyte precursor cells	0.000969248
AL162431.2	35	4	4	10	0.66294	1.73629	0.521056	0.551867	Oligodendrocyte precursor cells	0.000157303
KIAA1614-AS1	118	13	36	45	0.971685	1.65091	0.659135	0.652885	Oligodendrocyte precursor cells	5.08299e-07
STX6	357	72	73	90	1.07856	1.72572	0.814835	0.835244	Oligodendrocyte precursor cells	5.30105e-20
IER5	387	81	97	114	1.41956	1.88082	0.937658	0.799471	Oligodendrocyte precursor cells	1.56482e-18
GLUL	799	167	131	196	1.91857	1.9655	1.89533	1.62763	Oligodendrocyte precursor cells	4.52943e-05
RNASEL	19	4	1	6	1.04608	1.8152	0.951785	0.611067	Oligodendrocyte precursor cells	0.0407062
RGS16	351	63	83	122	1.57659	2.05462	1.08432	1.06889	Oligodendrocyte precursor cells	4.27833e-11
LINC01686	55	4	14	30	0.961995	1.70362	0.618429	0.628095	Oligodendrocyte precursor cells	0.00337216
NPL	139	28	48	61	0.939816	1.46997	0.654416	0.66349	Oligodendrocyte precursor cells	2.50672e-09
DHX9	479	98	68	127	1.29572	1.70159	0.833585	0.853936	Oligodendrocyte precursor cells	9.96838e-20
LAMC1	513	136	63	133	1.26244	1.86392	0.906555	0.93477	Oligodendrocyte precursor cells	2.87297e-33
LAMC2	94	12	9	33	1.00503	1.28111	0.491908	0.680096	Oligodendrocyte precursor cells	0.00106166
NMNAT2	45	8	8	15	1.01241	1.83279	0.575894	0.546544	Oligodendrocyte precursor cells	0.00025283
SMG7	305	62	72	93	1.05321	1.69453	0.702055	0.741719	Oligodendrocyte precursor cells	3.31459e-22
NCF2	139	11	40	43	1.12746	1.64233	0.734339	0.665104	Oligodendrocyte precursor cells	5.26597e-05
ARPC5	1204	328	141	205	3.43509	2.9753	2.14875	2.83931	Neurons	2.14018e-41
RGL1	124	24	14	33	0.825012	1.71116	0.573819	0.564987	Oligodendrocyte precursor cells	1.16153e-11
COLGALT2	21	2	8	8	0.641313	0.97603	0.586036	0.525473	Oligodendrocyte precursor cells	0.036291
TSEN15	782	199	126	198	1.91979	1.99759	1.49653	1.82413	Oligodendrocyte precursor cells	9.52575e-06
C1orf21	654	141	121	180	1.55819	1.83117	1.22805	1.29933	Oligodendrocyte precursor cells	2.70797e-14
EDEM3	193	40	24	48	0.894302	1.4767	0.83952	0.569578	Oligodendrocyte precursor cells	3.71095e-13
FAM129A	374	81	100	136	1.42948	1.89709	1.01486	0.965502	Oligodendrocyte precursor cells	6.76825e-19
RNF2	583	119	114	164	1.4041	1.72346	1.20995	0.997108	Oligodendrocyte precursor cells	5.77057e-17
TRMT1L	253	38	56	82	1.2542	1.45787	0.746906	0.664047	Oligodendrocyte precursor cells	3.29329e-09
SWT1	86	15	26	20	0.914787	1.3588	0.61494	0.550084	Oligodendrocyte precursor cells	6.85224e-05
IVNS1ABP	552	121	99	137	1.45576	1.855	1.05925	0.877463	Oligodendrocyte precursor cells	1.77638e-22
HMCN1	49	9	2	8	0.804196	1.91558	0.790169	0.550196	Oligodendrocyte precursor cells	1.32072e-05
TPR	869	214	122	186	2.08702	2.21799	1.51657	1.51102	Oligodendrocyte precursor cells	3.69008e-13
ODR4	303	65	80	108	1.25233	1.8115	0.838153	0.81704	Oligodendrocyte precursor cells	1.50345e-19
PLA2G4A	15	8	2	4	0.674338	1.41882	0.513884	0.563799	Oligodendrocyte precursor cells	7.69614e-05
ERVMER61-1	5	3	0	2	0.660214	2.01275		0.402554	Oligodendrocyte precursor cells	0.011857
RGS18	23	4	0	3	0.769433	1.43797		0.709153	Oligodendrocyte precursor cells	0.0124846
AL136454.1	50	4	13	19	0.877485	1.40509	0.849718	0.55488	Oligodendrocyte precursor cells	0.011394
RGS2	247	51	40	72	1.36588	1.77725	0.895332	0.795311	Oligodendrocyte precursor cells	5.25441e-11
UCHL5	478	92	79	132	1.35168	1.80012	0.898863	0.922114	Oligodendrocyte precursor cells	4.98319e-19
TROVE2	783	148	107	177	1.8874	2.00058	1.16937	1.16078	Oligodendrocyte precursor cells	1.05119e-11
GLRX2	918	225	122	201	2.34535	2.11879	1.62055	1.89501	Neurons	1.01282e-07
CDC73	571	98	100	146	1.53416	1.77381	0.962927	1.01022	Oligodendrocyte precursor cells	9.79746e-14
KCNT2	24	3	12	12	0.964867	2.01237	0.522312	0.566767	Oligodendrocyte precursor cells	0.00297977
CFH	108	15	2	13	1.4036	1.76506	0.519055	0.590232	Oligodendrocyte precursor cells	0.000398934
CFHR3	38	5	4	11	1.04426	1.51313	0.547103	0.500093	Oligodendrocyte precursor cells	0.00491244
CFHR1	95	12	12	25	1.06829	1.55895	0.552249	0.569934	Oligodendrocyte precursor cells	5.95583e-05
ASPM	31	5	15	28	1.7769	1.89205	1.32782	1.06132	Oligodendrocyte precursor cells	0.0398794
ZBTB41	85	20	17	25	1.02696	1.46662	0.524437	0.557611	Oligodendrocyte precursor cells	5.33124e-07
DENND1B	95	10	20	31	0.866684	1.77747	0.759327	0.582061	Oligodendrocyte precursor cells	6.65771e-06
C1orf53	407	83	37	98	1.20383	1.80468	0.823856	0.774611	Oligodendrocyte precursor cells	5.15174e-23
NEK7	301	66	43	86	1.08238	1.72097	0.832255	0.679524	Oligodendrocyte precursor cells	4.24756e-20
LINC00862	5	3	0	3	0.630133	1.31888		0.54235	Oligodendrocyte precursor cells	0.0169322
AC104461.1	170	26	30	53	1.15424	1.80099	0.798754	0.739695	Oligodendrocyte precursor cells	4.78715e-11
ZNF281	378	95	90	111	1.25009	1.80189	1.02836	0.779864	Oligodendrocyte precursor cells	1.93523e-23
KIF14	22	5	15	22	1.06377	1.84451	0.846264	0.773912	Oligodendrocyte precursor cells	0.0108927
DDX59	231	33	47	69	1.1227	1.46129	0.747825	0.702055	Oligodendrocyte precursor cells	9.15884e-09
CAMSAP2	354	80	57	88	1.14639	1.57785	0.773188	0.762063	Oligodendrocyte precursor cells	3.72942e-19
INAVA	332	63	44	96	1.06565	1.47586	0.747513	0.795486	Oligodendrocyte precursor cells	1.46945e-14
KIF21B	66	7	14	24	1.15615	1.55959	0.587075	0.596281	Oligodendrocyte precursor cells	0.000728869
AL358473.1	32	7	6	9	0.901145	1.45187	0.626167	0.674714	Oligodendrocyte precursor cells	0.00135994
ASCL5	9	3	5	5	1.29829	1.80143	0.627097	0.493226	Oligodendrocyte precursor cells	0.00664146
IGFN1	56	14	17	22	1.04944	2.4116	0.70617	0.675551	Oligodendrocyte precursor cells	1.06599e-06
TNNT2	77	22	6	17	1.20288	1.62565	0.503801	0.614197	Oligodendrocyte precursor cells	6.41159e-06
PHLDA3	1146	270	139	199	3.04732	2.58627	3.37021	2.61353	Neural progenitor cells	3.71615e-12
CSRP1	331	70	58	82	1.70216	1.8858	1.02438	1.25891	Oligodendrocyte precursor cells	5.67706e-07
NAV1	357	82	46	107	1.19719	1.66333	0.80863	0.72949	Oligodendrocyte precursor cells	1.02485e-20
IPO9-AS1	19	2	4	7	0.757664	1.66168	0.625898	0.484942	Oligodendrocyte precursor cells	0.0115009
IPO9	452	108	84	133	1.19171	1.80054	0.968072	0.85797	Oligodendrocyte precursor cells	7.77307e-30
SHISA4	489	106	98	146	1.36735	1.75322	1.05882	0.971646	Oligodendrocyte precursor cells	3.0787e-19
AL513217.1	26	6	2	5	0.786301	1.76106	0.691706	0.573309	Oligodendrocyte precursor cells	9.0438e-05
LMOD1	36	16	3	4	1.19456	1.63996	0.58051	0.605689	Oligodendrocyte precursor cells	5.13485e-06
TIMM17A	1038	272	133	201	2.70017	2.43145	2.0064	2.06385	Neurons	3.6899e-17
RNPEP	780	145	128	189	1.89301	1.79997	1.57716	1.36685	Neurons	0.0147765
ELF3-AS1	32	3	5	10	1.06545	1.7034	0.479795	0.508591	Oligodendrocyte precursor cells	0.0107318
ELF3	99	13	15	31	1.368	1.70983	0.645661	0.615677	Oligodendrocyte precursor cells	0.00097196
ARL8A	947	216	134	200	2.39952	2.22596	2.54963	2.105	Neural progenitor cells	5.87826e-09
PTPN7	34	16	18	16	0.861503	1.92603	0.85681	0.63781	Oligodendrocyte precursor cells	3.30611e-07
LGR6	8	2	4	6	0.989168	1.45481	0.561159	0.625828	Oligodendrocyte precursor cells	0.0148014
UBE2T	450	80	67	119	1.5457	1.74889	1.25445	1.4727	Oligodendrocyte precursor cells	8.69407e-08
PPP1R12B	79	15	12	22	0.863802	1.57057	0.478672	0.580543	Oligodendrocyte precursor cells	2.83445e-06
KDM5B	705	158	116	170	1.72366	1.95076	1.35737	1.02576	Oligodendrocyte precursor cells	3.11569e-18
PCAT6	475	101	76	116	1.20014	1.75684	0.892984	0.967043	Oligodendrocyte precursor cells	2.48534e-21
RABIF	667	157	99	168	1.55793	2.0113	0.974362	1.0737	Oligodendrocyte precursor cells	6.46437e-27
KLHL12	393	52	94	125	1.27782	1.5397	0.834097	0.81097	Oligodendrocyte precursor cells	9.78101e-11
ADIPOR1	957	241	134	201	2.43552	2.20847	2.08574	2.00092	Neurons	0.000255988
CYB5R1	651	112	114	166	1.57077	1.74353	1.28768	1.19013	Oligodendrocyte precursor cells	1.54251e-10
TMEM183A	887	250	134	198	2.14286	2.38155	1.69944	1.61678	Oligodendrocyte precursor cells	1.11839e-18
ADORA1	88	18	20	21	0.955013	1.42565	0.592491	0.560706	Oligodendrocyte precursor cells	9.05033e-07
CHI3L1	45	8	2	7	1.29676	1.48575	0.465851	0.511318	Oligodendrocyte precursor cells	0.00825251
BTG2	405	78	102	102	1.4906	2.02954	1.25966	1.08189	Oligodendrocyte precursor cells	1.51327e-15
ATP2B4	367	64	31	71	1.16572	1.682	1.06435	0.685914	Oligodendrocyte precursor cells	1.26854e-16
ZC3H11A	17	6	4	4	0.706433	1.99588	0.642559	0.633296	Oligodendrocyte precursor cells	0.000502492
SNRPE	1330	342	159	205	4.03986	3.93153	3.55999	3.76098	Neurons	4.07902e-08
SOX13	60	8	17	32	0.998393	1.09238	0.551372	0.663352	Oligodendrocyte precursor cells	0.00537507
ETNK2	380	50	102	113	1.1423	1.57412	0.881982	0.873783	Oligodendrocyte precursor cells	1.17384e-11
KISS1	268	49	22	69	1.27323	1.83545	0.681166	0.986962	Oligodendrocyte precursor cells	3.47263e-10
GOLT1A	25	3	8	9	0.87131	1.55709	0.51447	0.709815	Oligodendrocyte precursor cells	0.00430607
PLEKHA6	30	10	8	5	0.632718	1.38323	0.614985	0.51586	Oligodendrocyte precursor cells	3.61502e-06
PPP1R15B	268	61	56	77	0.970227	1.69183	0.794747	0.702072	Oligodendrocyte precursor cells	3.00029e-20
PIK3C2B	21	10	6	6	0.722735	1.43611	0.441219	0.537896	Oligodendrocyte precursor cells	5.47066e-07
MDM4	349	94	94	109	1.20072	1.88615	1.07006	1.01003	Oligodendrocyte precursor cells	3.07668e-20
LRRN2	100	17	28	33	0.837102	1.36509	0.617445	0.649371	Oligodendrocyte precursor cells	2.46601e-06
NFASC	222	30	46	63	0.994738	1.64188	0.723775	0.680062	Oligodendrocyte precursor cells	2.04509e-11
CNTN2	15	9	2	4	1.09356	1.82911	0.674295	0.677209	Oligodendrocyte precursor cells	7.84077e-05
TMEM81	27	5	8	5	0.917891	1.17228	0.496266	0.707159	Oligodendrocyte precursor cells	0.0103637
RBBP5	337	64	86	90	1.22055	1.75006	0.943874	0.755794	Oligodendrocyte precursor cells	1.17377e-16
DSTYK	265	56	69	62	1.1194	1.59401	0.796807	0.717297	Oligodendrocyte precursor cells	1.06741e-15
TMCC2	56	10	16	21	0.916523	2.05686	0.669903	0.524944	Oligodendrocyte precursor cells	9.09949e-06
NUAK2	250	38	56	78	1.11409	1.63065	0.748271	0.769138	Oligodendrocyte precursor cells	2.52406e-11
KLHDC8A	59	10	8	21	0.984332	1.44192	0.523902	0.634792	Oligodendrocyte precursor cells	4.49776e-05
LEMD1	102	17	8	27	1.16402	1.54261	0.600601	0.750223	Oligodendrocyte precursor cells	6.15545e-05
CDK18	148	18	30	52	0.942945	1.50254	0.595602	0.773063	Oligodendrocyte precursor cells	1.29999e-07
MFSD4A	29	3	11	10	0.9201	1.41215	0.595292	0.555972	Oligodendrocyte precursor cells	0.0140104
ELK4	143	34	33	43	0.783259	1.36921	0.560922	0.603637	Oligodendrocyte precursor cells	2.28708e-13
SLC45A3	175	26	51	56	0.988644	1.3496	0.664627	0.669894	Oligodendrocyte precursor cells	1.88065e-08
NUCKS1	1197	317	145	206	3.40548	2.909	2.93602	3.23216	Neurons	1.25504e-13
RAB29	670	138	119	187	1.60837	1.82767	1.46118	1.28395	Oligodendrocyte precursor cells	6.47122e-12
SLC41A1	228	46	52	72	1.01571	1.59828	0.821908	0.769312	Oligodendrocyte precursor cells	2.26503e-14
FAM72A	66	7	15	17	0.94849	1.63085	0.497258	0.60221	Oligodendrocyte precursor cells	0.000527329
SRGAP2	276	66	39	52	0.995504	1.58735	0.715385	0.728246	Oligodendrocyte precursor cells	8.95146e-17
IKBKE	447	90	40	114	1.26213	1.8175	0.813111	0.821566	Oligodendrocyte precursor cells	2.09838e-23
RASSF5	158	27	17	31	1.07201	1.51639	0.54568	0.609026	Oligodendrocyte precursor cells	1.06107e-09
EIF2D	552	93	101	166	1.38097	1.79219	1.07997	1.03477	Oligodendrocyte precursor cells	5.49798e-16
DYRK3	165	31	53	64	1.24174	1.7538	0.787798	0.619885	Oligodendrocyte precursor cells	1.72299e-08
MAPKAPK2	765	168	128	189	1.77985	1.85859	1.4473	1.4587	Oligodendrocyte precursor cells	4.09943e-09
FCMR	21	2	5	14	1.00429	1.66046	0.609006	0.596556	Oligodendrocyte precursor cells	0.0388261
PFKFB2	86	23	22	16	0.911231	1.5389	0.892892	0.554217	Oligodendrocyte precursor cells	2.47651e-08
YOD1	150	29	26	36	0.915189	1.55492	0.593145	0.595923	Oligodendrocyte precursor cells	7.89928e-12
C4BPB	450	107	33	88	1.74103	2.28237	0.704059	1.11292	Oligodendrocyte precursor cells	2.12655e-15
CD55	593	105	93	152	1.6902	1.99793	1.08095	1.23005	Oligodendrocyte precursor cells	1.5329e-12
CR1	10	3	1	1	0.740526	1.43165	0.535259	0.442983	Oligodendrocyte precursor cells	0.0124816
CD46	447	102	78	116	1.35227	1.79195	0.955696	0.80396	Oligodendrocyte precursor cells	1.83395e-20
MIR29B2CHG	15	5	2	2	0.899458	1.63811	0.504668	0.512554	Oligodendrocyte precursor cells	0.0029562
CD34	39	2	3	6	0.855588	1.8806	0.525671	0.463607	Oligodendrocyte precursor cells	0.0138159
PLXNA2	79	24	11	26	0.820653	1.81402	0.857698	0.613671	Oligodendrocyte precursor cells	1.18353e-11
CAMK1G	50	5	5	11	0.949763	1.4076	1.20643	0.55675	Oligodendrocyte precursor cells	0.00607357
LAMB3	54	7	10	18	0.963835	1.31691	0.47431	0.579001	Oligodendrocyte precursor cells	0.00173887
AL031316.1	81	8	17	44	1.00833	1.3506	0.791355	0.735882	Oligodendrocyte precursor cells	0.00115151
G0S2	812	171	129	201	2.77244	2.63624	2.19172	2.82143	Microglial cells	0.0394437
C1orf74	104	22	39	36	0.894147	1.61379	0.573466	0.678606	Oligodendrocyte precursor cells	2.47716e-10
UTP25	331	84	88	90	1.27503	1.74511	0.918433	0.697033	Oligodendrocyte precursor cells	6.81801e-20
SYT14	131	16	49	38	0.983078	1.47889	0.730124	0.646644	Oligodendrocyte precursor cells	9.52575e-06
SERTAD4-AS1	435	110	38	125	1.45089	1.88852	0.912607	1.19353	Oligodendrocyte precursor cells	1.67487e-15
SERTAD4	93	13	6	28	0.893555	1.4102	1.00019	0.688155	Oligodendrocyte precursor cells	3.25268e-06
HHAT	207	43	36	62	1.07624	1.56782	0.745821	0.692176	Oligodendrocyte precursor cells	7.04881e-14
RCOR3	396	78	100	121	1.20994	1.56179	1.02542	0.826187	Oligodendrocyte precursor cells	3.47721e-17
TRAF5	112	29	30	42	0.98867	1.69605	0.644485	0.661369	Oligodendrocyte precursor cells	1.19024e-11
LINC00467	721	187	112	187	1.75699	2.11666	1.37911	1.4133	Oligodendrocyte precursor cells	1.85072e-19
SLC30A1	479	106	100	127	1.4123	1.8556	1.22391	0.984198	Oligodendrocyte precursor cells	7.31799e-19
LPGAT1	352	51	65	111	1.13054	1.56645	0.69788	0.759056	Oligodendrocyte precursor cells	1.98393e-12
INTS7	99	25	41	63	1.06166	1.49539	0.641791	0.69098	Oligodendrocyte precursor cells	1.99832e-09
DTL	33	6	20	27	1.39719	2.04515	0.730599	0.830777	Oligodendrocyte precursor cells	0.00459702
AL451060.1	45	7	9	13	0.83375	1.93395	0.453021	0.551756	Oligodendrocyte precursor cells	0.00014116
PPP2R5A	203	30	30	59	0.964981	1.41399	0.661246	0.644086	Oligodendrocyte precursor cells	2.05796e-09
TMEM206	466	75	103	142	1.35581	1.86575	1.01838	0.959216	Oligodendrocyte precursor cells	5.25447e-20
NENF	850	223	129	199	2.21511	2.26766	1.96421	1.99058	Oligodendrocyte precursor cells	0.000532783
AC092803.2	128	29	43	59	1.04845	1.85943	0.727368	0.647036	Oligodendrocyte precursor cells	2.3217e-11
ATF3	722	145	129	179	2.31563	2.23113	2.54505	1.9271	Neural progenitor cells	9.71108e-06
BATF3	265	31	52	113	1.05248	1.51441	0.779095	0.876703	Oligodendrocyte precursor cells	4.06932e-09
NSL1	627	98	110	160	1.51373	1.82925	1.2187	1.06245	Oligodendrocyte precursor cells	3.11752e-16
TATDN3	341	56	80	96	1.22718	1.70092	0.809179	0.792773	Oligodendrocyte precursor cells	2.2512e-15
FLVCR1-DT	145	29	21	39	0.837544	1.53851	0.658013	0.577828	Oligodendrocyte precursor cells	1.54089e-12
FLVCR1	148	22	31	44	0.928555	1.6584	0.636775	0.623924	Oligodendrocyte precursor cells	2.60816e-07
ANGEL2	248	34	71	84	1.04236	1.68858	0.782066	0.732113	Oligodendrocyte precursor cells	3.9902e-13
RPS6KC1	216	41	56	55	0.99148	1.53274	0.759311	0.61897	Oligodendrocyte precursor cells	1.13178e-13
PROX1	13	4	8	5	1.37186	1.85652	0.905864	0.532185	Oligodendrocyte precursor cells	0.0216989
SMYD2	630	102	92	165	1.48744	1.79572	0.991121	1.08652	Oligodendrocyte precursor cells	1.97608e-17
PTPN14	557	116	88	130	1.36203	1.88295	0.862178	1.05055	Oligodendrocyte precursor cells	4.70762e-26
CENPF	241	45	73	88	1.96803	2.43669	1.59696	1.82857	Oligodendrocyte precursor cells	0.000184598
KCTD3	305	42	70	101	1.1706	1.67017	0.785938	0.764677	Oligodendrocyte precursor cells	1.27274e-11
ESRRG	18	2	0	5	0.983106	1.77285		0.567503	Oligodendrocyte precursor cells	0.0272743
GPATCH2	445	96	95	126	1.32804	1.94682	0.950058	0.884713	Oligodendrocyte precursor cells	3.38412e-20
SPATA17	129	16	40	58	1.0853	1.46396	0.609396	0.799561	Oligodendrocyte precursor cells	6.93057e-07
RRP15	755	204	119	178	1.81704	2.00747	1.37086	1.32445	Oligodendrocyte precursor cells	4.56464e-19
TGFB2-AS1	59	7	3	10	0.777584	1.29799	0.558185	0.624868	Oligodendrocyte precursor cells	0.000286397
TGFB2	494	115	49	97	1.39082	1.87277	0.918186	0.917817	Oligodendrocyte precursor cells	3.95652e-21
C1orf143	126	17	7	23	1.09414	1.40572	0.475481	0.917029	Oligodendrocyte precursor cells	7.65184e-05
LYPLAL1	913	222	137	193	2.25532	2.19969	2.00977	1.77315	Neurons	0.0373084
EPRS	799	170	115	182	1.96029	1.92497	1.20137	1.30707	Neurons	8.30171e-05
BPNT1	418	63	45	95	1.37779	1.53392	0.824089	0.713786	Oligodendrocyte precursor cells	7.35896e-11
IARS2	619	142	117	167	1.62597	1.86778	1.19918	1.10134	Oligodendrocyte precursor cells	1.22114e-19
RAB3GAP2	472	121	90	132	1.27079	1.81629	1.00352	0.925012	Oligodendrocyte precursor cells	4.94958e-29
MARK1	95	16	34	46	0.944714	1.51069	0.638348	0.578968	Oligodendrocyte precursor cells	3.4003e-08
C1orf115	63	12	21	20	0.988754	1.67519	0.539344	0.644517	Oligodendrocyte precursor cells	6.95851e-07
MARC2	95	9	21	28	1.0027	1.57412	0.710939	0.668241	Oligodendrocyte precursor cells	0.000175813
MARC1	220	33	51	65	1.13838	1.93387	0.67069	0.707865	Oligodendrocyte precursor cells	5.35391e-13
HLX	111	21	12	33	1.1504	1.68138	0.599456	0.676165	Oligodendrocyte precursor cells	5.13944e-07
AL445470.1	23	2	2	11	0.680159	2.00057	1.62622	0.584508	Oligodendrocyte precursor cells	0.017855
DUSP10	308	41	54	98	1.33481	1.63406	0.833248	0.781283	Oligodendrocyte precursor cells	8.6269e-10
LINC01705	77	11	18	28	1.03358	1.62889	0.725966	0.743281	Oligodendrocyte precursor cells	0.000169184
AL356108.1	12	3	1	1	0.943957	1.41505	0.373056	0.467652	Oligodendrocyte precursor cells	0.0222868
TAF1A	179	18	46	57	1.15628	1.46605	0.725391	0.666081	Oligodendrocyte precursor cells	1.10188e-05
TAF1A-AS1	93	17	30	31	0.925806	1.5594	0.579678	0.665863	Oligodendrocyte precursor cells	1.54049e-07
MIA3	289	72	73	84	1.1463	1.75476	0.873719	0.731636	Oligodendrocyte precursor cells	7.21506e-21
AL592148.3	25	6	4	10	1.17463	1.31317	1.01956	0.540544	Oligodendrocyte precursor cells	0.00521892
AIDA	689	143	111	189	1.67242	1.73849	1.28277	1.31329	Oligodendrocyte precursor cells	4.58315e-08
BROX	548	140	108	159	1.3404	1.82579	1.07161	1.04732	Oligodendrocyte precursor cells	1.73901e-24
AL392172.1	322	62	48	89	1.09667	1.69167	0.817979	0.789705	Oligodendrocyte precursor cells	3.57753e-19
DISP1	32	8	8	10	1.09573	1.94833	0.546969	0.515199	Oligodendrocyte precursor cells	0.00034456
CAPN2	1199	298	144	205	3.23392	2.66942	2.36693	2.73415	Neurons	1.73995e-29
TP53BP2	238	51	66	76	1.15084	1.61475	0.683395	0.666215	Oligodendrocyte precursor cells	2.63333e-14
FBXO28	304	54	90	98	1.15299	1.70465	0.793462	0.707523	Oligodendrocyte precursor cells	2.59363e-17
DEGS1	780	169	115	187	2.04185	1.99916	1.31155	1.29862	Neurons	8.21347e-09
NVL	348	59	86	113	1.30296	1.65257	0.846635	0.808693	Oligodendrocyte precursor cells	5.81095e-14
CNIH4	1132	347	159	204	3.59904	3.73788	3.40734	3.3394	Oligodendrocyte precursor cells	5.31969e-08
WDR26	541	121	87	129	1.3886	1.82347	0.863049	0.947916	Oligodendrocyte precursor cells	3.13624e-23
CNIH3	239	44	50	75	1.10023	1.6238	0.720627	0.710611	Oligodendrocyte precursor cells	2.06841e-13
DNAH14	515	98	115	154	1.36421	1.7295	1.19275	1.04731	Oligodendrocyte precursor cells	5.83755e-17
LBR	458	90	84	145	1.24278	1.67332	0.921698	1.01743	Oligodendrocyte precursor cells	7.98546e-19
ENAH	881	247	134	193	2.20072	2.34654	1.60549	1.53733	Oligodendrocyte precursor cells	2.15757e-14
SRP9	1052	310	140	203	2.80439	2.74212	2.13991	2.24791	Neurons	1.39055e-09
EPHX1	602	112	94	135	1.66521	1.84395	0.997112	1.01999	Oligodendrocyte precursor cells	2.81753e-14
AL591895.1	23	7	7	8	0.728817	1.67688	0.546193	0.57379	Oligodendrocyte precursor cells	2.89927e-06
TMEM63A	128	24	36	45	0.968534	1.78399	0.661277	0.626019	Oligodendrocyte precursor cells	7.95019e-10
PYCR2	706	124	112	182	1.69896	1.84867	1.27034	1.30536	Oligodendrocyte precursor cells	4.81418e-12
LEFTY2	14	3	3	3	1.17324	2.07131	0.642436	0.636886	Oligodendrocyte precursor cells	0.00581642
SDE2	258	36	61	71	1.13183	1.48604	0.835431	0.648403	Oligodendrocyte precursor cells	1.58659e-09
H3F3A	1619	369	160	208	4.91227	4.67311	4.29693	4.69219	Neurons	2.73356e-18
LINC01703	53	7	23	24	1.15367	1.35875	0.660593	0.579037	Oligodendrocyte precursor cells	0.0018135
ACBD3	807	182	125	184	1.9558	1.93145	1.45974	1.26453	Neurons	7.61412e-05
MIXL1	41	17	14	16	1.21693	1.59492	0.672599	0.61401	Oligodendrocyte precursor cells	3.04129e-07
LIN9	44	9	18	23	1.19888	1.45019	0.573123	0.581826	Oligodendrocyte precursor cells	5.42487e-05
PARP1	813	150	120	194	1.95029	1.94477	1.31445	1.61859	Neurons	0.00523592
ITPKB	94	18	31	28	0.923409	1.41059	0.645971	0.609954	Oligodendrocyte precursor cells	1.39161e-07
PSEN2	335	50	72	128	1.12047	1.61516	0.899076	0.743856	Oligodendrocyte precursor cells	7.12293e-14
COQ8A	112	19	55	44	1.3437	1.49595	0.713612	0.65656	Oligodendrocyte precursor cells	1.35408e-05
CDC42BPA	351	51	70	104	1.17991	1.88672	0.784259	0.792941	Oligodendrocyte precursor cells	7.98e-17
ZNF678	48	9	10	15	0.735902	1.72687	0.502414	0.499982	Oligodendrocyte precursor cells	1.91949e-05
SNAP47	663	138	125	182	1.5353	1.92304	1.34534	1.12461	Oligodendrocyte precursor cells	1.90664e-20
JMJD4	435	78	95	144	1.27771	1.72511	0.917795	0.882883	Oligodendrocyte precursor cells	3.20433e-17
ARF1	1319	323	140	204	3.76382	3.01591	3.22706	3.48855	Neurons	5.29595e-33
MRPL55	1051	311	148	203	2.99443	2.83739	2.9412	2.63598	Neurons	0.00888767
GUK1	1409	360	159	205	4.44216	4.27801	3.3703	3.9242	Neurons	5.26417e-30
GJC2	24	4	7	5	0.903908	1.2856	0.479487	0.501275	Oligodendrocyte precursor cells	0.0095817
IBA57	55	14	19	25	0.877475	1.736	0.710642	0.555181	Oligodendrocyte precursor cells	7.29144e-07
OBSCN-AS1	20	7	6	6	1.06898	1.61311	0.563371	0.586153	Oligodendrocyte precursor cells	0.000302304
OBSCN	81	25	12	9	0.874578	1.836	0.54605	0.542193	Oligodendrocyte precursor cells	2.39609e-11
AL353593.1	14	4	7	1	0.674394	1.18323	0.43579	0.731046	Oligodendrocyte precursor cells	0.00126002
TRIM11	343	60	88	108	1.23911	1.7419	0.882551	0.788628	Oligodendrocyte precursor cells	4.84407e-15
TRIM17	55	8	5	15	0.834934	1.5345	0.580096	0.572154	Oligodendrocyte precursor cells	0.00125797
HIST3H2A	631	138	96	138	1.7899	2.09611	1.51299	1.17407	Oligodendrocyte precursor cells	4.12628e-14
HIST3H2BB	21	6	4	5	1.28727	1.75728	0.612994	0.660391	Oligodendrocyte precursor cells	0.00555807
RNF187	1057	252	142	204	2.67677	2.33573	2.80494	2.58412	Neural progenitor cells	5.7678e-06
RHOU	286	58	49	63	1.26364	1.47462	0.802856	0.721184	Oligodendrocyte precursor cells	3.53499e-11
RAB4A	846	230	130	199	2.00305	2.2406	1.65253	1.61981	Oligodendrocyte precursor cells	2.49964e-17
CCSAP	85	16	25	25	0.966854	1.54807	0.860994	0.602028	Oligodendrocyte precursor cells	5.12172e-05
NUP133	272	42	62	87	1.09942	1.59426	0.773875	0.701796	Oligodendrocyte precursor cells	2.94788e-14
ABCB10	126	21	27	52	1.04151	1.24519	0.682048	0.612076	Oligodendrocyte precursor cells	1.10923e-06
TAF5L	157	14	31	56	0.911155	1.44729	0.569552	0.655019	Oligodendrocyte precursor cells	1.23522e-06
URB2	56	7	8	19	0.809663	1.05965	0.569858	0.607083	Oligodendrocyte precursor cells	0.00415777
GALNT2	556	144	77	137	1.38349	1.8498	0.865824	0.946093	Oligodendrocyte precursor cells	2.29324e-29
PGBD5	29	8	9	17	0.992717	1.86079	0.530765	0.611675	Oligodendrocyte precursor cells	9.45451e-05
COG2	343	70	57	91	1.28937	1.64377	0.737637	0.688922	Oligodendrocyte precursor cells	1.54748e-16
AGT	46	10	3	6	0.97502	2.13694	0.449438	0.481519	Oligodendrocyte precursor cells	5.04077e-05
C1orf198	599	145	98	157	1.53269	1.85864	1.02634	0.955749	Oligodendrocyte precursor cells	7.55474e-24
AL118511.1	44	6	9	18	0.874136	1.36202	0.463715	0.644344	Oligodendrocyte precursor cells	0.000459485
TTC13	87	14	23	30	0.929434	1.37085	0.645139	0.631865	Oligodendrocyte precursor cells	4.57681e-05
ARV1	508	81	74	130	1.31475	1.66853	0.927985	0.85109	Oligodendrocyte precursor cells	1.67914e-14
FAM89A	587	144	116	136	1.56094	1.94553	1.31965	1.12375	Oligodendrocyte precursor cells	1.15426e-18
C1orf131	564	126	96	149	1.46868	1.80363	0.981213	0.909121	Oligodendrocyte precursor cells	1.10385e-22
GNPAT	665	134	121	186	1.55934	1.76844	1.30009	1.26467	Oligodendrocyte precursor cells	1.00484e-12
EXOC8	94	21	26	29	0.895779	1.59078	0.714973	0.82625	Oligodendrocyte precursor cells	1.57123e-08
SPRTN	306	51	61	84	1.12741	1.63514	0.711874	0.691847	Oligodendrocyte precursor cells	1.36579e-14
EGLN1	579	115	88	149	1.41337	1.70873	1.01638	0.916352	Oligodendrocyte precursor cells	6.67617e-17
AL445524.1	442	126	56	96	1.29985	1.89316	0.97274	0.89719	Oligodendrocyte precursor cells	2.55828e-28
TSNAX	710	129	106	174	1.68586	1.72873	1.2138	1.24363	Oligodendrocyte precursor cells	5.29282e-10
DISC1	77	15	9	15	0.852516	1.68649	0.650188	0.547252	Oligodendrocyte precursor cells	1.25456e-07
SIPA1L2	65	21	14	15	1.06192	1.55762	0.591923	0.547954	Oligodendrocyte precursor cells	2.83002e-07
PCNX2	249	57	39	56	1.05182	1.72984	0.755504	0.683339	Oligodendrocyte precursor cells	3.31525e-18
MAP3K21	25	2	6	10	1.23175	1.90213	0.627702	0.75144	Oligodendrocyte precursor cells	0.0371993
KCNK1	233	24	42	59	1.16141	1.65323	0.714143	0.789248	Oligodendrocyte precursor cells	4.32968e-07
SLC35F3	41	4	3	9	0.870673	1.51274	0.541314	0.54925	Oligodendrocyte precursor cells	0.0026538
AL355472.1	71	13	13	29	0.901737	1.50393	0.623682	0.63064	Oligodendrocyte precursor cells	1.52721e-06
COA6	852	226	135	199	2.10896	2.21135	1.6882	1.73927	Oligodendrocyte precursor cells	5.05648e-11
TARBP1	106	33	13	21	0.906953	1.57176	0.527769	0.583824	Oligodendrocyte precursor cells	6.38352e-11
IRF2BP2	596	150	126	162	1.45939	1.86207	1.61501	1.10147	Oligodendrocyte precursor cells	2.60888e-19
AL391832.2	22	2	4	7	0.65505	0.924063	0.446999	0.560043	Oligodendrocyte precursor cells	0.0446262
RBM34	186	35	34	49	1.07508	1.54843	0.555607	0.619697	Oligodendrocyte precursor cells	1.21842e-11
ARID4B	746	183	122	183	1.74064	1.96277	1.50071	1.27814	Oligodendrocyte precursor cells	1.96321e-16
GGPS1	694	146	123	180	1.59685	1.84876	1.32742	1.23087	Oligodendrocyte precursor cells	2.29928e-15
TBCE_ENSG00000285053	118	26	24	33	1.03778	1.68408	0.561962	0.683999	Oligodendrocyte precursor cells	1.46614e-08
TBCE_ENSG00000284770	155	22	32	32	1.10306	1.73374	0.705436	0.617056	Oligodendrocyte precursor cells	4.06544e-08
B3GALNT2	166	35	30	53	0.93684	1.74726	0.778237	0.583338	Oligodendrocyte precursor cells	1.78102e-13
GNG4	158	19	22	55	0.88855	1.60764	0.632344	0.693796	Oligodendrocyte precursor cells	9.63537e-08
LYST	162	34	28	34	0.908275	1.48698	0.696712	0.614163	Oligodendrocyte precursor cells	3.57403e-11
NID1	138	33	27	42	0.888285	1.5662	0.792455	0.633023	Oligodendrocyte precursor cells	1.43177e-10
GPR137B	272	46	68	93	1.11548	1.49657	0.863515	0.78278	Oligodendrocyte precursor cells	4.36091e-11
ERO1B	64	15	17	22	0.828488	1.91059	0.548166	0.519755	Oligodendrocyte precursor cells	1.6821e-07
EDARADD	22	2	6	8	0.923335	1.64018	0.503197	0.59576	Oligodendrocyte precursor cells	0.0308357
LGALS8	253	39	58	76	1.13337	1.65688	0.87991	0.78197	Oligodendrocyte precursor cells	1.08592e-12
HEATR1	226	32	47	67	0.894097	1.51197	0.720568	0.662145	Oligodendrocyte precursor cells	1.79661e-13
ACTN2	34	17	11	10	1.09304	1.71316	0.953324	0.512762	Oligodendrocyte precursor cells	3.57691e-05
MTR	404	114	62	97	1.09782	1.89255	0.975503	0.815913	Oligodendrocyte precursor cells	1.06801e-32
CHRM3	60	9	15	16	1.03929	1.53309	0.494772	0.619071	Oligodendrocyte precursor cells	0.000487582
FMN2	49	8	4	15	0.740803	1.45665	0.393368	0.614602	Oligodendrocyte precursor cells	0.00010226
RGS7	131	13	2	16	0.989598	1.60607	0.742009	0.62117	Oligodendrocyte precursor cells	1.80033e-05
AL359764.1	30	4	8	14	0.902967	1.39354	0.595375	0.603638	Oligodendrocyte precursor cells	0.00401787
FH	726	106	114	184	1.90063	1.82882	1.26703	1.2243	Neurons	6.84831e-07
OPN3	637	125	92	166	1.509	1.87092	0.979726	1.21013	Oligodendrocyte precursor cells	2.4957e-17
CHML	277	63	33	58	0.990071	1.61066	0.967076	0.717076	Oligodendrocyte precursor cells	2.66423e-17
EXO1	12	2	3	16	1.39624	2.04665	0.515651	0.65163	Oligodendrocyte precursor cells	0.0108297
PLD5	13	4	3	2	0.698928	1.45122	0.654107	0.516114	Oligodendrocyte precursor cells	0.00250142
CEP170	559	116	76	135	1.43536	1.77274	0.945764	0.94348	Oligodendrocyte precursor cells	5.03171e-19
SDCCAG8	643	142	111	170	1.618	2.04621	1.14192	1.16599	Oligodendrocyte precursor cells	6.96162e-20
AKT3	337	75	73	102	1.06902	1.67539	0.800141	0.804757	Oligodendrocyte precursor cells	4.7332e-23
ZBTB18	134	30	11	26	0.863196	1.54078	0.722658	0.573208	Oligodendrocyte precursor cells	1.62314e-11
ADSS	586	120	108	157	1.53537	1.70839	1.08396	0.988124	Oligodendrocyte precursor cells	4.65635e-16
DESI2	664	141	110	176	1.56089	1.80252	1.1804	1.15042	Oligodendrocyte precursor cells	1.25178e-14
COX20	1073	333	150	203	3.33785	3.45073	2.5096	2.61337	Oligodendrocyte precursor cells	9.99534e-12
HNRNPU	1055	253	138	204	2.54133	2.32036	2.19176	2.04299	Neurons	0.000619865
AL356512.1	11	2	0	1	0.913983	1.48818		0.431396	Oligodendrocyte precursor cells	0.015417
EFCAB2	439	94	69	131	1.18843	1.56978	1.01233	0.875722	Oligodendrocyte precursor cells	1.10746e-16
KIF26B	21	6	8	5	0.888105	1.40679	0.961517	0.50276	Oligodendrocyte precursor cells	0.000425307
SMYD3	514	99	72	139	1.49285	1.83893	0.700848	0.94485	Oligodendrocyte precursor cells	1.34528e-21
TFB2M	354	60	82	110	1.19941	1.64719	0.861787	0.789079	Oligodendrocyte precursor cells	3.17226e-16
CNST	278	72	57	72	1.00783	1.62475	0.896248	0.66836	Oligodendrocyte precursor cells	3.63486e-21
SCCPDH	831	155	125	192	1.99913	1.92071	1.54984	1.47338	Neurons	0.00208457
AHCTF1	280	48	54	78	1.0857	1.60177	0.725999	0.684589	Oligodendrocyte precursor cells	2.24056e-14
ZNF695	36	6	13	15	1.05135	1.60343	0.763099	0.688706	Oligodendrocyte precursor cells	0.010994
ZNF670	151	24	53	59	1.13044	1.70529	0.693046	0.624086	Oligodendrocyte precursor cells	3.94865e-09
ZNF669	112	25	35	30	1.00996	1.66712	0.666243	0.725831	Oligodendrocyte precursor cells	1.98577e-09
ZNF124	110	19	20	41	0.942177	1.49185	0.587121	0.609981	Oligodendrocyte precursor cells	1.84243e-08
AL390728.6	120	26	17	28	0.802604	1.47021	0.531892	0.627519	Oligodendrocyte precursor cells	2.60561e-11
ZNF496	258	48	71	81	0.991596	1.61054	0.825011	0.696475	Oligodendrocyte precursor cells	1.02759e-16
NLRP3	19	5	3	12	0.630736	1.13795	0.393641	0.581172	Oligodendrocyte precursor cells	0.00764119
TRIM58	141	24	28	56	1.0888	1.89964	0.608258	0.613458	Oligodendrocyte precursor cells	1.60808e-09
SH3BP5L	288	63	61	99	1.08923	1.60571	0.730259	0.743649	Oligodendrocyte precursor cells	1.83066e-18
ZNF672	251	41	75	95	1.0566	1.50429	0.791175	0.670666	Oligodendrocyte precursor cells	7.14625e-14
ZNF692	146	25	51	55	0.928026	1.52914	0.672392	0.63241	Oligodendrocyte precursor cells	5.56031e-09
PGBD2	75	19	20	22	0.969553	1.68057	0.527946	0.596941	Oligodendrocyte precursor cells	1.04318e-07
FAM110C	98	19	32	17	1.03197	1.33141	0.578459	0.643646	Oligodendrocyte precursor cells	2.97623e-06
SH3YL1	241	47	62	102	1.01242	1.5169	0.741157	0.707026	Oligodendrocyte precursor cells	2.10409e-13
ACP1	1043	296	140	206	2.8334	2.64235	2.26255	2.61566	Neurons	1.16075e-05
ALKAL2	284	45	41	104	1.09417	1.56715	0.771472	0.842593	Oligodendrocyte precursor cells	6.67203e-12
TMEM18	625	153	113	182	1.50647	1.91762	1.17625	1.22486	Oligodendrocyte precursor cells	1.96267e-22
AC116609.3	13	3	2	2	0.79504	1.39391	0.541133	0.419573	Oligodendrocyte precursor cells	0.0194879
PXDN	610	156	91	168	1.48004	1.91623	1.15256	1.08395	Oligodendrocyte precursor cells	2.37642e-25
EIPR1	599	97	109	171	1.49073	1.68606	1.09484	1.05574	Oligodendrocyte precursor cells	2.25992e-13
TRAPPC12	325	50	79	109	1.2537	1.58734	0.747926	0.737937	Oligodendrocyte precursor cells	4.33268e-11
ADI1	732	164	87	161	1.761	1.95588	1.05331	1.07724	Oligodendrocyte precursor cells	2.05078e-16
AC231981.1	21	6	11	5	1.16732	2.12143	0.534908	0.666936	Oligodendrocyte precursor cells	0.00040747
RNASEH1	734	159	122	201	1.69989	1.86481	1.46925	1.60238	Oligodendrocyte precursor cells	1.60279e-09
RNASEH1-AS1	282	43	71	129	1.11427	1.59286	0.791577	0.847734	Oligodendrocyte precursor cells	1.00673e-14
RPS7	1864	372	162	213	5.72023	5.58359	5.68853	6.06889	Microglial cells	2.03613e-14
LINC01249	36	13	7	7	0.846079	1.59519	0.569202	0.525788	Oligodendrocyte precursor cells	3.36589e-06
SOX11	613	192	106	141	1.71884	2.24006	1.61554	1.1902	Oligodendrocyte precursor cells	2.52404e-22
CMPK2	68	9	6	13	1.19087	1.47316	0.564545	0.536196	Oligodendrocyte precursor cells	0.00527856
RSAD2	13	3	1	5	1.11806	1.23798	0.583789	0.622768	Oligodendrocyte precursor cells	0.0358048
RNF144A	28	6	9	15	1.07279	1.58452	0.540411	0.54043	Oligodendrocyte precursor cells	0.000983762
ID2	444	84	69	125	1.68726	2.02368	1.19037	1.22116	Oligodendrocyte precursor cells	3.51974e-09
KIDINS220	217	60	40	50	0.963357	1.77982	0.725943	0.662322	Oligodendrocyte precursor cells	9.96125e-22
MBOAT2	472	85	79	125	1.27524	1.69348	0.904274	0.842933	Oligodendrocyte precursor cells	7.84102e-19
ASAP2	410	70	63	102	1.12385	1.74416	0.88285	0.767335	Oligodendrocyte precursor cells	3.47922e-20
ITGB1BP1	911	272	139	202	2.48263	2.5197	1.84154	2.14698	Oligodendrocyte precursor cells	1.44638e-05
CPSF3	446	57	98	132	1.44346	1.68696	1.02261	0.8394	Oligodendrocyte precursor cells	4.18474e-09
IAH1	535	139	93	153	1.52422	1.967	1.22741	1.10911	Oligodendrocyte precursor cells	5.23863e-23
ADAM17	448	118	95	124	1.27837	1.83447	1.07218	0.938655	Oligodendrocyte precursor cells	1.56958e-26
AC073195.1	43	11	10	16	1.06662	1.38041	0.929511	0.598033	Oligodendrocyte precursor cells	0.000456784
YWHAQ	1296	317	139	206	3.71099	2.97491	2.92004	3.47063	Neurons	5.3413e-40
TAF1B	252	33	55	78	1.16042	1.571	0.775679	0.729731	Oligodendrocyte precursor cells	2.78072e-10
AC010969.2	78	11	12	18	1.02874	2.01194	0.519656	0.635934	Oligodendrocyte precursor cells	2.16677e-06
AC104794.2	130	32	40	72	0.965495	1.46754	0.810188	0.641253	Oligodendrocyte precursor cells	6.1244e-11
KLF11	147	12	61	61	1.01155	1.50495	0.71074	0.631117	Oligodendrocyte precursor cells	3.59367e-06
CYS1	108	10	29	39	0.90519	1.45798	0.65448	0.641935	Oligodendrocyte precursor cells	0.000124028
RRM2	79	11	31	51	1.56148	2.02418	1.02205	1.45686	Oligodendrocyte precursor cells	0.00480807
HPCAL1	803	170	113	184	1.93849	1.9572	1.18275	1.36134	Oligodendrocyte precursor cells	4.28631e-08
ODC1	814	194	138	198	2.10324	2.06825	2.31464	2.13337	Neural progenitor cells	1.57154e-06
AC007249.2	9	3	4	4	0.694417	1.74907	0.427211	0.545907	Oligodendrocyte precursor cells	0.00266643
NOL10	389	56	87	125	1.31537	1.67768	0.850548	0.905175	Oligodendrocyte precursor cells	1.02469e-12
RN7SL832P	12	2	3	2	0.818199	3.06855	0.518698	0.673918	Oligodendrocyte precursor cells	0.00845562
AC092687.3	15	5	1	3	1.14516	1.48897	0.587223	0.715733	Oligodendrocyte precursor cells	0.0167456
PDIA6	1113	297	134	205	3.0267	2.5955	2.18014	2.61945	Neurons	7.79401e-18
KCNF1	39	7	33	22	0.918252	1.55345	0.653188	0.633198	Oligodendrocyte precursor cells	0.000469619
PQLC3	338	50	60	105	1.07853	1.66374	0.903654	0.877058	Oligodendrocyte precursor cells	4.77321e-14
ROCK2	472	92	75	118	1.31582	1.75572	0.843092	0.865681	Oligodendrocyte precursor cells	8.45125e-20
E2F6	482	81	115	144	1.30238	1.67218	1.20442	1.00656	Oligodendrocyte precursor cells	2.63556e-15
GREB1	97	15	24	28	0.97979	1.39062	0.778555	0.660185	Oligodendrocyte precursor cells	2.46282e-06
LPIN1	187	33	45	58	0.968484	1.77495	0.668377	0.81691	Oligodendrocyte precursor cells	3.94798e-12
TRIB2	173	32	24	49	0.926475	1.67875	0.927707	0.667754	Oligodendrocyte precursor cells	6.8187e-13
FAM84A	93	12	19	24	1.01576	1.2478	0.592642	0.575633	Oligodendrocyte precursor cells	0.000178975
NBAS	280	49	74	96	1.10891	1.66085	0.803092	0.750649	Oligodendrocyte precursor cells	1.43958e-15
DDX1	1003	252	136	199	2.43677	2.45886	1.82999	1.85957	Oligodendrocyte precursor cells	3.83301e-09
FAM49A	194	16	63	57	1.12878	1.63145	0.755691	0.701421	Oligodendrocyte precursor cells	1.81912e-05
VSNL1	13	3	1	5	0.629695	1.51819	0.5819	0.613668	Oligodendrocyte precursor cells	0.00102894
SMC6	316	57	81	105	1.27489	1.6008	0.929934	0.862754	Oligodendrocyte precursor cells	9.05487e-12
GEN1	26	4	9	7	0.82476	1.46265	0.538002	0.504456	Oligodendrocyte precursor cells	0.000383117
KCNS3	59	5	6	23	1.20698	1.26612	0.465048	0.687563	Oligodendrocyte precursor cells	0.04454
RDH14	547	119	87	151	1.34765	1.811	1.0706	1.0267	Oligodendrocyte precursor cells	1.88128e-24
LINC01376	17	2	8	3	0.83769	1.14601	0.506137	0.598224	Oligodendrocyte precursor cells	0.0370711
OSR1	38	10	4	6	1.21512	1.75001	0.615969	0.556567	Oligodendrocyte precursor cells	0.000491699
TTC32	359	77	74	112	1.11889	1.621	0.896246	0.822241	Oligodendrocyte precursor cells	2.01233e-17
WDR35	55	11	10	9	0.851142	1.55339	0.480499	0.602552	Oligodendrocyte precursor cells	7.34456e-05
MATN3	79	8	26	29	0.780784	1.29761	0.58025	0.578393	Oligodendrocyte precursor cells	0.00112447
LAPTM4A	1340	340	147	209	3.85808	3.40142	2.50305	2.98661	Neurons	2.1546e-50
SDC1	156	22	65	62	0.956417	1.52844	0.816498	0.655256	Oligodendrocyte precursor cells	2.25965e-08
PUM2	222	49	40	63	1.03174	1.43969	0.72511	0.616688	Oligodendrocyte precursor cells	1.96405e-15
RHOB	458	88	79	112	1.37233	1.70894	0.966851	0.942149	Oligodendrocyte precursor cells	3.80602e-14
HS1BP3	505	77	105	149	1.34882	1.72235	1.10116	1.0638	Oligodendrocyte precursor cells	1.19199e-14
GDF7	15	4	0	1	0.720682	1.25417		0.429788	Oligodendrocyte precursor cells	0.0264787
LDAH	189	34	71	55	1.14808	1.71845	0.687723	0.745987	Oligodendrocyte precursor cells	1.48218e-13
KLHL29	28	4	10	8	0.698734	1.61599	0.525034	0.715072	Oligodendrocyte precursor cells	0.000275248
ATAD2B	71	15	17	18	0.95693	1.27753	0.546156	0.540103	Oligodendrocyte precursor cells	1.0625e-05
UBXN2A	477	90	82	135	1.29182	1.72273	0.935281	0.929763	Oligodendrocyte precursor cells	1.44905e-17
MFSD2B	131	18	54	66	0.975772	1.63456	0.661916	0.689696	Oligodendrocyte precursor cells	3.93069e-09
WDCP	50	6	10	27	1.0599	1.53332	0.440503	0.570962	Oligodendrocyte precursor cells	0.000678609
FKBP1B	678	171	94	186	1.62056	2.01425	1.15678	1.22947	Oligodendrocyte precursor cells	1.07662e-24
SF3B6	1269	335	151	203	3.78506	3.40791	3.12974	3.23894	Neurons	7.66817e-28
FAM228B	312	49	68	86	1.1448	1.74547	0.805836	0.705472	Oligodendrocyte precursor cells	1.2867e-16
TP53I3	936	188	130	190	2.41496	2.1631	1.76481	1.59464	Neurons	1.05278e-16
PFN4	47	6	12	16	0.799411	1.5724	0.499377	0.561379	Oligodendrocyte precursor cells	0.000326926
ITSN2	389	59	81	110	1.2047	1.63561	0.748388	0.826631	Oligodendrocyte precursor cells	1.62574e-14
NCOA1	187	52	51	54	1.11614	1.51892	0.627936	0.625037	Oligodendrocyte precursor cells	1.08769e-15
PTRHD1	924	270	136	202	2.41853	2.62925	1.68707	1.75279	Oligodendrocyte precursor cells	1.30289e-19
CENPO	75	10	22	21	0.845053	1.7296	0.589753	0.988486	Oligodendrocyte precursor cells	2.8136e-06
ADCY3	46	8	19	23	0.915954	1.39435	0.613115	0.620893	Oligodendrocyte precursor cells	0.0018932
DNAJC27	55	12	16	13	1.02901	1.81724	0.633697	0.543343	Oligodendrocyte precursor cells	1.81272e-05
DNAJC27-AS1	71	15	10	22	0.746376	1.68563	0.525895	0.63613	Oligodendrocyte precursor cells	8.85834e-08
EFR3B	62	13	6	13	0.91518	1.77744	0.587834	0.612195	Oligodendrocyte precursor cells	4.36281e-06
DNMT3A	292	63	70	94	1.10607	1.77557	0.820633	0.751429	Oligodendrocyte precursor cells	1.46906e-17
DTNB	91	18	41	46	1.0147	1.34043	0.600062	0.637893	Oligodendrocyte precursor cells	2.96955e-06
ASXL2	183	36	42	54	0.846415	1.48433	0.694037	0.581397	Oligodendrocyte precursor cells	9.50096e-12
KIF3C	308	43	39	73	0.978471	1.67747	0.639011	0.693994	Oligodendrocyte precursor cells	4.56191e-14
GAREM2	48	8	35	28	1.05808	1.91705	0.629753	0.62742	Oligodendrocyte precursor cells	3.25086e-05
HADHA	807	154	123	185	1.93143	1.93683	1.32966	1.21805	Oligodendrocyte precursor cells	1.24357e-08
HADHB	869	170	130	196	2.08126	2.09948	1.76365	1.47226	Oligodendrocyte precursor cells	4.55432e-07
SELENOI	166	34	19	37	0.911253	1.51126	0.720163	0.660319	Oligodendrocyte precursor cells	4.83669e-12
KCNK3	7	3	2	2	0.660947	1.7604	0.724185	0.736089	Oligodendrocyte precursor cells	0.00410322
SLC35F6	523	103	95	136	1.40025	1.88512	1.19908	0.981493	Oligodendrocyte precursor cells	4.80557e-18
CENPA	75	15	27	49	1.48053	2.20468	1.30609	1.22801	Oligodendrocyte precursor cells	9.08594e-05
DPYSL5	83	27	23	30	1.04929	1.53226	0.533771	0.657988	Oligodendrocyte precursor cells	6.05898e-10
MAPRE3	487	82	88	116	1.39252	1.79606	0.945381	0.850775	Oligodendrocyte precursor cells	1.13131e-16
TMEM214	339	54	62	105	1.20531	1.5689	0.744968	0.753693	Oligodendrocyte precursor cells	9.64979e-11
AGBL5	421	76	91	143	1.18411	1.64346	0.888567	0.862628	Oligodendrocyte precursor cells	1.3871e-16
OST4	1506	358	163	204	4.91287	5.42131	4.17243	4.21776	Oligodendrocyte precursor cells	6.57603e-48
EMILIN1	6	4	1	2	0.659602	0.963126	0.55997	0.530185	Oligodendrocyte precursor cells	0.0230763
CGREF1	62	7	3	11	0.924525	1.23087	0.386836	0.525815	Oligodendrocyte precursor cells	0.00859171
PREB	604	97	107	164	1.45936	1.61594	1.20602	1.07754	Oligodendrocyte precursor cells	2.80587e-11
SLC5A6	387	63	68	105	1.10556	1.54721	0.853479	0.828766	Oligodendrocyte precursor cells	1.06567e-14
ATRAID	1019	299	144	203	2.85622	2.73893	2.6112	2.47445	Neurons	0.00134661
CAD	255	43	34	68	1.03686	1.60505	0.695015	0.675732	Oligodendrocyte precursor cells	2.79607e-15
TRIM54	21	4	21	7	2.25301	1.93017	0.688542	0.578986	Neurons	0.00923116
UCN	122	26	48	50	1.01969	1.58181	0.68262	0.662902	Oligodendrocyte precursor cells	6.12033e-10
MPV17	916	227	130	197	2.2701	2.28682	1.85042	1.96433	Oligodendrocyte precursor cells	5.69561e-05
GTF3C2	308	45	66	89	1.14134	1.5423	0.692155	0.729277	Oligodendrocyte precursor cells	6.3151e-13
AC074117.1	49	12	8	14	0.844383	1.93135	0.510819	0.643365	Oligodendrocyte precursor cells	9.89852e-07
EIF2B4	553	107	115	165	1.45025	1.83038	1.05624	0.954762	Oligodendrocyte precursor cells	3.035e-19
SNX17	848	192	125	201	1.95889	1.97637	1.58084	1.73598	Oligodendrocyte precursor cells	0.000184754
ZNF513	311	52	72	106	1.192	1.51811	0.839341	0.790189	Oligodendrocyte precursor cells	3.34948e-11
PPM1G	930	200	131	204	2.31562	2.00802	1.99742	2.03734	Neurons	0.0119063
KRTCAP3	24	6	5	6	0.676717	1.82085	0.651398	0.618235	Oligodendrocyte precursor cells	1.81975e-05
IFT172	47	6	15	15	0.915801	2.42644	0.4604	0.56884	Oligodendrocyte precursor cells	0.000269639
FNDC4	412	71	85	122	1.20194	1.75667	1.00718	0.943613	Oligodendrocyte precursor cells	2.12077e-18
ZNF512	235	28	60	67	1.25353	1.51149	0.68253	0.655411	Oligodendrocyte precursor cells	1.30042e-06
GPN1	608	129	120	167	1.58604	1.75695	1.1904	0.980024	Oligodendrocyte precursor cells	1.58738e-15
SUPT7L	529	91	104	143	1.39149	1.67542	1.10786	0.967766	Oligodendrocyte precursor cells	5.89019e-13
SLC4A1AP	355	52	91	112	1.43226	1.6744	0.929609	0.725729	Oligodendrocyte precursor cells	1.11479e-10
MRPL33	1112	342	155	204	3.57192	3.65514	2.76432	2.91637	Oligodendrocyte precursor cells	5.92062e-12
RBKS	142	13	29	31	0.968179	1.4769	0.582011	0.607075	Oligodendrocyte precursor cells	0.000232457
BABAM2	543	87	101	150	1.49463	1.59939	1.02676	1.01135	Oligodendrocyte precursor cells	4.08767e-09
FOSL2	437	77	76	118	1.26726	1.72894	0.900681	0.934614	Oligodendrocyte precursor cells	9.91291e-16
AC104695.1	12	4	0	2	0.813228	1.28218		0.725521	Oligodendrocyte precursor cells	0.0409337
PLB1	42	9	15	20	0.903033	2.08461	0.588637	0.577872	Oligodendrocyte precursor cells	6.97975e-06
PPP1CB	782	225	135	186	2.14278	2.49098	1.80448	1.52965	Oligodendrocyte precursor cells	9.18057e-16
TRMT61B	284	38	76	93	1.17364	1.71045	0.753724	0.840447	Oligodendrocyte precursor cells	7.60901e-11
WDR43	807	199	124	190	1.92121	2.09809	1.57921	1.43155	Oligodendrocyte precursor cells	3.22175e-12
CLIP4	186	24	56	67	0.940254	1.66658	0.633911	0.685765	Oligodendrocyte precursor cells	1.34131e-11
YPEL5	939	213	134	196	2.29462	2.09492	1.78811	1.66901	Neurons	3.26177e-08
LBH	176	28	50	81	1.14682	1.71525	0.667907	0.660421	Oligodendrocyte precursor cells	7.65541e-11
LCLAT1	73	17	17	20	0.770058	1.41212	0.695222	0.537106	Oligodendrocyte precursor cells	1.95845e-07
GALNT14	36	5	10	17	0.743376	1.2393	0.537594	0.656514	Oligodendrocyte precursor cells	0.0050988
EHD3	219	40	25	58	0.992258	1.48071	0.777152	0.603723	Oligodendrocyte precursor cells	2.47329e-11
MEMO1	161	30	34	40	0.824566	1.6757	0.779586	0.685037	Oligodendrocyte precursor cells	2.07165e-13
DPY30	1026	317	145	204	2.79384	2.94182	2.39913	2.28369	Oligodendrocyte precursor cells	2.2897e-12
SPAST	135	26	23	23	0.848198	1.48927	0.529759	0.639832	Oligodendrocyte precursor cells	1.21446e-10
AL121658.1	24	8	2	9	0.665093	1.68304	0.672692	0.597094	Oligodendrocyte precursor cells	6.54925e-07
SLC30A6	173	40	48	48	0.935284	1.51921	0.639928	0.595175	Oligodendrocyte precursor cells	6.50294e-16
YIPF4	685	173	122	169	1.56476	1.95109	1.4472	1.16953	Oligodendrocyte precursor cells	8.80308e-21
AL133245.1	15	5	1	8	0.885248	2.25857	0.624199	0.614916	Oligodendrocyte precursor cells	3.07164e-05
BIRC6	211	52	35	54	0.973283	1.66274	0.683392	0.63962	Oligodendrocyte precursor cells	7.51676e-18
TTC27	159	14	31	51	1.05053	1.47088	0.645879	0.632641	Oligodendrocyte precursor cells	0.00027826
LTBP1	167	31	36	57	1.00002	1.51817	0.654265	0.625861	Oligodendrocyte precursor cells	9.40851e-11
RASGRP3	19	7	3	5	0.70133	1.18628	0.641587	0.651621	Oligodendrocyte precursor cells	0.000178018
FAM98A	557	114	61	125	1.60677	1.80064	0.953783	0.866789	Oligodendrocyte precursor cells	4.47475e-14
AC009414.2	630	144	96	165	1.54521	1.88653	1.06203	1.13522	Oligodendrocyte precursor cells	1.67493e-21
CRIM1	401	121	55	103	1.14575	1.87809	0.901243	0.852965	Oligodendrocyte precursor cells	3.41815e-32
FEZ2	932	203	127	204	2.25904	2.07869	1.63028	2.01702	Neurons	0.000848032
STRN	137	29	43	46	1.01715	1.60127	0.752191	0.649983	Oligodendrocyte precursor cells	4.98663e-11
HEATR5B	74	11	10	10	0.778603	1.77486	0.586694	1.21912	Oligodendrocyte precursor cells	2.20893e-06
GPATCH11	252	46	49	79	1.04046	1.5833	0.839133	0.680492	Oligodendrocyte precursor cells	3.8398e-14
EIF2AK2	687	138	111	158	1.74	1.82202	1.21443	1.18612	Oligodendrocyte precursor cells	4.58906e-10
CEBPZOS	605	116	102	166	1.52107	1.78867	1.07581	1.05549	Oligodendrocyte precursor cells	5.67596e-17
CEBPZ	813	201	130	185	1.91608	2.14104	1.65139	1.3147	Oligodendrocyte precursor cells	2.19844e-16
NDUFAF7	194	33	51	58	1.07067	1.80843	0.716231	0.645747	Oligodendrocyte precursor cells	2.63602e-11
PRKD3	153	43	33	38	0.926277	1.68313	0.908275	0.625142	Oligodendrocyte precursor cells	1.77593e-14
CDC42EP3	516	100	79	145	1.34957	1.72364	0.789967	0.990127	Oligodendrocyte precursor cells	3.31535e-18
LINC00211	11	4	2	1	0.625591	1.75308	0.521163	0.450247	Oligodendrocyte precursor cells	0.00201228
RMDN2	80	7	16	20	1.15223	2.11641	0.5351	0.560277	Oligodendrocyte precursor cells	0.000713296
CYP1B1	258	35	24	38	1.37033	1.89241	0.745939	0.791336	Oligodendrocyte precursor cells	3.15284e-09
ATL2	80	20	20	25	1.14016	1.61851	0.614071	0.586077	Oligodendrocyte precursor cells	1.0855e-06
HNRNPLL	494	83	105	131	1.41661	1.65006	1.00523	0.899083	Oligodendrocyte precursor cells	1.29773e-15
GALM	446	79	100	130	1.3067	1.71405	1.01309	0.857408	Oligodendrocyte precursor cells	1.58304e-17
GEMIN6	473	93	101	133	1.31967	1.72921	1.01763	0.915643	Oligodendrocyte precursor cells	8.68272e-20
DHX57	162	32	39	52	0.913871	1.57025	0.594668	0.782196	Oligodendrocyte precursor cells	1.62973e-12
MORN2	793	189	109	190	1.90018	2.11294	1.23914	1.41744	Oligodendrocyte precursor cells	1.3059e-16
ARHGEF33	5	2	2	0	0.399386	1.20714	0.460571		Oligodendrocyte precursor cells	0.037258
SOS1	221	32	37	67	1.05663	1.54231	0.598345	0.68945	Oligodendrocyte precursor cells	7.1097e-11
MAP4K3	315	70	45	70	1.10776	1.55206	0.675574	0.747201	Oligodendrocyte precursor cells	7.93308e-18
AC007388.1	380	91	66	103	1.17927	1.83982	0.798963	0.764406	Oligodendrocyte precursor cells	2.98817e-25
TMEM178A	453	94	29	65	1.49168	1.95451	1.22156	0.753542	Oligodendrocyte precursor cells	3.4224e-17
THUMPD2	331	51	14	67	1.13445	1.57463	0.754101	0.710258	Oligodendrocyte precursor cells	3.60791e-12
SLC8A1-AS1	105	12	4	28	0.883748	1.64987	0.521488	0.58555	Oligodendrocyte precursor cells	2.80562e-06
SLC8A1	62	15	6	20	0.897656	1.58783	0.463649	0.585997	Oligodendrocyte precursor cells	2.88529e-07
LINC01914	206	71	26	51	1.01719	1.62171	0.727637	0.726089	Oligodendrocyte precursor cells	3.56368e-19
PKDCC	295	71	62	82	1.19488	1.65463	0.863417	0.868815	Oligodendrocyte precursor cells	4.64566e-14
EML4	532	120	90	121	1.28453	1.81624	0.891263	0.945452	Oligodendrocyte precursor cells	9.68749e-28
COX7A2L	1215	326	151	204	3.59634	3.18651	3.32704	3.29693	Neurons	5.76384e-10
MTA3	746	154	118	184	1.75293	1.85219	1.48008	1.29301	Oligodendrocyte precursor cells	6.91017e-11
OXER1	40	7	6	13	1.11456	1.7046	0.568004	0.531073	Oligodendrocyte precursor cells	0.000263141
HAAO	356	48	44	98	1.07182	1.54752	0.822008	0.830021	Oligodendrocyte precursor cells	2.32468e-13
ZFP36L2	336	58	100	112	1.39876	1.6822	1.03192	0.816355	Oligodendrocyte precursor cells	1.07803e-11
AC010883.1	20	2	2	9	0.658568	1.6596	0.474483	0.589344	Oligodendrocyte precursor cells	0.00286943
THADA	86	15	22	27	0.810376	1.50604	0.591476	0.604426	Oligodendrocyte precursor cells	2.62373e-06
PLEKHH2	30	8	4	6	0.693063	1.46525	0.493508	0.450971	Oligodendrocyte precursor cells	8.44872e-06
DYNC2LI1	481	65	63	116	1.47846	1.80401	0.759794	0.837175	Oligodendrocyte precursor cells	8.20409e-13
LRPPRC	423	87	82	113	1.21795	1.62571	0.915008	0.78455	Oligodendrocyte precursor cells	6.8683e-19
PPM1B	368	68	67	111	1.17198	1.64764	0.76564	0.758694	Oligodendrocyte precursor cells	2.90626e-19
PREPL	407	94	68	109	1.20176	1.73708	0.926533	0.760764	Oligodendrocyte precursor cells	1.75344e-21
CAMKMT	181	28	23	44	1.01479	1.66635	0.597737	0.650511	Oligodendrocyte precursor cells	8.44978e-10
SRBD1	150	26	23	49	1.30659	1.35515	0.574495	0.674351	Oligodendrocyte precursor cells	5.81578e-06
PRKCE	278	56	30	77	1.12566	1.79155	0.665743	0.757969	Oligodendrocyte precursor cells	4.82398e-15
EPAS1	281	44	65	80	1.05261	1.58033	0.839254	0.706378	Oligodendrocyte precursor cells	1.62054e-13
ATP6V1E2	314	48	70	114	1.0801	1.70021	0.803713	0.768677	Oligodendrocyte precursor cells	2.73724e-14
RHOQ	767	188	117	178	1.869	1.95236	1.16583	1.30318	Oligodendrocyte precursor cells	4.85851e-15
PIGF	549	109	87	151	1.37907	1.92746	0.951572	0.929445	Oligodendrocyte precursor cells	8.17102e-26
CRIPT	734	208	119	175	1.70199	2.01392	1.34793	1.16708	Oligodendrocyte precursor cells	1.56602e-23
SOCS5	101	20	22	30	1.02113	1.5282	0.691879	0.625135	Oligodendrocyte precursor cells	1.42947e-06
LINC01119	37	7	4	7	0.840705	1.01781	0.535577	0.494624	Oligodendrocyte precursor cells	0.00200393
MCFD2	932	269	132	198	2.48295	2.4047	1.59815	1.84525	Neurons	1.06525e-13
TTC7A	85	15	15	27	0.912593	1.45925	0.613558	0.625256	Oligodendrocyte precursor cells	3.35829e-07
CALM2	1593	360	156	209	4.72394	4.4743	3.62854	4.07556	Neurons	8.2334e-38
AC106869.1	136	24	51	67	1.02533	1.63161	0.811894	0.769737	Oligodendrocyte precursor cells	2.6481e-09
EPCAM	160	28	45	47	1.08398	1.66107	0.723349	0.730571	Oligodendrocyte precursor cells	1.55155e-10
MSH2	237	41	64	68	1.20528	1.66853	0.867218	0.729957	Oligodendrocyte precursor cells	3.196e-13
MSH6	264	57	63	83	1.3948	1.69866	0.716149	0.771213	Oligodendrocyte precursor cells	2.05791e-13
FBXO11	256	44	56	70	1.00444	1.51962	0.647526	0.690621	Oligodendrocyte precursor cells	1.4672e-13
FOXN2	113	14	18	35	0.912605	1.17823	0.507975	0.561822	Oligodendrocyte precursor cells	0.000207234
AC093635.1	29	1	4	8	0.705727	1.90449	0.474478	0.666189	Oligodendrocyte precursor cells	0.0321627
PPP1R21	251	33	51	57	1.21932	1.65883	0.773566	0.653046	Oligodendrocyte precursor cells	3.044e-10
STON1	92	30	19	19	0.883349	1.67626	0.634647	0.579747	Oligodendrocyte precursor cells	4.70507e-12
ASB3	161	27	38	42	1.14143	1.475	0.601358	0.617867	Oligodendrocyte precursor cells	6.86073e-08
CHAC2	144	16	24	41	1.00536	1.70539	0.576508	0.706974	Oligodendrocyte precursor cells	1.52639e-07
ERLEC1	817	202	123	192	1.96702	2.01327	1.3693	1.37269	Oligodendrocyte precursor cells	4.49451e-11
PSME4	323	75	64	80	1.07301	1.68351	0.848054	0.741488	Oligodendrocyte precursor cells	1.07871e-18
ACYP2	476	134	85	130	1.2603	1.90538	0.940577	0.890142	Oligodendrocyte precursor cells	7.89509e-34
SPTBN1	610	183	99	160	1.55624	2.01538	1.08077	1.10374	Oligodendrocyte precursor cells	3.47573e-33
RTN4	1343	354	150	207	3.84649	3.29201	3.42301	3.52735	Neurons	4.13349e-23
CLHC1	92	23	32	47	0.92963	1.36647	0.725151	0.615702	Oligodendrocyte precursor cells	7.66212e-08
RPS27A	2017	373	163	214	6.15725	6.21018	6.38166	6.64109	Microglial cells	2.9978e-19
MTIF2	424	63	104	135	1.35201	1.84409	0.963078	0.87916	Oligodendrocyte precursor cells	1.84193e-16
AC012358.3	29	10	12	8	1.35638	1.88692	0.570098	0.604737	Oligodendrocyte precursor cells	1.67883e-05
CCDC88A	401	88	64	117	1.18536	1.72496	0.900017	0.748607	Oligodendrocyte precursor cells	1.4847e-24
CFAP36	763	160	131	186	1.82674	1.94197	1.62041	1.38242	Oligodendrocyte precursor cells	6.48176e-11
PPP4R3B	335	58	75	97	1.14973	1.60486	0.839306	0.725399	Oligodendrocyte precursor cells	1.72357e-16
AC015982.1	61	9	8	20	1.08064	1.70714	0.56484	0.59315	Oligodendrocyte precursor cells	0.000510417
PNPT1	273	68	91	109	1.22044	1.83687	0.918766	0.810788	Oligodendrocyte precursor cells	1.12426e-19
EFEMP1	378	54	22	84	1.50789	1.67371	0.881573	0.855504	Oligodendrocyte precursor cells	4.46144e-08
CCDC85A	97	17	8	19	1.05327	1.39712	0.52709	0.580082	Oligodendrocyte precursor cells	2.44131e-05
VRK2	239	43	55	76	1.14715	1.60296	0.703029	0.678095	Oligodendrocyte precursor cells	3.0708e-13
FANCL	238	33	48	76	1.35961	1.60408	0.629223	0.746185	Oligodendrocyte precursor cells	1.5939e-08
AC007250.1	4	3	1	3	1.01011	1.56251	0.3368	0.445939	Oligodendrocyte precursor cells	0.0169322
LINC01122	4	3	2	3	0.532552	1.31304	0.624522	0.672755	Oligodendrocyte precursor cells	0.00664146
BCL11A	298	68	60	91	1.00852	1.57655	0.798683	0.762134	Oligodendrocyte precursor cells	1.44783e-19
PAPOLG	128	21	35	38	1.02013	1.6415	0.638922	0.587353	Oligodendrocyte precursor cells	1.70241e-08
REL	252	55	52	100	1.05396	1.59243	0.75824	0.742134	Oligodendrocyte precursor cells	3.54464e-17
PUS10	130	25	41	60	0.873542	1.45427	0.605933	0.614241	Oligodendrocyte precursor cells	6.55457e-11
PEX13	490	105	95	125	1.30113	1.64284	0.884392	0.905796	Oligodendrocyte precursor cells	7.19943e-20
KIAA1841	106	18	28	42	0.810864	1.71432	0.721518	0.613052	Oligodendrocyte precursor cells	4.82793e-08
C2orf74	737	196	123	179	1.71514	1.95661	1.36034	1.24267	Oligodendrocyte precursor cells	5.63802e-20
USP34	435	113	88	123	1.16751	1.81035	1.05048	0.851925	Oligodendrocyte precursor cells	4.7068e-29
AC016727.1	61	6	13	23	0.882206	1.74152	0.542166	0.597689	Oligodendrocyte precursor cells	0.000157977
XPO1	437	112	99	124	1.22287	1.72759	0.850138	0.857467	Oligodendrocyte precursor cells	1.60722e-26
FAM161A	93	20	39	45	1.00209	1.61929	0.635656	0.670643	Oligodendrocyte precursor cells	1.5395e-08
CCT4	1177	269	133	204	3.00899	2.44965	2.55573	2.48415	Neurons	1.07347e-13
COMMD1	820	194	126	191	1.96921	2.118	1.36341	1.41913	Oligodendrocyte precursor cells	1.06422e-12
B3GNT2	315	52	54	86	1.09693	1.71845	0.722048	0.722593	Oligodendrocyte precursor cells	7.99288e-16
TMEM17	155	16	43	57	0.942399	1.46323	0.727342	0.654058	Oligodendrocyte precursor cells	2.89311e-06
EHBP1	153	26	36	41	1.0945	1.69563	0.623571	0.603087	Oligodendrocyte precursor cells	6.36149e-11
WDPCP	49	7	11	16	0.917066	1.61964	0.593907	0.565471	Oligodendrocyte precursor cells	0.000303189
MDH1	1103	223	127	195	2.81015	2.34977	1.62395	1.74472	Neurons	3.72054e-35
UGP2	983	229	134	196	2.43305	2.2075	1.51878	1.60576	Neurons	1.52329e-16
VPS54	137	27	34	46	0.87429	1.6821	0.618663	0.659759	Oligodendrocyte precursor cells	3.92721e-11
PELI1	93	14	24	27	1.2212	1.55115	0.546703	0.572757	Oligodendrocyte precursor cells	1.65319e-05
AC012368.1	6	4	2	3	0.500757	1.98744	0.5899	0.622702	Oligodendrocyte precursor cells	0.00115494
LGALSL	192	42	53	78	1.0829	1.51039	0.714854	0.762578	Oligodendrocyte precursor cells	5.63707e-12
AFTPH	190	26	70	52	1.10376	1.51509	0.705937	0.639278	Oligodendrocyte precursor cells	2.54771e-10
SERTAD2	377	80	73	109	1.16439	1.64225	0.850818	0.821619	Oligodendrocyte precursor cells	2.72074e-20
SLC1A4	130	16	31	65	0.948768	1.60235	0.567712	0.730814	Oligodendrocyte precursor cells	2.40751e-08
CEP68	141	26	46	41	1.10376	1.64283	0.726807	0.629359	Oligodendrocyte precursor cells	8.32771e-09
RAB1A	1167	269	136	202	3.03078	2.40178	2.04126	2.1441	Neurons	7.27595e-43
ACTR2	848	210	114	185	2.06912	2.17368	1.35377	1.33857	Oligodendrocyte precursor cells	3.93758e-14
SPRED2	197	32	39	50	0.95607	1.59434	0.699534	0.642914	Oligodendrocyte precursor cells	9.49884e-12
AC007389.5	27	6	18	15	0.712714	1.53667	0.528341	0.557785	Oligodendrocyte precursor cells	0.000123146
MEIS1	91	17	13	17	0.892712	1.47608	0.715589	0.64478	Oligodendrocyte precursor cells	2.72647e-06
ETAA1	184	31	45	76	0.984558	1.47686	0.805207	0.712248	Oligodendrocyte precursor cells	1.076e-09
C1D	736	166	110	176	1.8067	1.92661	1.34899	1.28005	Oligodendrocyte precursor cells	5.63154e-13
WDR92	155	17	33	50	1.15759	1.73601	0.811747	0.633378	Oligodendrocyte precursor cells	8.72704e-07
PNO1	709	124	119	176	1.74898	1.85079	1.28633	1.23407	Oligodendrocyte precursor cells	7.16951e-12
PPP3R1	201	27	59	68	1.03375	1.4831	0.670128	0.622767	Oligodendrocyte precursor cells	7.74544e-08
CNRIP1	470	62	104	157	1.3129	1.53986	1.06819	1.01901	Oligodendrocyte precursor cells	1.28397e-09
FBXO48	81	10	11	29	1.1066	2.02926	0.769089	0.563999	Oligodendrocyte precursor cells	1.69569e-05
APLF	76	11	16	27	0.833023	1.44699	0.540823	0.587609	Oligodendrocyte precursor cells	0.000162469
GKN1	13	5	0	2	0.602442	1.4364		0.596583	Oligodendrocyte precursor cells	0.000422979
ANTXR1	501	98	52	112	1.30553	1.73014	0.713003	0.826191	Oligodendrocyte precursor cells	4.26115e-21
GFPT1	710	164	118	170	1.73231	1.97545	1.36766	1.2235	Oligodendrocyte precursor cells	4.6845e-18
NFU1	902	202	131	202	2.2276	2.03407	1.86271	1.85554	Neurons	6.32009e-05
AAK1	804	271	136	194	1.99693	2.41411	1.82382	1.59716	Oligodendrocyte precursor cells	6.72273e-23
ANXA4	717	125	104	159	1.91778	1.83165	1.18808	1.03736	Neurons	1.21479e-13
GMCL1	362	88	62	99	1.20388	1.66789	0.847531	0.709156	Oligodendrocyte precursor cells	1.22206e-19
SNRNP27	829	223	136	198	2.0169	2.20743	1.78551	1.4997	Oligodendrocyte precursor cells	8.71703e-14
MXD1	129	26	27	50	1.03517	1.5703	0.655302	0.641265	Oligodendrocyte precursor cells	1.35833e-08
PCBP1	1043	275	145	206	2.64302	2.36204	2.64549	2.36755	Neural progenitor cells	7.23778e-05
LINC01816	150	44	28	46	0.898783	1.60287	0.735181	0.716337	Oligodendrocyte precursor cells	3.83297e-17
C2orf42	111	17	32	49	0.929812	1.39997	0.69804	0.595984	Oligodendrocyte precursor cells	5.18182e-07
TIA1	480	94	86	127	1.3084	1.63454	0.800588	0.835079	Oligodendrocyte precursor cells	1.87137e-16
PCYOX1	354	91	74	77	1.16284	1.67829	0.798195	0.663747	Oligodendrocyte precursor cells	7.15788e-24
SNRPG	1340	353	157	206	4.26687	4.29421	3.54766	3.84147	Oligodendrocyte precursor cells	2.18478e-07
FAM136A	849	238	136	196	2.09071	2.23994	1.87781	1.69513	Oligodendrocyte precursor cells	1.09602e-10
TGFA	17	3	2	7	0.667143	1.35743	0.657317	0.523986	Oligodendrocyte precursor cells	0.00906841
ADD2	71	12	20	30	0.905143	1.41952	0.768091	0.676642	Oligodendrocyte precursor cells	2.39488e-05
VAX2	76	5	11	21	0.890542	1.17865	0.676503	0.538564	Oligodendrocyte precursor cells	0.00647404
AC007040.2	33	15	6	8	0.667003	1.56868	0.527388	0.590359	Oligodendrocyte precursor cells	2.145e-08
ATP6V1B1-AS1	27	4	10	3	1.07521	1.3589	0.763811	0.633402	Oligodendrocyte precursor cells	0.0495357
ANKRD53	21	3	6	3	0.793775	1.33731	0.503969	0.547033	Oligodendrocyte precursor cells	0.00618204
TEX261	402	61	78	135	1.19544	1.56006	0.865982	0.876083	Oligodendrocyte precursor cells	7.30967e-13
NAGK	902	228	128	192	2.26109	2.16973	1.49396	1.46493	Neurons	3.53577e-14
AC007881.3	5	3	1	3	0.786478	1.7416	0.676349	0.582861	Oligodendrocyte precursor cells	0.0423543
MCEE	271	44	35	60	1.04003	1.5739	0.702332	0.68473	Oligodendrocyte precursor cells	6.00684e-14
MPHOSPH10	602	118	109	137	1.61273	1.8378	1.06928	0.950066	Oligodendrocyte precursor cells	2.3843e-17
PAIP2B	76	18	30	24	0.842013	1.5511	0.935875	0.602204	Oligodendrocyte precursor cells	2.86916e-07
ZNF638	335	82	79	118	1.20785	1.69246	0.898351	0.827187	Oligodendrocyte precursor cells	1.44474e-19
DYSF	214	33	36	61	0.936066	1.64107	0.693327	0.718219	Oligodendrocyte precursor cells	4.34095e-12
CYP26B1	142	30	19	26	0.96354	1.49608	0.929177	0.630416	Oligodendrocyte precursor cells	1.25346e-08
EXOC6B	118	20	33	30	0.968345	1.57389	0.774725	0.566183	Oligodendrocyte precursor cells	1.71037e-07
SPR	540	75	79	141	1.33848	1.6127	0.896522	0.860837	Oligodendrocyte precursor cells	6.33818e-13
SFXN5	231	40	48	69	0.926758	1.85447	0.879031	0.686474	Oligodendrocyte precursor cells	2.25877e-15
RAB11FIP5	330	53	74	86	1.10391	1.52768	0.854424	0.858597	Oligodendrocyte precursor cells	5.26269e-14
SMYD5	179	22	55	84	0.988784	1.33147	0.695596	0.734382	Oligodendrocyte precursor cells	4.2751e-07
PRADC1	375	66	48	94	1.22297	1.50268	0.619219	0.812491	Oligodendrocyte precursor cells	6.18098e-13
CCT7	1119	268	142	203	2.86696	2.35816	2.25401	2.35161	Neurons	5.81578e-18
FBXO41	44	6	12	15	0.729912	1.43296	0.658648	0.588002	Oligodendrocyte precursor cells	0.000562606
ALMS1	55	13	16	19	1.10136	1.32543	0.712816	0.565189	Oligodendrocyte precursor cells	0.000544876
TPRKB	788	215	127	191	1.87893	2.16006	1.52017	1.44815	Oligodendrocyte precursor cells	1.1013e-17
DUSP11	557	86	104	145	1.64614	1.94142	1.16397	0.936684	Oligodendrocyte precursor cells	6.70476e-14
STAMBP	639	136	111	168	1.51495	1.80037	1.23253	1.0146	Oligodendrocyte precursor cells	1.3647e-17
DGUOK	1155	344	147	204	3.31969	3.18941	2.77732	2.82604	Neurons	3.34285e-11
DGUOK-AS1	39	7	4	16	0.875581	1.52694	0.53965	0.646263	Oligodendrocyte precursor cells	0.000446862
TET3	54	14	15	14	0.891912	1.52825	0.715871	0.527295	Oligodendrocyte precursor cells	2.17987e-06
BOLA3	941	296	131	201	2.6149	2.76151	1.74145	2.09923	Oligodendrocyte precursor cells	9.63139e-12
BOLA3-AS1	121	26	15	28	0.951608	1.38567	0.665323	0.55864	Oligodendrocyte precursor cells	2.45667e-09
MOB1A	689	137	113	164	1.62087	1.87831	1.14377	1.00704	Oligodendrocyte precursor cells	1.85658e-18
AC073263.2	7	2	4	3	0.687363	1.3058	0.564969	0.610766	Oligodendrocyte precursor cells	0.022921
MTHFD2	1002	239	139	203	2.79382	2.43609	2.45977	2.84026	Microglial cells	0.000250675
SLC4A5	7	0	4	2	0.80591		0.457257	0.457197	Neurons	0.0100348
DCTN1	509	114	72	121	1.35708	1.81425	0.97111	0.889147	Oligodendrocyte precursor cells	1.52195e-25
C2orf81	45	10	9	17	1.06216	1.35824	0.526102	0.925582	Oligodendrocyte precursor cells	0.000100619
WDR54	540	89	102	172	1.43694	1.75205	1.10638	1.10335	Oligodendrocyte precursor cells	5.82549e-13
RTKN	238	37	63	78	1.07359	1.5529	0.756088	0.700565	Oligodendrocyte precursor cells	1.95189e-11
INO80B	240	26	69	80	0.997979	1.36778	0.758926	0.697996	Oligodendrocyte precursor cells	3.27169e-09
WBP1	81	11	21	25	0.999931	1.2874	0.947014	0.633297	Oligodendrocyte precursor cells	0.000419573
MOGS	364	72	91	113	1.14315	1.71541	0.798979	0.873773	Oligodendrocyte precursor cells	6.70801e-19
MRPL53	409	97	57	109	1.1154	1.66049	0.876092	0.78566	Oligodendrocyte precursor cells	6.1517e-24
CCDC142	78	11	34	25	1.0536	1.67364	0.626968	0.535096	Oligodendrocyte precursor cells	1.24476e-05
TTC31	88	5	36	31	0.966302	1.63847	0.711786	0.650693	Oligodendrocyte precursor cells	0.00106167
LBX2	54	4	15	27	1.07718	1.22661	0.597189	0.61873	Oligodendrocyte precursor cells	0.0215222
LBX2-AS1	46	6	26	27	0.974053	1.34925	0.601943	0.611489	Oligodendrocyte precursor cells	0.00650516
PCGF1	262	36	66	87	1.11304	1.49431	0.699618	0.712518	Oligodendrocyte precursor cells	2.80911e-10
AUP1	957	255	137	202	2.47245	2.31277	2.48044	2.23265	Neural progenitor cells	0.00150226
HTRA2	453	64	108	135	1.23283	1.75976	1.16516	0.93912	Oligodendrocyte precursor cells	3.6021e-16
LOXL3	37	9	4	13	0.844665	1.65241	0.532294	0.592918	Oligodendrocyte precursor cells	0.000324794
DOK1	240	29	63	81	1.14256	1.51317	0.824133	0.693244	Oligodendrocyte precursor cells	1.34666e-09
SEMA4F	41	7	21	16	0.698955	1.49955	0.597006	0.584684	Oligodendrocyte precursor cells	0.000311252
HK2	60	12	6	11	0.749009	1.74234	0.462399	0.583464	Oligodendrocyte precursor cells	7.14373e-07
POLE4	787	186	121	190	1.93266	2.10329	1.28409	1.48171	Oligodendrocyte precursor cells	2.75987e-12
EVA1A	614	134	85	153	1.51406	1.81229	0.971747	1.04612	Oligodendrocyte precursor cells	2.03461e-18
MRPL19	796	171	123	193	1.89087	1.93563	1.40849	1.467	Oligodendrocyte precursor cells	4.93107e-08
GCFC2	342	54	77	111	1.18336	1.68906	0.814633	0.796751	Oligodendrocyte precursor cells	2.5198e-15
AC005034.3	49	6	4	9	0.840051	1.71066	0.57277	0.52667	Oligodendrocyte precursor cells	0.000287733
LRRTM4	7	2	2	1	0.556773	1.75033	0.565434	0.820065	Oligodendrocyte precursor cells	0.0209334
SUCLG1	822	143	121	193	1.95494	1.87968	1.23168	1.4893	Neurons	4.40487e-08
TRABD2A	111	17	16	38	1.06298	1.90911	0.772098	0.619219	Oligodendrocyte precursor cells	3.74764e-08
TMSB10	2151	374	163	225	7.17143	7.54648	6.75944	7.60032	Microglial cells	4.29409e-10
KCMF1	834	196	131	203	1.93442	2.02499	2.10968	1.79238	Neural progenitor cells	5.50151e-08
TCF7L1	335	60	75	110	1.04703	1.64925	0.755646	0.765924	Oligodendrocyte precursor cells	4.5377e-19
TGOLN2	576	128	90	147	1.45607	1.78862	0.930224	0.92713	Oligodendrocyte precursor cells	2.62903e-20
RETSAT	134	18	25	26	0.941081	1.5271	0.673391	0.556597	Oligodendrocyte precursor cells	2.76882e-07
ELMOD3	127	24	43	41	0.964455	1.66126	0.653983	0.567402	Oligodendrocyte precursor cells	6.34116e-11
CAPG	868	172	123	199	2.24141	2.05731	1.53628	1.87127	Neurons	1.55673e-06
MAT2A	415	77	69	118	1.1597	1.78173	0.773694	0.835333	Oligodendrocyte precursor cells	2.58937e-23
GGCX	407	94	47	106	1.1864	1.68406	0.761253	0.729043	Oligodendrocyte precursor cells	1.03606e-24
VAMP8	596	139	88	143	1.77292	2.2453	1.22405	1.15092	Oligodendrocyte precursor cells	2.0715e-19
VAMP5	869	252	132	192	2.38204	2.6804	1.71213	1.854	Oligodendrocyte precursor cells	4.00913e-16
RNF181	1164	327	148	205	3.42306	3.24663	2.83997	3.01079	Neurons	5.20418e-13
TMEM150A	550	108	106	150	1.4229	1.71089	1.08129	1.01554	Oligodendrocyte precursor cells	1.57357e-15
USP39	456	77	93	143	1.32229	1.68279	0.919649	0.899423	Oligodendrocyte precursor cells	1.41724e-16
C2orf68	309	71	72	81	1.03053	1.5675	0.727751	0.774603	Oligodendrocyte precursor cells	2.988e-18
ATOH8	196	38	56	73	1.30772	1.48055	0.999409	0.997907	Oligodendrocyte precursor cells	3.38168e-06
ST3GAL5	529	146	51	112	1.47086	1.85023	1.21294	0.892078	Oligodendrocyte precursor cells	2.1432e-20
AC012511.1	22	5	0	3	0.652061	1.78705		0.631004	Oligodendrocyte precursor cells	5.01583e-05
POLR1A	181	44	27	39	1.01819	1.56435	0.635973	0.617692	Oligodendrocyte precursor cells	6.6205e-15
PTCD3	378	77	70	81	1.25599	1.75469	0.75957	0.720688	Oligodendrocyte precursor cells	2.65365e-19
IMMT	618	101	103	166	1.60662	1.80686	1.11848	1.13421	Oligodendrocyte precursor cells	8.69155e-13
MRPL35	526	85	100	151	1.38275	1.69186	0.90938	0.965764	Oligodendrocyte precursor cells	3.56702e-16
REEP1	23	3	0	3	0.798796	2.04835		0.514746	Oligodendrocyte precursor cells	0.0044781
KDM3A	156	32	40	43	1.08774	1.70142	0.836079	0.64238	Oligodendrocyte precursor cells	6.39702e-10
CHMP3	793	179	130	193	1.84104	1.97173	1.48792	1.48769	Oligodendrocyte precursor cells	3.53953e-12
RNF103	198	28	31	51	0.970685	1.63209	0.843719	0.582274	Oligodendrocyte precursor cells	2.42023e-10
RMND5A	273	53	71	75	1.12159	1.65032	0.859421	0.746311	Oligodendrocyte precursor cells	5.06576e-15
CD8A	6	3	4	2	0.490324	1.79649	0.488262	0.491118	Oligodendrocyte precursor cells	0.00330939
CYTOR	1225	342	155	210	4.01	3.96675	2.91626	3.54228	Neurons	7.60107e-18
KRCC1	740	158	118	185	1.76488	1.83456	1.34682	1.41328	Oligodendrocyte precursor cells	2.62924e-08
THNSL2	343	53	99	124	1.12531	1.51958	0.889852	0.863991	Oligodendrocyte precursor cells	1.11584e-12
EIF2AK3	60	11	7	9	0.877554	1.69701	0.515972	0.493506	Oligodendrocyte precursor cells	2.5274e-06
AC062029.1	39	3	6	7	0.957531	1.3964	0.430147	0.480206	Oligodendrocyte precursor cells	0.0158686
RPIA	508	80	93	154	1.29892	1.68154	0.997733	1.00835	Oligodendrocyte precursor cells	7.88093e-17
AC233263.6	4	3	1	0	0.743713	1.71143	0.532234		Oligodendrocyte precursor cells	0.0244967
AC233266.2	40	11	10	14	0.768952	1.45313	0.50376	0.567191	Oligodendrocyte precursor cells	7.01058e-06
MAL	76	8	20	29	1.04515	1.56698	0.706546	0.648701	Oligodendrocyte precursor cells	0.00073162
MRPS5	812	173	124	198	1.90775	1.9399	1.61444	1.47338	Oligodendrocyte precursor cells	2.08932e-08
ZNF514	191	41	43	48	0.941556	1.69556	0.767838	0.598076	Oligodendrocyte precursor cells	1.08079e-15
ZNF2	42	6	13	12	1.08461	1.60917	0.515377	0.650705	Oligodendrocyte precursor cells	0.00758704
AC092835.1	12	2	2	1	0.629478	1.83544	0.504668	0.543502	Oligodendrocyte precursor cells	0.0105269
FAHD2A	491	74	93	140	1.30091	1.66174	1.011	1.00494	Oligodendrocyte precursor cells	1.11576e-14
LINC00342	45	5	7	10	0.812275	1.17004	0.569463	0.561376	Oligodendrocyte precursor cells	0.010362
ANKRD36C	58	9	10	16	0.994228	1.50047	0.493405	0.938206	Oligodendrocyte precursor cells	0.000124094
DUSP2	21	8	17	10	1.01482	1.98064	0.603618	0.70693	Oligodendrocyte precursor cells	2.75923e-05
STARD7	687	128	119	178	1.65022	1.73194	1.27798	1.2494	Oligodendrocyte precursor cells	8.98617e-09
TMEM127	336	53	70	86	1.07115	1.52569	0.779605	0.700753	Oligodendrocyte precursor cells	1.61154e-15
CIAO1	488	79	99	147	1.37251	1.73644	1.01845	0.95991	Oligodendrocyte precursor cells	3.28185e-16
SNRNP200	458	131	90	122	1.23813	1.83848	0.979156	0.797054	Oligodendrocyte precursor cells	1.90342e-33
ITPRIPL1	15	2	8	11	1.21228	2.19569	0.470713	0.624612	Oligodendrocyte precursor cells	0.0260107
NCAPH	20	4	23	25	1.64291	2.18503	0.743645	0.711435	Oligodendrocyte precursor cells	0.00394192
ARID5A	363	69	102	113	1.30373	1.71903	0.974605	0.94012	Oligodendrocyte precursor cells	3.23247e-15
KANSL3	229	50	62	72	1.03131	1.62479	0.74644	0.680829	Oligodendrocyte precursor cells	1.73317e-16
FER1L5	11	2	2	2	0.607966	2.28391	0.619912	0.501223	Oligodendrocyte precursor cells	0.0105269
LMAN2L	229	41	71	75	1.35699	1.57423	0.724056	0.759224	Oligodendrocyte precursor cells	7.26493e-12
CNNM4	38	11	12	14	0.85562	1.59797	0.693989	0.56174	Oligodendrocyte precursor cells	6.11927e-06
CNNM3	33	8	16	9	0.904495	1.44882	0.591608	0.541733	Oligodendrocyte precursor cells	6.14888e-05
ANKRD39	592	136	107	153	1.3883	1.83415	1.06327	0.984057	Oligodendrocyte precursor cells	2.78239e-26
SEMA4C	186	43	68	72	1.04373	1.60747	0.960592	0.681225	Oligodendrocyte precursor cells	4.44116e-14
FAHD2B	246	33	56	90	1.03613	1.49913	0.671193	0.726907	Oligodendrocyte precursor cells	4.53753e-09
ANKRD36	63	17	12	27	0.944654	1.62641	0.604214	0.602406	Oligodendrocyte precursor cells	3.50919e-06
AC092683.1	28	4	1	12	0.786584	1.2094	0.577094	0.511743	Oligodendrocyte precursor cells	0.0178586
ANKRD36B	33	11	7	9	0.779653	1.99756	0.466537	0.585291	Oligodendrocyte precursor cells	1.73924e-06
COX5B	1458	360	162	209	4.56255	4.40966	3.94114	4.28027	Neurons	4.2285e-18
ACTR1B	763	163	115	191	1.77317	1.89443	1.25546	1.45914	Oligodendrocyte precursor cells	3.8216e-11
C2orf92	30	4	3	9	0.817817	2.15914	0.600694	0.647089	Oligodendrocyte precursor cells	0.000275957
TMEM131	217	39	50	61	0.82753	1.46052	0.63543	0.647046	Oligodendrocyte precursor cells	1.16908e-13
VWA3B	10	7	2	5	0.882392	1.90556	0.789664	0.466018	Oligodendrocyte precursor cells	2.13387e-05
INPP4A	146	34	28	35	0.932516	1.72982	0.766084	0.609269	Oligodendrocyte precursor cells	7.86901e-12
COA5	635	164	104	169	1.46682	1.89563	1.06545	0.997991	Oligodendrocyte precursor cells	1.66396e-31
UNC50	702	151	113	176	1.70622	2.00253	1.3006	1.07169	Oligodendrocyte precursor cells	4.76175e-19
MGAT4A	19	4	1	3	0.706943	1.22011	0.447079	0.602438	Oligodendrocyte precursor cells	0.00594417
TSGA10	231	46	49	67	0.979414	1.6568	0.673201	0.678937	Oligodendrocyte precursor cells	1.58538e-14
C2orf15	20	3	3	3	1.01601	1.86191	0.570808	0.624564	Oligodendrocyte precursor cells	0.0250962
LIPT1	136	22	50	45	0.95505	1.66383	0.724851	0.64535	Oligodendrocyte precursor cells	9.98413e-10
MITD1	780	165	122	189	1.82226	2.0283	1.4009	1.33661	Oligodendrocyte precursor cells	1.14202e-11
MRPL30	348	49	78	103	1.06328	1.54434	0.841794	0.732943	Oligodendrocyte precursor cells	9.22252e-15
LYG2	30	7	2	7	0.734265	1.78633	0.64054	0.572801	Oligodendrocyte precursor cells	4.93293e-05
TXNDC9	912	197	113	188	2.17689	2.01013	1.42224	1.45057	Neurons	1.33127e-10
EIF5B	1142	354	154	205	3.44858	3.50591	2.76646	2.69749	Oligodendrocyte precursor cells	1.00844e-11
REV1	259	61	78	93	1.10776	1.63985	0.844323	0.740438	Oligodendrocyte precursor cells	9.74293e-17
AFF3	182	25	58	60	0.992229	1.51774	0.777611	0.673092	Oligodendrocyte precursor cells	8.47309e-09
AC092667.1	11	5	3	3	1.02583	1.61368	1.55125	0.765172	Oligodendrocyte precursor cells	0.0062889
CHST10	141	26	36	47	0.945147	1.59581	0.582499	0.652264	Oligodendrocyte precursor cells	3.05982e-10
PDCL3	602	133	98	157	1.4926	1.81376	0.835958	0.906494	Oligodendrocyte precursor cells	5.32564e-21
NPAS2	22	4	10	8	0.689434	1.1976	0.600915	0.498006	Oligodendrocyte precursor cells	0.0152789
RPL31	1857	371	162	211	5.90521	6.06564	6.02062	6.19252	Microglial cells	0.000260554
CNOT11	629	91	116	185	1.50353	1.68632	1.35366	1.17693	Oligodendrocyte precursor cells	3.06431e-08
RNF149	406	75	101	124	1.26633	1.98078	1.00498	0.855009	Oligodendrocyte precursor cells	2.11989e-23
MAP4K4	812	213	127	192	1.94386	2.20804	1.3715	1.42199	Oligodendrocyte precursor cells	1.26743e-17
IL1RL1	6	2	0	2	0.494078	1.09689		0.310996	Oligodendrocyte precursor cells	0.0301375
IL18R1	47	13	8	16	0.846223	1.35706	0.522645	0.572712	Oligodendrocyte precursor cells	4.25028e-05
MFSD9	137	26	34	34	0.850257	1.65718	0.597388	0.629897	Oligodendrocyte precursor cells	6.25458e-12
TMEM182	56	15	13	14	0.995929	1.54743	0.569325	0.550253	Oligodendrocyte precursor cells	5.25447e-06
AC010884.1	49	16	12	20	0.884357	1.54068	0.572256	0.598905	Oligodendrocyte precursor cells	3.46837e-08
MRPS9	652	103	119	169	1.67083	1.77594	1.28831	1.14428	Oligodendrocyte precursor cells	5.88749e-09
LINC01918	178	40	16	38	0.936297	1.64972	0.532013	0.655825	Oligodendrocyte precursor cells	2.93505e-15
TGFBRAP1	212	34	45	57	0.996953	1.52341	0.67564	0.635816	Oligodendrocyte precursor cells	4.95065e-12
AC012360.3	136	42	52	60	0.955939	1.79229	0.639871	0.655526	Oligodendrocyte precursor cells	1.22661e-15
C2orf49	561	109	106	151	1.43783	1.76333	1.09685	1.04053	Oligodendrocyte precursor cells	4.84991e-18
FHL2	1022	229	139	203	2.88189	2.40988	2.67699	2.76437	Neurons	0.000149826
NCK2	598	96	107	182	1.47768	1.72739	1.14062	1.25684	Oligodendrocyte precursor cells	1.48901e-10
UXS1	647	137	87	159	1.60148	1.78205	0.854355	1.07101	Oligodendrocyte precursor cells	1.21754e-15
SULT1C2	16	6	9	10	0.890417	1.89491	0.719821	0.494645	Oligodendrocyte precursor cells	0.000147661
GCC2	716	199	124	162	1.73468	2.07167	1.28034	1.07476	Oligodendrocyte precursor cells	1.56399e-25
GCC2-AS1	18	4	5	1	0.872429	1.84199	0.504954	0.81056	Oligodendrocyte precursor cells	0.00202932
LIMS1	749	192	118	188	1.78763	1.94114	1.43993	1.27251	Oligodendrocyte precursor cells	9.57449e-13
RANBP2	334	81	60	77	1.12964	1.71786	0.778513	0.782668	Oligodendrocyte precursor cells	4.6962e-22
CCDC138	74	12	19	38	1.1089	1.76354	0.532216	0.623145	Oligodendrocyte precursor cells	6.04941e-06
SH3RF3	24	3	4	9	0.798496	1.52661	0.519946	0.637028	Oligodendrocyte precursor cells	0.00609029
SEPT10	549	84	72	141	1.43439	1.70735	0.865243	0.981612	Oligodendrocyte precursor cells	2.32362e-15
SOWAHC	165	35	39	54	1.00353	1.51752	0.709371	0.647755	Oligodendrocyte precursor cells	3.02667e-12
AC074387.1	26	9	5	3	0.993185	1.43562	0.494302	0.614093	Oligodendrocyte precursor cells	0.000179365
MALL	10	3	0	5	0.608473	2.61548		0.712982	Oligodendrocyte precursor cells	0.00189168
NPHP1	247	59	53	76	0.994767	1.82596	0.6436	0.636192	Oligodendrocyte precursor cells	9.01484e-22
SMIM37	795	217	131	197	1.90872	2.18489	1.44361	1.45619	Oligodendrocyte precursor cells	8.93647e-19
BUB1	26	6	17	20	1.6458	1.8903	0.707729	0.753637	Oligodendrocyte precursor cells	0.00259591
MIR4435-2HG	1210	342	152	204	3.91215	3.93253	2.71291	3.15079	Oligodendrocyte precursor cells	3.52294e-06
BCL2L11	56	13	37	25	0.939726	1.69524	0.724617	0.553149	Oligodendrocyte precursor cells	3.96612e-07
AC108463.3	13	2	1	3	0.872701	2.08504	0.817941	0.52625	Oligodendrocyte precursor cells	0.0163679
AC068491.3	97	20	9	21	0.774229	1.92936	0.83574	0.590402	Oligodendrocyte precursor cells	1.88815e-09
AC017002.3	30	5	1	4	0.654096	1.46642	0.685586	0.583879	Oligodendrocyte precursor cells	0.000375339
ANAPC1	176	38	49	59	0.943292	1.30329	0.760499	0.669827	Oligodendrocyte precursor cells	2.88487e-10
MERTK	22	3	6	8	0.673815	1.27951	0.491178	0.535824	Oligodendrocyte precursor cells	0.0260107
TMEM87B	229	46	30	49	0.945792	1.69271	0.643478	0.685224	Oligodendrocyte precursor cells	8.389e-18
FBLN7	3	2	3	1	0.62289	1.52003	0.426443	0.623534	Oligodendrocyte precursor cells	0.037258
ZC3H8	428	97	109	157	1.28723	1.78751	1.14195	1.01498	Oligodendrocyte precursor cells	6.22545e-21
ZC3H6	416	63	100	125	1.22347	1.65316	0.930233	0.862926	Oligodendrocyte precursor cells	2.3139e-13
TTL	270	59	54	70	1.01833	1.80537	0.798334	0.698039	Oligodendrocyte precursor cells	6.41958e-20
POLR1B	118	18	30	27	1.05116	1.34708	0.639874	0.59299	Oligodendrocyte precursor cells	1.35385e-06
CHCHD5	842	218	129	197	2.01449	2.3394	1.5494	1.6179	Oligodendrocyte precursor cells	4.33483e-20
AC079922.2	95	12	13	36	1.00429	1.34536	0.798458	0.575738	Oligodendrocyte precursor cells	1.26664e-05
SLC20A1	489	87	104	145	1.39605	1.72936	1.02021	0.984008	Oligodendrocyte precursor cells	2.6092e-14
CKAP2L	28	6	19	29	1.80636	1.67652	0.895857	0.954158	Neurons	0.0275937
IL1A	124	13	12	51	0.960279	1.41075	0.815302	0.788072	Oligodendrocyte precursor cells	6.25041e-05
PSD4	22	9	7	7	0.808482	1.73027	0.443416	0.646913	Oligodendrocyte precursor cells	0.000156779
PAX8	51	7	15	25	1.02371	1.80443	0.591487	0.53305	Oligodendrocyte precursor cells	0.000341723
AC016745.2	12	3	4	0	0.756887	1.88744	0.573166		Oligodendrocyte precursor cells	0.0159051
CBWD2	415	94	72	114	1.19214	1.72448	1.06325	0.7284	Oligodendrocyte precursor cells	6.70295e-23
RABL2A	157	28	45	65	0.886354	1.68444	0.721209	0.671822	Oligodendrocyte precursor cells	3.71455e-11
SLC35F5	364	50	60	104	1.21632	1.53203	0.738019	0.786228	Oligodendrocyte precursor cells	3.10874e-12
AC104653.1	18	4	6	11	1.0931	1.89805	0.49833	0.682031	Oligodendrocyte precursor cells	0.00135063
AC110769.2	22	6	1	8	0.90183	1.65593	0.555204	0.704307	Oligodendrocyte precursor cells	0.00624701
ACTR3	1008	215	131	202	2.49451	2.13866	1.60887	2.02687	Neurons	3.51357e-13
DPP10	14	5	4	4	0.865522	1.82047	0.64689	0.7184	Oligodendrocyte precursor cells	0.00366322
[truncated: 12,555 more rows]

## Sheet: scRNA-seq
Table S1. Differentially expressed transcripts in DNLCs by bulk RNA-seq or scRNA-seq, and C20orf24 variants in CIV-deficient patient fibroblasts from whole exome sequencing
Subtitle: Significantly altered transcripts in DNLCs by scRNA-seq
Transcript detected	Average UMI counts in DNLCs	Average UMI counts in ECSCs	Log2 FC of UMI counts (DNLCs/ECSCs)	False discovery rate (FDR or Q-value)	Number of DNLCs in which the transcript is expressed	Number of ECSCs in which the transcript is expressed
AL645608.5	0.44805	0.881604	-0.976469	0.00978866	2	32
SAMD11	1.12849	1.14546	-0.0215316	0.00433325	324	1263
HES4	1.83115	1.90018	-0.0533876	0.000585341	1073	2455
ISG15	3.82035	3.56897	0.0981966	6.35115e-13	2060	3166
C1orf159	0.800589	0.804401	-0.00685413	3.27399e-05	126	449
TNFRSF4	0.677431	1.22568	-0.855438	0.000330186	11	90
SDF4	1.61778	1.29665	0.319229	1.88344e-32	1204	2362
B3GALT6	1.28014	1.09691	0.222855	0.000112322	922	1823
UBE2J2	1.62836	1.39145	0.226824	6.00156e-07	1208	2453
DVL1	0.911318	0.880886	0.0489988	6.50085e-05	346	849
AURKAIP1	3.10372	2.94332	0.0765522	0.000200883	1781	3257
VWA1	0.737556	0.817952	-0.149263	0.000706777	47	377
ATAD3B	1.08753	1.07171	0.0211356	2.65823e-08	532	1569
ATAD3A	1.12089	1.12241	-0.00195597	3.22095e-07	712	1874
SSU72	2.93356	2.75583	0.0901656	0.000287401	1748	3254
FNDC10	1.03506	1.02761	0.0104185	2.18315e-05	455	1314
AL691432.2	0.829484	0.835854	-0.0110369	0.000999407	100	275
MMP23B	1.74132	1.47322	0.2412	1.19989e-15	1074	2005
FAAP20	2.21112	1.92612	0.199082	3.40424e-19	1456	3026
SKI	0.864672	0.851666	0.0218644	0.00392779	248	619
MORN1	0.873546	0.826396	0.0800504	0.00213315	166	336
RER1	2.30342	1.67856	0.456557	3.2651e-126	1524	2862
PEX10	1.17497	0.986008	0.252957	0.00227073	750	1376
AL139246.5	0.764044	0.818622	-0.099541	0.00582516	36	97
FAM213B	0.90411	0.86689	0.0606498	6.78014e-06	351	776
ARHGEF16	0.889418	0.863526	0.0426222	0.000780112	227	583
TPRG1L	1.22866	0.902038	0.445825	8.06143e-14	736	868
LRRC47	1.24678	1.22963	0.0199856	1.78154e-07	765	2160
DFFB	0.804041	0.786433	0.0319447	0.00643434	66	123
C1orf174	1.03651	1.04716	-0.0147426	3.97329e-07	602	1548
LINC01134	0.547588	0.758565	-0.470182	0.00264402	12	16
RPL22	3.93057	4.02843	-0.0354796	1.94791e-13	1956	3352
ICMT	0.926079	0.952638	-0.0407919	5.61463e-07	425	1305
ACOT7	1.31981	1.39861	-0.083666	1.81719e-17	826	2379
TNFRSF25	0.883885	1.0394	-0.233817	1.55781e-05	128	146
PLEKHG5	0.84977	0.881791	-0.0533654	0.000872324	170	203
NOL9	0.926557	0.864199	0.100516	0.0089734	333	594
CAMTA1	2.48126	2.64582	-0.0926391	2.93899e-28	1603	3241
VAMP3	1.54741	1.10043	0.491788	2.54817e-57	1118	1490
PARK7	3.44528	3.49373	-0.0201471	3.23585e-06	1889	3328
ERRFI1	1.46127	1.14408	0.353035	2.90778e-10	909	1683
ENO1	3.98765	4.57997	-0.199798	1.16346e-155	2197	3473
SLC25A33	1.24032	1.26211	-0.0251278	5.13059e-10	808	2241
PIK3CD-AS2	0.929906	0.931871	-0.00304537	0.00155681	167	850
CLSTN1	0.989622	0.935366	0.0813477	1.97569e-05	411	1018
LZIC	1.30525	1.02958	0.342282	4.9308e-11	881	1546
NMNAT1	0.938525	0.85974	0.126495	0.000103258	237	262
PGD	1.5932	1.3216	0.269645	2.68142e-07	1140	2381
AL139424.1	0.499055	0.759073	-0.605038	0.00456842	6	38
CENPS	0.935283	1.05626	-0.175496	8.62933e-14	444	1530
DFFA	1.50056	1.28249	0.226557	0.000202793	1044	2239
PEX14	1.00705	0.879547	0.195297	0.00395628	382	893
TARDBP	1.33355	1.21065	0.139489	0.000207867	765	2055
SRM	2.84912	2.98604	-0.067719	9.26161e-19	1637	3232
EXOSC10	1.09089	0.983477	0.14954	0.000140175	457	1328
UBIAD1	0.918374	0.898512	0.031545	0.000107381	326	930
FBXO6	1.07945	1.02468	0.0751272	0.00481209	398	465
MAD2L2	1.5384	2.83501	-0.88192	4.4155e-276	1096	3076
AGTRAP	1.45809	1.55268	-0.0906768	1.06135e-11	1052	2718
NPPB	4.4334	2.44447	0.85889	1.98618e-227	2310	1627
KIAA2013	1.28642	1.03189	0.318073	7.74038e-13	938	1625
MIIP	1.20767	1.39747	-0.210588	3.78977e-35	777	2399
VPS13D	0.880623	0.924379	-0.0699597	0.00399785	131	164
DHRS3	1.83768	0.830502	1.14583	4.73851e-165	1301	639
PDPN	1.35924	1.52171	-0.162895	3.15846e-24	810	2443
PRDM2	0.975715	0.902224	0.112973	0.000462367	298	546
TMEM51	0.712259	0.80738	-0.180847	0.000133335	60	222
EFHD2	1.50361	1.03201	0.542975	3.82549e-47	1041	969
CASP9	0.840871	0.812593	0.0493514	0.00223582	113	224
FBLIM1	1.51659	1.16896	0.375603	1.53211e-25	1017	1863
UQCRHL	0.884766	0.861405	0.0386047	0.000763944	151	505
ZBTB17	0.938079	0.859791	0.125723	0.00236242	366	792
HSPB7	0.588284	1.21022	-1.04069	3.98286e-07	33	50
EPHA2	1.43644	1.14284	0.329876	2.53997e-15	971	1743
ARHGEF19	0.797003	0.851243	-0.0949855	5.69906e-06	128	205
SZRD1	1.61294	1.39198	0.212557	2.09165e-07	1186	2539
NECAP2	1.55487	1.13522	0.453817	5.56757e-52	1137	1895
NBPF1	0.876659	0.843247	0.0560603	0.00220325	188	505
MFAP2	1.96657	1.69374	0.215469	2.03555e-19	1344	2820
SDHB	1.99829	1.44504	0.467655	7.82922e-71	1377	2560
RCC2	1.18612	1.23943	-0.0634286	8.9181e-20	658	2098
ARHGEF10L	0.928014	0.870093	0.0929766	0.00328822	174	305
KLHDC7A	0.633977	0.837563	-0.401766	0.0046806	21	233
ALDH4A1	0.905642	0.809298	0.162271	0.00477582	153	363
EMC1	0.952951	0.909074	0.0680052	0.00130847	348	684
MRTO4	1.30968	1.47169	-0.168258	3.03016e-38	858	2581
AKR7A2	1.32934	1.12788	0.237108	3.16336e-05	885	1838
PQLC2	1.22286	0.925627	0.401754	5.75432e-12	718	977
MINOS1	3.69933	3.41182	0.116723	6.36019e-38	1937	3330
TMCO4	0.850105	0.901031	-0.0839363	0.00968971	108	127
MUL1	0.885195	0.862569	0.037354	0.00430513	390	766
CDA	0.866544	1.04506	-0.270234	1.01763e-08	199	480
PINK1	1.22812	0.984642	0.318779	5.33295e-09	774	1054
KIF17	0.719652	0.87465	-0.281408	0.000800681	75	168
HP1BP3	1.36975	1.10333	0.312055	3.3109e-17	1001	1469
ECE1	0.949615	0.947811	0.00274394	0.000345736	374	995
ALPL	0.850267	1.12079	-0.398526	3.08932e-18	128	1681
CDC42	2.61879	2.00109	0.388113	3.62542e-89	1655	3026
WNT4	0.734899	0.866521	-0.237688	0.00612702	23	155
LUZP1	1.70705	1.4545	0.230978	3.49996e-05	1200	2511
HNRNPR	1.84088	1.76959	0.0569773	0.000502624	1317	2881
ZNF436-AS1	1.06655	1.12815	-0.0810075	0.000586371	502	630
TCEA3	1.06656	1.15624	-0.116479	5.47e-05	418	211
ASAP3	0.762825	0.805975	-0.079382	0.000513817	110	211
ID3	3.48532	3.75819	-0.108746	2.14778e-20	1895	3318
RPL11	5.00193	5.4787	-0.131349	2.23435e-167	2366	3475
PITHD1	1.16981	1.15218	0.0219078	6.93469e-07	680	1939
LYPLA2	1.79856	1.49411	0.267559	6.25543e-15	1299	2638
GALE	1.60208	1.12616	0.508535	1.00588e-51	1054	1473
FUCA1	1.53526	1.0501	0.547957	3.32361e-29	952	536
PNRC2	1.72648	1.76726	-0.0336756	2.25224e-12	1234	2827
SRSF10	1.84485	2.0605	-0.159493	2.52491e-45	1332	3016
RCAN3	1.01774	0.969226	0.0704654	0.00500712	444	1156
CLIC4	1.79228	1.50272	0.254222	2.41511e-16	1275	2649
AL445471.2	0.86511	1.01248	-0.22694	0.0030551	94	47
SYF2	2.73407	1.59614	0.776459	0	1756	2790
TMEM50A	3.0812	2.25247	0.451986	2.22973e-205	1822	3181
LDLRAP1	1.0093	0.995339	0.0200991	7.59613e-08	316	1435
SELENON	1.18066	1.13817	0.0528741	0.00276026	782	1915
MTFR1L	1.68617	1.13218	0.57465	3.15745e-87	1228	1730
AUNIP	0.998701	0.975396	0.0340639	0.00132321	92	1258
STMN1	3.55792	4.37883	-0.29951	2.1198e-196	1963	3445
EXTL1	0.933857	1.03745	-0.151763	0.00388592	153	56
ZNF593	2.52261	2.16842	0.218274	1.69981e-38	1580	3095
CEP85	0.865279	0.876831	-0.0191326	0.000541601	145	552
SH3BGRL3	5.48446	4.16504	0.397021	1e-301	2444	3370
LIN28A	1.02439	2.3571	-1.20224	1.75051e-166	432	2799
DHDDS	1.34054	1.06565	0.33108	1.4568e-12	900	1383
HMGN2	2.82547	4.09243	-0.534466	0	1666	3380
RPS6KA1	1.03547	1.00791	0.0389131	2.43562e-05	384	1400
GPN2	1.26607	1.0518	0.267496	3.35805e-07	891	1577
NUDC	3.3938	3.16208	0.102025	2.4221e-09	1995	3309
TRNP1	1.87511	1.41866	0.40244	6.899e-44	1248	2461
TENT5B	1.13401	1.16937	-0.0442937	0.00138906	34	1583
SYTL1	1.00331	1.08623	-0.114551	1.06433e-10	343	1411
GPR3	0.838021	0.827237	0.0186866	3.46006e-05	110	572
WASF2	2.43449	2.25397	0.111146	0.000525091	1557	3147
LINC02574	0.856655	1.02002	-0.251815	1.83742e-05	51	115
IFI6	3.79746	2.93325	0.372538	4.65095e-54	2082	2693
FAM76A	0.995503	0.964412	0.0457761	0.00129708	392	1031
STX12	1.34464	0.988853	0.443391	1.69466e-12	803	927
THEMIS2	0.783908	0.83612	-0.0930263	0.000950873	101	386
RPA2	1.50411	1.71594	-0.190091	1.64682e-44	971	2716
SMPDL3B	0.796755	0.942106	-0.241753	2.32144e-14	162	969
DNAJC8	3.35832	3.19497	0.0719393	0.00160473	1930	3314
ATP5IF1	4.90935	4.87428	0.0103411	2.15582e-06	2422	3456
SESN2	1.75686	1.30474	0.429241	5.35002e-40	1117	2049
MED18	0.82756	0.833555	-0.0104148	1.71775e-07	210	544
PHACTR4	1.38768	1.1369	0.287572	1.93491e-09	948	1694
RCC1	1.08431	1.36886	-0.336193	2.06967e-51	499	2358
TRNAU1AP	1.40349	1.1343	0.307223	4.80111e-07	965	1928
SNHG12	1.18411	1.36304	-0.203018	8.54736e-18	523	1979
RAB42	0.98279	0.934719	0.0723507	0.000658739	202	666
GMEB1	0.980707	0.896957	0.128783	0.000347068	310	861
YTHDF2	2.19624	1.93837	0.180188	0.000186324	1512	3006
TMEM200B	0.834474	0.904893	-0.116879	1.69094e-06	204	630
LAPTM5	0.817454	0.954773	-0.22402	0.000217941	117	263
NKAIN1	0.865617	1.06485	-0.298847	1.06433e-10	124	1556
SNRNP40	1.71038	1.97348	-0.206422	3.74538e-55	1180	2907
ZCCHC17	2.41332	2.09538	0.203809	1.73179e-14	1598	3059
FABP3	1.7344	1.28602	0.431529	1.08264e-30	1026	1149
SERINC2	2.56996	1.50588	0.771141	8.65273e-187	1432	2263
TINAGL1	2.43075	1.05041	1.21044	7.58977e-196	1351	778
PEF1	2.00448	1.81438	0.14375	0.00339612	1375	2920
COL16A1	1.00584	1.1323	-0.17086	3.77346e-07	257	202
SPOCD1	2.14106	1.46681	0.54564	6.06486e-47	1285	601
PTP4A2	3.25222	3.03033	0.101949	1.51531e-11	1814	3279
KHDRBS1	2.16014	2.23212	-0.0472897	3.20028e-19	1484	3091
TMEM39B	1.12259	1.23188	-0.134031	4.74986e-25	655	2189
KPNA6	1.57139	1.30989	0.262595	3.18509e-20	1187	2330
TXLNA	1.25836	1.01673	0.307608	1.66042e-09	847	1462
CCDC28B	1.93059	1.48179	0.381697	1.13856e-45	1316	2575
AL049795.1	0.477632	0.893739	-0.903954	0.000337987	13	20
IQCC	0.923547	0.825741	0.161497	0.00309148	73	311
TMEM234	1.20943	0.949873	0.348523	2.53209e-06	727	1183
FAM167B	0.865696	0.989539	-0.192895	0.00455351	27	34
MARCKSL1	3.93242	4.3101	-0.132305	2.18942e-80	2058	3397
FAM229A	1.13502	0.956153	0.247407	3.64998e-05	667	937
BSDC1	1.44121	1.06068	0.442294	1.03666e-30	968	1463
ZBTB8OS	2.62379	2.41382	0.120334	1.45783e-06	1656	3158
RBBP4	1.9203	2.16223	-0.171192	1.44217e-59	1373	3065
KIAA1522	1.0098	0.950287	0.0876369	0.0015642	315	1043
YARS	2.27645	2.46371	-0.114052	2.2061e-30	1482	3150
TMEM54	2.0604	1.5132	0.445329	3.92563e-77	1350	2540
RNF19B	0.873257	0.872435	0.00135876	0.00425854	276	429
AK2	2.16008	1.95361	0.144945	0.000155993	1465	3038
AZIN2	0.865128	0.878547	-0.0222057	0.000354249	271	431
PHC2	2.28667	1.43426	0.672936	3.03466e-179	1478	2218
SMIM12	2.14706	1.75006	0.294958	5.38057e-47	1463	2922
DLGAP3	0.755413	0.780346	-0.0468477	0.00564022	41	215
ZMYM6	0.900374	0.866369	0.0555429	0.00443821	244	288
SFPQ	1.73507	1.94788	-0.166911	3.78353e-31	1217	2780
PSMB2	3.86685	3.66667	0.0766882	1.04155e-11	2120	3357
CLSPN	1.57181	1.85716	-0.240674	4.13938e-11	221	2565
AGO1	1.1474	1.22097	-0.0896553	2.57295e-15	724	2048
ADPRHL2	1.75741	1.33313	0.39863	1.05115e-31	1204	2390
TRAPPC3	3.57214	2.71693	0.39481	4.81282e-262	1945	3293
MAP7D1	2.35481	1.84654	0.350784	3.999e-69	1557	2925
THRAP3	2.27194	1.93301	0.233076	2.79131e-09	1507	2908
SH3D21	0.644096	0.807454	-0.326106	9.93077e-05	56	106
EVA1B	2.83767	1.77416	0.677576	4.14421e-201	1632	2437
AL591845.1	0.701872	0.804302	-0.196529	0.00347975	58	251
STK40	1.46776	1.11647	0.39467	2.16801e-25	1047	1783
LSM10	2.72865	2.47573	0.140336	3.94432e-11	1662	3179
MRPS15	2.91818	2.69975	0.112247	2.59318e-07	1706	3208
MEAF6	2.1823	1.80237	0.275953	2.84015e-36	1490	2950
GNL2	1.85449	1.95338	-0.0749519	1.63371e-25	1234	2931
C1orf109	1.23455	1.17424	0.0722606	5.32802e-07	677	1993
MANEAL	0.923139	0.841904	0.132891	0.00239102	106	431
C1orf122	3.54693	2.81789	0.331956	6.17878e-220	1911	3261
INPP5B	0.853682	0.866654	-0.0217573	0.00139826	231	591
SF3A3	1.96497	1.87039	0.0711718	0.00957412	1384	2917
RRAGC	2.36052	1.35548	0.800299	5.17136e-195	1516	2184
MYCBP	1.25829	1.23555	0.0263128	5.39852e-06	720	2179
AKIRIN1	2.5113	2.45826	0.0307975	0.00468332	1623	3156
NDUFS5	5.06983	4.68154	0.114955	6.09374e-104	2410	3438
MACF1	1.48623	1.25888	0.239515	2.10561e-08	1038	2154
PABPC4	2.03585	1.68402	0.273719	5.28787e-21	1411	2770
PPIE	1.72697	1.5372	0.167935	0.00241187	1266	2712
TRIT1	1.00637	1.00395	0.00347112	2.53905e-06	520	1444
MYCL	0.907414	0.920688	-0.0209517	8.10909e-06	109	762
CAP1	3.76081	2.83535	0.407517	1.08257e-258	2110	3303
PPT1	1.69765	1.70759	-0.00842758	1.15541e-16	1171	2787
ZMPSTE24	1.24821	1.00869	0.307379	9.25483e-06	797	1353
COL9A2	0.990406	0.993936	-0.00513164	0.00988493	293	384
EXO5	0.964904	0.842657	0.195439	0.0052874	238	477
NFYC	1.49812	1.4452	0.0518824	2.51011e-05	1024	2511
CITED4	2.15302	1.44612	0.574171	7.26464e-121	1375	2427
SCMH1	0.911231	0.953465	-0.0653627	1.16186e-06	340	1156
FOXO6	0.866241	0.837869	0.0480432	0.000596052	95	230
HIVEP3	1.14436	0.881199	0.376996	9.46917e-08	693	589
PPCS	1.87692	1.21627	0.625912	4.88257e-118	1311	2059
CCDC30	0.817776	0.932005	-0.188631	2.27072e-05	142	174
PPIH	1.29605	1.7262	-0.413472	4.50925e-94	839	2675
YBX1	5.47576	6.07959	-0.150914	4.69858e-258	2550	3550
P3H1	1.77489	1.23373	0.524705	2.4791e-65	1229	1880
SVBP	1.86712	1.60288	0.220146	1.7067e-13	1358	2820
AL512353.1	0.86664	0.862149	0.00749564	0.000379173	200	625
ZNF691	0.999111	0.950735	0.0716019	1.6026e-06	286	1152
SLC2A1	2.0252	1.56406	0.372766	4.91975e-36	1293	2553
SLC2A1-AS1	0.89822	0.863572	0.0567513	0.00251368	199	689
AL139289.2	0.652533	0.807328	-0.307103	0.00370958	35	331
CDC20	2.00124	2.52315	-0.334331	2.27308e-11	237	2742
ELOVL1	2.21996	1.56501	0.504358	3.50289e-114	1444	2508
MED8	2.14862	1.54854	0.472501	1.05751e-90	1491	2625
SZT2	0.876813	0.894398	-0.0286478	5.75551e-05	267	362
HYI	1.86006	1.2012	0.630872	1.09492e-116	1250	1822
PTPRF	1.39954	1.16197	0.268376	6.51254e-13	992	1836
KDM4A-AS1	0.863667	0.875005	-0.0188166	0.000943321	203	669
ARTN	0.915156	0.986235	-0.107914	7.9395e-07	53	877
DPH2	1.15897	1.08561	0.0943384	0.00765604	628	1674
ATP6V0B	4.05595	3.62197	0.163264	3.70104e-101	2058	3339
TMEM53	1.03302	0.987396	0.0651631	0.000105297	448	1247
RPS8	6.39325	7.18578	-0.168596	0	2773	3594
PLK3	1.73524	1.10399	0.652405	3.11106e-50	1050	1184
HECTD3	0.901507	0.878672	0.037013	0.000147474	416	757
UROD	2.53441	2.27749	0.154207	3.04561e-10	1635	3135
MUTYH	0.974578	1.25579	-0.365742	7.96432e-46	383	2074
TOE1	1.01555	1.00889	0.00949553	2.40958e-10	380	1365
MMACHC	0.825076	0.802801	0.039485	0.000244491	118	437
AKR1A1	2.28304	2.41531	-0.081251	8.73676e-32	1535	3156
NASP	1.62473	2.69845	-0.731928	5.10267e-195	1021	3091
GPBP1L1	1.25263	1.05983	0.241134	2.78261e-05	874	1737
TMEM69	1.58059	1.26565	0.320585	2.0363e-24	1129	2220
MAST2	0.910323	0.914345	-0.00636051	0.000476625	301	718
TSPAN1	0.851725	1.08246	-0.34585	0.000299911	81	54
POMGNT1	1.30135	1.06576	0.288133	4.43115e-12	935	1789
RAD54L	0.899857	1.00693	-0.1622	6.66312e-08	80	1236
LRRC41	1.95797	1.37219	0.51287	1.79906e-75	1332	2430
UQCRH	5.45343	5.99402	-0.136361	5.62704e-199	2517	3527
NSUN4	0.965162	0.925396	0.0607006	3.72527e-05	395	971
MOB3C	0.822108	0.968498	-0.236422	4.72017e-06	123	92
ATPAF1	1.57508	1.53833	0.0340592	4.66424e-05	1177	2707
CYP4X1	0.644553	0.891042	-0.467195	0.00128352	20	68
PDZK1IP1	0.882825	1.15017	-0.381643	5.39464e-06	72	317
STIL	0.876813	0.885758	-0.0146425	0.0011045	96	835
CMPK1	2.13528	1.41784	0.590728	5.70668e-143	1484	2410
FAF1	1.26939	1.28222	-0.0145034	4.47729e-10	858	2219
CDKN2C	0.636891	0.861376	-0.435596	0.00564944	39	32
RNF11	1.88552	1.30173	0.534525	2.81504e-89	1363	2329
OSBPL9	2.21607	1.50339	0.559787	2.36557e-139	1552	2640
NRDC	1.54625	1.60306	-0.0520551	2.74414e-12	1139	2749
TXNDC12	2.46718	2.47488	-0.00449703	9.68639e-10	1571	3150
BTF3L4	2.7898	2.59102	0.106643	2.48203e-05	1736	3224
ORC1	0.867052	0.939305	-0.115474	0.000171747	65	1011
GPX7	1.94381	1.47637	0.396827	1.03058e-53	1328	2581
COA7	1.1944	1.15987	0.0423236	1.8372e-07	725	1947
SCP2	2.47965	1.54519	0.682355	1.92819e-197	1631	2721
AL606760.1	0.833402	0.819325	0.0245765	0.00150979	62	208
LRP8	0.846468	0.906957	-0.099579	1.49912e-08	119	932
NDC1	0.970514	0.982776	-0.0181136	1.60767e-06	230	1208
HSPB11	2.5469	2.18769	0.219334	2.07617e-26	1632	3147
LRRC42	1.67327	1.35179	0.307803	8.63508e-18	1166	2395
TMEM59	3.07067	1.82826	0.748086	0	1834	2940
CYB5RL	0.878002	0.898655	-0.0335418	9.166e-06	271	824
MRPL37	2.82408	2.96578	-0.0706312	1.08578e-28	1691	3229
TTC4	0.90506	0.844382	0.100117	0.00054315	237	540
DHCR24	1.01213	1.77259	-0.808465	2.68038e-48	204	2432
AC096536.1	0.462524	0.815369	-0.817926	0.00287147	5	32
USP24	0.943924	0.925308	0.0287376	0.00129378	311	731
MYSM1	0.855667	0.867972	-0.0205999	9.05373e-05	229	500
JUN	1.95705	1.60413	0.286893	4.0767e-12	1288	2350
AC105277.1	0.828709	0.904812	-0.126751	1.80189e-06	143	150
LINC01358	0.766138	1.05301	-0.458849	4.95117e-07	102	77
FGGY	0.947608	0.944819	0.00425125	0.000111024	293	989
TM2D1	2.10294	1.40247	0.584441	1.80648e-156	1455	2445
PATJ	0.854198	0.917205	-0.102674	0.000602494	139	735
L1TD1	1.2313	1.86888	-0.601991	1.11659e-77	451	2494
USP1	1.28323	1.86636	-0.54045	2.14788e-93	660	2726
ATG4C	0.993073	0.958674	0.0508587	4.60035e-10	233	1222
FOXD3-AS1	0.941632	2.02689	-1.10603	2.86655e-18	52	2017
ALG6	1.0225	1.02644	-0.00553605	1.01534e-09	382	1511
ITGB3BP	1.22817	1.61357	-0.393753	1.76412e-60	633	2615
PGM1	1.58211	1.94539	-0.298212	1.09789e-70	1099	2824
CACHD1	0.897631	0.936638	-0.0613686	0.000278632	103	1057
RAVER2	0.916703	0.803035	0.190992	5.14636e-05	121	419
JAK1	1.75923	1.14287	0.622282	4.11466e-78	1216	1509
AK4	1.25574	1.48003	-0.237087	3.49989e-33	605	2074
DNAJC6	0.753837	0.833102	-0.14424	7.68303e-05	101	141
LEPROT	2.11509	1.68333	0.329398	7.69302e-42	1463	2634
SGIP1	0.764035	1.07106	-0.487335	8.40569e-05	77	64
WDR78	0.95567	0.908688	0.0727276	3.54751e-05	395	593
MIER1	1.56388	1.23246	0.343592	4.63853e-19	1169	2114
SERBP1	3.7791	4.2841	-0.18095	5.42735e-154	2077	3401
GADD45A	3.79795	2.88055	0.398874	3.7086e-172	2117	3236
GNG12	1.64345	1.1395	0.528327	2.94688e-66	1169	1661
DIRAS3	2.44413	1.04322	1.22828	3.95984e-35	1113	155
WLS	1.89188	1.64485	0.201868	3.50141e-05	1330	2679
DEPDC1	1.61436	1.23948	0.381222	0.00221425	116	1402
AL033530.1	0.914888	0.909244	0.00892838	0.00108077	226	521
SRSF11	3.09093	3.0739	0.00797129	8.32218e-05	1900	3311
HHLA3	1.29951	1.50891	-0.215535	6.20924e-35	929	2563
CTH	1.05476	0.962124	0.132623	0.00103939	288	751
ZRANB2	1.77294	1.52976	0.212844	2.44845e-05	1263	2581
LRRIQ3	0.873947	0.850455	0.0393122	0.00696115	208	537
FPGT	0.934977	0.885979	0.0776595	0.000118352	215	455
TYW3	1.74658	1.69563	0.042711	0.000374576	1244	2817
LHX8	0.826199	0.866583	-0.0688486	0.00773425	112	249
RABGGTB	1.85433	1.36097	0.446266	1.19015e-50	1263	2355
ST6GALNAC3	1.09614	0.816085	0.425635	0.00811583	96	298
PIGK	1.03115	0.931711	0.146305	0.00744635	444	969
USP33	1.0818	1.00392	0.10778	0.00423762	564	1397
MIGA1	1.18519	0.971642	0.286623	0.00155785	624	712
NEXN	1.89424	1.32558	0.514998	3.19553e-60	1233	2143
FUBP1	1.24328	1.13702	0.128888	0.0016855	704	1779
DNAJB4	1.34252	0.937706	0.517738	1.613e-05	610	610
PTGFR	0.735368	0.87291	-0.247367	2.60866e-06	65	87
IFI44L	1.65818	2.1972	-0.406064	1.30393e-21	598	1181
IFI44	1.66311	1.81462	-0.125785	4.01249e-09	516	683
TTLL7	1.50938	1.00376	0.588548	8.56896e-34	961	804
RPF1	1.99711	1.68656	0.243829	3.55192e-19	1433	2842
GNG5	4.7902	4.39806	0.123221	5.5103e-130	2247	3396
CTBS	1.33469	1.06811	0.32144	8.34811e-09	891	1206
C1orf52	2.156	1.65654	0.380184	2.74456e-68	1497	2852
BCL10	1.27557	0.983694	0.374865	1.00136e-12	793	1011
CYR61	2.10259	1.66878	0.33337	2.48512e-14	825	1672
ODF2L	1.42742	1.06316	0.425058	1.30466e-22	986	1622
SH3GLB1	2.42682	1.42124	0.771915	1.34415e-257	1646	2397
SELENOF	2.74454	2.26961	0.274123	4.27218e-61	1737	3158
LMO4	1.94762	2.33128	-0.25941	1.94024e-67	1377	3042
PKN2-AS1	0.839481	0.887839	-0.0808002	0.00741699	138	178
GTF2B	1.39886	1.04314	0.423319	2.27386e-11	823	1359
KYAT3	1.12216	1.06171	0.0798849	1.72008e-10	459	1542
RBMXL1	0.904973	0.896102	0.0142114	0.000498754	305	929
GBP3	1.08298	1.18313	-0.127605	5.68929e-09	311	243
LRRC8D	0.949122	0.874754	0.117715	0.00375847	379	757
ZNF326	1.30343	1.28533	0.0201715	6.96928e-13	781	2192
CDC7	0.927021	0.880229	0.0747217	0.00262388	55	777
EVI5	1.25472	0.96823	0.373938	9.21592e-09	757	801
RPL5	5.4153	6.00913	-0.150117	1.59585e-238	2609	3539
FAM69A	0.902302	0.825195	0.128876	0.00120128	170	232
MTF2	1.51324	1.50048	0.0122254	3.42532e-06	1092	2583
TMED5	1.23519	0.965767	0.35499	8.52944e-14	794	1014
CCDC18	0.98237	0.915497	0.101711	0.00521091	185	963
FNBP1L	1.30215	1.17571	0.14736	0.000936091	782	1917
DNTTIP2	1.5929	1.2199	0.384898	4.83388e-11	1024	2025
GCLM	1.8662	1.11224	0.746629	3.61356e-117	1196	1501
F3	0.893548	0.931041	-0.0592982	1.20601e-10	157	721
AC105942.1	0.837768	0.828963	0.0152436	0.00401814	153	318
TMEM56	1.11149	0.893997	0.314157	0.000411649	468	377
DPYD	0.734196	1.11832	-0.607097	9.44052e-07	64	47
SNX7	1.44208	1.09464	0.397694	2.27568e-25	1013	1591
SLC35A3	0.915877	0.893074	0.0363741	0.0044111	430	652
SASS6	0.954375	0.919753	0.0533098	0.000216675	167	929
TRMT13	0.873858	0.888423	-0.0238478	4.20396e-05	240	713
RTCA	1.82406	1.4247	0.356498	2.54103e-38	1305	2581
AC093157.1	1.12085	1.17595	-0.0692376	1.58377e-08	701	1874
SLC25A24	1.39914	1.023	0.451731	8.95764e-20	932	1433
HENMT1	1.18493	1.10979	0.0945103	2.1138e-05	597	1813
PRPF38B	1.61841	1.53009	0.0809607	0.00458341	1101	2643
TAF13	1.25867	0.999156	0.333115	3.44485e-17	878	980
AL356488.3	0.878026	0.968375	-0.141302	0.00618576	115	91
SARS	2.6852	2.11924	0.34148	9.66621e-66	1734	3010
PSRC1	1.00375	1.30389	-0.377424	6.37027e-15	167	1596
SORT1	1.2644	0.987975	0.355909	4.07563e-09	669	1008
PSMA5	2.90158	2.37902	0.286469	2.99387e-73	1800	3200
ATXN7L2	0.844203	0.805121	0.0683845	0.0095367	109	201
GNAI3	1.7477	1.35344	0.36883	8.56463e-22	1245	2407
AMPD2	1.26687	1.02226	0.309503	5.97307e-07	788	995
GSTM5	0.508743	0.854732	-0.748536	0.000302681	12	17
GSTM3	2.08919	1.28274	0.703718	1.00741e-109	1368	1182
CSF1	1.19983	0.912034	0.395666	4.07551e-10	676	468
AHCYL1	2.32767	1.54028	0.595692	6.725e-150	1586	2704
AL160006.1	0.868996	0.847661	0.0358621	0.00831644	140	198
LAMTOR5	3.90291	2.80037	0.478929	0	2009	3282
LRIF1	1.47528	1.1591	0.347975	1.00899e-08	953	1830
DRAM2	1.64452	1.34729	0.287605	4.1858e-17	1206	2363
WDR77	1.74648	1.73701	0.00784599	1.37253e-10	1211	2812
ATP5PB	3.09487	2.68948	0.202551	5.96652e-45	1852	3254
RAP1A	1.62799	1.17996	0.46435	1.68026e-49	1172	1998
DDX20	1.10286	0.871753	0.33926	0.00982499	246	637
CTTNBP2NL	1.2552	1.00425	0.3218	1.89543e-08	759	1243
WNT2B	1.22115	0.906287	0.430199	0.0010148	390	526
CAPZA1	2.4155	1.65574	0.544845	4.1295e-138	1542	2730
RHOC	4.55082	2.73579	0.734173	0	2310	3217
PPM1J	0.854874	0.93706	-0.13243	6.0461e-08	199	961
LINC01356	0.866281	2.39907	-1.46957	8.82336e-14	42	1757
SLC16A1	1.31693	1.4786	-0.167062	7.11245e-31	876	2433
SLC16A1-AS1	1.18241	1.09861	0.10605	0.00272191	620	1586
DCLRE1B	0.817738	0.84583	-0.0487288	0.000125003	161	667
OLFML3	1.2963	1.27292	0.0262549	1.15677e-05	429	1858
BCAS2	2.26952	1.7165	0.402919	1.00041e-61	1527	2850
NRAS	1.59442	1.29523	0.299823	1.33407e-25	1186	2289
SIKE1	1.64016	1.26959	0.369476	1.67823e-32	1235	2288
VANGL1	0.931395	0.954655	-0.0355864	4.19567e-13	244	984
SLC22A15	0.876384	0.956424	-0.126086	0.00467991	183	120
TTF2	0.97713	0.9753	0.00270452	8.40028e-05	194	1332
MAN1A2	1.3596	1.0611	0.357626	1.97162e-19	983	1259
PHGDH	2.47371	3.26251	-0.399307	3.10128e-146	1468	3300
NOTCH2	1.30939	0.978804	0.419806	2.51451e-28	862	1210
SEC22B	1.9701	1.21681	0.695167	6.09928e-122	1342	1891
LINC00623	1.55619	1.33507	0.221103	6.52472e-10	1147	2334
AL592494.3	0.811618	0.815201	-0.00635497	0.00222528	92	385
AC245595.1	3.80013	2.40615	0.65932	0	1972	3165
FAM72D	0.74738	1.04002	-0.476701	3.4595e-06	51	740
NBPF20	0.816431	0.884927	-0.116228	0.000427024	146	203
GPR89A	1.07046	0.965417	0.149012	0.00415578	518	1165
NUDT17	0.882716	0.923671	-0.0654294	2.50587e-05	303	698
RBM8A	3.14691	2.84616	0.144918	4.07814e-18	1875	3237
POLR3GL	1.59474	1.24037	0.36255	1.76012e-27	1147	1729
TXNIP	1.21044	1.4835	-0.293467	1.16999e-20	281	1809
CHD1L	1.15211	1.04898	0.135298	1.4455e-05	519	1538
BCL9	0.950128	0.940065	0.0153618	0.000236312	252	1124
NBPF11	0.777769	0.838856	-0.10908	0.000502712	146	248
AC245297.3	1.55577	1.28181	0.279443	4.9021e-21	1175	2227
AC239868.2	0.853579	0.8505	0.00521342	0.00776567	38	430
HIST2H2AC	0.901459	1.19043	-0.401149	1.90544e-13	118	1217
BOLA1	0.897937	0.86913	0.0470411	0.00410016	100	361
SV2A	0.929239	0.97718	-0.0725753	1.83669e-05	373	1211
MTMR11	0.7661	0.905822	-0.241695	4.94463e-07	140	141
OTUD7B	1.22321	0.924379	0.404117	1.05608e-07	638	845
PLEKHO1	2.27165	1.55534	0.546508	4.67737e-132	1491	2570
ANP32E	1.72303	1.90204	-0.142594	1.38749e-32	1201	2861
CA14	0.87157	1.10869	-0.347167	6.033e-09	82	1585
APH1A	2.01338	1.66847	0.271092	1.35739e-24	1380	2844
MRPS21	4.08987	3.96355	0.0452625	3.28258e-10	2039	3381
ECM1	1.70696	1.24172	0.459096	1.77416e-15	931	792
ENSA	2.80293	3.15061	-0.168694	1.99456e-76	1708	3267
CTSS	0.760789	1.34326	-0.820175	6.9676e-06	64	35
ARNT	1.02087	0.89963	0.182394	0.00842855	356	776
SETDB1	0.930508	0.91209	0.0288418	1.43146e-07	329	986
CERS2	1.9255	1.62583	0.244054	5.09338e-13	1377	2783
MINDY1	0.925055	0.871408	0.0861911	0.00327761	105	147
PRUNE1	0.914769	0.833253	0.134654	0.00172065	246	573
C1orf56	1.53592	1.29974	0.240873	1.25154e-05	897	1681
CDC42SE1	1.8722	1.46522	0.353616	2.07068e-37	1333	2520
MLLT11	4.12295	2.38083	0.79221	0	2145	3180
SCNM1	2.22755	1.72633	0.367753	1.41185e-75	1488	2925
PIP5K1A	1.38334	1.10008	0.330551	1.4469e-11	928	1754
PSMD4	3.48557	3.23052	0.109629	9.09479e-17	1992	3311
AL391069.2	0.781645	0.900683	-0.204505	2.26031e-09	196	795
ZNF687	1.01794	0.907719	0.165341	0.00514153	261	749
PI4KB	1.30919	0.984903	0.410625	4.10895e-12	826	1136
RFX5	0.955229	0.90388	0.0797159	0.00323833	352	864
AL391069.3	1.42632	1.13182	0.333648	3.43358e-16	977	1777
PSMB4	2.97887	2.66273	0.161858	5.48995e-26	1779	3238
TUFT1	1.02656	0.986114	0.0579959	0.00773397	440	759
S100A10	5.40937	4.47208	0.274515	1.13435e-132	2550	3435
S100A11	6.64301	5.63255	0.238047	2.28756e-259	2845	3506
S100A5	0.746634	1.05224	-0.49499	1.87535e-11	100	179
S100A3	1.86276	2.06853	-0.151157	0.000183071	1156	1464
S100A16	3.83124	2.35242	0.703665	9e-304	1964	2830
S100A13	3.53413	3.0839	0.196598	4.70515e-63	1867	3293
S100A1	0.678052	0.975901	-0.525339	0.00731256	28	36
CHTOP	1.69603	2.0329	-0.261375	3.3625e-77	1223	2989
SNAPIN	1.71117	1.27702	0.422204	7.80683e-50	1259	2203
ILF2	2.95923	3.01705	-0.0279156	4.28189e-10	1825	3262
AL358472.5	0.722009	0.841181	-0.220401	0.00101545	45	289
SLC39A1	2.20953	2.32656	-0.0744542	5.31189e-26	1487	3091
AL358472.4	1.05127	0.978778	0.103077	0.000732545	182	378
CREB3L4	0.911569	0.842398	0.11385	0.00831978	136	396
JTB	3.60819	3.01221	0.260451	3.84266e-156	1910	3254
RAB13	3.62183	3.35619	0.109894	1.99618e-19	1936	3273
TPM3	3.48405	3.57691	-0.0379484	1.40268e-22	1955	3333
HAX1	2.91337	3.07348	-0.0771866	6.9996e-27	1738	3288
UBE2Q1	2.56933	1.8343	0.486164	7.06246e-176	1674	2978
KCNN3	0.841196	0.898213	-0.0946162	6.64828e-05	202	287
PYGO2	0.986026	0.926644	0.0896114	4.7327e-06	351	1142
SHC1	2.02212	1.42047	0.509496	2.3075e-126	1406	2511
CKS1B	2.07832	3.99387	-0.942373	1.8436e-232	1094	3237
FLAD1	1.67484	1.62993	0.0392125	0.00710153	1252	2791
ADAM15	1.70334	1.13558	0.584938	1.3906e-80	1121	1270
EFNA4	1.1861	1.14541	0.0503625	1.53727e-05	673	1758
EFNA1	1.34815	1.45523	-0.110266	0.000187355	605	1497
SLC50A1	1.80426	1.45979	0.305645	2.21259e-26	1283	2544
DPM3	2.31996	1.94817	0.251981	6.15633e-36	1503	3036
KRTCAP2	2.91538	2.24432	0.377403	6.92036e-152	1701	3177
AC234582.1	0.805325	0.887798	-0.140661	1.45942e-05	58	775
THBS3	1.34994	1.03084	0.389074	6.70112e-12	818	1140
MTX1	2.25368	1.72564	0.385156	4.3391e-74	1505	2903
GBA	1.2526	0.94264	0.410149	2.1085e-15	761	1077
FAM189B	1.23433	1.01679	0.279703	9.49307e-07	772	1445
SCAMP3	1.72554	1.43372	0.267285	2.0353e-24	1231	2593
HCN3	0.62939	0.826184	-0.392509	0.000926023	37	161
FDPS	2.29945	2.31379	-0.00896796	1.26151e-09	1565	3115
RUSC1	1.35518	1.32934	0.0277714	8.29618e-07	933	2366
YY1AP1	1.09971	1.07217	0.0365931	0.000131671	669	1715
DAP3	2.37476	1.78816	0.409305	3.34013e-102	1580	2921
RIT1	1.94645	1.20323	0.693933	2.9608e-144	1369	1781
ARHGEF2	1.55635	1.22907	0.340597	3.38486e-19	939	1705
SSR2	3.42162	2.6784	0.353305	3.29662e-159	1918	3246
UBQLN4	1.0136	0.940467	0.108035	0.00175954	460	1107
LAMTOR2	3.16728	2.58281	0.294304	2.82069e-112	1801	3243
MEX3A	1.39978	1.17351	0.254365	3.64998e-05	985	1830
LMNA	2.80964	2.14297	0.390773	7.14754e-91	1780	2931
PMF1	1.68919	2.2744	-0.429155	2.20487e-154	1188	3001
TMEM79	0.763414	0.809913	-0.0853012	0.000107103	161	455
GLMP	1.8259	1.25002	0.546654	1.17552e-83	1226	2147
CCT3	3.25233	3.03693	0.0988628	1.58853e-05	1934	3291
TSACC	0.822042	0.858327	-0.0623159	0.00136973	179	745
C1orf61	0.928364	1.51069	-0.702441	3.73837e-13	70	1721
NAXE	2.57349	2.30723	0.157564	4.91471e-17	1634	3156
GPATCH4	1.84265	1.97136	-0.0974066	6.86819e-20	1305	2913
CRABP2	5.30069	3.44859	0.620173	0	2583	3306
RRNAD1	1.02444	0.998938	0.0363623	6.7913e-06	499	1346
HDGF	2.33945	2.86813	-0.293941	1.11512e-124	1473	3179
PRCC	1.79263	1.51607	0.241743	2.0705e-08	1269	2651
SH2D2A	0.958137	1.00493	-0.0687853	6.45117e-08	445	1273
PEAR1	1.42116	1.17372	0.275981	1.83017e-06	803	409
ARHGEF11	0.858028	0.895754	-0.062078	0.00812121	143	304
IFI16	2.74057	1.82967	0.582893	2.74283e-132	1747	2066
AIM2	0.669795	0.839754	-0.326248	0.00278387	28	38
CADM3	1.35074	1.02992	0.391211	1.02771e-16	805	537
DUSP23	2.85674	2.93795	-0.040437	7.90317e-07	1656	3243
SLAMF8	0.611128	1.30007	-1.08905	6.7044e-12	48	98
AL590560.1	0.856839	1.04434	-0.285491	0.00415719	25	42
TAGLN2	5.05158	4.94592	0.0304956	9.3928e-07	2527	3487
SLAMF9	0.964763	1.03276	-0.0982542	0.000273848	72	78
IGSF8	1.07067	1.2198	-0.188124	7.86108e-33	410	2005
AL139011.1	0.613173	0.859173	-0.486655	4.79937e-08	47	77
PEX19	1.32789	1.24454	0.0935261	0.00119587	919	2205
COPA	1.77898	1.26121	0.496238	8.67916e-73	1301	2197
NCSTN	1.38086	1.11713	0.305781	8.54125e-11	926	1760
NHLH1	0.700543	0.824431	-0.234926	0.0026007	58	74
VANGL2	0.963635	0.960938	0.00404342	1.16544e-05	327	1067
AL591806.1	0.747265	0.897995	-0.265088	0.00776428	50	25
KLHDC9	1.07813	1.07787	0.000353536	1.14798e-08	480	1530
PFDN2	4.59987	3.93656	0.224656	1.76014e-250	2267	3393
NIT1	1.32043	1.03012	0.358197	2.41237e-05	789	1539
UFC1	2.52912	2.08477	0.278748	1.74884e-46	1609	3077
USP21	0.814955	0.812238	0.00481732	2.61496e-08	208	407
PPOX	1.02713	1.01499	0.0171524	3.62244e-06	524	1388
B4GALT3	1.51698	1.24531	0.284696	6.55535e-19	1090	2277
NDUFS2	2.42786	2.10335	0.206993	2.22431e-11	1607	3083
TOMM40L	0.918895	0.823785	0.157633	0.00253654	327	527
SDHC	2.60037	2.2908	0.182867	1.23618e-15	1647	3133
DUSP12	1.80072	1.74725	0.0434906	0.00526424	1265	2841
ATF6	1.28871	0.996164	0.37147	2.93046e-05	761	1247
NOS1AP	0.909122	0.892473	0.0266658	8.51595e-06	189	770
UAP1	1.92396	1.19751	0.68404	8.26434e-111	1355	1739
RGS4	1.38506	0.828358	0.74162	0.00682696	208	58
RGS5_ENSG00000143248	2.53877	1.88485	0.42968	7.91846e-44	1425	2553
PBX1	1.56701	1.23081	0.348403	4.98316e-13	998	1947
MGST3	4.59606	3.30281	0.476703	0	2371	3354
ALDH9A1	1.82981	1.28795	0.506619	1.36488e-41	1202	2215
TMCO1	3.11707	2.12482	0.552851	6.04966e-293	1782	3153
UCK2	1.76951	1.41076	0.326873	9.27342e-33	1272	2548
TADA1	0.961742	0.843495	0.189271	8.77727e-05	218	793
GPA33	0.714849	0.89044	-0.31688	2.33368e-09	67	707
POU2F1	0.990549	1.14431	-0.208183	5.83263e-25	421	1741
MPZL1	1.87591	1.36214	0.461717	5.04018e-69	1343	2447
MPC2	3.06819	2.12585	0.529352	2.33573e-231	1783	3128
TIPRL	2.00896	1.42193	0.4986	7.11235e-95	1412	2518
SFT2D2	1.26377	1.00778	0.326561	2.84967e-14	834	890
ATP1B1	1.76936	1.24045	0.512371	3.75739e-56	1230	2029
NME7	1.47697	1.07799	0.4543	7.53201e-30	1027	1626
SLC19A2	0.840167	0.813954	0.0457286	0.000451348	195	258
C1orf112	1.01792	0.931773	0.127575	2.01326e-05	122	1024
SCYL3	0.905524	0.847224	0.0960099	0.00306564	210	380
KIFAP3	1.35018	0.983749	0.456787	1.09908e-07	737	784
FMO4	0.726014	0.988203	-0.444809	0.00559701	45	36
PRRC2C	2.49297	2.71352	-0.122297	7.52557e-49	1604	3219
AL645568.1	0.888767	0.88537	0.00552581	0.00670749	233	508
PRDX6	4.32727	4.20838	0.0401905	7.78097e-11	2228	3430
CENPL	0.89934	0.922414	-0.0365475	0.000182792	212	1069
RABGAP1L	0.93672	0.981683	-0.0676399	1.63465e-11	235	1089
CACYBP	2.72476	2.89184	-0.0858569	5.83438e-24	1692	3246
MRPS14	2.07908	1.81005	0.199914	1.0104e-14	1464	2966
KIAA0040	0.92925	0.99417	-0.0974258	6.8842e-08	235	756
RALGPS2	0.949845	0.898529	0.0801271	0.000639766	312	884
FAM20B	0.923449	0.906045	0.027451	0.00405858	397	800
TOR3A	1.01411	1.06309	-0.0680569	7.43248e-12	481	1673
ABL2	1.72459	1.18105	0.546183	7.36499e-75	1188	1511
SOAT1	1.27322	1.00606	0.339765	1.15404e-07	808	697
TOR1AIP2	1.7886	1.29955	0.460824	1.29353e-43	1210	2051
AL353708.3	0.812014	0.816621	-0.00816337	0.00427941	41	226
QSOX1	1.41578	1.02345	0.468159	3.311e-29	934	1199
ACBD6	2.049	1.57904	0.375873	1.68423e-54	1450	2780
XPR1	0.937514	0.88136	0.0891088	0.0062107	341	914
KIAA1614	0.743155	0.826052	-0.152571	0.00157614	42	107
AL162431.2	0.712282	0.945627	-0.408821	0.00117367	53	102
GLUL	1.87818	1.82524	0.0412479	0.000119551	1293	2881
RGS16	1.45917	1.53969	-0.0774935	5.07121e-13	619	2210
LINC01686	0.846845	0.887865	-0.0682427	0.000132389	103	634
DHX9	1.23386	1.28625	-0.0600014	4.48448e-14	772	2065
NCF2	0.998952	1.23247	-0.303061	0.000372603	233	72
ARPC5	3.19317	2.26813	0.493488	2.44835e-226	1878	3137
COLGALT2	0.623377	0.812555	-0.382361	0.000732465	39	249
TSEN15	1.87628	2.03582	-0.117739	8.6061e-20	1305	3045
C1orf21	1.51435	1.15058	0.396333	8.02933e-31	1096	1875
FAM129A	1.33297	0.962683	0.469515	3.53244e-12	691	870
TPR	1.98012	2.07339	-0.0664016	2.56518e-20	1391	3066
LINC01351	0.688241	0.772535	-0.166687	0.00695781	12	25
UCHL5	1.2861	1.23242	0.061501	5.2662e-05	781	2125
TROVE2	1.7321	1.23372	0.489509	3.04706e-41	1215	2074
GLRX2	2.18851	1.61987	0.43407	4.26117e-75	1466	2740
CDC73	1.4138	1.10001	0.362057	1.90446e-08	915	1691
DENND1B	0.854745	0.854687	9.66966e-05	0.000295436	156	306
C1orf53	1.19383	0.948865	0.33132	4.62124e-05	625	791
AC104461.1	1.09753	1.39948	-0.350623	3.42739e-26	279	1824
DDX59	1.02936	0.941178	0.129205	0.00443584	380	1016
TMEM9	2.4493	2.05045	0.256428	1.95984e-48	1562	3083
PHLDA3	2.95272	2.03833	0.534658	3.8261e-155	1754	2632
CSRP1	1.58608	1.28173	0.307371	1.55616e-06	541	902
NAV1	1.14703	0.968788	0.243651	0.00909882	592	995
IPO9	1.19503	1.1983	-0.00393513	1.03982e-07	777	2076
SHISA4	1.3112	1.10643	0.244979	4.46959e-08	839	852
LMOD1	1.2442	0.71572	0.79775	0.00197753	59	30
TIMM17A	2.52179	1.92959	0.386153	8.62603e-94	1644	3002
RNPEP	1.76953	1.36368	0.375857	1.2411e-27	1242	2395
ARL8A	2.34857	1.50648	0.640597	2.36137e-204	1497	2590
UBE2T	1.52901	2.12982	-0.478127	9.60118e-87	716	2806
PPP1R12B	0.861835	0.826312	0.0607261	0.00656544	128	348
KDM5B	1.61465	1.21816	0.406516	1.62032e-26	1149	2043
PCAT6	1.20775	1.05454	0.195714	0.00856388	768	1103
RABIF	1.49565	1.22433	0.288779	4.17535e-12	1091	2132
KLHL12	1.14762	1.06636	0.105959	2.21298e-05	664	1672
ADIPOR1	2.31227	1.96809	0.232513	3.56112e-24	1533	3065
CYB5R1	1.4978	1.08894	0.459913	3.90941e-48	1043	1363
TMEM183A	2.07212	2.19704	-0.0844489	2.44707e-27	1469	3079
BTG2	1.45682	1.05074	0.471424	5.94569e-12	687	843
SNRPE	3.95611	4.61703	-0.222885	6.40324e-206	2036	3419
SOX13	0.848233	0.890907	-0.0708147	4.82694e-08	117	893
ETNK2	1.08756	1.10527	-0.0233026	4.2727e-09	645	1810
KISS1	1.26042	1.48466	-0.236228	4.99586e-07	408	617
MDM4	1.24927	1.22766	0.0251765	0.000266131	646	1799
LRRN2	0.818171	0.92135	-0.171346	2.77991e-07	178	802
NFASC	0.959074	1.0318	-0.105443	1.1976e-08	361	1282
TMCC2	0.909089	0.883774	0.0407447	0.000197612	103	544
NUAK2	1.0483	1.06041	-0.0165741	4.65722e-07	422	1298
CDK18	0.905923	0.941507	-0.0555836	1.13151e-09	248	1018
ELK4	0.802474	0.893763	-0.155438	0.000545952	253	534
NUCKS1	3.26545	4.086	-0.323409	4.98275e-225	1865	3382
RAB29	1.56536	1.05534	0.56879	8.69442e-76	1114	1368
IKBKE	1.23579	1.04306	0.244615	4.53854e-05	691	868
EIF2D	1.32655	1.13066	0.230522	0.00264523	912	1919
MAPKAPK2	1.70782	1.33468	0.355668	2.90108e-38	1250	2411
FCMR	0.852568	0.933704	-0.131151	0.000989304	42	114
CD55	1.59021	1.086	0.550195	5.21478e-37	943	1346
CD46	1.28539	1.00027	0.361821	8.10775e-10	743	1205
LAMB3	0.858771	0.886922	-0.0465349	0.00239409	89	89
AL031316.1	0.922077	1.13934	-0.305239	1.00279e-05	150	172
G0S2	2.70515	1.56084	0.793387	6.38993e-110	1313	1133
C1orf74	0.872088	0.865856	0.0103454	2.28242e-05	201	679
SERTAD4-AS1	1.44455	1.94856	-0.431781	3.35739e-62	708	2763
SERTAD4	0.90502	1.08073	-0.25599	6.61025e-09	140	1475
RCOR3	1.15607	0.96228	0.264694	7.9086e-05	695	1255
LINC00467	1.7244	2.34217	-0.441753	3.30868e-107	1207	2974
SLC30A1	1.38001	0.911096	0.599008	4.364e-28	812	683
NEK2	1.69699	1.2442	0.447756	0.00174113	128	1241
INTS7	0.93129	0.930953	0.000522175	2.42001e-05	228	1079
AL451060.1	0.841979	1.37573	-0.708345	0.00946479	74	14
PPP2R5A	0.919718	0.928155	-0.0131736	1.42598e-07	322	975
TMEM206	1.2886	0.98194	0.392097	2.59691e-08	786	1218
NENF	2.16848	1.95983	0.145957	3.48992e-08	1401	2981
ATF3	2.2712	1.95768	0.21431	0.000893173	1175	2563
BATF3	1.00962	1.02992	-0.0287255	0.000160666	461	1112
NSL1	1.43963	1.45868	-0.0189655	5.89525e-11	995	2569
FLVCR1-DT	0.865019	1.02398	-0.243378	3.15615e-15	234	1313
FLVCR1	0.902464	1.04469	-0.211138	3.92881e-14	245	1303
ANGEL2	0.990714	0.93425	0.0846601	5.20875e-05	437	1196
SMYD2	1.40618	1.16657	0.269503	1.09729e-08	989	1895
PTPN14	1.33504	1.12706	0.244314	1.6677e-05	891	1671
CENPF	1.92716	2.33525	-0.277104	8.17778e-21	447	2653
KCTD3	1.07998	1.00944	0.0974429	0.000905966	518	1382
SPATA17	0.963691	0.844192	0.191	0.00176155	243	390
RRP15	1.73589	1.49733	0.213285	2.66437e-05	1256	2603
TGFB2-AS1	0.796033	0.962192	-0.273497	0.00552373	79	83
C1orf143	1.07618	1.23285	-0.196077	3.32132e-05	173	166
LYPLAL1	2.16041	1.57236	0.458371	2.88989e-97	1465	2611
EPRS	1.7927	1.49694	0.260114	8.25422e-05	1266	2541
BPNT1	1.25192	0.914394	0.45326	0.00123958	621	806
IARS2	1.5272	1.24195	0.298291	8.74122e-07	1045	2150
MARK1	0.849504	0.830137	0.0332709	0.00763657	191	464
MARC1	1.06905	1.01199	0.0791311	1.50773e-06	369	1345
LINC01705	0.980469	1.56298	-0.672752	0.00163131	134	13
TAF1A	1.01566	0.916557	0.148118	0.00233588	300	850
AIDA	1.58259	1.55195	0.0282087	0.0011533	1132	2690
BROX	1.33236	1.05327	0.339111	2.10129e-18	955	1582
CAPN2	3.01966	1.71423	0.816827	0	1846	2614
FBXO28	1.06833	0.973809	0.133649	0.00728423	546	1158
DEGS1	1.85785	1.34085	0.470491	1.40384e-45	1251	2274
NVL	1.18007	1.10141	0.0995228	6.03171e-07	606	1730
WDR26	1.33171	1.06608	0.320967	4.73756e-16	878	1517
CNIH3	1.03855	1.18202	-0.186681	2.09852e-25	408	1711
DNAH14	1.32711	1.42456	-0.102232	3.75379e-18	882	2350
LBR	1.21588	1.32491	-0.12389	2.73579e-16	777	2063
SRP9	2.67225	2.2164	0.269838	7.83886e-56	1705	3167
TMEM63A	0.938905	1.13623	-0.275203	4.96608e-19	233	1452
LEFTY1	0.778473	1.80774	-1.21547	0.00742741	6	1733
PYCR2	1.60903	2.09274	-0.379202	7.49569e-92	1124	2888
LEFTY2	1.15118	1.94938	-0.7599	5.36392e-05	23	1937
H3F3A	4.81359	5.5653	-0.209346	1.49337e-254	2356	3512
ACBD3	1.80662	1.20978	0.578551	3.57684e-80	1298	1987
MIXL1	1.09373	1.60753	-0.555584	8.21888e-05	88	657
PARP1	1.8395	2.91858	-0.665953	2.09282e-254	1277	3118
ITPKB	0.87307	0.854619	0.0308159	0.000182476	171	663
PSEN2	1.0531	0.994838	0.08211	0.000931805	585	1339
COQ8A	1.07415	0.900846	0.253846	0.00388587	230	627
ZNF678	0.773037	0.827195	-0.0976898	8.48175e-05	82	504
SNAP47	1.4947	1.28737	0.215433	5.02387e-05	1108	2317
ARF1	3.57607	3.09476	0.208545	1.92326e-91	1986	3297
C1orf35	1.82457	1.75703	0.0544178	0.00602118	1250	2838
MRPL55	2.91884	2.62986	0.150409	2.09852e-25	1713	3236
GUK1	4.28478	3.44696	0.313898	1.60495e-271	2133	3336
TRIM17	0.83952	0.865338	-0.0436994	0.00214415	83	75
HIST3H2A	1.7208	1.12612	0.61171	3.47177e-47	1003	1306
RNF187	2.62442	2.7263	-0.0549462	7.06372e-14	1655	3185
RAB4A	1.95522	1.52864	0.355083	3.08308e-51	1405	2647
NUP133	1.026	0.919264	0.158479	0.00343331	463	1004
ABCB10	0.918681	0.880783	0.0607768	0.00479908	226	443
TAF5L	0.843607	0.877398	-0.0566601	2.44559e-07	258	652
URB2	0.765023	0.838999	-0.133165	0.00643632	90	397
GALNT2	1.34778	1.10749	0.283294	9.23622e-06	914	1807
AGT	1.08397	1.21893	-0.169297	0.000601385	65	56
C1orf198	1.43966	1.15123	0.322551	3.18848e-13	999	1689
AL118511.1	0.810464	0.855379	-0.0778156	0.00154938	77	173
TTC13	0.869135	0.814115	0.0943475	0.000650824	154	285
FAM89A	1.52832	1.22233	0.322313	1.26328e-19	983	1211
C1orf131	1.3746	1.28471	0.097564	0.00206774	935	2204
GNPAT	1.50675	1.45445	0.0509672	0.00788926	1106	2581
EGLN1	1.33278	0.991805	0.426314	2.89116e-23	931	960
AL445524.1	1.32455	1.03627	0.354106	5.43401e-11	720	1258
TSNAX	1.57732	1.18541	0.412086	6.91387e-27	1119	1942
SIPA1L2	1.02818	1.2642	-0.298127	3.83287e-10	115	1855
NTPCR	2.24874	1.99428	0.17325	3.75002e-09	1499	3000
COA6	2.03302	1.81052	0.167218	7.50701e-08	1412	2945
IRF2BP2	1.48069	1.10458	0.422779	4.1528e-41	1034	1659
TOMM20	2.5769	2.59973	-0.0127247	4.98717e-11	1617	3180
RBM34	0.998076	0.877859	0.18516	0.00625706	304	559
ARID4B	1.68127	1.42052	0.243132	2.1402e-07	1234	2493
GGPS1	1.5424	1.29284	0.254638	7.28846e-10	1143	2312
TBCE_ENSG00000284770	1.04331	0.84874	0.297769	0.00366995	241	496
GNG4	0.877978	1.44245	-0.716267	1.4842e-53	254	2231
NID1	0.926047	0.958897	-0.0502909	0.00133756	240	625
LGALS8-AS1	0.691995	0.883035	-0.351709	0.000865423	54	45
HEATR1	0.883547	0.9467	-0.0996	1.40422e-09	372	1058
ACTN2	1.13752	0.785251	0.534665	0.00989277	72	131
MTR	1.18005	0.957955	0.300817	0.00173821	677	1196
CHRM3	0.934817	0.858509	0.12285	0.00563886	100	410
OPN3	1.45697	1.26825	0.200133	2.60428e-05	1020	2157
CEP170	1.36259	0.998342	0.448745	4.59806e-18	886	1383
SDCCAG8	1.55338	1.24245	0.322228	1.84572e-20	1066	1669
ADSS	1.41806	1.33852	0.0832843	3.42999e-05	971	2367
DESI2	1.48754	1.59767	-0.103043	1.7269e-19	1091	2645
COX20	3.20498	2.4744	0.373238	1.66817e-149	1759	3189
HNRNPU	2.4166	2.6155	-0.114109	2.05653e-38	1650	3176
SMYD3	1.37278	1.03981	0.400778	1.34336e-06	824	1450
SCCPDH	1.86923	1.35171	0.467657	9.70946e-63	1303	2351
ZNF695	0.967432	0.895717	0.111116	0.00533604	70	1011
ZNF124	0.888085	0.854482	0.0556474	0.00115778	190	452
ZNF496	0.978446	0.931016	0.0716869	0.00918785	458	1046
ZNF672	0.973884	0.969119	0.00707565	3.33287e-05	462	1160
ZNF692	0.876515	0.910544	-0.0549499	1.54117e-06	277	732
ACP1	2.72579	2.76665	-0.0214673	2.69828e-12	1685	3264
ALKAL2	1.05596	0.879595	0.263649	0.00161192	474	451
TMEM18	1.48256	1.20676	0.296949	4.34132e-21	1073	2093
PXDN	1.45243	1.20231	0.272663	9.47478e-26	1025	1761
RNASEH1	1.68219	1.62691	0.0482073	0.000140351	1216	2760
RNASEH1-AS1	1.04434	1.32808	-0.346753	1.50914e-50	525	2207
RPS7	5.72724	6.23446	-0.122425	1.85586e-216	2611	3551
SOX11	1.73271	1.23982	0.482902	4.25935e-38	1052	1640
CMPK2	1.08954	1.28786	-0.241256	2.57967e-08	96	423
RNF144A	0.905438	0.823028	0.137674	0.00744635	58	319
AC092580.2	0.497422	0.783601	-0.655649	0.000748446	11	90
ID2	1.59821	2.04353	-0.354603	2.95229e-37	722	2442
MBOAT2	1.21244	0.966751	0.326694	6.71865e-07	761	1189
ITGB1BP1	2.38628	1.92411	0.310572	1.55275e-67	1524	3031
CPSF3	1.29735	1.16899	0.150302	0.0013136	733	1919
IAH1	1.49208	1.18336	0.334437	9.9456e-18	920	1589
ADAM17	1.28335	1.02805	0.319999	9.46703e-08	785	1083
YWHAQ	3.51038	3.68579	-0.0703479	1.80915e-27	1958	3371
TAF1B	1.06185	0.937304	0.179985	0.00262143	418	1048
AC104794.2	0.916253	0.879742	0.058665	0.00220246	274	598
KLF11	0.884736	0.851464	0.0553024	0.0013484	281	651
CYS1	0.840622	1.02281	-0.283007	3.25937e-07	186	219
C2orf48	0.500296	0.685044	-0.453414	0.00854708	8	119
HPCAL1	1.79013	1.94512	-0.119793	2.16389e-17	1270	2668
ODC1	2.12433	2.75168	-0.373306	6.56283e-131	1344	3035
PDIA6	2.84088	2.92687	-0.043021	2.44736e-15	1749	3271
KCNF1	0.813579	0.835339	-0.0380786	0.00826679	101	368
E2F6	1.27329	1.07191	0.248383	0.00168579	822	1721
TRIB2	0.967572	0.938557	0.0439249	7.06701e-06	278	1109
FAM84A	0.908885	0.876523	0.0523051	7.01081e-05	148	334
NBAS	1.04883	1.02312	0.0358093	0.0051034	499	936
DDX1	2.31613	1.89827	0.287028	7.74589e-32	1590	2975
MYCN	0.895112	1.15913	-0.372901	0.000871079	31	1618
VSNL1	0.745039	1.17321	-0.655072	3.19966e-05	22	1446
SMC6	1.18072	1.13652	0.0550475	5.68039e-08	559	1802
RDH14	1.32837	1.14084	0.21956	0.0022326	904	1964
MATN3	0.73185	0.85263	-0.220372	3.4323e-09	142	570
LAPTM4A	3.59453	2.66284	0.432837	3.34116e-183	2036	3248
SDC1	0.906639	0.940225	-0.0524779	1.60485e-05	305	922
RHOB	1.30369	1.86198	-0.514242	2.08525e-73	737	2536
HS1BP3	1.30132	1.06298	0.291855	9.96592e-05	836	1440
LDAH	1.04663	0.934655	0.16324	0.000255489	349	1058
MFSD2B	0.88666	0.877946	0.0142481	6.43933e-05	269	787
WDCP	0.88189	0.826032	0.0944018	3.02129e-06	93	325
[truncated: 6,195 more rows]

## Sheet: WGS for COX Patient Fibroblasts
Table S1. Differentially expressed transcripts in DNLCs by bulk RNA-seq or scRNA-seq, and C20orf24 variants in CIV-deficient patient fibroblasts from whole exome sequencing
[truncated: 72 more rows]
[truncated: 13 more columns]

[truncated: 1 more sheets: Read Me]
