# Supplementary material for: Rewiring of the Human Mitochondrial Interactome during Neuronal Reprogramming Reveals Regulators of the Respirasome and Neurogenesis
Source: iScience. 2019 Sep 4;19:1114–32. doi: 10.1016/j.isci.2019.08.057 (PMC6831851; doi:10.1016/j.isci.2019.08.057)
Supplement: Table S2. Scoring and Validation of High-Quality Protein-Protein Interactions, Related to Figures 2, 3, and Transparent Methods [file mmc3.xlsx]

## Sheet: ECSC PPI
Table S2. Scoring and validation of high-quality protein-protein interactions
Subtitle: High-confidence mtPPIs in ECSC network supported by experimental and computational evidences
Interacting protein pair	Protein A (UniProt)	Protein B (UniProt)	Protein A	Protein B	Is protein A mitochondrial?	Is protein B mitochondrial?	Mt evidence for protein A	Mt evidence for protein B	Outer mt membrane (OMM) evidence for protein A	Outer mt membrane (OMM) evidence for protein B	SEC LLS (Sequest)	IEC LLS (Sequest)	SEC LLS (MSBlender)	IEC LLS (MSBlender)	ΣLLS (ECSCs)	Large scale studies (Pubmed ID)	Literature curation studies (Pubmed ID)	XL/MS (Schweppe et al., 2017)	XL/MS (Liu et al., 2017)	Numbers in various experimental methods used for validating mitochondrial PPIs pertain to Figure 1D
																				IP/MS in NTera2 or SH-SY5Y DNLCs: 144	PPIs from literature curation, large scale studies, including XL/MS: 212	Alternate SEC-MS: 495	BF/MS (SEC-MS, IEC-MS) or IP/MS in mt extracts of mouse brain: 1277	BF/MS (SEC-MS, IEC-MS) in NTera2 ECSCs and DNLCs: 445	HumanNet: 286	STRING: 295	GeneMANIA: 801	Localized to same mt compartment: 792
P13674~Q9UDR5	P13674	Q9UDR5	P4HA1	AASS	Y	Y	GO|GeneCards: 5	MitoCarta v2.0|GO|GeneCards: 5|PMID: 23371551	---	---	---	---	1.99066	---	1.99066	---	---	---	---	---	---	---	---	---	---	---	---	---
P07900~P13674	P07900	P13674	HSP90AA1	P4HA1	Y	Y	GO|GeneCards: 3	GO|GeneCards: 5	---	---	---	---	1.99032	---	1.99032	---	---	---	---	---	---	---	---	---	---	---	---	---
P07900~P08238	P07900	P08238	HSP90AA1	HSP90AB1	Y	Y	GO|GeneCards: 3	GO|GeneCards: 5	---	---	---	---	1.97731	---	1.97731	26344197;26496610	20353823;21360678;25036637	---	---	---	---	Y	Y	Y	Y	Y	Y	---
P08238~P13674	P08238	P13674	HSP90AB1	P4HA1	Y	Y	GO|GeneCards: 5	GO|GeneCards: 5	---	---	---	---	1.97585	---	1.97585	---	---	---	---	---	---	---	---	---	---	---	---	---
P07900~Q9UDR5	P07900	Q9UDR5	HSP90AA1	AASS	Y	Y	GO|GeneCards: 3	MitoCarta v2.0|GO|GeneCards: 5|PMID: 23371551	---	---	---	---	1.97456	---	1.97456	---	---	---	---	---	---	---	---	Y	---	---	---	---
P07900~P42704	P07900	P42704	HSP90AA1	LRPPRC	Y	Y	GO|GeneCards: 3	MitoCarta v2.0|GO|GeneCards: 5|PMID: 23371551	---	---	---	---	1.96863	---	1.96863	---	---	---	---	---	---	Y	Y	---	---	---	---	---
Q9H299~Q9P2R7	Q9H299	Q9P2R7	SH3BGRL3	SUCLA2	Y	Y	GeneCards: 2	MitoCarta v2.0|GO|GeneCards: 5|PMID: 23371551	---	---	---	---	---	1.96348	1.96348	---	---	---	---	---	---	---	---	---	---	---	---	---
P08238~Q9UDR5	P08238	Q9UDR5	HSP90AB1	AASS	Y	Y	GO|GeneCards: 5	MitoCarta v2.0|GO|GeneCards: 5|PMID: 23371551	---	---	---	---	1.9601	---	1.9601	---	---	---	---	---	---	---	---	---	---	---	---	---
Q7KZF4~Q9UDR5	Q7KZF4	Q9UDR5	SND1	AASS	Y	Y	MitoCarta v2.0|GeneCards: 3	MitoCarta v2.0|GO|GeneCards: 5|PMID: 23371551	---	---	---	---	1.95956	---	1.95956	---	---	---	---	---	---	---	---	---	---	---	---	---
P42704~Q9UDR5	P42704	Q9UDR5	LRPPRC	AASS	Y	Y	MitoCarta v2.0|GO|GeneCards: 5|PMID: 23371551	MitoCarta v2.0|GO|GeneCards: 5|PMID: 23371551	---	---	---	---	1.9575	---	1.9575	---	---	---	---	---	---	---	---	---	---	---	---	Y
P08238~P42704	P08238	P42704	HSP90AB1	LRPPRC	Y	Y	GO|GeneCards: 5	MitoCarta v2.0|GO|GeneCards: 5|PMID: 23371551	---	---	---	---	1.95388	---	1.95388	---	---	---	---	---	---	Y	Y	---	Y	---	Y	---
P13674~Q7KZF4	P13674	Q7KZF4	P4HA1	SND1	Y	Y	GO|GeneCards: 5	MitoCarta v2.0|GeneCards: 3	---	---	1.93894	---	1.95698	---	1.94796	---	---	---	---	---	---	---	---	---	---	---	---	---
P07900~Q7KZF4	P07900	Q7KZF4	HSP90AA1	SND1	Y	Y	GO|GeneCards: 3	MitoCarta v2.0|GeneCards: 3	---	---	---	---	1.94194	---	1.94194	---	---	---	---	---	---	Y	---	---	---	---	---	---
P08238~Q7KZF4	P08238	Q7KZF4	HSP90AB1	SND1	Y	Y	GO|GeneCards: 5	MitoCarta v2.0|GeneCards: 3	---	---	---	---	1.92719	---	1.92719	---	---	---	---	---	---	Y	---	---	---	---	Y	---
P07900~P40939	P07900	P40939	HSP90AA1	HADHA	Y	Y	GO|GeneCards: 3	MitoCarta v2.0|GO|GeneCards: 5|PMID: 23371551	---	---	---	---	1.92683	---	1.92683	---	---	---	---	---	---	Y	Y	---	---	---	---	---
P42704~Q7KZF4	P42704	Q7KZF4	LRPPRC	SND1	Y	Y	MitoCarta v2.0|GO|GeneCards: 5|PMID: 23371551	MitoCarta v2.0|GeneCards: 3	---	---	1.90409	---	1.94955	---	1.92682	---	---	---	---	---	---	Y	Y	Y	---	---	---	---
P13674~Q13423	P13674	Q13423	P4HA1	NNT	Y	Y	GO|GeneCards: 5	MitoCarta v2.0|GO|GeneCards: 5|PMID: 23371551	---	---	---	1.90786	---	1.94274	1.9253	---	---	---	---	---	---	---	Y	---	---	---	Y	---
P40925~Q9UMS0	P40925	Q9UMS0	MDH1	NFU1	Y	Y	MitoCarta v2.0|GeneCards: 5	MitoCarta v2.0|GO|GeneCards: 5|PMID: 23371551	---	---	---	---	1.91395	---	1.91395	---	---	---	---	---	---	Y	Y	Y	---	Y	Y	---
P08238~P40939	P08238	P40939	HSP90AB1	HADHA	Y	Y	GO|GeneCards: 5	MitoCarta v2.0|GO|GeneCards: 5|PMID: 23371551	---	---	---	---	1.91197	---	1.91197	---	---	---	---	---	---	Y	Y	---	---	---	---	---
P40939~Q9UDR5	P40939	Q9UDR5	HADHA	AASS	Y	Y	MitoCarta v2.0|GO|GeneCards: 5|PMID: 23371551	MitoCarta v2.0|GO|GeneCards: 5|PMID: 23371551	---	---	---	---	1.91172	---	1.91172	---	---	---	---	---	---	Y	---	---	---	---	---	Y
P16435~Q13423	P16435	Q13423	POR	NNT	Y	Y	GeneCards: 3	MitoCarta v2.0|GO|GeneCards: 5|PMID: 23371551	---	---	---	1.89186	---	1.9304	1.91113	---	---	---	---	---	---	---	Y	---	---	---	---	---
P13674~P16435	P13674	P16435	P4HA1	POR	Y	Y	GO|GeneCards: 5	GeneCards: 3	---	---	---	1.89273	---	1.92359	1.90816	---	---	---	---	---	---	---	Y	---	---	---	---	---
P00387~P40939	P00387	P40939	CYB5R3	HADHA	Y	Y	MitoCarta v2.0|GO|GeneCards: 5|PMID: 23371551	MitoCarta v2.0|GO|GeneCards: 5|PMID: 23371551	GOCC;PMID: 23371551	---	---	1.89661	---	1.91505	1.90583	---	---	---	---	---	---	---	---	---	---	---	---	---
P13674~P42704	P13674	P42704	P4HA1	LRPPRC	Y	Y	GO|GeneCards: 5	MitoCarta v2.0|GO|GeneCards: 5|PMID: 23371551	---	---	1.93707	1.78738	1.97004	1.90195	1.89911	---	---	---	---	---	---	---	---	Y	---	---	---	---
P49821~Q13423	P49821	Q13423	NDUFV1	NNT	Y	Y	MitoCarta v2.0|GO|GeneCards: 5|PMID: 23371551	MitoCarta v2.0|GO|GeneCards: 5|PMID: 23371551	---	---	---	1.87818	---	1.91889	1.89853	---	---	---	---	---	---	---	Y	---	---	---	---	Y
P40939~Q7KZF4	P40939	Q7KZF4	HADHA	SND1	Y	Y	MitoCarta v2.0|GO|GeneCards: 5|PMID: 23371551	MitoCarta v2.0|GeneCards: 3	---	---	1.88912	---	1.89408	---	1.8916	---	---	---	---	---	---	Y	---	---	---	---	---	---
O95302~Q96AY3	O95302	Q96AY3	FKBP9	FKBP10	Y	Y	GeneCards: 2	MitoCarta v2.0	---	---	1.83832	---	1.93854	---	1.88843	---	---	---	---	---	---	Y	---	Y	Y	---	---	---
P55809~Q9HAV7	P55809	Q9HAV7	OXCT1	GRPEL1	Y	Y	MitoCarta v2.0|GO|GeneCards: 5|PMID: 23371551	MitoCarta v2.0|GO|GeneCards: 5|PMID: 23371551	---	---	---	---	---	1.88763	1.88763	---	---	---	---	---	---	---	---	---	---	---	---	Y
P25325~P35270	P25325	P35270	MPST	SPR	Y	Y	MitoCarta v2.0|GeneCards: 5|PMID: 23371551	MitoCarta v2.0|GeneCards: 2	---	---	---	---	1.88692	---	1.88692	---	---	---	---	---	---	---	Y	---	---	---	Y	---
P36542~Q7KZF4	P36542	Q7KZF4	ATP5C1	SND1	Y	Y	MitoCarta v2.0|GO|PMID: 23371551	MitoCarta v2.0|GeneCards: 3	---	---	---	---	1.88257	---	1.88257	---	---	---	---	---	---	---	Y	---	---	---	---	---
P55072~Q13423	P55072	Q13423	VCP	NNT	Y	Y	GeneCards: 2	MitoCarta v2.0|GO|GeneCards: 5|PMID: 23371551	---	---	---	1.8512	---	1.88933	1.87027	---	---	---	---	---	---	---	Y	---	---	---	---	---
P36542~Q9UDR5	P36542	Q9UDR5	ATP5C1	AASS	Y	Y	MitoCarta v2.0|GO|PMID: 23371551	MitoCarta v2.0|GO|GeneCards: 5|PMID: 23371551	---	---	---	---	1.86987	---	1.86987	---	---	---	---	---	---	---	---	---	---	---	---	Y
P16435~P31930	P16435	P31930	POR	UQCRC1	Y	Y	GeneCards: 3	MitoCarta v2.0|GO|GeneCards: 5|PMID: 23371551	---	---	---	1.8046	---	1.92648	1.86554	---	---	---	---	---	---	---	Y	---	---	---	---	---
P53597~Q9H299	P53597	Q9H299	SUCLG1	SH3BGRL3	Y	Y	MitoCarta v2.0|GO|GeneCards: 5|PMID: 23371551	GeneCards: 2	---	---	---	---	---	1.86539	1.86539	---	---	---	---	---	---	---	---	---	---	---	---	---
P13674~P28331	P13674	P28331	P4HA1	NDUFS1	Y	Y	GO|GeneCards: 5	MitoCarta v2.0|GO|GeneCards: 5|PMID: 23371551	---	---	---	1.84108	---	1.88792	1.8645	---	---	---	---	---	---	---	Y	---	---	---	---	---
P13674~Q12797	P13674	Q12797	P4HA1	ASPH	Y	Y	GO|GeneCards: 5	GeneCards: 2	---	---	---	1.8001	---	1.92877	1.86444	---	---	---	---	---	---	---	Y	---	---	---	Y	---
O75489~P13674	O75489	P13674	NDUFS3	P4HA1	Y	Y	MitoCarta v2.0|GO|GeneCards: 5|PMID: 23371551	GO|GeneCards: 5	---	---	---	1.86623	---	1.84858	1.8574	---	---	---	---	---	---	---	Y	---	---	---	---	---
P07900~P36542	P07900	P36542	HSP90AA1	ATP5C1	Y	Y	GO|GeneCards: 3	MitoCarta v2.0|GO|PMID: 23371551	---	---	---	---	1.8571	---	1.8571	---	---	---	---	---	---	---	Y	---	Y	---	Y	---
O75489~P16435	O75489	P16435	NDUFS3	POR	Y	Y	MitoCarta v2.0|GO|GeneCards: 5|PMID: 23371551	GeneCards: 3	---	---	---	1.85362	---	1.86043	1.85703	---	---	---	---	---	---	---	Y	---	---	---	---	---
P07954~P11310	P07954	P11310	FH	ACADM	Y	Y	MitoCarta v2.0|GO|GeneCards: 5|PMID: 23371551	MitoCarta v2.0|GO|GeneCards: 5|PMID: 23371551	---	---	---	---	1.85555	---	1.85555	---	---	---	---	---	---	Y	Y	---	---	---	Y	Y
O95831~P07954	O95831	P07954	AIFM1	FH	Y	Y	MitoCarta v2.0|GO|GeneCards: 5	MitoCarta v2.0|GO|GeneCards: 5|PMID: 23371551	---	---	---	---	---	1.85507	1.85507	---	---	---	---	---	---	---	---	---	---	---	Y	---
O95302~Q9HAV7	O95302	Q9HAV7	FKBP9	GRPEL1	Y	Y	GeneCards: 2	MitoCarta v2.0|GO|GeneCards: 5|PMID: 23371551	---	---	1.87927	---	1.82952	---	1.8544	---	---	---	---	---	---	Y	---	Y	---	---	---	---
P13674~P45880	P13674	P45880	P4HA1	VDAC2	Y	Y	GO|GeneCards: 5	MitoCarta v2.0|GO|GeneCards: 5|PMID: 23371551	---	GOCC;PMID: 23371551	---	---	1.8543	---	1.8543	---	---	---	---	---	---	---	Y	---	---	---	Y	---
O00217~Q9ULV4	O00217	Q9ULV4	NDUFS8	CORO1C	Y	Y	MitoCarta v2.0|GO|GeneCards: 5|PMID: 23371551	GeneCards: 2	---	---	---	---	---	1.8533	1.8533	---	---	---	---	---	---	---	---	Y	---	---	---	---
P07900~P45880	P07900	P45880	HSP90AA1	VDAC2	Y	Y	GO|GeneCards: 3	MitoCarta v2.0|GO|GeneCards: 5|PMID: 23371551	---	GOCC;PMID: 23371551	---	---	1.85249	---	1.85249	---	---	---	---	---	---	---	---	---	---	Y	Y	---
O14561~P60174	O14561	P60174	NDUFAB1	TPI1	Y	Y	MitoCarta v2.0|GO|GeneCards: 5|PMID: 23371551	MitoCarta v2.0|GeneCards: 3	---	---	---	---	1.85137	---	1.85137	---	---	---	---	---	---	Y	Y	Y	Y	---	---	---
P55809~Q9H299	P55809	Q9H299	OXCT1	SH3BGRL3	Y	Y	MitoCarta v2.0|GO|GeneCards: 5|PMID: 23371551	GeneCards: 2	---	---	---	---	---	1.85089	1.85089	---	---	---	---	---	---	---	---	---	---	---	---	---
P55072~Q12797	P55072	Q12797	VCP	ASPH	Y	Y	GeneCards: 2	GeneCards: 2	---	---	---	1.79379	---	1.90791	1.85085	---	---	---	---	---	---	---	Y	---	---	---	---	---
P52209~P80404	P52209	P80404	PGD	ABAT	Y	Y	GeneCards: 3	MitoCarta v2.0|GO|GeneCards: 5|PMID: 23371551	---	---	---	---	---	1.85019	1.85019	---	---	---	---	---	---	---	Y	---	---	---	---	---
P00387~P51571	P00387	P51571	CYB5R3	SSR4	Y	---	MitoCarta v2.0|GO|GeneCards: 5|PMID: 23371551	---	GOCC;PMID: 23371551	---	---	1.79717	---	1.90264	1.84991	---	---	---	---	---	---	---	Y	---	Y	---	---	---
P07954~P53597	P07954	P53597	FH	SUCLG1	Y	Y	MitoCarta v2.0|GO|GeneCards: 5|PMID: 23371551	MitoCarta v2.0|GO|GeneCards: 5|PMID: 23371551	---	---	---	---	---	1.8498	1.8498	---	---	---	Y	---	Y	---	---	---	Y	Y	Y	Y
P13674~Q9ULV4	P13674	Q9ULV4	P4HA1	CORO1C	Y	Y	GO|GeneCards: 5	GeneCards: 2	---	---	---	1.81679	---	1.88204	1.84942	---	---	---	---	---	---	---	---	---	---	---	---	---
O75368~Q5VWZ2	O75368	Q5VWZ2	SH3BGRL	LYPLAL1	Y	Y	GeneCards: 3	MitoCarta v2.0|GeneCards: 2	---	---	---	---	1.84851	---	1.84851	---	---	---	---	---	---	---	---	---	---	---	---	---
Q12797~Q13423	Q12797	Q13423	ASPH	NNT	Y	Y	GeneCards: 2	MitoCarta v2.0|GO|GeneCards: 5|PMID: 23371551	---	---	---	1.78159	---	1.91348	1.84754	---	---	---	---	---	---	---	Y	---	---	---	---	---
P31930~Q13423	P31930	Q13423	UQCRC1	NNT	Y	Y	MitoCarta v2.0|GO|GeneCards: 5|PMID: 23371551	MitoCarta v2.0|GO|GeneCards: 5|PMID: 23371551	---	---	---	1.77183	---	1.92164	1.84673	---	---	---	Y	---	Y	---	Y	---	---	---	Y	Y
Q96CM8~Q96I99	Q96CM8	Q96I99	ACSF2	SUCLG2	Y	Y	MitoCarta v2.0|GeneCards: 5|PMID: 23371551	MitoCarta v2.0|GO|GeneCards: 5|PMID: 23371551	---	---	---	---	1.84644	---	1.84644	---	---	---	---	---	---	Y	---	Y	---	---	---	Y
O75251~Q9ULV4	O75251	Q9ULV4	NDUFS7	CORO1C	Y	Y	MitoCarta v2.0|GO|GeneCards: 5|PMID: 23371551	GeneCards: 2	---	---	---	---	---	1.84614	1.84614	---	---	---	---	---	---	---	---	Y	---	---	---	---
P28331~Q13423	P28331	Q13423	NDUFS1	NNT	Y	Y	MitoCarta v2.0|GO|GeneCards: 5|PMID: 23371551	MitoCarta v2.0|GO|GeneCards: 5|PMID: 23371551	---	---	---	1.8295	---	1.86011	1.84481	---	---	---	---	---	---	Y	Y	---	Y	---	Y	Y
P25705~Q99623	P25705	Q99623	ATP5A1	PHB2	Y	Y	MitoCarta v2.0|GO|PMID: 23371551	MitoCarta v2.0|GO|GeneCards: 5	---	---	---	1.84413	---	---	1.84413	---	---	---	---	---	---	---	---	---	Y	---	---	Y
P08238~P36542	P08238	P36542	HSP90AB1	ATP5C1	Y	Y	GO|GeneCards: 5	MitoCarta v2.0|GO|PMID: 23371551	---	---	---	---	1.84311	---	1.84311	---	---	---	---	---	---	---	Y	---	Y	---	---	---
P16435~P28331	P16435	P28331	POR	NDUFS1	Y	Y	GeneCards: 3	MitoCarta v2.0|GO|GeneCards: 5|PMID: 23371551	---	---	---	1.7991	---	1.88652	1.84281	---	---	---	---	---	---	---	Y	---	---	---	---	---
Q96AY3~Q9HAV7	Q96AY3	Q9HAV7	FKBP10	GRPEL1	Y	Y	MitoCarta v2.0	MitoCarta v2.0|GO|GeneCards: 5|PMID: 23371551	---	---	1.8614	---	1.8199	---	1.84065	---	---	---	---	---	---	Y	---	---	---	---	---	---
P45880~Q9UDR5	P45880	Q9UDR5	VDAC2	AASS	Y	Y	MitoCarta v2.0|GO|GeneCards: 5|PMID: 23371551	MitoCarta v2.0|GO|GeneCards: 5|PMID: 23371551	GOCC;PMID: 23371551	---	---	---	1.84056	---	1.84056	---	---	---	---	---	---	---	---	---	---	---	---	---
P25705~P35232	P25705	P35232	ATP5A1	PHB	Y	Y	MitoCarta v2.0|GO|PMID: 23371551	MitoCarta v2.0|GO|GeneCards: 5	---	---	---	1.84031	---	---	1.84031	---	---	---	---	---	---	---	---	---	---	---	Y	Y
P52209~P78417	P52209	P78417	PGD	GSTO1	Y	Y	GeneCards: 3	MitoCarta v2.0	---	---	---	---	---	1.83933	1.83933	---	---	---	---	---	---	---	---	---	---	---	---	---
P42704~P45880	P42704	P45880	LRPPRC	VDAC2	Y	Y	MitoCarta v2.0|GO|GeneCards: 5|PMID: 23371551	MitoCarta v2.0|GO|GeneCards: 5|PMID: 23371551	---	GOCC;PMID: 23371551	---	---	1.83901	---	1.83901	---	---	---	---	---	---	---	Y	---	---	---	Y	---
P08238~P45880	P08238	P45880	HSP90AB1	VDAC2	Y	Y	GO|GeneCards: 5	MitoCarta v2.0|GO|GeneCards: 5|PMID: 23371551	---	GOCC;PMID: 23371551	---	---	1.8384	---	1.8384	---	---	---	---	---	---	---	---	---	---	Y	Y	---
Q99798~Q9BX68	Q99798	Q9BX68	ACO2	HINT2	Y	Y	MitoCarta v2.0|GO|GeneCards: 5|PMID: 23371551	MitoCarta v2.0|GO|GeneCards: 5|PMID: 23371551	---	---	1.79148	---	1.88433	---	1.83791	---	---	---	---	---	---	Y	---	Y	---	---	---	Y
P02768~P05164	P02768	P05164	ALB	MPO	Y	Y	GeneCards: 3	GeneCards: 3	---	---	1.91534	---	1.76035	---	1.83785	---	---	---	---	---	---	---	---	---	---	Y	---	---
O14561~P00441	O14561	P00441	NDUFAB1	SOD1	Y	Y	MitoCarta v2.0|GO|GeneCards: 5|PMID: 23371551	MitoCarta v2.0|GO|GeneCards: 5|PMID: 23371551	---	---	---	---	1.83755	---	1.83755	---	---	---	---	---	---	Y	Y	Y	Y	---	Y	Y
P19367~P21953	P19367	P21953	HK1	BCKDHB	Y	Y	MitoCarta v2.0|GO|GeneCards: 5|PMID: 23371551	MitoCarta v2.0|GO|GeneCards: 5|PMID: 23371551	GOCC;PMID: 23371551	---	---	---	---	1.83715	1.83715	---	---	---	---	---	---	---	---	---	---	---	---	---
P13674~P49821	P13674	P49821	P4HA1	NDUFV1	Y	Y	GO|GeneCards: 5	MitoCarta v2.0|GO|GeneCards: 5|PMID: 23371551	---	---	---	1.81013	---	1.86243	1.83628	---	---	---	---	---	---	---	Y	---	---	---	---	---
P45880~Q9NZM1	P45880	Q9NZM1	VDAC2	MYOF	Y	---	MitoCarta v2.0|GO|GeneCards: 5|PMID: 23371551	---	GOCC;PMID: 23371551	---	---	---	1.83296	---	1.83296	---	---	---	---	---	---	---	---	---	---	---	---	---
P53597~Q96I99	P53597	Q96I99	SUCLG1	SUCLG2	Y	Y	MitoCarta v2.0|GO|GeneCards: 5|PMID: 23371551	MitoCarta v2.0|GO|GeneCards: 5|PMID: 23371551	---	---	---	---	1.89019	1.7743	1.83225	22939629;26344197;28514442	---	Y	---	Y	Y	Y	---	Y	Y	Y	Y	Y
Q15165~Q16795	Q15165	Q16795	PON2	NDUFA9	Y	Y	GeneCards: 3	MitoCarta v2.0|GO|GeneCards: 5|PMID: 23371551	---	---	---	---	---	1.83122	1.83122	---	---	---	---	---	---	---	---	---	---	---	---	---
O00217~P12694	O00217	P12694	NDUFS8	BCKDHA	Y	Y	MitoCarta v2.0|GO|GeneCards: 5|PMID: 23371551	MitoCarta v2.0|GO|GeneCards: 5|PMID: 23371551	---	---	---	---	---	1.83099	1.83099	---	---	---	---	---	---	---	Y	Y	---	---	Y	Y
P04181~Q9Y3B8	P04181	Q9Y3B8	OAT	REXO2	Y	Y	MitoCarta v2.0|GO|GeneCards: 5|PMID: 23371551	MitoCarta v2.0|GO|GeneCards: 5|PMID: 23371551	---	---	---	---	1.83083	---	1.83083	---	---	---	---	---	---	Y	Y	---	---	---	Y	Y
P00387~Q9UHG3	P00387	Q9UHG3	CYB5R3	PCYOX1	Y	---	MitoCarta v2.0|GO|GeneCards: 5|PMID: 23371551	---	GOCC;PMID: 23371551	---	---	---	---	1.83074	1.83074	---	---	---	---	---	---	Y	---	---	---	---	---	---
P16435~P21281	P16435	P21281	POR	ATP6V1B2	Y	Y	GeneCards: 3	GeneCards: 3	---	---	---	1.83292	---	1.82774	1.83033	---	---	---	---	---	---	---	---	---	Y	---	---	---
P13674~P55072	P13674	P55072	P4HA1	VCP	Y	Y	GO|GeneCards: 5	GeneCards: 2	---	---	1.8281	1.88912	1.72112	1.88276	1.83027	---	---	---	---	---	---	Y	Y	---	---	---	---	---
P42704~Q13423	P42704	Q13423	LRPPRC	NNT	Y	Y	MitoCarta v2.0|GO|GeneCards: 5|PMID: 23371551	MitoCarta v2.0|GO|GeneCards: 5|PMID: 23371551	---	---	---	1.79644	---	1.86378	1.83011	---	---	---	---	---	---	---	---	---	---	---	---	Y
P16435~P49821	P16435	P49821	POR	NDUFV1	Y	Y	GeneCards: 3	MitoCarta v2.0|GO|GeneCards: 5|PMID: 23371551	---	---	---	1.79075	---	1.8694	1.83008	26344197	---	---	---	---	Y	---	Y	---	Y	---	---	---
P16615~P42704	P16615	P42704	ATP2A2	LRPPRC	Y	Y	GeneCards: 2	MitoCarta v2.0|GO|GeneCards: 5|PMID: 23371551	---	---	---	---	---	1.8289	1.8289	---	---	---	---	---	---	Y	Y	---	---	---	---	---
P09936~P22570	P09936	P22570	UCHL1	FDXR	Y	Y	GeneCards: 2	MitoCarta v2.0|GO|GeneCards: 5|PMID: 23371551	---	---	---	---	---	1.82834	1.82834	---	---	---	---	---	---	---	---	---	---	---	---	---
O75251~P30519	O75251	P30519	NDUFS7	HMOX2	Y	Y	MitoCarta v2.0|GO|GeneCards: 5|PMID: 23371551	GeneCards: 2	---	---	---	---	---	1.82819	1.82819	---	---	---	---	---	---	---	Y	---	---	---	Y	---
P23434~Q9BW91	P23434	Q9BW91	GCSH	NUDT9	Y	Y	MitoCarta v2.0|GeneCards: 5|PMID: 23371551	MitoCarta v2.0|GO|GeneCards: 5|PMID: 23371551	---	---	---	---	1.82806	---	1.82806	---	---	---	---	---	---	Y	---	---	---	---	---	Y
P07339~Q7Z4H8	P07339	Q7Z4H8	CTSD	KDELC2	Y	Y	GeneCards: 2	GeneCards: 2	---	---	---	---	---	1.82753	1.82753	---	---	---	---	---	---	---	---	---	---	---	---	---
Q9H299~Q9HAV7	Q9H299	Q9HAV7	SH3BGRL3	GRPEL1	Y	Y	GeneCards: 2	MitoCarta v2.0|GO|GeneCards: 5|PMID: 23371551	---	---	---	---	---	1.82423	1.82423	---	---	---	---	---	---	---	Y	---	---	---	---	---
P40939~P51149	P40939	P51149	HADHA	RAB7A	Y	Y	MitoCarta v2.0|GO|GeneCards: 5|PMID: 23371551	GeneCards: 2	---	---	---	1.82326	---	1.82468	1.82397	---	---	---	---	---	---	---	Y	---	---	---	---	---
O75251~P08574	O75251	P08574	NDUFS7	CYC1	Y	Y	MitoCarta v2.0|GO|GeneCards: 5|PMID: 23371551	MitoCarta v2.0|GO|GeneCards: 5|PMID: 25002142;23371551	---	---	---	---	---	1.82381	1.82381	---	---	---	---	---	---	---	Y	Y	Y	Y	Y	Y
P45880~Q15019	P45880	Q15019	VDAC2	SEPT2	Y	---	MitoCarta v2.0|GO|GeneCards: 5|PMID: 23371551	---	GOCC;PMID: 23371551	---	---	---	1.82209	---	1.82209	---	---	---	---	---	---	---	---	Y	---	---	Y	---
P55809~Q9P2R7	P55809	Q9P2R7	OXCT1	SUCLA2	Y	Y	MitoCarta v2.0|GO|GeneCards: 5|PMID: 23371551	MitoCarta v2.0|GO|GeneCards: 5|PMID: 23371551	---	---	---	---	---	1.8214	1.8214	22939629	---	---	---	---	Y	---	Y	---	---	Y	Y	Y
P04179~P62937	P04179	P62937	SOD2	PPIA	Y	Y	MitoCarta v2.0|GO|GeneCards: 5|PMID: 23371551	GeneCards: 2	---	---	---	1.8358	---	1.80691	1.82135	---	---	---	---	---	---	---	Y	---	---	---	Y	---
O00217~O75251	O00217	O75251	NDUFS8	NDUFS7	Y	Y	MitoCarta v2.0|GO|GeneCards: 5|PMID: 23371551	MitoCarta v2.0|GO|GeneCards: 5|PMID: 23371551	---	---	---	---	---	1.82115	1.82115	22939629;28514442	24344204	---	---	Y	---	---	Y	Y	Y	Y	Y	Y
P53597~P55809	P53597	P55809	SUCLG1	OXCT1	Y	Y	MitoCarta v2.0|GO|GeneCards: 5|PMID: 23371551	MitoCarta v2.0|GO|GeneCards: 5|PMID: 23371551	---	---	---	---	---	1.82109	1.82109	22939629	---	---	---	---	Y	---	Y	---	---	Y	Y	Y
O75489~Q13423	O75489	Q13423	NDUFS3	NNT	Y	Y	MitoCarta v2.0|GO|GeneCards: 5|PMID: 23371551	MitoCarta v2.0|GO|GeneCards: 5|PMID: 23371551	---	---	---	1.83771	---	1.80319	1.82045	---	---	---	---	---	---	---	Y	---	---	---	Y	Y
P25705~P60709	P25705	P60709	ATP5A1	ACTB	Y	Y	MitoCarta v2.0|GO|PMID: 23371551	GeneCards: 2	---	---	---	1.8203	---	---	1.8203	---	---	---	---	---	---	---	---	---	Y	Y	---	---
P08574~P16615	P08574	P16615	CYC1	ATP2A2	Y	Y	MitoCarta v2.0|GO|GeneCards: 5|PMID: 25002142;23371551	GeneCards: 2	---	---	---	---	---	1.82007	1.82007	---	---	---	---	---	---	---	Y	---	---	---	Y	---
P00387~Q8NBX0	P00387	Q8NBX0	CYB5R3	SCCPDH	Y	Y	MitoCarta v2.0|GO|GeneCards: 5|PMID: 23371551	MitoCarta v2.0|GO|GeneCards: 5	GOCC;PMID: 23371551	---	---	1.82542	---	1.81352	1.81947	---	---	---	---	---	---	---	Y	---	---	---	---	---
P30042~P35270	P30042	P35270	C21orf33	SPR	Y	Y	MitoCarta v2.0|GeneCards: 5|PMID: 23371551	MitoCarta v2.0|GeneCards: 2	---	---	---	---	1.81909	---	1.81909	---	---	---	---	---	---	---	---	---	---	---	Y	---
P00387~P62879	P00387	P62879	CYB5R3	GNB2	Y	---	MitoCarta v2.0|GO|GeneCards: 5|PMID: 23371551	---	GOCC;PMID: 23371551	---	---	1.80004	---	1.83744	1.81874	---	---	---	---	---	---	Y	Y	---	---	---	Y	---
Q99798~Q9UMX5	Q99798	Q9UMX5	ACO2	NENF	Y	Y	MitoCarta v2.0|GO|GeneCards: 5|PMID: 23371551	GeneCards: 2	---	---	1.73762	---	1.89764	---	1.81763	---	---	---	---	---	---	Y	Y	Y	---	---	---	---
P45880~Q7KZF4	P45880	Q7KZF4	VDAC2	SND1	Y	Y	MitoCarta v2.0|GO|GeneCards: 5|PMID: 23371551	MitoCarta v2.0|GeneCards: 3	GOCC;PMID: 23371551	---	---	---	1.81612	---	1.81612	22939629	---	---	---	---	Y	---	---	---	---	Y	Y	---
P00387~Q10471	P00387	Q10471	CYB5R3	GALNT2	Y	---	MitoCarta v2.0|GO|GeneCards: 5|PMID: 23371551	---	GOCC;PMID: 23371551	---	---	1.76752	---	1.86429	1.81591	---	---	---	---	---	---	---	Y	---	---	---	Y	---
O95881~Q9Y3D2	O95881	Q9Y3D2	TXNDC12	MSRB2	Y	Y	MitoCarta v2.0|PMID: 25002142	MitoCarta v2.0|GeneCards: 4|PMID: 23371551	---	---	1.69554	---	1.93579	---	1.81567	---	---	---	---	---	---	---	---	---	---	---	---	---
P11310~P42765	P11310	P42765	ACADM	ACAA2	Y	Y	MitoCarta v2.0|GO|GeneCards: 5|PMID: 23371551	MitoCarta v2.0|GO|GeneCards: 5|PMID: 23371551	---	---	---	---	1.8152	---	1.8152	---	---	---	---	---	---	Y	Y	---	---	Y	Y	Y
P07900~P24539	P07900	P24539	HSP90AA1	ATP5F1	Y	Y	GO|GeneCards: 3	MitoCarta v2.0|GO|GeneCards: 5|PMID: 23371551	---	---	---	---	1.8139	---	1.8139	---	---	---	---	---	---	---	Y	---	---	---	Y	---
P02649~P22695	P02649	P22695	APOE	UQCRC2	Y	Y	GeneCards: 2	MitoCarta v2.0|GO|GeneCards: 5|PMID: 23371551	---	---	---	1.77974	---	1.84773	1.81373	---	---	---	---	---	---	---	Y	---	---	---	---	---
P49821~P55072	P49821	P55072	NDUFV1	VCP	Y	Y	MitoCarta v2.0|GO|GeneCards: 5|PMID: 23371551	GeneCards: 2	---	---	---	1.8036	---	1.82379	1.81369	---	---	---	---	Y	---	---	Y	---	---	---	---	---
P12694~Q9ULV4	P12694	Q9ULV4	BCKDHA	CORO1C	Y	Y	MitoCarta v2.0|GO|GeneCards: 5|PMID: 23371551	GeneCards: 2	---	---	---	1.76755	---	1.85836	1.81295	---	---	---	---	---	---	---	---	Y	---	---	Y	---
P30042~Q86SX6	P30042	Q86SX6	C21orf33	GLRX5	Y	Y	MitoCarta v2.0|GeneCards: 5|PMID: 23371551	MitoCarta v2.0|GO|GeneCards: 5|PMID: 23371551	---	---	---	---	1.81234	---	1.81234	---	---	---	---	---	---	Y	Y	Y	---	---	---	Y
P08758~Q9NPH0	P08758	Q9NPH0	ANXA5	ACP6	Y	Y	GeneCards: 3	MitoCarta v2.0|GO|GeneCards: 5	---	---	---	---	1.81187	---	1.81187	---	---	---	---	---	---	---	---	---	---	---	---	---
O75251~P13674	O75251	P13674	NDUFS7	P4HA1	Y	Y	MitoCarta v2.0|GO|GeneCards: 5|PMID: 23371551	GO|GeneCards: 5	---	---	---	---	---	1.81176	1.81176	---	---	---	---	---	---	---	Y	---	---	---	---	---
Q9HAV7~Q9P2R7	Q9HAV7	Q9P2R7	GRPEL1	SUCLA2	Y	Y	MitoCarta v2.0|GO|GeneCards: 5|PMID: 23371551	MitoCarta v2.0|GO|GeneCards: 5|PMID: 23371551	---	---	---	---	---	1.81166	1.81166	---	---	---	---	---	---	---	---	---	---	---	---	Y
P34897~P42704	P34897	P42704	SHMT2	LRPPRC	Y	Y	MitoCarta v2.0|GO|GeneCards: 5|PMID: 23371551	MitoCarta v2.0|GO|GeneCards: 5|PMID: 23371551	---	---	---	---	1.81084	---	1.81084	---	---	---	---	---	Y	Y	---	---	---	---	Y	Y
P02649~P06576	P02649	P06576	APOE	ATP5B	Y	Y	GeneCards: 2	MitoCarta v2.0|GO|PMID: 23371551	---	---	---	1.80527	---	1.81552	1.81039	---	---	---	---	---	---	---	Y	---	---	---	---	---
O14773~Q16795	O14773	Q16795	TPP1	NDUFA9	Y	Y	GeneCards: 3	MitoCarta v2.0|GO|GeneCards: 5|PMID: 23371551	---	---	---	---	---	1.8103	1.8103	---	---	---	---	---	---	---	---	---	---	---	---	---
P00387~Q14165	P00387	Q14165	CYB5R3	MLEC	Y	---	MitoCarta v2.0|GO|GeneCards: 5|PMID: 23371551	---	GOCC;PMID: 23371551	---	---	1.75063	---	1.86705	1.80884	---	---	---	---	---	---	Y	Y	---	---	---	---	---
P16435~Q96AG4	P16435	Q96AG4	POR	LRRC59	Y	Y	GeneCards: 3	GO|GeneCards: 5|PMID: 23371551	---	---	---	1.81032	---	1.80698	1.80865	---	---	---	---	---	---	---	Y	---	---	---	---	---
P13674~P27824	P13674	P27824	P4HA1	CANX	Y	Y	GO|GeneCards: 5	GeneCards: 2	---	---	---	1.8116	---	1.80488	1.80824	---	---	---	---	---	---	---	---	Y	---	---	Y	---
P16435~P36776	P16435	P36776	POR	LONP1	Y	Y	GeneCards: 3	MitoCarta v2.0|GO|GeneCards: 5|PMID: 23371551	---	---	---	1.85396	---	1.76196	1.80796	---	---	---	---	---	---	---	---	---	---	---	---	---
O00217~P13674	O00217	P13674	NDUFS8	P4HA1	Y	Y	MitoCarta v2.0|GO|GeneCards: 5|PMID: 23371551	GO|GeneCards: 5	---	---	---	---	---	1.8076	1.8076	---	---	---	---	---	---	---	Y	---	---	---	---	---
P61764~Q9HAV7	P61764	Q9HAV7	STXBP1	GRPEL1	Y	Y	GeneCards: 4	MitoCarta v2.0|GO|GeneCards: 5|PMID: 23371551	---	---	---	---	---	1.80756	1.80756	---	---	---	---	---	---	---	---	---	---	---	---	---
P12694~P13674	P12694	P13674	BCKDHA	P4HA1	Y	Y	MitoCarta v2.0|GO|GeneCards: 5|PMID: 23371551	GO|GeneCards: 5	---	---	---	1.80906	---	1.80576	1.80741	---	---	---	---	---	---	---	Y	---	---	---	---	---
P42765~Q9UIJ7	P42765	Q9UIJ7	ACAA2	AK3	Y	Y	MitoCarta v2.0|GO|GeneCards: 5|PMID: 23371551	MitoCarta v2.0|GO|GeneCards: 5|PMID: 23371551	---	---	---	1.78871	---	1.82526	1.80698	---	---	---	---	---	---	---	---	---	---	---	Y	Y
O75390~P04181	O75390	P04181	CS	OAT	Y	Y	MitoCarta v2.0|GO|GeneCards: 5|PMID: 23371551	MitoCarta v2.0|GO|GeneCards: 5|PMID: 23371551	---	---	---	---	1.80658	---	1.80658	---	---	---	---	---	---	Y	---	Y	Y	---	Y	Y
P34897~Q7KZF4	P34897	Q7KZF4	SHMT2	SND1	Y	Y	MitoCarta v2.0|GO|GeneCards: 5|PMID: 23371551	MitoCarta v2.0|GeneCards: 3	---	---	---	---	1.80549	---	1.80549	---	---	---	---	---	---	Y	---	Y	---	---	Y	---
P05164~P08246	P05164	P08246	MPO	ELANE	Y	Y	GeneCards: 3	GeneCards: 2	---	---	---	---	1.80494	---	1.80494	---	---	---	---	---	---	---	---	---	---	---	Y	---
Q9BX68~Q9UMX5	Q9BX68	Q9UMX5	HINT2	NENF	Y	Y	MitoCarta v2.0|GO|GeneCards: 5|PMID: 23371551	GeneCards: 2	---	---	1.72045	---	1.88937	---	1.80491	---	---	---	---	---	---	Y	---	Y	---	---	---	---
P16435~P55072	P16435	P55072	POR	VCP	Y	Y	GeneCards: 3	GeneCards: 2	---	---	---	1.79608	---	1.81342	1.80475	---	---	---	---	---	---	---	Y	---	---	---	---	---
P55809~Q96I99	P55809	Q96I99	OXCT1	SUCLG2	Y	Y	MitoCarta v2.0|GO|GeneCards: 5|PMID: 23371551	MitoCarta v2.0|GO|GeneCards: 5|PMID: 23371551	---	---	---	---	---	1.80346	1.80346	---	---	---	---	---	---	---	Y	---	---	Y	---	Y
P16435~Q12797	P16435	Q12797	POR	ASPH	Y	Y	GeneCards: 3	GeneCards: 2	---	---	---	1.73427	---	1.86885	1.80156	---	---	---	---	---	---	---	Y	---	---	---	---	---
P08574~P13674	P08574	P13674	CYC1	P4HA1	Y	Y	MitoCarta v2.0|GO|GeneCards: 5|PMID: 25002142;23371551	GO|GeneCards: 5	---	---	---	1.70884	---	1.8939	1.80137	---	---	---	---	---	---	---	Y	Y	---	---	---	---
P51149~Q8NBX0	P51149	Q8NBX0	RAB7A	SCCPDH	Y	Y	GeneCards: 2	MitoCarta v2.0|GO|GeneCards: 5	---	---	---	1.77968	---	1.82223	1.80095	---	---	---	---	---	---	---	Y	---	---	---	---	---
P22695~Q96AG4	P22695	Q96AG4	UQCRC2	LRRC59	Y	Y	MitoCarta v2.0|GO|GeneCards: 5|PMID: 23371551	GO|GeneCards: 5|PMID: 23371551	---	---	---	1.72192	---	1.87879	1.80036	---	---	---	---	---	---	---	Y	---	---	---	---	Y
P36776~Q13423	P36776	Q13423	LONP1	NNT	Y	Y	MitoCarta v2.0|GO|GeneCards: 5|PMID: 23371551	MitoCarta v2.0|GO|GeneCards: 5|PMID: 23371551	---	---	---	1.85426	---	1.7464	1.80033	---	---	---	---	---	---	---	---	---	---	---	---	Y
P08238~P24539	P08238	P24539	HSP90AB1	ATP5F1	Y	Y	GO|GeneCards: 5	MitoCarta v2.0|GO|GeneCards: 5|PMID: 23371551	---	---	---	---	1.80021	---	1.80021	---	---	---	---	---	---	---	Y	---	---	---	---	---
P45880~Q00341	P45880	Q00341	VDAC2	HDLBP	Y	---	MitoCarta v2.0|GO|GeneCards: 5|PMID: 23371551	---	GOCC;PMID: 23371551	---	---	---	1.8	---	1.8	---	---	---	---	---	---	---	---	---	---	---	---	---
P34897~P40939	P34897	P40939	SHMT2	HADHA	Y	Y	MitoCarta v2.0|GO|GeneCards: 5|PMID: 23371551	MitoCarta v2.0|GO|GeneCards: 5|PMID: 23371551	---	---	---	---	1.79912	---	1.79912	---	---	---	---	---	---	Y	---	---	---	---	---	Y
P30085~Q96I99	P30085	Q96I99	CMPK1	SUCLG2	Y	Y	GeneCards: 2	MitoCarta v2.0|GO|GeneCards: 5|PMID: 23371551	---	---	---	---	---	1.79901	1.79901	---	---	---	---	---	---	---	---	---	---	---	Y	---
P00387~Q9UHQ9	P00387	Q9UHQ9	CYB5R3	CYB5R1	Y	Y	MitoCarta v2.0|GO|GeneCards: 5|PMID: 23371551	GO|GeneCards: 5	GOCC;PMID: 23371551	---	---	1.70525	---	1.89143	1.79834	---	---	---	---	---	---	---	---	---	Y	---	Y	---
P28331~P42704	P28331	P42704	NDUFS1	LRPPRC	Y	Y	MitoCarta v2.0|GO|GeneCards: 5|PMID: 23371551	MitoCarta v2.0|GO|GeneCards: 5|PMID: 23371551	---	---	---	1.78484	---	1.81099	1.79792	---	---	---	---	---	---	---	---	---	---	Y	Y	Y
P24539~Q9UDR5	P24539	Q9UDR5	ATP5F1	AASS	Y	Y	MitoCarta v2.0|GO|GeneCards: 5|PMID: 23371551	MitoCarta v2.0|GO|GeneCards: 5|PMID: 23371551	---	---	---	---	1.79681	---	1.79681	---	---	---	---	---	---	---	---	---	---	---	---	Y
O75251~P12694	O75251	P12694	NDUFS7	BCKDHA	Y	Y	MitoCarta v2.0|GO|GeneCards: 5|PMID: 23371551	MitoCarta v2.0|GO|GeneCards: 5|PMID: 23371551	---	---	---	---	---	1.79657	1.79657	---	---	---	---	---	---	---	Y	Y	---	---	Y	Y
P07339~Q9UBQ7	P07339	Q9UBQ7	CTSD	GRHPR	Y	Y	GeneCards: 2	MitoCarta v2.0|GeneCards: 3|PMID: 23371551	---	---	---	---	---	1.79647	1.79647	26344197	---	---	---	---	Y	---	Y	---	Y	---	Y	---
P28838~Q10713	P28838	Q10713	LAP3	PMPCA	Y	Y	MitoCarta v2.0|GeneCards: 4|PMID: 23371551	MitoCarta v2.0|GO|GeneCards: 5|PMID: 23371551	---	---	1.75461	---	1.83583	---	1.79522	---	---	---	---	---	---	---	---	---	---	---	---	Y
P16435~P42704	P16435	P42704	POR	LRPPRC	Y	Y	GeneCards: 3	MitoCarta v2.0|GO|GeneCards: 5|PMID: 23371551	---	---	---	1.73831	---	1.85208	1.79519	---	---	---	---	---	---	---	---	---	---	---	---	---
O75489~P28331	O75489	P28331	NDUFS3	NDUFS1	Y	Y	MitoCarta v2.0|GO|GeneCards: 5|PMID: 23371551	MitoCarta v2.0|GO|GeneCards: 5|PMID: 23371551	---	---	---	1.78931	---	1.80093	1.79512	26344197;27499296;28514442;29222160	24344204	---	Y	Y	Y	---	Y	Y	Y	Y	Y	Y
P16435~P22695	P16435	P22695	POR	UQCRC2	Y	Y	GeneCards: 3	MitoCarta v2.0|GO|GeneCards: 5|PMID: 23371551	---	---	---	1.7195	---	1.87009	1.79479	---	---	---	---	---	---	---	Y	---	---	---	---	---
P35270~Q99497	P35270	Q99497	SPR	PARK7	Y	Y	MitoCarta v2.0|GeneCards: 2	MitoCarta v2.0|GO|GeneCards: 5	---	---	---	---	1.79445	---	1.79445	---	---	---	---	---	---	---	---	---	---	---	---	---
P06576~P22695	P06576	P22695	ATP5B	UQCRC2	Y	Y	MitoCarta v2.0|GO|PMID: 23371551	MitoCarta v2.0|GO|GeneCards: 5|PMID: 23371551	---	---	---	1.84128	---	1.74506	1.79317	22939629;26344197	---	---	---	Y	Y	---	---	Y	Y	Y	Y	Y
P31930~Q96AG4	P31930	Q96AG4	UQCRC1	LRRC59	Y	Y	MitoCarta v2.0|GO|GeneCards: 5|PMID: 23371551	GO|GeneCards: 5|PMID: 23371551	---	---	---	1.77496	---	1.81126	1.79311	---	---	---	---	---	---	---	Y	---	---	---	---	Y
P16435~P27824	P16435	P27824	POR	CANX	Y	Y	GeneCards: 3	GeneCards: 2	---	---	---	1.78177	---	1.80359	1.79268	---	---	---	---	---	---	---	---	---	---	---	---	---
P30041~Q8NFV4	P30041	Q8NFV4	PRDX6	ABHD11	Y	Y	MitoCarta v2.0|GeneCards: 3	MitoCarta v2.0|GeneCards: 5|PMID: 23371551	---	---	---	1.70725	---	1.87657	1.79191	---	---	---	---	---	---	---	Y	---	---	---	---	---
P21281~P30519	P21281	P30519	ATP6V1B2	HMOX2	Y	Y	GeneCards: 3	GeneCards: 2	---	---	---	1.76216	---	1.81982	1.79099	---	---	---	---	---	---	---	---	---	---	---	Y	---
O75251~P31930	O75251	P31930	NDUFS7	UQCRC1	Y	Y	MitoCarta v2.0|GO|GeneCards: 5|PMID: 23371551	MitoCarta v2.0|GO|GeneCards: 5|PMID: 23371551	---	---	---	---	---	1.79097	1.79097	---	---	---	---	---	---	---	Y	Y	Y	Y	Y	Y
P35270~Q9UBQ7	P35270	Q9UBQ7	SPR	GRHPR	Y	Y	MitoCarta v2.0|GeneCards: 2	MitoCarta v2.0|GeneCards: 3|PMID: 23371551	---	---	---	---	1.79079	---	1.79079	---	---	---	---	---	---	---	Y	---	---	---	---	---
O95881~Q10713	O95881	Q10713	TXNDC12	PMPCA	Y	Y	MitoCarta v2.0|PMID: 25002142	MitoCarta v2.0|GO|GeneCards: 5|PMID: 23371551	---	---	---	---	---	1.79039	1.79039	---	---	---	---	---	---	---	Y	---	---	---	---	---
P30041~Q53H82	P30041	Q53H82	PRDX6	LACTB2	Y	Y	MitoCarta v2.0|GeneCards: 3	MitoCarta v2.0|GO|GeneCards: 5	---	---	---	1.85819	1.6185	1.8924	1.7897	---	---	---	---	---	---	---	---	---	---	---	---	---
P34897~Q9UDR5	P34897	Q9UDR5	SHMT2	AASS	Y	Y	MitoCarta v2.0|GO|GeneCards: 5|PMID: 23371551	MitoCarta v2.0|GO|GeneCards: 5|PMID: 23371551	---	---	---	---	1.78926	---	1.78926	---	---	---	---	---	---	---	---	---	---	---	---	Y
O43402~P12694	O43402	P12694	EMC8	BCKDHA	Y	Y	GeneCards: 5	MitoCarta v2.0|GO|GeneCards: 5|PMID: 23371551	---	---	---	---	---	1.78865	1.78865	---	---	---	---	---	---	---	Y	---	---	---	---	---
Q7KZF4~Q8NI22	Q7KZF4	Q8NI22	SND1	MCFD2	Y	Y	MitoCarta v2.0|GeneCards: 3	GeneCards: 2	---	---	---	---	---	1.7885	1.7885	---	---	---	---	---	---	---	---	---	---	---	Y	---
P08574~P42704	P08574	P42704	CYC1	LRPPRC	Y	Y	MitoCarta v2.0|GO|GeneCards: 5|PMID: 25002142;23371551	MitoCarta v2.0|GO|GeneCards: 5|PMID: 23371551	---	---	---	1.71409	---	1.8629	1.78849	---	---	---	---	---	---	---	---	Y	---	---	---	Y
P52209~Q9BX68	P52209	Q9BX68	PGD	HINT2	Y	Y	GeneCards: 3	MitoCarta v2.0|GO|GeneCards: 5|PMID: 23371551	---	---	---	---	---	1.78753	1.78753	---	---	---	---	---	---	---	---	---	---	---	---	---
P05413~P30038	P05413	P30038	FABP3	ALDH4A1	Y	Y	GeneCards: 2	MitoCarta v2.0|GeneCards: 5|PMID: 23371551	---	---	---	1.70949	---	1.8651	1.7873	---	---	---	---	---	---	---	---	---	---	---	---	---
P60709~Q99623	P60709	Q99623	ACTB	PHB2	Y	Y	GeneCards: 2	MitoCarta v2.0|GO|GeneCards: 5	---	---	---	1.78728	---	---	1.78728	---	---	---	---	---	---	---	---	Y	---	---	---	---
O00217~P08574	O00217	P08574	NDUFS8	CYC1	Y	Y	MitoCarta v2.0|GO|GeneCards: 5|PMID: 23371551	MitoCarta v2.0|GO|GeneCards: 5|PMID: 25002142;23371551	---	---	---	---	---	1.78698	1.78698	22939629;26344197	---	---	---	---	Y	---	Y	Y	Y	Y	Y	Y
P30084~P42765	P30084	P42765	ECHS1	ACAA2	Y	Y	MitoCarta v2.0|GO|GeneCards: 5|PMID: 23371551	MitoCarta v2.0|GO|GeneCards: 5|PMID: 23371551	---	---	---	---	1.78652	---	1.78652	---	---	---	---	---	---	Y	Y	---	---	Y	Y	Y
P21953~P42704	P21953	P42704	BCKDHB	LRPPRC	Y	Y	MitoCarta v2.0|GO|GeneCards: 5|PMID: 23371551	MitoCarta v2.0|GO|GeneCards: 5|PMID: 23371551	---	---	---	---	---	1.78651	1.78651	---	---	---	---	---	---	---	---	---	---	---	Y	Y
P00387~P51149	P00387	P51149	CYB5R3	RAB7A	Y	Y	MitoCarta v2.0|GO|GeneCards: 5|PMID: 23371551	GeneCards: 2	GOCC;PMID: 23371551	---	---	1.84579	1.62374	1.88755	1.78569	---	---	---	---	---	---	Y	Y	---	---	---	---	---
P08758~P42126	P08758	P42126	ANXA5	ECI1	Y	Y	GeneCards: 3	MitoCarta v2.0|GO|GeneCards: 5|PMID: 23371551	---	---	---	---	1.78532	---	1.78532	---	---	---	---	---	---	Y	---	---	---	---	---	---
Q16595~Q86SX6	Q16595	Q86SX6	FXN	GLRX5	Y	Y	MitoCarta v2.0|GO|GeneCards: 5|PMID: 23371551	MitoCarta v2.0|GO|GeneCards: 5|PMID: 23371551	---	---	---	---	1.78526	---	1.78526	---	---	---	---	---	---	Y	---	Y	---	Y	---	Y
P80404~Q9BX68	P80404	Q9BX68	ABAT	HINT2	Y	Y	MitoCarta v2.0|GO|GeneCards: 5|PMID: 23371551	MitoCarta v2.0|GO|GeneCards: 5|PMID: 23371551	---	---	---	---	---	1.78522	1.78522	---	---	---	---	---	---	---	---	---	---	---	---	Y
P02649~P31930	P02649	P31930	APOE	UQCRC1	Y	Y	GeneCards: 2	MitoCarta v2.0|GO|GeneCards: 5|PMID: 23371551	---	---	---	1.75695	---	1.81349	1.78522	---	---	---	---	---	---	---	Y	---	---	---	---	---
O75251~P16435	O75251	P16435	NDUFS7	POR	Y	Y	MitoCarta v2.0|GO|GeneCards: 5|PMID: 23371551	GeneCards: 3	---	---	---	---	---	1.78503	1.78503	---	---	---	---	---	---	---	Y	---	---	---	---	---
P21281~Q13423	P21281	Q13423	ATP6V1B2	NNT	Y	Y	GeneCards: 3	MitoCarta v2.0|GO|GeneCards: 5|PMID: 23371551	---	---	---	1.79373	---	1.776	1.78486	---	---	---	---	---	---	Y	---	---	---	---	---	---
P51149~Q9Y305	P51149	Q9Y305	RAB7A	ACOT9	Y	Y	GeneCards: 2	MitoCarta v2.0|GeneCards: 5	---	---	---	---	---	1.78438	1.78438	---	---	---	---	---	---	---	Y	---	---	---	---	---
P13674~P34897	P13674	P34897	P4HA1	SHMT2	Y	Y	GO|GeneCards: 5	MitoCarta v2.0|GO|GeneCards: 5|PMID: 23371551	---	---	---	---	1.78364	---	1.78364	---	---	---	---	---	---	---	---	---	---	---	---	---
P22570~Q9P2R7	P22570	Q9P2R7	FDXR	SUCLA2	Y	Y	MitoCarta v2.0|GO|GeneCards: 5|PMID: 23371551	MitoCarta v2.0|GO|GeneCards: 5|PMID: 23371551	---	---	---	---	---	1.78309	1.78309	---	---	---	---	---	---	---	---	Y	---	---	---	Y
P16615~P31930	P16615	P31930	ATP2A2	UQCRC1	Y	Y	GeneCards: 2	MitoCarta v2.0|GO|GeneCards: 5|PMID: 23371551	---	---	---	---	---	1.78214	1.78214	---	---	---	---	---	---	Y	Y	---	---	---	Y	---
P08574~P55072	P08574	P55072	CYC1	VCP	Y	Y	MitoCarta v2.0|GO|GeneCards: 5|PMID: 25002142;23371551	GeneCards: 2	---	---	---	1.78155	---	1.7827	1.78212	---	---	---	---	---	---	---	Y	Y	---	---	---	---
O00116~P22695	O00116	P22695	AGPS	UQCRC2	Y	Y	GO|GeneCards: 5	MitoCarta v2.0|GO|GeneCards: 5|PMID: 23371551	---	---	---	1.74019	---	1.82149	1.78084	---	---	---	---	---	---	---	---	---	---	---	---	---
P38606~Q13423	P38606	Q13423	ATP6V1A	NNT	Y	Y	GeneCards: 2	MitoCarta v2.0|GO|GeneCards: 5|PMID: 23371551	---	---	---	1.79478	---	1.76559	1.78019	---	---	---	---	---	---	---	Y	---	---	---	---	---
P42704~P49821	P42704	P49821	LRPPRC	NDUFV1	Y	Y	MitoCarta v2.0|GO|GeneCards: 5|PMID: 23371551	MitoCarta v2.0|GO|GeneCards: 5|PMID: 23371551	---	---	---	1.7445	---	1.81564	1.78007	---	---	---	---	---	---	---	---	Y	---	---	Y	Y
O75251~P21281	O75251	P21281	NDUFS7	ATP6V1B2	Y	Y	MitoCarta v2.0|GO|GeneCards: 5|PMID: 23371551	GeneCards: 3	---	---	---	---	---	1.7796	1.7796	---	---	---	---	---	---	---	---	---	---	---	---	---
Q16774~Q99757	Q16774	Q99757	GUK1	TXN2	Y	Y	MitoCarta v2.0|GeneCards: 3	MitoCarta v2.0|GO|GeneCards: 5|PMID: 23371551	---	---	1.72769	---	1.83113	---	1.77941	---	---	---	---	---	---	Y	---	---	---	---	---	---
P28838~Q86SX6	P28838	Q86SX6	LAP3	GLRX5	Y	Y	MitoCarta v2.0|GeneCards: 4|PMID: 23371551	MitoCarta v2.0|GO|GeneCards: 5|PMID: 23371551	---	---	---	---	1.77882	---	1.77882	---	---	---	---	---	---	---	---	---	---	---	---	Y
P35232~P60709	P35232	P60709	PHB	ACTB	Y	Y	MitoCarta v2.0|GO|GeneCards: 5	GeneCards: 2	---	---	---	1.778	---	---	1.778	---	19725029	---	---	---	Y	---	---	Y	Y	Y	Y	---
P40939~Q8NBX0	P40939	Q8NBX0	HADHA	SCCPDH	Y	Y	MitoCarta v2.0|GO|GeneCards: 5|PMID: 23371551	MitoCarta v2.0|GO|GeneCards: 5	---	---	---	1.80759	---	1.74767	1.77763	---	---	---	---	---	---	---	---	Y	---	---	---	---
P21796~Q9Y277	P21796	Q9Y277	VDAC1	VDAC3	Y	Y	MitoCarta v2.0|GO|GeneCards: 5|PMID: 23371551	MitoCarta v2.0|GO|GeneCards: 5|PMID: 23371551	GOCC;PMID: 23371551	GOCC;PMID: 23371551	---	1.7624	---	1.79266	1.77753	22939629;Lenti_CellSys	---	Y	---	---	Y	Y	Y	---	Y	Y	Y	Y
P21953~Q16795	P21953	Q16795	BCKDHB	NDUFA9	Y	Y	MitoCarta v2.0|GO|GeneCards: 5|PMID: 23371551	MitoCarta v2.0|GO|GeneCards: 5|PMID: 23371551	---	---	---	---	---	1.77707	1.77707	---	---	---	---	---	---	---	Y	---	---	---	---	Y
P13674~P30519	P13674	P30519	P4HA1	HMOX2	Y	Y	GO|GeneCards: 5	GeneCards: 2	---	---	---	1.78783	---	1.76618	1.777	---	---	---	---	---	---	---	---	---	---	---	---	---
P28331~P49821	P28331	P49821	NDUFS1	NDUFV1	Y	Y	MitoCarta v2.0|GO|GeneCards: 5|PMID: 23371551	MitoCarta v2.0|GO|GeneCards: 5|PMID: 23371551	---	---	---	1.735	---	1.81867	1.77683	22939629;26344197	24344204	Y	---	---	Y	---	Y	Y	Y	Y	Y	Y
P54819~Q99798	P54819	Q99798	AK2	ACO2	Y	Y	MitoCarta v2.0|GeneCards: 5|PMID: 23371551	MitoCarta v2.0|GO|GeneCards: 5|PMID: 23371551	---	---	---	1.7849	---	1.76846	1.77668	---	---	---	---	---	---	---	---	---	Y	---	---	---
O15031~P45880	O15031	P45880	PLXNB2	VDAC2	---	Y	---	MitoCarta v2.0|GO|GeneCards: 5|PMID: 23371551	---	GOCC;PMID: 23371551	---	---	1.7765	---	1.7765	---	---	---	---	---	---	---	---	---	---	---	---	---
Q10713~Q86SX6	Q10713	Q86SX6	PMPCA	GLRX5	Y	Y	MitoCarta v2.0|GO|GeneCards: 5|PMID: 23371551	MitoCarta v2.0|GO|GeneCards: 5|PMID: 23371551	---	---	---	---	1.77631	---	1.77631	---	---	---	---	---	---	---	---	---	---	---	---	Y
P07195~Q16740	P07195	Q16740	LDHB	CLPP	Y	Y	MitoCarta v2.0|GeneCards: 4	MitoCarta v2.0|GO|GeneCards: 5|PMID: 23371551	---	---	---	---	---	1.77618	1.77618	---	---	---	---	---	---	---	Y	---	---	---	---	---
P15954~P51572	P15954	P51572	COX7C	BCAP31	Y	Y	MitoCarta v2.0|GO|GeneCards: 5	GO|GeneCards: 3	---	---	---	---	---	1.77603	1.77603	---	---	---	---	---	---	Y	Y	---	---	---	---	---
P08758~P80404	P08758	P80404	ANXA5	ABAT	Y	Y	GeneCards: 3	MitoCarta v2.0|GO|GeneCards: 5|PMID: 23371551	---	---	---	---	1.77517	---	1.77517	---	---	---	---	---	---	Y	Y	---	---	---	---	---
O75251~Q13423	O75251	Q13423	NDUFS7	NNT	Y	Y	MitoCarta v2.0|GO|GeneCards: 5|PMID: 23371551	MitoCarta v2.0|GO|GeneCards: 5|PMID: 23371551	---	---	---	---	---	1.77487	1.77487	28514442	---	---	---	---	Y	---	Y	---	---	Y	Y	Y
P31937~Q9UMX5	P31937	Q9UMX5	HIBADH	NENF	Y	Y	MitoCarta v2.0|GeneCards: 5|PMID: 23371551	GeneCards: 2	---	---	---	---	---	1.77461	1.77461	---	---	---	---	---	---	---	Y	---	---	---	Y	---
P49821~Q12797	P49821	Q12797	NDUFV1	ASPH	Y	Y	MitoCarta v2.0|GO|GeneCards: 5|PMID: 23371551	GeneCards: 2	---	---	---	1.72164	---	1.82757	1.77461	---	---	---	---	---	---	---	Y	---	---	---	---	---
P49773~Q99757	P49773	Q99757	HINT1	TXN2	Y	Y	MitoCarta v2.0	MitoCarta v2.0|GO|GeneCards: 5|PMID: 23371551	---	---	---	---	1.77426	---	1.77426	---	---	---	---	---	---	Y	Y	---	---	---	Y	---
O00217~P21281	O00217	P21281	NDUFS8	ATP6V1B2	Y	Y	MitoCarta v2.0|GO|GeneCards: 5|PMID: 23371551	GeneCards: 3	---	---	---	---	---	1.77353	1.77353	---	---	---	---	---	---	---	Y	Y	---	---	---	---
O75390~Q9UMS0	O75390	Q9UMS0	CS	NFU1	Y	Y	MitoCarta v2.0|GO|GeneCards: 5|PMID: 23371551	MitoCarta v2.0|GO|GeneCards: 5|PMID: 23371551	---	---	---	---	1.77323	---	1.77323	---	---	---	---	---	---	Y	Y	Y	---	---	---	Y
O43402~Q9ULV4	O43402	Q9ULV4	EMC8	CORO1C	Y	Y	GeneCards: 5	GeneCards: 2	---	---	---	---	---	1.7726	1.7726	---	---	---	---	---	---	---	---	---	---	---	Y	---
P30038~Q5VWZ2	P30038	Q5VWZ2	ALDH4A1	LYPLAL1	Y	Y	MitoCarta v2.0|GeneCards: 5|PMID: 23371551	MitoCarta v2.0|GeneCards: 2	---	---	---	1.71771	---	1.82523	1.77147	---	---	---	---	---	---	---	---	---	---	---	---	---
P08574~Q13423	P08574	Q13423	CYC1	NNT	Y	Y	MitoCarta v2.0|GO|GeneCards: 5|PMID: 25002142;23371551	MitoCarta v2.0|GO|GeneCards: 5|PMID: 23371551	---	---	---	1.69665	---	1.84599	1.77132	---	---	---	---	---	---	---	Y	---	---	---	Y	Y
O00217~P16435	O00217	P16435	NDUFS8	POR	Y	Y	MitoCarta v2.0|GO|GeneCards: 5|PMID: 23371551	GeneCards: 3	---	---	---	---	---	1.77118	1.77118	---	---	---	---	---	---	---	Y	---	---	---	---	---
P28331~P31930	P28331	P31930	NDUFS1	UQCRC1	Y	Y	MitoCarta v2.0|GO|GeneCards: 5|PMID: 23371551	MitoCarta v2.0|GO|GeneCards: 5|PMID: 23371551	---	---	---	1.71285	---	1.82949	1.77117	---	---	---	Y	---	Y	---	Y	Y	Y	Y	Y	Y
P27824~P28331	P27824	P28331	CANX	NDUFS1	Y	Y	GeneCards: 2	MitoCarta v2.0|GO|GeneCards: 5|PMID: 23371551	---	---	---	1.78629	---	1.75599	1.77114	---	---	---	---	---	---	---	Y	Y	---	---	---	---
P04181~P17677	P04181	P17677	OAT	GAP43	Y	Y	MitoCarta v2.0|GO|GeneCards: 5|PMID: 23371551	GeneCards: 4	---	---	---	---	---	1.77085	1.77085	---	---	---	---	---	---	---	---	---	---	---	---	---
P06576~P25705	P06576	P25705	ATP5B	ATP5A1	Y	Y	MitoCarta v2.0|GO|PMID: 23371551	MitoCarta v2.0|GO|PMID: 23371551	---	---	---	1.77051	---	---	1.77051	22939629;26344197;28514442;29222160	---	Y	Y	Y	Y	---	---	---	Y	Y	Y	Y
P22570~Q9H299	P22570	Q9H299	FDXR	SH3BGRL3	Y	Y	MitoCarta v2.0|GO|GeneCards: 5|PMID: 23371551	GeneCards: 2	---	---	---	---	---	1.77048	1.77048	---	---	---	---	---	---	---	---	---	---	---	---	---
Q96AY3~Q9BRK5	Q96AY3	Q9BRK5	FKBP10	SDF4	Y	Y	MitoCarta v2.0	GeneCards: 2	---	---	---	---	1.77047	---	1.77047	---	---	---	---	---	---	Y	---	Y	---	---	---	---
O95831~P22570	O95831	P22570	AIFM1	FDXR	Y	Y	MitoCarta v2.0|GO|GeneCards: 5	MitoCarta v2.0|GO|GeneCards: 5|PMID: 23371551	---	---	---	---	---	1.77038	1.77038	---	---	---	---	---	---	---	---	---	Y	---	Y	Y
P19367~Q16795	P19367	Q16795	HK1	NDUFA9	Y	Y	MitoCarta v2.0|GO|GeneCards: 5|PMID: 23371551	MitoCarta v2.0|GO|GeneCards: 5|PMID: 23371551	GOCC;PMID: 23371551	---	---	---	---	1.77025	1.77025	---	---	---	---	---	---	---	---	---	---	---	---	---
P07919~P13674	P07919	P13674	UQCRH	P4HA1	Y	Y	MitoCarta v2.0|GO|GeneCards: 5|PMID: 25002142;23371551	GO|GeneCards: 5	---	---	---	---	---	1.76998	1.76998	---	---	---	---	---	---	---	Y	---	---	---	---	---
P19367~Q15165	P19367	Q15165	HK1	PON2	Y	Y	MitoCarta v2.0|GO|GeneCards: 5|PMID: 23371551	GeneCards: 3	GOCC;PMID: 23371551	---	---	---	---	1.76984	1.76984	---	---	---	---	---	---	---	---	---	---	---	---	---
P28838~Q16595	P28838	Q16595	LAP3	FXN	Y	Y	MitoCarta v2.0|GeneCards: 4|PMID: 23371551	MitoCarta v2.0|GO|GeneCards: 5|PMID: 23371551	---	---	1.64173	---	1.89792	---	1.76982	---	---	---	---	---	---	---	---	---	---	---	Y	Y
P00441~Q6P4F2	P00441	Q6P4F2	SOD1	FDX2	Y	Y	MitoCarta v2.0|GO|GeneCards: 5|PMID: 23371551	MitoCarta v2.0|GeneCards: 5|PMID: 23371551	---	---	---	---	1.76935	---	1.76935	---	---	---	---	---	---	Y	Y	Y	---	---	---	Y
O75489~P21281	O75489	P21281	NDUFS3	ATP6V1B2	Y	Y	MitoCarta v2.0|GO|GeneCards: 5|PMID: 23371551	GeneCards: 3	---	---	---	1.76852	---	1.76926	1.76889	---	---	---	---	---	---	---	---	---	---	---	Y	---
O14773~P21953	O14773	P21953	TPP1	BCKDHB	Y	Y	GeneCards: 3	MitoCarta v2.0|GO|GeneCards: 5|PMID: 23371551	---	---	---	---	---	1.76869	1.76869	---	---	---	---	---	---	---	---	---	---	---	---	---
O75489~P27824	O75489	P27824	NDUFS3	CANX	Y	Y	MitoCarta v2.0|GO|GeneCards: 5|PMID: 23371551	GeneCards: 2	---	---	---	1.75067	---	1.78625	1.76846	---	---	---	---	---	---	---	---	Y	---	---	---	---
O75718~P19367	O75718	P19367	CRTAP	HK1	---	Y	---	MitoCarta v2.0|GO|GeneCards: 5|PMID: 23371551	---	GOCC;PMID: 23371551	---	---	---	1.76812	1.76812	---	---	---	---	---	---	---	---	---	---	---	---	---
P27824~Q13423	P27824	Q13423	CANX	NNT	Y	Y	GeneCards: 2	MitoCarta v2.0|GO|GeneCards: 5|PMID: 23371551	---	---	---	1.77528	---	1.76054	1.76791	---	---	---	---	---	---	---	---	---	---	---	Y	---
P00167~P09669	P00167	P09669	CYB5A	COX6C	Y	Y	MitoCarta v2.0|GeneCards: 5|PMID: 23371551	MitoCarta v2.0|GO|GeneCards: 5|PMID: 25002142;23371551	PMID: 23371551	---	---	---	---	1.76762	1.76762	---	---	---	---	---	---	---	Y	---	---	---	---	---
P25325~Q86SX6	P25325	Q86SX6	MPST	GLRX5	Y	Y	MitoCarta v2.0|GeneCards: 5|PMID: 23371551	MitoCarta v2.0|GO|GeneCards: 5|PMID: 23371551	---	---	---	---	1.76745	---	1.76745	---	---	---	---	---	---	Y	Y	Y	---	---	Y	Y
P12694~P30519	P12694	P30519	BCKDHA	HMOX2	Y	Y	MitoCarta v2.0|GO|GeneCards: 5|PMID: 23371551	GeneCards: 2	---	---	---	1.74628	---	1.78852	1.7674	---	---	---	---	---	---	---	Y	---	---	---	Y	---
P16615~Q13423	P16615	Q13423	ATP2A2	NNT	Y	Y	GeneCards: 2	MitoCarta v2.0|GO|GeneCards: 5|PMID: 23371551	---	---	---	---	---	1.76646	1.76646	---	---	---	---	---	---	---	Y	---	---	---	Y	---
P30085~P53597	P30085	P53597	CMPK1	SUCLG1	Y	Y	GeneCards: 2	MitoCarta v2.0|GO|GeneCards: 5|PMID: 23371551	---	---	---	---	---	1.76644	1.76644	---	---	---	---	---	---	---	Y	---	---	---	---	---
O15460~P45880	O15460	P45880	P4HA2	VDAC2	---	Y	---	MitoCarta v2.0|GO|GeneCards: 5|PMID: 23371551	---	GOCC;PMID: 23371551	---	---	1.76585	---	1.76585	---	---	---	---	---	---	---	---	---	---	---	---	---
P04181~P07195	P04181	P07195	OAT	LDHB	Y	Y	MitoCarta v2.0|GO|GeneCards: 5|PMID: 23371551	MitoCarta v2.0|GeneCards: 4	---	---	---	---	---	1.76548	1.76548	---	---	---	---	---	---	---	Y	---	---	---	---	---
P25705~P55084	P25705	P55084	ATP5A1	HADHB	Y	Y	MitoCarta v2.0|GO|PMID: 23371551	MitoCarta v2.0|GO|GeneCards: 5|PMID: 23371551	---	GOCC	---	1.76488	---	---	1.76488	29222160	---	Y	Y	---	Y	---	---	---	---	---	Y	Y
P31937~P62258	P31937	P62258	HIBADH	YWHAE	Y	Y	MitoCarta v2.0|GeneCards: 5|PMID: 23371551	GeneCards: 3	---	---	---	---	1.76472	---	1.76472	---	---	---	---	---	---	Y	Y	---	---	---	---	---
P07900~P34897	P07900	P34897	HSP90AA1	SHMT2	Y	Y	GO|GeneCards: 3	MitoCarta v2.0|GO|GeneCards: 5|PMID: 23371551	---	---	---	---	1.76453	---	1.76453	---	---	---	---	---	---	Y	---	---	---	---	Y	---
P40939~Q9UHQ9	P40939	Q9UHQ9	HADHA	CYB5R1	Y	Y	MitoCarta v2.0|GO|GeneCards: 5|PMID: 23371551	GO|GeneCards: 5	---	---	---	1.72204	---	1.80635	1.7642	---	---	---	---	---	---	---	Y	Y	---	---	---	---
P23528~Q9UIJ7	P23528	Q9UIJ7	CFL1	AK3	Y	Y	GeneCards: 3	MitoCarta v2.0|GO|GeneCards: 5|PMID: 23371551	---	---	1.7331	1.72484	1.77672	1.82204	1.76417	---	---	---	---	---	---	Y	---	---	---	---	---	---
P16435~Q9ULV4	P16435	Q9ULV4	POR	CORO1C	Y	Y	GeneCards: 3	GeneCards: 2	---	---	---	1.71949	---	1.80881	1.76415	---	---	---	---	---	---	---	---	---	---	---	---	---
P35270~Q9UMX5	P35270	Q9UMX5	SPR	NENF	Y	Y	MitoCarta v2.0|GeneCards: 2	GeneCards: 2	---	---	---	---	1.76395	---	1.76395	---	---	---	---	---	---	---	---	---	---	---	---	---
P24539~Q7KZF4	P24539	Q7KZF4	ATP5F1	SND1	Y	Y	MitoCarta v2.0|GO|GeneCards: 5|PMID: 23371551	MitoCarta v2.0|GeneCards: 3	---	---	---	---	1.76362	---	1.76362	---	---	---	---	---	---	---	---	---	---	---	---	---
P42704~P55072	P42704	P55072	LRPPRC	VCP	Y	Y	MitoCarta v2.0|GO|GeneCards: 5|PMID: 23371551	GeneCards: 2	---	---	1.80559	1.74617	1.68981	1.81291	1.76362	---	---	---	---	---	---	---	---	---	---	---	---	---
Q13423~Q96AG4	Q13423	Q96AG4	NNT	LRRC59	Y	Y	MitoCarta v2.0|GO|GeneCards: 5|PMID: 23371551	GO|GeneCards: 5|PMID: 23371551	---	---	---	1.74948	---	1.77699	1.76323	---	---	---	---	---	---	---	Y	---	---	---	---	Y
P05091~P30153	P05091	P30153	ALDH2	PPP2R1A	Y	Y	MitoCarta v2.0|GeneCards: 5|PMID: 23371551	GeneCards: 5	---	---	---	---	1.76315	---	1.76315	---	---	---	---	---	---	Y	Y	---	---	---	---	---
P07195~P30837	P07195	P30837	LDHB	ALDH1B1	Y	Y	MitoCarta v2.0|GeneCards: 4	MitoCarta v2.0|GO|GeneCards: 5|PMID: 23371551	---	---	---	---	1.76279	---	1.76279	26344197	---	---	---	---	Y	Y	---	Y	---	Y	---	---
P09669~P51572	P09669	P51572	COX6C	BCAP31	Y	Y	MitoCarta v2.0|GO|GeneCards: 5|PMID: 25002142;23371551	GO|GeneCards: 3	---	---	---	---	---	1.7619	1.7619	---	---	---	---	---	---	---	Y	---	---	---	---	---
O75489~P31930	O75489	P31930	NDUFS3	UQCRC1	Y	Y	MitoCarta v2.0|GO|GeneCards: 5|PMID: 23371551	MitoCarta v2.0|GO|GeneCards: 5|PMID: 23371551	---	---	---	1.70332	---	1.81957	1.76145	---	---	---	---	---	---	---	Y	Y	Y	Y	Y	Y
O00116~P00387	O00116	P00387	AGPS	CYB5R3	Y	Y	GO|GeneCards: 5	MitoCarta v2.0|GO|GeneCards: 5|PMID: 23371551	---	GOCC;PMID: 23371551	---	1.67607	---	1.84674	1.76141	---	---	---	---	---	---	---	---	---	---	---	---	---
P45880~P46940	P45880	P46940	VDAC2	IQGAP1	Y	---	MitoCarta v2.0|GO|GeneCards: 5|PMID: 23371551	---	GOCC;PMID: 23371551	---	---	---	1.76099	---	1.76099	---	---	---	---	---	---	---	---	---	---	---	---	---
P16435~P38606	P16435	P38606	POR	ATP6V1A	Y	Y	GeneCards: 3	GeneCards: 2	---	---	---	1.72352	---	1.79804	1.76078	---	---	---	---	---	---	Y	Y	---	---	---	---	---
P58546~Q16595	P58546	Q16595	MTPN	FXN	Y	Y	GeneCards: 2	MitoCarta v2.0|GO|GeneCards: 5|PMID: 23371551	---	---	---	---	1.76066	---	1.76066	---	---	---	---	---	---	Y	Y	Y	---	---	---	---
P21953~P49821	P21953	P49821	BCKDHB	NDUFV1	Y	Y	MitoCarta v2.0|GO|GeneCards: 5|PMID: 23371551	MitoCarta v2.0|GO|GeneCards: 5|PMID: 23371551	---	---	---	---	---	1.75973	1.75973	---	---	---	---	---	---	---	---	---	---	---	---	Y
P34897~Q16740	P34897	Q16740	SHMT2	CLPP	Y	Y	MitoCarta v2.0|GO|GeneCards: 5|PMID: 23371551	MitoCarta v2.0|GO|GeneCards: 5|PMID: 23371551	---	---	---	---	---	1.75864	1.75864	---	---	---	---	---	---	---	---	---	---	Y	Y	Y
P00387~P49755	P00387	P49755	CYB5R3	TMED10	Y	---	MitoCarta v2.0|GO|GeneCards: 5|PMID: 23371551	---	GOCC;PMID: 23371551	---	---	1.66688	---	1.85034	1.75861	---	---	---	---	---	---	Y	Y	---	---	---	Y	---
P07919~P12694	P07919	P12694	UQCRH	BCKDHA	Y	Y	MitoCarta v2.0|GO|GeneCards: 5|PMID: 25002142;23371551	MitoCarta v2.0|GO|GeneCards: 5|PMID: 23371551	---	---	---	---	---	1.75847	1.75847	---	---	---	---	---	---	---	Y	---	---	---	---	---
P35232~Q99623	P35232	Q99623	PHB	PHB2	Y	Y	MitoCarta v2.0|GO|GeneCards: 5	MitoCarta v2.0|GO|GeneCards: 5	---	---	1.49266	1.849	---	1.93306	1.75824	26344197;29222160	17932104	Y	Y	---	Y	Y	Y	Y	Y	Y	---	Y
O75347~Q16595	O75347	Q16595	TBCA	FXN	Y	Y	GeneCards: 2	MitoCarta v2.0|GO|GeneCards: 5|PMID: 23371551	---	---	1.66916	---	1.84718	---	1.75817	---	---	---	---	---	---	Y	Y	Y	---	---	Y	---
Q99757~Q9NU23	Q99757	Q9NU23	TXN2	LYRM2	Y	Y	MitoCarta v2.0|GO|GeneCards: 5|PMID: 23371551	MitoCarta v2.0|GeneCards: 2|PMID: 23371551	---	---	---	---	1.75812	---	1.75812	---	---	---	---	---	---	---	---	---	---	---	---	Y
P30085~P35270	P30085	P35270	CMPK1	SPR	Y	Y	GeneCards: 2	MitoCarta v2.0|GeneCards: 2	---	---	---	---	1.75807	---	1.75807	---	---	---	---	---	---	---	---	---	---	---	Y	---
P55084~P60709	P55084	P60709	HADHB	ACTB	Y	Y	MitoCarta v2.0|GO|GeneCards: 5|PMID: 23371551	GeneCards: 2	GOCC	---	---	1.75778	---	---	1.75778	---	---	---	---	---	---	---	---	Y	---	---	---	---
P09211~Q16595	P09211	Q16595	GSTP1	FXN	Y	Y	GO|GeneCards: 5	MitoCarta v2.0|GO|GeneCards: 5|PMID: 23371551	---	---	1.77397	---	1.74147	---	1.75772	---	---	---	---	---	---	---	---	---	---	---	---	---
P16435~P30519	P16435	P30519	POR	HMOX2	Y	Y	GeneCards: 3	GeneCards: 2	---	---	---	1.75974	---	1.75565	1.7577	---	---	---	---	---	---	---	---	---	---	---	---	---
P00387~Q13724	P00387	Q13724	CYB5R3	MOGS	Y	---	MitoCarta v2.0|GO|GeneCards: 5|PMID: 23371551	---	GOCC;PMID: 23371551	---	---	1.76372	---	1.74984	1.75678	---	---	---	---	---	---	---	---	---	---	---	---	---
Q16774~Q9NU23	Q16774	Q9NU23	GUK1	LYRM2	Y	Y	MitoCarta v2.0|GeneCards: 3	MitoCarta v2.0|GeneCards: 2|PMID: 23371551	---	---	---	---	1.75643	---	1.75643	---	---	---	---	---	---	---	---	---	---	---	---	---
O00217~O75489	O00217	O75489	NDUFS8	NDUFS3	Y	Y	MitoCarta v2.0|GO|GeneCards: 5|PMID: 23371551	MitoCarta v2.0|GO|GeneCards: 5|PMID: 23371551	---	---	---	---	---	1.75612	1.75612	22939629;26344197;27499296;28514442	24344204	---	---	Y	---	---	Y	Y	Y	Y	Y	Y
P21953~Q15165	P21953	Q15165	BCKDHB	PON2	Y	Y	MitoCarta v2.0|GO|GeneCards: 5|PMID: 23371551	GeneCards: 3	---	---	---	---	---	1.75564	1.75564	---	---	---	---	---	---	---	---	---	---	---	---	---
P31930~Q9ULV4	P31930	Q9ULV4	UQCRC1	CORO1C	Y	Y	MitoCarta v2.0|GO|GeneCards: 5|PMID: 23371551	GeneCards: 2	---	---	---	1.70564	---	1.80556	1.7556	---	---	---	---	---	---	---	---	Y	---	---	---	---
P16615~P49821	P16615	P49821	ATP2A2	NDUFV1	Y	Y	GeneCards: 2	MitoCarta v2.0|GO|GeneCards: 5|PMID: 23371551	---	---	---	---	---	1.75527	1.75527	---	---	---	---	---	---	---	Y	---	---	---	---	---
P07919~Q9ULV4	P07919	Q9ULV4	UQCRH	CORO1C	Y	Y	MitoCarta v2.0|GO|GeneCards: 5|PMID: 25002142;23371551	GeneCards: 2	---	---	---	---	---	1.75472	1.75472	---	---	---	---	---	---	---	---	---	---	---	---	---
O00217~Q13423	O00217	Q13423	NDUFS8	NNT	Y	Y	MitoCarta v2.0|GO|GeneCards: 5|PMID: 23371551	MitoCarta v2.0|GO|GeneCards: 5|PMID: 23371551	---	---	---	---	---	1.75468	1.75468	---	---	---	---	Y	---	---	Y	---	---	---	Y	Y
P00387~P30048	P00387	P30048	CYB5R3	PRDX3	Y	Y	MitoCarta v2.0|GO|GeneCards: 5|PMID: 23371551	MitoCarta v2.0|GO|GeneCards: 5|PMID: 23371551	GOCC;PMID: 23371551	---	---	1.78898	---	1.71913	1.75405	---	---	---	---	---	---	---	Y	---	---	---	---	---
O00116~Q9UHQ9	O00116	Q9UHQ9	AGPS	CYB5R1	Y	Y	GO|GeneCards: 5	GO|GeneCards: 5	---	---	---	1.73704	---	1.77095	1.754	---	---	---	---	---	---	---	---	---	---	---	---	---
O75251~O75489	O75251	O75489	NDUFS7	NDUFS3	Y	Y	MitoCarta v2.0|GO|GeneCards: 5|PMID: 23371551	MitoCarta v2.0|GO|GeneCards: 5|PMID: 23371551	---	---	---	---	---	1.75347	1.75347	22939629;27499296;28514442	24344204	---	Y	Y	Y	---	Y	Y	Y	Y	Y	Y
Q53H82~Q8NFV4	Q53H82	Q8NFV4	LACTB2	ABHD11	Y	Y	MitoCarta v2.0|GO|GeneCards: 5	MitoCarta v2.0|GeneCards: 5|PMID: 23371551	---	---	---	1.67984	---	1.82607	1.75296	---	---	---	---	---	---	---	---	---	---	Y	---	Y
P00568~Q5VWZ2	P00568	Q5VWZ2	AK1	LYPLAL1	Y	Y	GeneCards: 2	MitoCarta v2.0|GeneCards: 2	---	---	---	---	1.75279	---	1.75279	---	---	---	---	---	---	---	---	---	---	---	---	---
P80404~Q9NPH0	P80404	Q9NPH0	ABAT	ACP6	Y	Y	MitoCarta v2.0|GO|GeneCards: 5|PMID: 23371551	MitoCarta v2.0|GO|GeneCards: 5	---	---	---	---	1.75248	---	1.75248	---	---	---	---	---	---	---	---	---	---	---	---	---
P51149~Q14061	P51149	Q14061	RAB7A	COX17	Y	Y	GeneCards: 2	MitoCarta v2.0|GO|GeneCards: 5|PMID: 23371551	---	---	---	---	1.75226	---	1.75226	---	---	---	---	---	---	Y	---	---	---	---	---	---
O43402~P30519	O43402	P30519	EMC8	HMOX2	Y	Y	GeneCards: 5	GeneCards: 2	---	---	---	---	---	1.75218	1.75218	---	---	---	---	---	---	---	---	---	---	---	Y	---
P30519~Q9ULV4	P30519	Q9ULV4	HMOX2	CORO1C	Y	Y	GeneCards: 2	GeneCards: 2	---	---	---	1.70757	---	1.79641	1.75199	---	---	---	---	---	---	---	Y	---	---	---	---	---
O00116~P02649	O00116	P02649	AGPS	APOE	Y	Y	GO|GeneCards: 5	GeneCards: 2	---	---	---	1.74068	---	1.76272	1.7517	---	---	---	---	---	---	---	---	---	---	---	---	---
P13674~P16615	P13674	P16615	P4HA1	ATP2A2	Y	Y	GO|GeneCards: 5	GeneCards: 2	---	---	---	---	---	1.75167	1.75167	---	---	---	---	---	---	---	Y	---	---	---	---	---
P31930~P49821	P31930	P49821	UQCRC1	NDUFV1	Y	Y	MitoCarta v2.0|GO|GeneCards: 5|PMID: 23371551	MitoCarta v2.0|GO|GeneCards: 5|PMID: 23371551	---	---	---	1.65696	---	1.84579	1.75137	29222160	---	---	Y	---	Y	---	Y	Y	Y	Y	Y	Y
Q13423~Q9ULV4	Q13423	Q9ULV4	NNT	CORO1C	Y	Y	MitoCarta v2.0|GO|GeneCards: 5|PMID: 23371551	GeneCards: 2	---	---	---	1.70297	---	1.79959	1.75128	---	---	---	---	---	---	---	---	---	---	---	---	---
O00116~P31930	O00116	P31930	AGPS	UQCRC1	Y	Y	GO|GeneCards: 5	MitoCarta v2.0|GO|GeneCards: 5|PMID: 23371551	---	---	---	1.75695	---	1.74535	1.75115	---	---	---	---	---	---	---	---	---	---	---	---	---
P07919~P08574	P07919	P08574	UQCRH	CYC1	Y	Y	MitoCarta v2.0|GO|GeneCards: 5|PMID: 25002142;23371551	MitoCarta v2.0|GO|GeneCards: 5|PMID: 25002142;23371551	---	---	---	---	---	1.75108	1.75108	28514442	---	---	---	---	Y	---	Y	---	Y	Y	Y	Y
P07195~P34897	P07195	P34897	LDHB	SHMT2	Y	Y	MitoCarta v2.0|GeneCards: 4	MitoCarta v2.0|GO|GeneCards: 5|PMID: 23371551	---	---	---	---	---	1.751	1.751	---	---	---	---	---	---	---	---	---	---	Y	Y	---
P11021~P25705	P11021	P25705	HSPA5	ATP5A1	Y	Y	GeneCards: 4	MitoCarta v2.0|GO|PMID: 23371551	---	---	---	1.75051	---	---	1.75051	22939629	---	---	---	---	Y	---	---	---	Y	Y	Y	---
P21281~P22695	P21281	P22695	ATP6V1B2	UQCRC2	Y	Y	GeneCards: 3	MitoCarta v2.0|GO|GeneCards: 5|PMID: 23371551	---	---	---	1.7039	---	1.79645	1.75018	---	---	---	---	---	---	---	---	---	Y	---	---	---
O14773~Q15165	O14773	Q15165	TPP1	PON2	Y	Y	GeneCards: 3	GeneCards: 3	---	---	---	---	---	1.75	1.75	---	---	---	---	---	---	Y	Y	---	---	---	Y	---
P27824~P55072	P27824	P55072	CANX	VCP	Y	Y	GeneCards: 2	GeneCards: 2	---	---	---	1.71854	---	1.78138	1.74996	26344197	---	---	---	---	Y	---	---	Y	---	Y	Y	---
P08238~P34897	P08238	P34897	HSP90AB1	SHMT2	Y	Y	GO|GeneCards: 5	MitoCarta v2.0|GO|GeneCards: 5|PMID: 23371551	---	---	---	---	1.74992	---	1.74992	---	---	---	---	---	---	Y	---	---	Y	---	---	---
P55809~P61764	P55809	P61764	OXCT1	STXBP1	Y	Y	MitoCarta v2.0|GO|GeneCards: 5|PMID: 23371551	GeneCards: 4	---	---	---	---	---	1.74981	1.74981	---	---	---	---	---	---	---	---	---	---	---	Y	---
P08574~P49821	P08574	P49821	CYC1	NDUFV1	Y	Y	MitoCarta v2.0|GO|GeneCards: 5|PMID: 25002142;23371551	MitoCarta v2.0|GO|GeneCards: 5|PMID: 23371551	---	---	---	1.69305	---	1.80641	1.74973	---	---	---	---	---	---	---	Y	Y	Y	Y	Y	Y
O75390~Q9Y3B8	O75390	Q9Y3B8	CS	REXO2	Y	Y	MitoCarta v2.0|GO|GeneCards: 5|PMID: 23371551	MitoCarta v2.0|GO|GeneCards: 5|PMID: 23371551	---	---	---	---	1.74946	---	1.74946	---	---	---	---	---	---	Y	---	Y	---	---	---	Y
P04083~Q8NFV4	P04083	Q8NFV4	ANXA1	ABHD11	Y	Y	GeneCards: 3	MitoCarta v2.0|GeneCards: 5|PMID: 23371551	---	---	---	1.60323	---	1.89383	1.74853	---	---	---	---	---	---	---	---	---	---	---	---	---
P08559~P22695	P08559	P22695	PDHA1	UQCRC2	Y	Y	MitoCarta v2.0|GO|GeneCards: 5|PMID: 23371551	MitoCarta v2.0|GO|GeneCards: 5|PMID: 23371551	---	---	---	1.67686	---	1.81983	1.74834	Lenti_CellSys	---	---	---	---	---	---	Y	Y	---	---	Y	Y
P34897~P36542	P34897	P36542	SHMT2	ATP5C1	Y	Y	MitoCarta v2.0|GO|GeneCards: 5|PMID: 23371551	MitoCarta v2.0|GO|PMID: 23371551	---	---	---	---	1.74833	---	1.74833	---	---	---	---	---	---	---	---	---	---	---	---	Y
O43402~P21281	O43402	P21281	EMC8	ATP6V1B2	Y	Y	GeneCards: 5	GeneCards: 3	---	---	---	---	---	1.74801	1.74801	---	---	---	---	---	---	---	---	---	---	---	---	---
P07339~Q16698	P07339	Q16698	CTSD	DECR1	Y	Y	GeneCards: 2	MitoCarta v2.0|GO|GeneCards: 5|PMID: 23371551	---	---	---	---	---	1.74751	1.74751	---	---	---	---	---	---	---	Y	---	---	---	Y	---
P30519~P31930	P30519	P31930	HMOX2	UQCRC1	Y	Y	GeneCards: 2	MitoCarta v2.0|GO|GeneCards: 5|PMID: 23371551	---	---	---	1.69055	---	1.80428	1.74742	---	---	---	---	---	---	Y	---	---	---	---	Y	---
O43772~Q9Y305	O43772	Q9Y305	SLC25A20	ACOT9	Y	Y	MitoCarta v2.0|GO|GeneCards: 5	MitoCarta v2.0|GeneCards: 5	---	---	---	---	---	1.74732	1.74732	---	---	---	---	---	---	---	---	---	---	---	---	---
O75438~O96000	O75438	O96000	NDUFB1	NDUFB10	Y	Y	MitoCarta v2.0|GO|GeneCards: 5	MitoCarta v2.0|GO|GeneCards: 5|PMID: 23371551	---	---	---	---	---	1.7472	1.7472	---	---	---	---	---	---	---	Y	---	Y	Y	Y	Y
P28838~P58546	P28838	P58546	LAP3	MTPN	Y	Y	MitoCarta v2.0|GeneCards: 4|PMID: 23371551	GeneCards: 2	---	---	---	---	1.74691	---	1.74691	---	---	---	---	---	---	---	---	---	---	---	---	---
P00387~P25705	P00387	P25705	CYB5R3	ATP5A1	Y	Y	MitoCarta v2.0|GO|GeneCards: 5|PMID: 23371551	MitoCarta v2.0|GO|PMID: 23371551	GOCC;PMID: 23371551	---	---	1.74691	---	---	1.74691	---	---	---	---	---	---	---	---	---	---	---	---	---
P31930~Q12797	P31930	Q12797	UQCRC1	ASPH	Y	Y	MitoCarta v2.0|GO|GeneCards: 5|PMID: 23371551	GeneCards: 2	---	---	---	1.64831	---	1.84486	1.74658	---	---	---	---	---	---	---	Y	---	---	---	---	---
Q96I99~Q9HAV7	Q96I99	Q9HAV7	SUCLG2	GRPEL1	Y	Y	MitoCarta v2.0|GO|GeneCards: 5|PMID: 23371551	MitoCarta v2.0|GO|GeneCards: 5|PMID: 23371551	---	---	---	---	---	1.74631	1.74631	---	---	---	---	---	---	---	---	---	---	---	---	Y
O00116~P06576	O00116	P06576	AGPS	ATP5B	Y	Y	GO|GeneCards: 5	MitoCarta v2.0|GO|PMID: 23371551	---	---	---	1.79879	---	1.69277	1.74578	---	---	---	---	---	---	---	---	---	---	---	---	---
P49773~Q6GMV3	P49773	Q6GMV3	HINT1	PTRHD1	Y	Y	MitoCarta v2.0	GeneCards: 3	---	---	---	---	1.74544	---	1.74544	---	---	---	---	---	---	---	---	---	---	---	---	---
P09669~P13073	P09669	P13073	COX6C	COX4I1	Y	Y	MitoCarta v2.0|GO|GeneCards: 5|PMID: 25002142;23371551	MitoCarta v2.0|GO|GeneCards: 5|PMID: 23371551	---	---	---	---	---	1.74538	1.74538	29222160	---	Y	Y	---	Y	---	Y	Y	Y	Y	Y	Y
P27144~Q8NBJ7	P27144	Q8NBJ7	AK4	SUMF2	Y	Y	MitoCarta v2.0|GO|GeneCards: 5|PMID: 23371551	GeneCards: 2	---	---	1.72977	---	1.75993	---	1.74485	---	---	---	---	---	---	Y	---	---	---	---	---	---
P07919~Q14257	P07919	Q14257	UQCRH	RCN2	Y	Y	MitoCarta v2.0|GO|GeneCards: 5|PMID: 25002142;23371551	MitoCarta v2.0	---	---	---	---	---	1.74408	1.74408	---	---	---	---	---	---	---	Y	---	---	---	---	---
O75489~P36776	O75489	P36776	NDUFS3	LONP1	Y	Y	MitoCarta v2.0|GO|GeneCards: 5|PMID: 23371551	MitoCarta v2.0|GO|GeneCards: 5|PMID: 23371551	---	---	---	1.79072	---	1.69739	1.74406	---	---	---	---	---	---	---	---	---	---	---	---	Y
O95881~Q02790	O95881	Q02790	TXNDC12	FKBP4	Y	Y	MitoCarta v2.0|PMID: 25002142	GeneCards: 4	---	---	---	---	---	1.74405	1.74405	---	---	---	---	---	---	Y	Y	---	---	---	---	---
P55072~Q7KZF4	P55072	Q7KZF4	VCP	SND1	Y	Y	GeneCards: 2	MitoCarta v2.0|GeneCards: 3	---	---	1.77874	---	1.70898	---	1.74386	---	---	---	---	---	---	---	Y	---	Y	---	Y	---
P21953~Q13423	P21953	Q13423	BCKDHB	NNT	Y	Y	MitoCarta v2.0|GO|GeneCards: 5|PMID: 23371551	MitoCarta v2.0|GO|GeneCards: 5|PMID: 23371551	---	---	---	---	---	1.7438	1.7438	---	---	---	---	---	---	---	---	---	---	---	Y	Y
Q9UBM7~Q9Y277	Q9UBM7	Q9Y277	DHCR7	VDAC3	---	Y	---	MitoCarta v2.0|GO|GeneCards: 5|PMID: 23371551	---	GOCC;PMID: 23371551	---	1.69503	---	1.79254	1.74378	---	---	---	---	---	---	---	---	---	---	---	---	---
P11310~P49189	P11310	P49189	ACADM	ALDH9A1	Y	Y	MitoCarta v2.0|GO|GeneCards: 5|PMID: 23371551	MitoCarta v2.0|GeneCards: 4|PMID: 23371551	---	---	---	---	1.74361	---	1.74361	---	---	---	---	---	---	Y	---	---	---	---	Y	Y
O75489~Q9ULV4	O75489	Q9ULV4	NDUFS3	CORO1C	Y	Y	MitoCarta v2.0|GO|GeneCards: 5|PMID: 23371551	GeneCards: 2	---	---	---	1.69297	---	1.79367	1.74332	---	---	---	---	---	---	---	---	Y	---	---	---	---
P35270~Q9Y696	P35270	Q9Y696	SPR	CLIC4	Y	Y	MitoCarta v2.0|GeneCards: 2	MitoCarta v2.0|GO|GeneCards: 5	---	---	---	---	1.74318	---	1.74318	---	---	---	---	---	---	---	---	---	---	---	---	---
P08574~P16435	P08574	P16435	CYC1	POR	Y	Y	MitoCarta v2.0|GO|GeneCards: 5|PMID: 25002142;23371551	GeneCards: 3	---	---	---	1.63716	---	1.84858	1.74287	---	---	---	---	---	---	---	Y	---	---	---	---	---
P09936~P55809	P09936	P55809	UCHL1	OXCT1	Y	Y	GeneCards: 2	MitoCarta v2.0|GO|GeneCards: 5|PMID: 23371551	---	---	---	---	---	1.74199	1.74199	---	---	---	---	---	---	---	Y	---	---	---	---	---
P25325~Q99497	P25325	Q99497	MPST	PARK7	Y	Y	MitoCarta v2.0|GeneCards: 5|PMID: 23371551	MitoCarta v2.0|GO|GeneCards: 5	---	---	1.71566	---	1.76829	---	1.74197	---	---	---	---	---	---	Y	Y	Y	---	---	---	---
P09211~Q9Y696	P09211	Q9Y696	GSTP1	CLIC4	Y	Y	GO|GeneCards: 5	MitoCarta v2.0|GO|GeneCards: 5	---	---	1.74265	---	1.74109	---	1.74187	---	---	---	---	---	---	---	---	Y	---	---	Y	---
P11177~P22695	P11177	P22695	PDHB	UQCRC2	Y	Y	MitoCarta v2.0|GO|GeneCards: 5|PMID: 23371551	MitoCarta v2.0|GO|GeneCards: 5|PMID: 23371551	---	---	---	1.6736	---	1.80953	1.74156	---	---	---	---	---	---	---	Y	Y	---	Y	Y	Y
P38606~P49821	P38606	P49821	ATP6V1A	NDUFV1	Y	Y	GeneCards: 2	MitoCarta v2.0|GO|GeneCards: 5|PMID: 23371551	---	---	---	1.72116	---	1.76021	1.74069	---	---	---	---	Y	---	---	Y	Y	---	---	---	---
P23528~Q99497	P23528	Q99497	CFL1	PARK7	Y	Y	GeneCards: 3	MitoCarta v2.0|GO|GeneCards: 5	---	---	---	1.67872	---	1.80163	1.74017	---	---	---	---	Y	---	---	Y	---	---	---	Y	---
P13674~Q14257	P13674	Q14257	P4HA1	RCN2	Y	Y	GO|GeneCards: 5	MitoCarta v2.0	---	---	---	1.72312	---	1.75658	1.73985	---	---	---	---	---	---	---	Y	---	---	---	---	---
P00387~Q00325	P00387	Q00325	CYB5R3	SLC25A3	Y	Y	MitoCarta v2.0|GO|GeneCards: 5|PMID: 23371551	MitoCarta v2.0|GO|GeneCards: 5	GOCC;PMID: 23371551	---	---	1.72336	---	1.75572	1.73954	---	---	---	---	---	---	---	Y	---	---	---	---	---
P12694~Q12797	P12694	Q12797	BCKDHA	ASPH	Y	Y	MitoCarta v2.0|GO|GeneCards: 5|PMID: 23371551	GeneCards: 2	---	---	---	1.75721	---	1.72185	1.73953	---	---	---	---	---	---	---	Y	---	---	---	---	---
Q13423~Q9UH62	Q13423	Q9UH62	NNT	ARMCX3	Y	Y	MitoCarta v2.0|GO|GeneCards: 5|PMID: 23371551	GeneCards: 3	---	GOCC	---	1.79203	---	1.68671	1.73937	---	---	---	---	---	---	---	---	---	---	---	---	---
P22695~Q13423	P22695	Q13423	UQCRC2	NNT	Y	Y	MitoCarta v2.0|GO|GeneCards: 5|PMID: 23371551	MitoCarta v2.0|GO|GeneCards: 5|PMID: 23371551	---	---	---	1.6338	---	1.843	1.7384	---	---	---	Y	---	Y	---	Y	---	Y	---	Y	Y
P28331~P55072	P28331	P55072	NDUFS1	VCP	Y	Y	MitoCarta v2.0|GO|GeneCards: 5|PMID: 23371551	GeneCards: 2	---	---	---	1.71298	---	1.76349	1.73824	---	---	---	---	---	---	---	Y	---	---	---	---	---
O00116~P40939	O00116	P40939	AGPS	HADHA	Y	Y	GO|GeneCards: 5	MitoCarta v2.0|GO|GeneCards: 5|PMID: 23371551	---	---	---	1.69076	---	1.78525	1.738	---	---	---	---	---	---	---	---	---	---	---	---	---
P09936~Q9HAV7	P09936	Q9HAV7	UCHL1	GRPEL1	Y	Y	GeneCards: 2	MitoCarta v2.0|GO|GeneCards: 5|PMID: 23371551	---	---	---	---	---	1.73784	1.73784	---	---	---	---	---	---	---	Y	---	---	---	---	---
Q9UMS0~Q9Y3B8	Q9UMS0	Q9Y3B8	NFU1	REXO2	Y	Y	MitoCarta v2.0|GO|GeneCards: 5|PMID: 23371551	MitoCarta v2.0|GO|GeneCards: 5|PMID: 23371551	---	---	---	---	1.73776	---	1.73776	---	---	---	---	---	---	Y	Y	Y	---	---	---	Y
O75489~P42704	O75489	P42704	NDUFS3	LRPPRC	Y	Y	MitoCarta v2.0|GO|GeneCards: 5|PMID: 23371551	MitoCarta v2.0|GO|GeneCards: 5|PMID: 23371551	---	---	---	1.69417	---	1.78111	1.73764	---	---	---	---	---	---	---	---	Y	---	---	---	Y
P12694~P21281	P12694	P21281	BCKDHA	ATP6V1B2	Y	Y	MitoCarta v2.0|GO|GeneCards: 5|PMID: 23371551	GeneCards: 3	---	---	---	1.66561	---	1.80964	1.73763	---	---	---	---	---	---	---	---	---	Y	---	---	---
P13674~P22695	P13674	P22695	P4HA1	UQCRC2	Y	Y	GO|GeneCards: 5	MitoCarta v2.0|GO|GeneCards: 5|PMID: 23371551	---	---	---	1.65444	---	1.81936	1.7369	---	---	---	---	---	---	---	Y	---	---	---	---	---
P02649~Q96AG4	P02649	Q96AG4	APOE	LRRC59	Y	Y	GeneCards: 2	GO|GeneCards: 5|PMID: 23371551	---	---	---	1.65858	---	1.81416	1.73637	---	---	---	---	---	---	---	Y	---	---	---	---	---
P19367~P49821	P19367	P49821	HK1	NDUFV1	Y	Y	MitoCarta v2.0|GO|GeneCards: 5|PMID: 23371551	MitoCarta v2.0|GO|GeneCards: 5|PMID: 23371551	GOCC;PMID: 23371551	---	---	---	---	1.73631	1.73631	---	---	---	---	---	---	---	---	---	---	---	---	---
O75947~Q6NUK1	O75947	Q6NUK1	ATP5H	SLC25A24	Y	Y	MitoCarta v2.0|GO|GeneCards: 5|PMID: 23371551	MitoCarta v2.0|GO|GeneCards: 5	---	---	---	1.69336	---	1.77899	1.73618	---	---	---	---	---	---	---	---	---	---	---	---	Y
P28838~Q9Y696	P28838	Q9Y696	LAP3	CLIC4	Y	Y	MitoCarta v2.0|GeneCards: 4|PMID: 23371551	MitoCarta v2.0|GO|GeneCards: 5	---	---	1.6983	---	1.77377	---	1.73604	---	---	---	---	---	---	---	---	---	---	---	---	---
O95831~P53597	O95831	P53597	AIFM1	SUCLG1	Y	Y	MitoCarta v2.0|GO|GeneCards: 5	MitoCarta v2.0|GO|GeneCards: 5|PMID: 23371551	---	---	---	1.63518	---	1.83545	1.73531	---	---	---	---	---	---	---	Y	---	---	---	Y	---
O75251~Q12797	O75251	Q12797	NDUFS7	ASPH	Y	Y	MitoCarta v2.0|GO|GeneCards: 5|PMID: 23371551	GeneCards: 2	---	---	---	---	---	1.73525	1.73525	---	---	---	---	---	---	---	Y	---	---	---	---	---
P14618~Q96GK7	P14618	Q96GK7	PKM	FAHD2A	Y	Y	GO|GeneCards: 5	MitoCarta v2.0|GeneCards: 3|PMID: 23371551	---	---	---	1.77674	---	1.69368	1.73521	---	---	---	---	---	---	---	---	---	---	---	---	---
P11310~Q9BXS5	P11310	Q9BXS5	ACADM	AP1M1	Y	Y	MitoCarta v2.0|GO|GeneCards: 5|PMID: 23371551	GeneCards: 2	---	---	---	---	---	1.7352	1.7352	---	---	---	---	---	---	---	---	---	---	---	---	---
P00387~P60709	P00387	P60709	CYB5R3	ACTB	Y	Y	MitoCarta v2.0|GO|GeneCards: 5|PMID: 23371551	GeneCards: 2	GOCC;PMID: 23371551	---	---	1.73499	---	---	1.73499	---	---	---	---	---	---	---	---	---	---	---	---	---
P36776~P49821	P36776	P49821	LONP1	NDUFV1	Y	Y	MitoCarta v2.0|GO|GeneCards: 5|PMID: 23371551	MitoCarta v2.0|GO|GeneCards: 5|PMID: 23371551	---	---	---	1.794	---	1.67595	1.73498	---	---	---	---	Y	---	---	---	---	---	---	---	Y
P11021~Q99623	P11021	Q99623	HSPA5	PHB2	Y	Y	GeneCards: 4	MitoCarta v2.0|GO|GeneCards: 5	---	---	---	1.73489	---	---	1.73489	---	---	---	---	---	---	---	---	---	---	---	---	---
O00217~P30519	O00217	P30519	NDUFS8	HMOX2	Y	Y	MitoCarta v2.0|GO|GeneCards: 5|PMID: 23371551	GeneCards: 2	---	---	---	---	---	1.73477	1.73477	---	---	---	---	---	---	---	---	---	---	---	Y	---
O75390~P40925	O75390	P40925	CS	MDH1	Y	Y	MitoCarta v2.0|GO|GeneCards: 5|PMID: 23371551	MitoCarta v2.0|GeneCards: 5	---	---	---	---	1.73426	---	1.73426	---	---	---	---	---	---	Y	Y	Y	Y	Y	Y	---
P53597~Q9HAV7	P53597	Q9HAV7	SUCLG1	GRPEL1	Y	Y	MitoCarta v2.0|GO|GeneCards: 5|PMID: 23371551	MitoCarta v2.0|GO|GeneCards: 5|PMID: 23371551	---	---	---	---	---	1.73408	1.73408	---	---	---	---	---	---	---	---	---	---	---	---	Y
O00217~O43402	O00217	O43402	NDUFS8	EMC8	Y	Y	MitoCarta v2.0|GO|GeneCards: 5|PMID: 23371551	GeneCards: 5	---	---	---	---	---	1.73398	1.73398	---	---	---	---	---	---	---	Y	---	---	---	---	---
Q14257~Q6NUK1	Q14257	Q6NUK1	RCN2	SLC25A24	Y	Y	MitoCarta v2.0	MitoCarta v2.0|GO|GeneCards: 5	---	---	---	1.70488	---	1.7626	1.73374	---	---	---	---	---	---	---	---	---	---	---	---	---
P09211~P35270	P09211	P35270	GSTP1	SPR	Y	Y	GO|GeneCards: 5	MitoCarta v2.0|GeneCards: 2	---	---	---	---	1.73372	---	1.73372	---	---	---	---	---	---	---	---	---	---	---	---	---
P16435~Q9UH62	P16435	Q9UH62	POR	ARMCX3	Y	Y	GeneCards: 3	GeneCards: 3	---	GOCC	---	1.7705	---	1.6964	1.73345	---	---	---	---	---	---	---	---	---	---	---	---	---
P06576~Q96AG4	P06576	Q96AG4	ATP5B	LRRC59	Y	Y	MitoCarta v2.0|GO|PMID: 23371551	GO|GeneCards: 5|PMID: 23371551	---	---	---	1.7333	---	1.7335	1.7334	---	---	---	---	---	---	---	Y	---	---	---	Y	Y
O95881~P30086	O95881	P30086	TXNDC12	PEBP1	Y	Y	MitoCarta v2.0|PMID: 25002142	PMID: 23371551	---	PMID: 23371551	1.63788	---	1.82795	---	1.73292	---	---	---	---	---	---	Y	Y	---	---	---	---	---
Q86SX6~Q9Y696	Q86SX6	Q9Y696	GLRX5	CLIC4	Y	Y	MitoCarta v2.0|GO|GeneCards: 5|PMID: 23371551	MitoCarta v2.0|GO|GeneCards: 5	---	---	---	---	1.73278	---	1.73278	---	---	---	---	---	---	---	---	---	---	---	---	---
O75489~P49821	O75489	P49821	NDUFS3	NDUFV1	Y	Y	MitoCarta v2.0|GO|GeneCards: 5|PMID: 23371551	MitoCarta v2.0|GO|GeneCards: 5|PMID: 23371551	---	---	---	1.72681	---	1.737	1.7319	22939629;27499296;28514442	24344204	---	---	---	---	---	Y	Y	Y	Y	Y	Y
O95881~Q14061	O95881	Q14061	TXNDC12	COX17	Y	Y	MitoCarta v2.0|PMID: 25002142	MitoCarta v2.0|GO|GeneCards: 5|PMID: 23371551	---	---	---	---	1.73185	---	1.73185	---	---	---	---	---	---	Y	---	Y	---	---	---	---
P00387~P05362	P00387	P05362	CYB5R3	ICAM1	Y	Y	MitoCarta v2.0|GO|GeneCards: 5|PMID: 23371551	GeneCards: 2	GOCC;PMID: 23371551	---	---	1.73181	---	---	1.73181	---	---	---	---	---	---	Y	---	---	---	---	---	---
P11310~P30084	P11310	P30084	ACADM	ECHS1	Y	Y	MitoCarta v2.0|GO|GeneCards: 5|PMID: 23371551	MitoCarta v2.0|GO|GeneCards: 5|PMID: 23371551	---	---	---	---	1.73153	---	1.73153	---	---	---	---	---	---	---	---	---	Y	Y	Y	Y
P40939~P62820	P40939	P62820	HADHA	RAB1A	Y	Y	MitoCarta v2.0|GO|GeneCards: 5|PMID: 23371551	GeneCards: 2	---	---	---	1.73441	---	1.72864	1.73152	---	---	---	---	---	---	---	Y	---	---	---	---	---
O75390~Q9BWS9	O75390	Q9BWS9	CS	CHID1	Y	Y	MitoCarta v2.0|GO|GeneCards: 5|PMID: 23371551	GeneCards: 2	---	---	---	---	---	1.73125	1.73125	---	---	---	---	---	---	---	---	---	---	---	---	---
P35232~Q6NUK1	P35232	Q6NUK1	PHB	SLC25A24	Y	Y	MitoCarta v2.0|GO|GeneCards: 5	MitoCarta v2.0|GO|GeneCards: 5	---	---	---	1.70645	---	1.75553	1.73099	---	---	---	---	---	---	---	---	---	---	---	---	Y
O00217~Q12797	O00217	Q12797	NDUFS8	ASPH	Y	Y	MitoCarta v2.0|GO|GeneCards: 5|PMID: 23371551	GeneCards: 2	---	---	---	---	---	1.73088	1.73088	---	---	---	---	---	---	---	Y	---	---	---	---	---
P40925~P60174	P40925	P60174	MDH1	TPI1	Y	Y	MitoCarta v2.0|GeneCards: 5	MitoCarta v2.0|GeneCards: 3	---	---	---	1.65479	---	1.8065	1.73065	---	---	---	---	---	---	---	Y	---	---	Y	---	---
P19367~Q8N766	P19367	Q8N766	HK1	EMC1	Y	---	MitoCarta v2.0|GO|GeneCards: 5|PMID: 23371551	---	GOCC;PMID: 23371551	---	---	---	---	1.73038	1.73038	---	---	---	---	---	---	---	---	---	---	---	---	---
P07919~P16435	P07919	P16435	UQCRH	POR	Y	Y	MitoCarta v2.0|GO|GeneCards: 5|PMID: 25002142;23371551	GeneCards: 3	---	---	---	---	---	1.72995	1.72995	---	---	---	---	---	---	---	Y	---	---	---	---	---
P62937~Q99497	P62937	Q99497	PPIA	PARK7	Y	Y	GeneCards: 2	MitoCarta v2.0|GO|GeneCards: 5	---	---	---	1.67756	---	1.7822	1.72988	Lenti_CellSys	---	---	---	Y	---	---	Y	---	---	---	Y	---
P04179~P17931	P04179	P17931	SOD2	LGALS3	Y	Y	MitoCarta v2.0|GO|GeneCards: 5|PMID: 23371551	GO|GeneCards: 5	---	---	---	1.57661	---	1.88258	1.72959	---	---	---	---	---	---	---	---	---	---	---	Y	---
P13674~Q9UH62	P13674	Q9UH62	P4HA1	ARMCX3	Y	Y	GO|GeneCards: 5	GeneCards: 3	---	GOCC	---	1.74414	---	1.71291	1.72853	---	---	---	---	---	---	---	---	---	---	---	---	---
P30519~Q96AG4	P30519	Q96AG4	HMOX2	LRRC59	Y	Y	GeneCards: 2	GO|GeneCards: 5|PMID: 23371551	---	---	---	1.66864	---	1.7881	1.72837	---	---	---	---	---	---	---	---	---	---	---	---	---
O75251~P16615	O75251	P16615	NDUFS7	ATP2A2	Y	Y	MitoCarta v2.0|GO|GeneCards: 5|PMID: 23371551	GeneCards: 2	---	---	---	---	---	1.72832	1.72832	---	---	---	---	---	---	---	Y	---	---	---	Y	---
P25705~P51149	P25705	P51149	ATP5A1	RAB7A	Y	Y	MitoCarta v2.0|GO|PMID: 23371551	GeneCards: 2	---	---	---	1.72804	---	---	1.72804	---	---	---	---	Y	---	---	Y	---	---	---	---	---
P36776~Q12797	P36776	Q12797	LONP1	ASPH	Y	Y	MitoCarta v2.0|GO|GeneCards: 5|PMID: 23371551	GeneCards: 2	---	---	---	1.75693	---	1.69879	1.72786	---	---	---	---	---	---	---	---	---	---	---	---	---
P00387~P62491	P00387	P62491	CYB5R3	RAB11A	Y	Y	MitoCarta v2.0|GO|GeneCards: 5|PMID: 23371551	GeneCards: 2	GOCC;PMID: 23371551	---	---	1.72774	---	---	1.72774	---	---	---	---	---	---	Y	---	---	---	---	---	---
O00217~P31930	O00217	P31930	NDUFS8	UQCRC1	Y	Y	MitoCarta v2.0|GO|GeneCards: 5|PMID: 23371551	MitoCarta v2.0|GO|GeneCards: 5|PMID: 23371551	---	---	---	---	---	1.72767	1.72767	---	---	---	---	---	---	---	Y	Y	Y	Y	Y	Y
P30084~Q96I99	P30084	Q96I99	ECHS1	SUCLG2	Y	Y	MitoCarta v2.0|GO|GeneCards: 5|PMID: 23371551	MitoCarta v2.0|GO|GeneCards: 5|PMID: 23371551	---	---	---	---	---	1.72753	1.72753	---	---	---	---	---	---	---	---	---	---	---	Y	Y
O75251~P42704	O75251	P42704	NDUFS7	LRPPRC	Y	Y	MitoCarta v2.0|GO|GeneCards: 5|PMID: 23371551	MitoCarta v2.0|GO|GeneCards: 5|PMID: 23371551	---	---	---	---	---	1.72736	1.72736	---	---	---	---	---	---	---	---	---	---	Y	---	Y
O00217~P36776	O00217	P36776	NDUFS8	LONP1	Y	Y	MitoCarta v2.0|GO|GeneCards: 5|PMID: 23371551	MitoCarta v2.0|GO|GeneCards: 5|PMID: 23371551	---	---	---	---	---	1.72733	1.72733	---	---	---	---	Y	---	---	Y	---	Y	---	Y	Y
P25705~P48047	P25705	P48047	ATP5A1	ATP5O	Y	Y	MitoCarta v2.0|GO|PMID: 23371551	MitoCarta v2.0|GO|GeneCards: 5|PMID: 23371551	---	---	---	1.7273	---	---	1.7273	22939629;26344197;27499296;29222160	---	Y	Y	---	Y	---	---	---	Y	Y	Y	Y
P09211~P28838	P09211	P28838	GSTP1	LAP3	Y	Y	GO|GeneCards: 5	MitoCarta v2.0|GeneCards: 4|PMID: 23371551	---	---	1.73889	---	1.71564	---	1.72726	---	---	---	---	---	---	---	---	---	---	---	---	---
P17931~Q96AB3	P17931	Q96AB3	LGALS3	ISOC2	Y	Y	GO|GeneCards: 5	MitoCarta v2.0|GeneCards: 2|PMID: 23371551	---	---	---	---	---	1.72696	1.72696	---	---	---	---	---	---	---	---	---	---	---	---	---
Q9UMX5~Q9Y2S7	Q9UMX5	Q9Y2S7	NENF	POLDIP2	Y	Y	GeneCards: 2	MitoCarta v2.0|GO|PMID: 23371551	---	---	---	---	1.7268	---	1.7268	---	---	---	---	---	---	Y	---	---	---	---	---	---
P02768~P05109	P02768	P05109	ALB	S100A8	Y	Y	GeneCards: 3	GeneCards: 2	---	---	1.67762	---	1.77496	---	1.72629	---	---	---	---	---	---	Y	---	---	---	---	---	---
P38606~Q15165	P38606	Q15165	ATP6V1A	PON2	Y	Y	GeneCards: 2	GeneCards: 3	---	---	---	---	---	1.7262	1.7262	---	---	---	---	---	---	---	---	---	---	---	---	---
P28838~P30038	P28838	P30038	LAP3	ALDH4A1	Y	Y	MitoCarta v2.0|GeneCards: 4|PMID: 23371551	MitoCarta v2.0|GeneCards: 5|PMID: 23371551	---	---	---	---	1.72587	---	1.72587	---	---	---	---	---	---	---	---	---	---	---	---	Y
Q14061~Q9Y3D2	Q14061	Q9Y3D2	COX17	MSRB2	Y	Y	MitoCarta v2.0|GO|GeneCards: 5|PMID: 23371551	MitoCarta v2.0|GeneCards: 4|PMID: 23371551	---	---	---	---	1.72584	---	1.72584	---	---	---	---	---	---	---	---	---	---	---	---	---
P11177~Q96AG4	P11177	Q96AG4	PDHB	LRRC59	Y	Y	MitoCarta v2.0|GO|GeneCards: 5|PMID: 23371551	GO|GeneCards: 5|PMID: 23371551	---	---	---	1.68598	---	1.76528	1.72563	---	---	---	---	---	---	---	Y	---	---	---	---	Y
O14773~P31930	O14773	P31930	TPP1	UQCRC1	Y	Y	GeneCards: 3	MitoCarta v2.0|GO|GeneCards: 5|PMID: 23371551	---	---	---	1.6636	---	1.78742	1.72551	---	---	---	---	---	---	Y	---	---	---	---	---	---
P28331~Q12797	P28331	Q12797	NDUFS1	ASPH	Y	Y	MitoCarta v2.0|GO|GeneCards: 5|PMID: 23371551	GeneCards: 2	---	---	---	1.63229	---	1.81813	1.72521	---	---	---	---	---	---	---	Y	---	---	---	---	---
O43402~P13674	O43402	P13674	EMC8	P4HA1	Y	Y	GeneCards: 5	GO|GeneCards: 5	---	---	---	---	---	1.72517	1.72517	---	---	---	---	---	---	---	Y	---	---	---	---	---
O75608~Q14061	O75608	Q14061	LYPLA1	COX17	Y	Y	MitoCarta v2.0|GeneCards: 3	MitoCarta v2.0|GO|GeneCards: 5|PMID: 23371551	---	---	---	---	1.72497	---	1.72497	---	---	---	---	---	---	Y	---	---	Y	---	---	---
P16435~P16615	P16435	P16615	POR	ATP2A2	Y	Y	GeneCards: 3	GeneCards: 2	---	---	---	---	---	1.72492	1.72492	---	---	---	---	---	---	---	Y	---	Y	---	---	---
P16615~P55072	P16615	P55072	ATP2A2	VCP	Y	Y	GeneCards: 2	GeneCards: 2	---	---	---	---	---	1.72462	1.72462	---	---	---	---	---	---	---	Y	---	Y	---	---	---
P60953~Q9Y3D2	P60953	Q9Y3D2	CDC42	MSRB2	Y	Y	GeneCards: 2	MitoCarta v2.0|GeneCards: 4|PMID: 23371551	---	---	---	---	1.72433	---	1.72433	---	---	---	---	---	---	---	Y	---	---	---	---	---
P58546~Q53H82	P58546	Q53H82	MTPN	LACTB2	Y	Y	GeneCards: 2	MitoCarta v2.0|GO|GeneCards: 5	---	---	---	---	1.72407	---	1.72407	---	---	---	---	---	---	Y	---	---	---	---	---	---
P00387~P10620	P00387	P10620	CYB5R3	MGST1	Y	Y	MitoCarta v2.0|GO|GeneCards: 5|PMID: 23371551	MitoCarta v2.0|GO|GeneCards: 5|PMID: 23371551	GOCC;PMID: 23371551	GOCC;PMID: 23371551	---	1.61112	---	1.83667	1.72389	---	---	---	---	---	---	---	---	---	---	---	---	Y
P04792~P05164	P04792	P05164	HSPB1	MPO	Y	Y	GeneCards: 3	GeneCards: 3	---	---	1.61388	---	1.83313	---	1.7235	---	---	---	---	Y	---	---	Y	---	---	---	---	---
O75489~P30519	O75489	P30519	NDUFS3	HMOX2	Y	Y	MitoCarta v2.0|GO|GeneCards: 5|PMID: 23371551	GeneCards: 2	---	---	---	1.69729	---	1.74953	1.72341	---	---	---	---	---	---	---	---	---	---	---	Y	---
P11177~Q6NUK1	P11177	Q6NUK1	PDHB	SLC25A24	Y	Y	MitoCarta v2.0|GO|GeneCards: 5|PMID: 23371551	MitoCarta v2.0|GO|GeneCards: 5	---	---	---	1.69858	---	1.74805	1.72331	---	---	---	---	---	---	---	---	---	---	---	---	---
Q10713~Q16595	Q10713	Q16595	PMPCA	FXN	Y	Y	MitoCarta v2.0|GO|GeneCards: 5|PMID: 23371551	MitoCarta v2.0|GO|GeneCards: 5|PMID: 23371551	---	---	1.60562	---	1.84044	---	1.72303	---	---	---	---	---	---	---	---	---	---	---	---	Y
P42126~Q01581	P42126	Q01581	ECI1	HMGCS1	Y	Y	MitoCarta v2.0|GO|GeneCards: 5|PMID: 23371551	GeneCards: 2	---	---	---	---	1.72301	---	1.72301	---	---	---	---	---	---	---	---	---	---	---	---	---
P27824~Q96AG4	P27824	Q96AG4	CANX	LRRC59	Y	Y	GeneCards: 2	GO|GeneCards: 5|PMID: 23371551	---	---	---	1.71329	---	1.73212	1.7227	---	---	---	---	---	---	---	---	---	---	---	Y	---
Q10713~Q9Y696	Q10713	Q9Y696	PMPCA	CLIC4	Y	Y	MitoCarta v2.0|GO|GeneCards: 5|PMID: 23371551	MitoCarta v2.0|GO|GeneCards: 5	---	---	1.65223	---	1.79295	---	1.72259	---	---	---	---	---	---	---	Y	---	---	---	---	---
P21281~P27824	P21281	P27824	ATP6V1B2	CANX	Y	Y	GeneCards: 3	GeneCards: 2	---	---	---	1.73374	---	1.71095	1.72235	---	---	---	---	---	---	---	---	---	---	---	---	---
P07954~P42765	P07954	P42765	FH	ACAA2	Y	Y	MitoCarta v2.0|GO|GeneCards: 5|PMID: 23371551	MitoCarta v2.0|GO|GeneCards: 5|PMID: 23371551	---	---	1.6004	---	1.84428	---	1.72234	---	---	---	---	---	---	Y	Y	Y	---	Y	Y	Y
P27824~P42704	P27824	P42704	CANX	LRPPRC	Y	Y	GeneCards: 2	MitoCarta v2.0|GO|GeneCards: 5|PMID: 23371551	---	---	---	1.72664	---	1.71702	1.72183	---	---	---	---	---	---	---	---	Y	---	---	---	---
P07919~Q12797	P07919	Q12797	UQCRH	ASPH	Y	Y	MitoCarta v2.0|GO|GeneCards: 5|PMID: 25002142;23371551	GeneCards: 2	---	---	---	---	---	1.72169	1.72169	---	---	---	---	---	---	---	Y	---	---	---	---	---
P07919~P21281	P07919	P21281	UQCRH	ATP6V1B2	Y	Y	MitoCarta v2.0|GO|GeneCards: 5|PMID: 25002142;23371551	GeneCards: 3	---	---	---	---	---	1.72149	1.72149	---	---	---	---	---	---	---	---	---	---	---	---	---
P00387~P55084	P00387	P55084	CYB5R3	HADHB	Y	Y	MitoCarta v2.0|GO|GeneCards: 5|PMID: 23371551	MitoCarta v2.0|GO|GeneCards: 5|PMID: 23371551	GOCC;PMID: 23371551	GOCC	---	1.66953	---	1.77245	1.72099	---	---	---	---	---	---	---	---	---	---	---	Y	Y
O75489~Q12797	O75489	Q12797	NDUFS3	ASPH	Y	Y	MitoCarta v2.0|GO|GeneCards: 5|PMID: 23371551	GeneCards: 2	---	---	---	1.68117	---	1.76068	1.72092	---	---	---	---	---	---	---	Y	---	---	---	---	---
P06576~P31930	P06576	P31930	ATP5B	UQCRC1	Y	Y	MitoCarta v2.0|GO|PMID: 23371551	MitoCarta v2.0|GO|GeneCards: 5|PMID: 23371551	---	---	---	1.74971	---	1.692	1.72086	22939629;29222160	---	---	Y	---	Y	---	---	Y	Y	Y	Y	Y
O75347~P28838	O75347	P28838	TBCA	LAP3	Y	Y	GeneCards: 2	MitoCarta v2.0|GeneCards: 4|PMID: 23371551	---	---	1.63981	---	1.80181	---	1.72081	---	---	---	---	---	---	---	---	---	---	---	---	---
P25325~Q9UMX5	P25325	Q9UMX5	MPST	NENF	Y	Y	MitoCarta v2.0|GeneCards: 5|PMID: 23371551	GeneCards: 2	---	---	1.67691	---	1.7644	---	1.72066	---	---	---	---	---	---	Y	Y	Y	---	---	---	---
P08574~P31930	P08574	P31930	CYC1	UQCRC1	Y	Y	MitoCarta v2.0|GO|GeneCards: 5|PMID: 25002142;23371551	MitoCarta v2.0|GO|GeneCards: 5|PMID: 23371551	---	---	---	1.59234	---	1.84865	1.72049	---	---	---	---	---	---	---	Y	Y	Y	Y	Y	Y
P35914~Q14061	P35914	Q14061	HMGCL	COX17	Y	Y	MitoCarta v2.0|GO|GeneCards: 5|PMID: 23371551	MitoCarta v2.0|GO|GeneCards: 5|PMID: 23371551	---	---	---	---	1.72047	---	1.72047	---	---	---	---	---	---	---	---	---	---	---	---	---
P48047~P60709	P48047	P60709	ATP5O	ACTB	Y	Y	MitoCarta v2.0|GO|GeneCards: 5|PMID: 23371551	GeneCards: 2	---	---	---	1.72021	---	---	1.72021	---	---	---	---	---	---	---	---	---	---	---	---	---
P78417~Q96CM8	P78417	Q96CM8	GSTO1	ACSF2	Y	Y	MitoCarta v2.0	MitoCarta v2.0|GeneCards: 5|PMID: 23371551	---	---	---	---	1.72018	---	1.72018	---	---	---	---	---	---	Y	Y	Y	---	---	---	---
P13995~Q8NFV4	P13995	Q8NFV4	MTHFD2	ABHD11	Y	Y	MitoCarta v2.0|GeneCards: 5|PMID: 23371551	MitoCarta v2.0|GeneCards: 5|PMID: 23371551	---	---	---	---	1.71993	---	1.71993	---	---	---	---	---	---	---	---	---	---	---	---	Y
P04179~P42765	P04179	P42765	SOD2	ACAA2	Y	Y	MitoCarta v2.0|GO|GeneCards: 5|PMID: 23371551	MitoCarta v2.0|GO|GeneCards: 5|PMID: 23371551	---	---	---	1.72851	---	1.71121	1.71986	---	---	---	---	---	---	---	---	---	---	---	---	Y
O96008~Q9Y277	O96008	Q9Y277	TOMM40	VDAC3	Y	Y	MitoCarta v2.0|GO|GeneCards: 5|PMID: 23371551	MitoCarta v2.0|GO|GeneCards: 5|PMID: 23371551	GOCC;PMID: 23371551	GOCC;PMID: 23371551	---	1.67025	---	1.76927	1.71976	26344197	---	---	---	---	Y	---	---	Y	Y	Y	Y	Y
P30519~Q5J8M3	P30519	Q5J8M3	HMOX2	EMC4	Y	Y	GeneCards: 2	GeneCards: 2	---	---	---	---	---	1.71955	1.71955	---	---	---	---	---	---	---	---	---	---	---	---	---
P54819~Q8NBJ7	P54819	Q8NBJ7	AK2	SUMF2	Y	Y	MitoCarta v2.0|GeneCards: 5|PMID: 23371551	GeneCards: 2	---	---	1.64486	---	1.79409	---	1.71948	---	---	---	---	---	---	Y	Y	Y	---	---	---	---
Q16595~Q9Y696	Q16595	Q9Y696	FXN	CLIC4	Y	Y	MitoCarta v2.0|GO|GeneCards: 5|PMID: 23371551	MitoCarta v2.0|GO|GeneCards: 5	---	---	1.6458	---	1.79222	---	1.71901	---	---	---	---	---	---	Y	Y	---	---	---	---	---
Q86TX2~Q96GK7	Q86TX2	Q96GK7	ACOT1	FAHD2A	Y	Y	GeneCards: 2	MitoCarta v2.0|GeneCards: 3|PMID: 23371551	---	---	---	1.71898	---	---	1.71898	---	---	---	---	---	---	---	---	---	---	---	---	---
O75489~P07919	O75489	P07919	NDUFS3	UQCRH	Y	Y	MitoCarta v2.0|GO|GeneCards: 5|PMID: 23371551	MitoCarta v2.0|GO|GeneCards: 5|PMID: 25002142;23371551	---	---	---	---	---	1.71835	1.71835	---	---	---	---	---	---	---	Y	---	Y	Y	Y	Y
P55072~Q9ULV4	P55072	Q9ULV4	VCP	CORO1C	Y	Y	GeneCards: 2	GeneCards: 2	---	---	---	1.73634	---	1.70032	1.71833	---	---	---	---	---	---	---	---	---	---	---	---	---
P23528~P42765	P23528	P42765	CFL1	ACAA2	Y	Y	GeneCards: 3	MitoCarta v2.0|GO|GeneCards: 5|PMID: 23371551	---	---	---	1.68269	---	1.75383	1.71826	26344197	---	---	---	---	Y	---	---	---	---	---	---	---
O14773~P42704	O14773	P42704	TPP1	LRPPRC	Y	Y	GeneCards: 3	MitoCarta v2.0|GO|GeneCards: 5|PMID: 23371551	---	---	---	1.60703	---	1.82925	1.71814	---	---	---	---	---	---	---	---	---	---	---	---	---
Q53H82~Q86SX6	Q53H82	Q86SX6	LACTB2	GLRX5	Y	Y	MitoCarta v2.0|GO|GeneCards: 5	MitoCarta v2.0|GO|GeneCards: 5|PMID: 23371551	---	---	---	---	1.71808	---	1.71808	---	---	---	---	---	---	---	---	---	---	---	---	Y
P06576~P21281	P06576	P21281	ATP5B	ATP6V1B2	Y	Y	MitoCarta v2.0|GO|PMID: 23371551	GeneCards: 3	---	---	---	1.72861	---	1.70724	1.71792	22939629;26344197	---	---	---	---	Y	---	Y	Y	Y	Y	Y	---
O43402~O75251	O43402	O75251	EMC8	NDUFS7	Y	Y	GeneCards: 5	MitoCarta v2.0|GO|GeneCards: 5|PMID: 23371551	---	---	---	---	---	1.71787	1.71787	---	---	---	---	---	---	---	Y	---	---	---	---	---
Q71U36~Q9UH62	Q71U36	Q9UH62	TUBA1A	ARMCX3	---	Y	---	GeneCards: 3	---	GOCC	---	1.71751	---	---	1.71751	---	---	---	---	---	---	---	---	---	---	---	---	---
P12694~P16435	P12694	P16435	BCKDHA	POR	Y	Y	MitoCarta v2.0|GO|GeneCards: 5|PMID: 23371551	GeneCards: 3	---	---	---	1.70831	---	1.72668	1.71749	---	---	---	---	---	---	---	Y	---	---	---	---	---
O75489~Q96AG4	O75489	Q96AG4	NDUFS3	LRRC59	Y	Y	MitoCarta v2.0|GO|GeneCards: 5|PMID: 23371551	GO|GeneCards: 5|PMID: 23371551	---	---	---	1.69374	---	1.74072	1.71723	---	---	---	---	---	---	---	Y	---	---	---	---	Y
P30085~P55809	P30085	P55809	CMPK1	OXCT1	Y	Y	GeneCards: 2	MitoCarta v2.0|GO|GeneCards: 5|PMID: 23371551	---	---	---	---	---	1.71683	1.71683	---	---	---	---	---	---	---	Y	---	---	---	---	---
P06576~P60709	P06576	P60709	ATP5B	ACTB	Y	Y	MitoCarta v2.0|GO|PMID: 23371551	GeneCards: 2	---	---	---	1.7167	---	---	1.7167	---	---	---	---	Y	---	---	---	Y	Y	Y	Y	---
P42126~Q9BWS9	P42126	Q9BWS9	ECI1	CHID1	Y	Y	MitoCarta v2.0|GO|GeneCards: 5|PMID: 23371551	GeneCards: 2	---	---	---	---	---	1.71663	1.71663	---	---	---	---	---	---	---	---	---	---	---	---	---
P19367~Q07954	P19367	Q07954	HK1	LRP1	Y	---	MitoCarta v2.0|GO|GeneCards: 5|PMID: 23371551	---	GOCC;PMID: 23371551	---	---	---	---	1.71643	1.71643	---	---	---	---	---	---	---	---	---	---	---	---	---
P61764~Q96I99	P61764	Q96I99	STXBP1	SUCLG2	Y	Y	GeneCards: 4	MitoCarta v2.0|GO|GeneCards: 5|PMID: 23371551	---	---	---	---	---	1.71643	1.71643	---	---	---	---	---	---	---	Y	---	---	---	---	---
P60709~Q8NBX0	P60709	Q8NBX0	ACTB	SCCPDH	Y	Y	GeneCards: 2	MitoCarta v2.0|GO|GeneCards: 5	---	---	---	1.71598	---	---	1.71598	---	---	---	---	---	---	---	---	---	---	---	---	---
P42126~Q9NPH0	P42126	Q9NPH0	ECI1	ACP6	Y	Y	MitoCarta v2.0|GO|GeneCards: 5|PMID: 23371551	MitoCarta v2.0|GO|GeneCards: 5	---	---	---	---	1.71588	---	1.71588	---	---	---	---	---	---	---	---	---	---	---	---	---
P38606~Q16795	P38606	Q16795	ATP6V1A	NDUFA9	Y	Y	GeneCards: 2	MitoCarta v2.0|GO|GeneCards: 5|PMID: 23371551	---	---	---	---	---	1.71524	1.71524	---	---	---	---	---	---	---	Y	---	---	---	---	---
P14618~P42765	P14618	P42765	PKM	ACAA2	Y	Y	GO|GeneCards: 5	MitoCarta v2.0|GO|GeneCards: 5|PMID: 23371551	---	---	---	1.75549	---	1.67485	1.71517	---	---	---	---	---	---	---	Y	---	---	---	Y	---
P21281~P28331	P21281	P28331	ATP6V1B2	NDUFS1	Y	Y	GeneCards: 3	MitoCarta v2.0|GO|GeneCards: 5|PMID: 23371551	---	---	---	1.71446	---	1.71515	1.71481	---	---	---	---	---	---	Y	Y	Y	---	---	---	---
P36776~Q9ULV4	P36776	Q9ULV4	LONP1	CORO1C	Y	Y	MitoCarta v2.0|GO|GeneCards: 5|PMID: 23371551	GeneCards: 2	---	---	---	1.69853	---	1.73105	1.71479	---	---	---	---	---	---	Y	Y	---	Y	---	---	---
P09211~P30042	P09211	P30042	GSTP1	C21orf33	Y	Y	GO|GeneCards: 5	MitoCarta v2.0|GeneCards: 5|PMID: 23371551	---	---	1.61797	---	1.81147	---	1.71472	---	---	---	---	---	---	---	Y	---	---	---	---	---
P52209~Q96I23	P52209	Q96I23	PGD	PYURF	Y	Y	GeneCards: 3	MitoCarta v2.0|GeneCards: 5	---	---	---	---	---	1.71468	1.71468	---	---	---	---	---	---	---	---	---	---	---	---	---
P02792~P02794	P02792	P02794	FTL	FTH1	Y	Y	GeneCards: 2	MitoCarta v2.0	---	---	1.57994	---	1.84897	---	1.71446	22939629;28514442	---	---	---	---	Y	---	Y	Y	Y	Y	Y	---
Q16595~Q53H82	Q16595	Q53H82	FXN	LACTB2	Y	Y	MitoCarta v2.0|GO|GeneCards: 5|PMID: 23371551	MitoCarta v2.0|GO|GeneCards: 5	---	---	1.53363	---	1.89518	---	1.71441	---	---	---	---	---	---	Y	---	---	---	---	---	Y
P23434~P60174	P23434	P60174	GCSH	TPI1	Y	Y	MitoCarta v2.0|GeneCards: 5|PMID: 23371551	MitoCarta v2.0|GeneCards: 3	---	---	---	---	1.71434	---	1.71434	---	---	---	---	---	---	Y	Y	Y	---	---	---	---
P08574~P30519	P08574	P30519	CYC1	HMOX2	Y	Y	MitoCarta v2.0|GO|GeneCards: 5|PMID: 25002142;23371551	GeneCards: 2	---	---	---	1.65825	---	1.77017	1.71421	---	---	---	---	---	---	---	---	---	Y	---	Y	---
P12694~P55072	P12694	P55072	BCKDHA	VCP	Y	Y	MitoCarta v2.0|GO|GeneCards: 5|PMID: 23371551	GeneCards: 2	---	---	---	1.78977	---	1.63807	1.71392	---	---	---	---	---	---	---	Y	---	---	---	---	---
O43772~P40939	O43772	P40939	SLC25A20	HADHA	Y	Y	MitoCarta v2.0|GO|GeneCards: 5	MitoCarta v2.0|GO|GeneCards: 5|PMID: 23371551	---	---	---	1.71481	---	1.713	1.71391	---	---	---	---	---	---	---	---	---	---	Y	Y	---
P19367~P38606	P19367	P38606	HK1	ATP6V1A	Y	Y	MitoCarta v2.0|GO|GeneCards: 5|PMID: 23371551	GeneCards: 2	GOCC;PMID: 23371551	---	---	---	---	1.7137	1.7137	---	---	---	---	---	---	Y	---	---	---	---	---	---
P60953~Q9NYJ1	P60953	Q9NYJ1	CDC42	COA4	Y	Y	GeneCards: 2	MitoCarta v2.0|GeneCards: 4	---	---	---	---	1.71358	---	1.71358	---	---	---	---	---	---	---	---	---	---	---	---	---
P27824~P31930	P27824	P31930	CANX	UQCRC1	Y	Y	GeneCards: 2	MitoCarta v2.0|GO|GeneCards: 5|PMID: 23371551	---	---	---	1.69073	---	1.73595	1.71334	---	---	---	---	---	---	---	Y	---	---	---	---	---
P00167~P15954	P00167	P15954	CYB5A	COX7C	Y	Y	MitoCarta v2.0|GeneCards: 5|PMID: 23371551	MitoCarta v2.0|GO|GeneCards: 5	PMID: 23371551	---	---	---	---	1.7131	1.7131	---	---	---	---	---	---	---	Y	---	---	---	---	---
P10620~Q10471	P10620	Q10471	MGST1	GALNT2	Y	---	MitoCarta v2.0|GO|GeneCards: 5|PMID: 23371551	---	GOCC;PMID: 23371551	---	---	1.61724	---	1.80869	1.71297	---	---	---	---	---	---	---	---	---	---	---	---	---
P51149~Q96IX5	P51149	Q96IX5	RAB7A	USMG5	Y	Y	GeneCards: 2	MitoCarta v2.0|GO|GeneCards: 5	---	---	---	---	---	1.71292	1.71292	---	---	---	---	---	---	---	---	---	---	---	---	---
P06576~Q99623	P06576	Q99623	ATP5B	PHB2	Y	Y	MitoCarta v2.0|GO|PMID: 23371551	MitoCarta v2.0|GO|GeneCards: 5	---	---	---	1.72066	---	1.70272	1.71169	---	---	---	---	Y	---	---	---	Y	---	---	---	Y
O14561~Q9BSH5	O14561	Q9BSH5	NDUFAB1	HDHD3	Y	Y	MitoCarta v2.0|GO|GeneCards: 5|PMID: 23371551	MitoCarta v2.0|GeneCards: 3|PMID: 23371551	---	---	---	---	1.71156	---	1.71156	---	---	---	---	---	---	---	---	Y	---	---	---	Y
P05067~P55072	P05067	P55072	APP	VCP	Y	Y	GeneCards: 2	GeneCards: 2	---	---	---	1.74821	---	1.67457	1.71139	---	---	---	---	---	---	---	Y	---	---	---	---	---
P17677~P34897	P17677	P34897	GAP43	SHMT2	Y	Y	GeneCards: 4	MitoCarta v2.0|GO|GeneCards: 5|PMID: 23371551	---	---	---	---	---	1.71126	1.71126	---	---	---	---	---	---	---	---	---	---	---	---	---
P08574~Q12797	P08574	Q12797	CYC1	ASPH	Y	Y	MitoCarta v2.0|GO|GeneCards: 5|PMID: 25002142;23371551	GeneCards: 2	---	---	---	1.61762	---	1.80488	1.71125	---	---	---	---	---	---	---	Y	Y	---	---	---	---
O95881~P60953	O95881	P60953	TXNDC12	CDC42	Y	Y	MitoCarta v2.0|PMID: 25002142	GeneCards: 2	---	---	---	---	1.71115	---	1.71115	---	---	---	---	---	---	---	---	---	---	---	---	---
P08559~Q96AG4	P08559	Q96AG4	PDHA1	LRRC59	Y	Y	MitoCarta v2.0|GO|GeneCards: 5|PMID: 23371551	GO|GeneCards: 5|PMID: 23371551	---	---	---	1.63227	---	1.78941	1.71084	Lenti_CellSys	---	---	---	---	---	---	Y	---	---	---	---	Y
P00387~P39656	P00387	P39656	CYB5R3	DDOST	Y	---	MitoCarta v2.0|GO|GeneCards: 5|PMID: 23371551	---	GOCC;PMID: 23371551	---	---	1.65698	---	1.76456	1.71077	---	---	---	---	---	---	---	Y	---	---	---	Y	---
Q00325~Q8NBX0	Q00325	Q8NBX0	SLC25A3	SCCPDH	Y	Y	MitoCarta v2.0|GO|GeneCards: 5	MitoCarta v2.0|GO|GeneCards: 5	---	---	---	1.63289	---	1.78829	1.71059	---	---	---	---	---	---	---	Y	---	---	---	---	---
P22695~Q99623	P22695	Q99623	UQCRC2	PHB2	Y	Y	MitoCarta v2.0|GO|GeneCards: 5|PMID: 23371551	MitoCarta v2.0|GO|GeneCards: 5	---	---	---	1.61619	---	1.80474	1.71046	---	---	---	---	Y	---	---	Y	Y	Y	---	---	Y
P28838~Q53H82	P28838	Q53H82	LAP3	LACTB2	Y	Y	MitoCarta v2.0|GeneCards: 4|PMID: 23371551	MitoCarta v2.0|GO|GeneCards: 5	---	---	1.54051	---	1.87955	---	1.71003	---	---	---	---	---	---	---	---	---	---	---	Y	Y
P08574~P36776	P08574	P36776	CYC1	LONP1	Y	Y	MitoCarta v2.0|GO|GeneCards: 5|PMID: 25002142;23371551	MitoCarta v2.0|GO|GeneCards: 5|PMID: 23371551	---	---	---	1.71757	---	1.70218	1.70988	---	---	---	---	---	---	---	---	---	---	---	---	Y
O75489~P55072	O75489	P55072	NDUFS3	VCP	Y	Y	MitoCarta v2.0|GO|GeneCards: 5|PMID: 23371551	GeneCards: 2	---	---	---	1.72758	---	1.69181	1.7097	---	---	---	---	---	---	---	Y	---	---	---	---	---
Q00325~Q96IX5	Q00325	Q96IX5	SLC25A3	USMG5	Y	Y	MitoCarta v2.0|GO|GeneCards: 5	MitoCarta v2.0|GO|GeneCards: 5	---	---	---	---	---	1.70949	1.70949	---	---	---	---	---	---	---	Y	---	---	---	Y	---
P11021~P60709	P11021	P60709	HSPA5	ACTB	Y	Y	GeneCards: 4	GeneCards: 2	---	---	---	1.70921	---	---	1.70921	---	---	---	---	---	Y	---	---	---	Y	Y	---	---
O96000~P15954	O96000	P15954	NDUFB10	COX7C	Y	Y	MitoCarta v2.0|GO|GeneCards: 5|PMID: 23371551	MitoCarta v2.0|GO|GeneCards: 5	---	---	---	---	---	1.70914	1.70914	---	---	---	---	---	---	---	Y	---	---	---	Y	Y
P40939~P62491	P40939	P62491	HADHA	RAB11A	Y	Y	MitoCarta v2.0|GO|GeneCards: 5|PMID: 23371551	GeneCards: 2	---	---	---	1.70914	---	---	1.70914	---	---	---	---	---	---	---	---	---	---	---	---	---
P04181~P34897	P04181	P34897	OAT	SHMT2	Y	Y	MitoCarta v2.0|GO|GeneCards: 5|PMID: 23371551	MitoCarta v2.0|GO|GeneCards: 5|PMID: 23371551	---	---	---	1.62856	---	1.78958	1.70907	---	---	---	---	---	---	---	---	---	---	---	Y	Y
O75251~P07919	O75251	P07919	NDUFS7	UQCRH	Y	Y	MitoCarta v2.0|GO|GeneCards: 5|PMID: 23371551	MitoCarta v2.0|GO|GeneCards: 5|PMID: 25002142;23371551	---	---	---	---	---	1.70903	1.70903	---	---	---	---	---	---	---	Y	---	Y	Y	---	---
O95292~P15954	O95292	P15954	VAPB	COX7C	Y	Y	GeneCards: 2	MitoCarta v2.0|GO|GeneCards: 5	---	---	---	---	---	1.70852	1.70852	---	---	---	---	---	---	---	Y	---	---	---	---	---
P42126~Q9UMS0	P42126	Q9UMS0	ECI1	NFU1	Y	Y	MitoCarta v2.0|GO|GeneCards: 5|PMID: 23371551	MitoCarta v2.0|GO|GeneCards: 5|PMID: 23371551	---	---	---	---	1.7085	---	1.7085	---	---	---	---	---	---	Y	---	Y	---	---	---	Y
P30086~Q9BUL9	P30086	Q9BUL9	PEBP1	RPP25	Y	---	PMID: 23371551	---	PMID: 23371551	---	---	---	1.70838	---	1.70838	---	---	---	---	---	---	---	---	---	---	---	---	---
O96000~P09669	O96000	P09669	NDUFB10	COX6C	Y	Y	MitoCarta v2.0|GO|GeneCards: 5|PMID: 23371551	MitoCarta v2.0|GO|GeneCards: 5|PMID: 25002142;23371551	---	---	---	---	---	1.70826	1.70826	---	---	---	---	---	---	---	Y	---	---	Y	Y	Y
P30042~P48735	P30042	P48735	C21orf33	IDH2	Y	Y	MitoCarta v2.0|GeneCards: 5|PMID: 23371551	MitoCarta v2.0|GO|GeneCards: 5|PMID: 23371551	---	---	1.61605	---	1.80024	---	1.70815	29222160	---	---	Y	---	Y	Y	---	---	---	---	Y	Y
P42704~Q16795	P42704	Q16795	LRPPRC	NDUFA9	Y	Y	MitoCarta v2.0|GO|GeneCards: 5|PMID: 23371551	MitoCarta v2.0|GO|GeneCards: 5|PMID: 23371551	---	---	---	---	---	1.70803	1.70803	---	---	---	---	---	---	---	Y	---	---	---	Y	Y
Q01581~Q9UMS0	Q01581	Q9UMS0	HMGCS1	NFU1	Y	Y	GeneCards: 2	MitoCarta v2.0|GO|GeneCards: 5|PMID: 23371551	---	---	---	---	1.7079	---	1.7079	---	---	---	---	---	---	---	---	---	---	---	---	---
P02649~P16435	P02649	P16435	APOE	POR	Y	Y	GeneCards: 2	GeneCards: 3	---	---	---	1.63797	---	1.77769	1.70783	---	---	---	---	---	---	---	Y	---	---	---	---	---
P00387~P63000	P00387	P63000	CYB5R3	RAC1	Y	---	MitoCarta v2.0|GO|GeneCards: 5|PMID: 23371551	---	GOCC;PMID: 23371551	---	---	1.69208	---	1.72268	1.70738	---	---	---	---	---	---	---	Y	---	---	---	Y	---
O14773~P16435	O14773	P16435	TPP1	POR	Y	Y	GeneCards: 3	GeneCards: 3	---	---	---	1.67263	---	1.74191	1.70727	---	---	---	---	---	---	---	---	---	---	---	---	---
Q99497~Q9Y2S7	Q99497	Q9Y2S7	PARK7	POLDIP2	Y	Y	MitoCarta v2.0|GO|GeneCards: 5	MitoCarta v2.0|GO|PMID: 23371551	---	---	---	---	1.70708	---	1.70708	---	---	---	---	---	---	Y	---	---	---	---	Y	---
P12694~P36776	P12694	P36776	BCKDHA	LONP1	Y	Y	MitoCarta v2.0|GO|GeneCards: 5|PMID: 23371551	MitoCarta v2.0|GO|GeneCards: 5|PMID: 23371551	---	---	---	1.74382	---	1.67018	1.707	---	---	---	---	---	---	---	---	---	---	---	---	Y
Q5VWZ2~Q8NBJ7	Q5VWZ2	Q8NBJ7	LYPLAL1	SUMF2	Y	Y	MitoCarta v2.0|GeneCards: 2	GeneCards: 2	---	---	---	---	1.70685	---	1.70685	---	---	---	---	---	---	---	---	---	---	---	---	---
P12694~Q13423	P12694	Q13423	BCKDHA	NNT	Y	Y	MitoCarta v2.0|GO|GeneCards: 5|PMID: 23371551	MitoCarta v2.0|GO|GeneCards: 5|PMID: 23371551	---	---	---	1.71161	---	1.70192	1.70676	---	---	---	---	---	---	---	Y	---	---	Y	---	Y
P51149~P60709	P51149	P60709	RAB7A	ACTB	Y	Y	GeneCards: 2	GeneCards: 2	---	---	---	1.70641	---	---	1.70641	---	---	---	---	Y	---	---	---	---	---	---	---	---
P05413~Q5VWZ2	P05413	Q5VWZ2	FABP3	LYPLAL1	Y	Y	GeneCards: 2	MitoCarta v2.0|GeneCards: 2	---	---	---	1.5698	---	1.84286	1.70633	---	---	---	---	---	---	---	---	---	---	---	---	---
O00217~P07919	O00217	P07919	NDUFS8	UQCRH	Y	Y	MitoCarta v2.0|GO|GeneCards: 5|PMID: 23371551	MitoCarta v2.0|GO|GeneCards: 5|PMID: 25002142;23371551	---	---	---	---	---	1.70597	1.70597	---	---	---	---	---	---	---	Y	---	Y	Y	Y	---
P07954~Q9H299	P07954	Q9H299	FH	SH3BGRL3	Y	Y	MitoCarta v2.0|GO|GeneCards: 5|PMID: 23371551	GeneCards: 2	---	---	---	---	---	1.70581	1.70581	---	---	---	---	---	---	---	---	---	---	---	---	---
P06576~P16435	P06576	P16435	ATP5B	POR	Y	Y	MitoCarta v2.0|GO|PMID: 23371551	GeneCards: 3	---	---	---	1.71331	---	1.69829	1.7058	---	---	---	---	---	---	---	---	---	---	---	---	---
P07919~Q13423	P07919	Q13423	UQCRH	NNT	Y	Y	MitoCarta v2.0|GO|GeneCards: 5|PMID: 25002142;23371551	MitoCarta v2.0|GO|GeneCards: 5|PMID: 23371551	---	---	---	---	---	1.70577	1.70577	---	---	---	Y	---	Y	---	Y	---	---	---	---	Y
P08574~Q9ULV4	P08574	Q9ULV4	CYC1	CORO1C	Y	Y	MitoCarta v2.0|GO|GeneCards: 5|PMID: 25002142;23371551	GeneCards: 2	---	---	---	1.56622	---	1.8447	1.70546	---	---	---	---	---	---	---	---	Y	---	---	---	---
P11021~P35232	P11021	P35232	HSPA5	PHB	Y	Y	GeneCards: 4	MitoCarta v2.0|GO|GeneCards: 5	---	---	---	1.70517	---	---	1.70517	---	---	---	---	---	---	---	---	---	---	Y	---	---
Q56VL3~Q9Y277	Q56VL3	Q9Y277	OCIAD2	VDAC3	Y	Y	MitoCarta v2.0|GeneCards: 4	MitoCarta v2.0|GO|GeneCards: 5|PMID: 23371551	---	GOCC;PMID: 23371551	---	1.59036	---	1.81981	1.70508	---	---	---	---	---	---	---	Y	---	---	---	---	---
P21953~P31930	P21953	P31930	BCKDHB	UQCRC1	Y	Y	MitoCarta v2.0|GO|GeneCards: 5|PMID: 23371551	MitoCarta v2.0|GO|GeneCards: 5|PMID: 23371551	---	---	---	---	---	1.70492	1.70492	---	---	---	---	---	---	---	---	---	---	---	---	Y
P05067~P11177	P05067	P11177	APP	PDHB	Y	Y	GeneCards: 2	MitoCarta v2.0|GO|GeneCards: 5|PMID: 23371551	---	---	---	1.69142	---	1.7179	1.70466	---	---	---	---	---	---	Y	Y	---	---	---	---	---
P55084~Q8NBX0	P55084	Q8NBX0	HADHB	SCCPDH	Y	Y	MitoCarta v2.0|GO|GeneCards: 5|PMID: 23371551	MitoCarta v2.0|GO|GeneCards: 5	GOCC	---	---	1.66051	---	1.74859	1.70455	---	---	---	---	---	---	---	Y	Y	---	---	---	---
P12235~Q9Y277	P12235	Q9Y277	SLC25A4	VDAC3	Y	Y	MitoCarta v2.0|GO|GeneCards: 5|PMID: 23371551	MitoCarta v2.0|GO|GeneCards: 5|PMID: 23371551	PMID: 23371551	GOCC;PMID: 23371551	---	1.70432	---	---	1.70432	---	---	---	---	---	---	---	Y	---	---	Y	Y	Y
P00387~Q02218	P00387	Q02218	CYB5R3	OGDH	Y	Y	MitoCarta v2.0|GO|GeneCards: 5|PMID: 23371551	MitoCarta v2.0|GO|GeneCards: 5|PMID: 23371551	GOCC;PMID: 23371551	---	---	1.65258	---	1.75577	1.70418	---	---	---	---	---	---	---	Y	---	---	---	---	---
O75251~P49821	O75251	P49821	NDUFS7	NDUFV1	Y	Y	MitoCarta v2.0|GO|GeneCards: 5|PMID: 23371551	MitoCarta v2.0|GO|GeneCards: 5|PMID: 23371551	---	---	---	---	---	1.70394	1.70394	22939629;28514442	---	---	---	---	---	---	Y	Y	Y	Y	Y	Y
P11177~P16435	P11177	P16435	PDHB	POR	Y	Y	MitoCarta v2.0|GO|GeneCards: 5|PMID: 23371551	GeneCards: 3	---	---	---	1.63032	---	1.77664	1.70348	---	---	---	---	---	---	---	Y	---	---	---	---	---
P07900~P55072	P07900	P55072	HSP90AA1	VCP	Y	Y	GO|GeneCards: 3	GeneCards: 2	---	---	---	---	1.70348	---	1.70348	---	16621797	---	---	---	Y	---	Y	---	Y	Y	Y	---
P40939~P60709	P40939	P60709	HADHA	ACTB	Y	Y	MitoCarta v2.0|GO|GeneCards: 5|PMID: 23371551	GeneCards: 2	---	---	---	1.70345	---	---	1.70345	---	---	---	---	---	---	---	---	Y	---	---	---	---
O75947~P09669	O75947	P09669	ATP5H	COX6C	Y	Y	MitoCarta v2.0|GO|GeneCards: 5|PMID: 23371551	MitoCarta v2.0|GO|GeneCards: 5|PMID: 25002142;23371551	---	---	---	---	---	1.70297	1.70297	---	---	---	---	---	---	---	---	---	Y	Y	Y	Y
P12694~Q14257	P12694	Q14257	BCKDHA	RCN2	Y	Y	MitoCarta v2.0|GO|GeneCards: 5|PMID: 23371551	MitoCarta v2.0	---	---	---	1.64013	---	1.76541	1.70277	---	---	---	---	---	---	---	Y	---	---	---	---	---
O96008~Q99470	O96008	Q99470	TOMM40	SDF2	Y	---	MitoCarta v2.0|GO|GeneCards: 5|PMID: 23371551	---	GOCC;PMID: 23371551	---	---	---	---	1.70268	1.70268	---	---	---	---	---	---	---	---	---	---	---	---	---
P16615~Q12797	P16615	Q12797	ATP2A2	ASPH	Y	Y	GeneCards: 2	GeneCards: 2	---	---	---	---	---	1.70218	1.70218	---	---	---	---	---	---	---	Y	---	---	Y	---	---
O75489~P12694	O75489	P12694	NDUFS3	BCKDHA	Y	Y	MitoCarta v2.0|GO|GeneCards: 5|PMID: 23371551	MitoCarta v2.0|GO|GeneCards: 5|PMID: 23371551	---	---	---	1.65852	---	1.74569	1.70211	27499296	---	---	---	---	Y	---	Y	Y	---	---	---	Y
P00387~Q9H9B4	P00387	Q9H9B4	CYB5R3	SFXN1	Y	Y	MitoCarta v2.0|GO|GeneCards: 5|PMID: 23371551	MitoCarta v2.0|GO|GeneCards: 5	GOCC;PMID: 23371551	---	---	1.63973	---	1.76422	1.70198	---	---	---	---	---	---	---	Y	---	---	---	---	---
P04181~Q16740	P04181	Q16740	OAT	CLPP	Y	Y	MitoCarta v2.0|GO|GeneCards: 5|PMID: 23371551	MitoCarta v2.0|GO|GeneCards: 5|PMID: 23371551	---	---	---	---	---	1.70187	1.70187	---	---	---	---	---	---	---	Y	---	---	---	---	Y
P42704~Q9ULV4	P42704	Q9ULV4	LRPPRC	CORO1C	Y	Y	MitoCarta v2.0|GO|GeneCards: 5|PMID: 23371551	GeneCards: 2	---	---	---	1.62178	---	1.78169	1.70173	---	---	---	---	---	---	---	---	Y	---	---	---	---
P42765~P62937	P42765	P62937	ACAA2	PPIA	Y	Y	MitoCarta v2.0|GO|GeneCards: 5|PMID: 23371551	GeneCards: 2	---	---	---	1.7018	---	1.7014	1.7016	---	---	---	---	---	---	---	---	---	---	---	Y	---
P21796~Q9UBM7	P21796	Q9UBM7	VDAC1	DHCR7	Y	---	MitoCarta v2.0|GO|GeneCards: 5|PMID: 23371551	---	GOCC;PMID: 23371551	---	---	1.69324	---	1.70982	1.70153	---	---	---	---	---	---	---	---	---	---	---	Y	---
P25705~P40939	P25705	P40939	ATP5A1	HADHA	Y	Y	MitoCarta v2.0|GO|PMID: 23371551	MitoCarta v2.0|GO|GeneCards: 5|PMID: 23371551	---	---	---	1.70143	---	---	1.70143	29222160	---	---	Y	---	Y	---	---	---	---	---	Y	Y
P16435~Q15165	P16435	Q15165	POR	PON2	Y	Y	GeneCards: 3	GeneCards: 3	---	---	---	---	---	1.70025	1.70025	---	---	---	---	---	---	---	---	---	---	---	---	---
P16615~Q9ULV4	P16615	Q9ULV4	ATP2A2	CORO1C	Y	Y	GeneCards: 2	GeneCards: 2	---	---	---	---	---	1.70011	1.70011	---	---	---	---	---	---	---	---	---	---	---	---	---
P22695~P35232	P22695	P35232	UQCRC2	PHB	Y	Y	MitoCarta v2.0|GO|GeneCards: 5|PMID: 23371551	MitoCarta v2.0|GO|GeneCards: 5	---	---	---	1.66352	---	1.7355	1.69951	22939629	---	---	---	Y	Y	---	Y	Y	---	Y	Y	Y
P30042~Q9Y696	P30042	Q9Y696	C21orf33	CLIC4	Y	Y	MitoCarta v2.0|GeneCards: 5|PMID: 23371551	MitoCarta v2.0|GO|GeneCards: 5	---	---	1.54259	---	1.85611	---	1.69935	---	---	---	---	---	---	Y	Y	Y	Y	---	---	---
P25705~Q8NBX0	P25705	Q8NBX0	ATP5A1	SCCPDH	Y	Y	MitoCarta v2.0|GO|PMID: 23371551	MitoCarta v2.0|GO|GeneCards: 5	---	---	---	1.69933	---	---	1.69933	---	---	---	---	---	---	---	---	---	Y	---	---	---
O75251~P36776	O75251	P36776	NDUFS7	LONP1	Y	Y	MitoCarta v2.0|GO|GeneCards: 5|PMID: 23371551	MitoCarta v2.0|GO|GeneCards: 5|PMID: 23371551	---	---	---	---	---	1.6993	1.6993	28514442	24344204	---	---	---	Y	---	---	---	---	---	---	Y
O75251~P22695	O75251	P22695	NDUFS7	UQCRC2	Y	Y	MitoCarta v2.0|GO|GeneCards: 5|PMID: 23371551	MitoCarta v2.0|GO|GeneCards: 5|PMID: 23371551	---	---	---	---	---	1.69883	1.69883	---	---	---	---	---	---	---	Y	Y	Y	Y	Y	Y
P35270~Q86SX6	P35270	Q86SX6	SPR	GLRX5	Y	Y	MitoCarta v2.0|GeneCards: 2	MitoCarta v2.0|GO|GeneCards: 5|PMID: 23371551	---	---	---	---	1.69869	---	1.69869	---	---	---	---	---	---	---	Y	---	---	---	---	---
P49821~Q15165	P49821	Q15165	NDUFV1	PON2	Y	Y	MitoCarta v2.0|GO|GeneCards: 5|PMID: 23371551	GeneCards: 3	---	---	---	---	---	1.69861	1.69861	---	---	---	---	---	---	---	---	---	---	---	---	---
P09211~Q10713	P09211	Q10713	GSTP1	PMPCA	Y	Y	GO|GeneCards: 5	MitoCarta v2.0|GO|GeneCards: 5|PMID: 23371551	---	---	1.67187	---	1.72525	---	1.69856	---	---	---	---	---	---	Y	---	---	---	---	---	---
P28331~Q96AG4	P28331	Q96AG4	NDUFS1	LRRC59	Y	Y	MitoCarta v2.0|GO|GeneCards: 5|PMID: 23371551	GO|GeneCards: 5|PMID: 23371551	---	---	---	1.67898	---	1.7175	1.69824	---	---	---	---	---	---	---	Y	Y	---	---	---	Y
Q92759~Q96AY3	Q92759	Q96AY3	GTF2H4	FKBP10	Y	Y	GeneCards: 2	MitoCarta v2.0	---	---	---	---	1.69815	---	1.69815	---	---	---	---	---	---	---	---	---	---	---	---	---
O43772~P51149	O43772	P51149	SLC25A20	RAB7A	Y	Y	MitoCarta v2.0|GO|GeneCards: 5	GeneCards: 2	---	---	---	1.59352	---	1.80237	1.69794	---	---	---	---	---	---	---	---	---	---	---	---	---
O43772~Q9Y277	O43772	Q9Y277	SLC25A20	VDAC3	Y	Y	MitoCarta v2.0|GO|GeneCards: 5	MitoCarta v2.0|GO|GeneCards: 5|PMID: 23371551	---	GOCC;PMID: 23371551	---	1.50838	---	1.88747	1.69793	---	---	---	---	---	---	---	---	---	---	---	Y	---
P13674~P83111	P13674	P83111	P4HA1	LACTB	Y	Y	GO|GeneCards: 5	MitoCarta v2.0|GO|GeneCards: 5|PMID: 23371551	---	---	---	1.82431	---	1.57066	1.69748	---	---	---	---	---	---	---	---	---	---	---	---	---
Q53H82~Q9Y696	Q53H82	Q9Y696	LACTB2	CLIC4	Y	Y	MitoCarta v2.0|GO|GeneCards: 5	MitoCarta v2.0|GO|GeneCards: 5	---	---	1.60225	---	1.79258	---	1.69742	---	---	---	---	---	---	Y	---	Y	---	---	---	---
O14880~Q8N4H5	O14880	Q8N4H5	MGST3	TOMM5	Y	Y	MitoCarta v2.0|GeneCards: 2	MitoCarta v2.0|GO|GeneCards: 5|PMID: 23371551	---	GOCC;PMID: 23371551	---	---	---	1.6971	1.6971	---	---	---	---	---	---	---	---	Y	---	---	---	---
O43772~Q56VL3	O43772	Q56VL3	SLC25A20	OCIAD2	Y	Y	MitoCarta v2.0|GO|GeneCards: 5	MitoCarta v2.0|GeneCards: 4	---	---	---	1.59057	---	1.8033	1.69694	---	---	---	---	---	---	---	---	---	---	---	---	---
Q6NUK1~Q99623	Q6NUK1	Q99623	SLC25A24	PHB2	Y	Y	MitoCarta v2.0|GO|GeneCards: 5	MitoCarta v2.0|GO|GeneCards: 5	---	---	---	1.68412	---	1.70913	1.69663	---	---	---	---	---	---	---	---	---	---	---	---	Y
P25325~P30042	P25325	P30042	MPST	C21orf33	Y	Y	MitoCarta v2.0|GeneCards: 5|PMID: 23371551	MitoCarta v2.0|GeneCards: 5|PMID: 23371551	---	---	1.48929	---	1.9035	---	1.69639	---	---	---	---	---	---	Y	Y	Y	---	---	---	Y
Q00688~Q9BX68	Q00688	Q9BX68	FKBP3	HINT2	Y	Y	GeneCards: 2	MitoCarta v2.0|GO|GeneCards: 5|PMID: 23371551	---	---	---	---	---	1.69627	1.69627	---	---	---	---	---	---	---	---	---	---	---	---	---
P10620~P40939	P10620	P40939	MGST1	HADHA	Y	Y	MitoCarta v2.0|GO|GeneCards: 5|PMID: 23371551	MitoCarta v2.0|GO|GeneCards: 5|PMID: 23371551	GOCC;PMID: 23371551	---	---	1.64783	---	1.74444	1.69614	---	---	---	---	---	---	---	---	---	---	---	---	---
P28331~P36776	P28331	P36776	NDUFS1	LONP1	Y	Y	MitoCarta v2.0|GO|GeneCards: 5|PMID: 23371551	MitoCarta v2.0|GO|GeneCards: 5|PMID: 23371551	---	---	---	1.72531	---	1.66619	1.69575	---	---	---	---	Y	---	---	---	---	---	---	---	Y
O75489~Q9UH62	O75489	Q9UH62	NDUFS3	ARMCX3	Y	Y	MitoCarta v2.0|GO|GeneCards: 5|PMID: 23371551	GeneCards: 3	---	GOCC	---	1.77071	---	1.62022	1.69546	---	---	---	---	---	---	---	---	---	---	---	---	---
O75347~Q53H82	O75347	Q53H82	TBCA	LACTB2	Y	Y	GeneCards: 2	MitoCarta v2.0|GO|GeneCards: 5	---	---	1.61069	---	1.78005	---	1.69537	---	---	---	---	---	---	Y	---	---	---	---	---	---
P30519~P36776	P30519	P36776	HMOX2	LONP1	Y	Y	GeneCards: 2	MitoCarta v2.0|GO|GeneCards: 5|PMID: 23371551	---	---	---	1.74454	---	1.64612	1.69533	---	---	---	---	---	---	---	Y	---	---	---	---	---
P00387~P63218	P00387	P63218	CYB5R3	GNG5	Y	Y	MitoCarta v2.0|GO|GeneCards: 5|PMID: 23371551	MitoCarta v2.0|GeneCards: 3	GOCC;PMID: 23371551	---	---	---	---	1.69528	1.69528	---	---	---	---	---	---	---	Y	---	---	---	Y	---
P62820~Q14061	P62820	Q14061	RAB1A	COX17	Y	Y	GeneCards: 2	MitoCarta v2.0|GO|GeneCards: 5|PMID: 23371551	---	---	---	---	1.69515	---	1.69515	---	---	---	---	---	---	Y	---	---	---	Y	---	---
P10620~Q13724	P10620	Q13724	MGST1	MOGS	Y	---	MitoCarta v2.0|GO|GeneCards: 5|PMID: 23371551	---	GOCC;PMID: 23371551	---	---	1.76091	---	1.6286	1.69476	---	---	---	---	---	---	---	---	---	---	---	---	---
P00387~P22695	P00387	P22695	CYB5R3	UQCRC2	Y	Y	MitoCarta v2.0|GO|GeneCards: 5|PMID: 23371551	MitoCarta v2.0|GO|GeneCards: 5|PMID: 23371551	GOCC;PMID: 23371551	---	---	1.64116	---	1.74832	1.69474	---	---	---	---	---	---	---	Y	---	---	---	---	---
P08574~P12694	P08574	P12694	CYC1	BCKDHA	Y	Y	MitoCarta v2.0|GO|GeneCards: 5|PMID: 25002142;23371551	MitoCarta v2.0|GO|GeneCards: 5|PMID: 23371551	---	---	---	1.63277	---	1.75656	1.69467	---	---	---	---	---	---	---	Y	Y	Y	---	Y	Y
O95881~Q9NNW7	O95881	Q9NNW7	TXNDC12	TXNRD2	Y	Y	MitoCarta v2.0|PMID: 25002142	MitoCarta v2.0|GO|GeneCards: 5|PMID: 23371551	---	---	---	---	---	1.69461	1.69461	---	---	---	---	---	---	---	---	---	---	---	---	---
P28331~Q9ULV4	P28331	Q9ULV4	NDUFS1	CORO1C	Y	Y	MitoCarta v2.0|GO|GeneCards: 5|PMID: 23371551	GeneCards: 2	---	---	---	1.66364	---	1.72508	1.69436	---	---	---	---	---	---	---	---	Y	---	---	---	---
P22695~P40939	P22695	P40939	UQCRC2	HADHA	Y	Y	MitoCarta v2.0|GO|GeneCards: 5|PMID: 23371551	MitoCarta v2.0|GO|GeneCards: 5|PMID: 23371551	---	---	---	1.67864	---	1.71006	1.69435	---	---	---	Y	---	Y	---	---	Y	---	---	Y	Y
P49755~P55084	P49755	P55084	TMED10	HADHB	---	Y	---	MitoCarta v2.0|GO|GeneCards: 5|PMID: 23371551	---	GOCC	---	1.63763	---	1.75079	1.69421	---	---	---	---	---	---	---	---	---	---	---	Y	---
P35232~Q9H9B4	P35232	Q9H9B4	PHB	SFXN1	Y	Y	MitoCarta v2.0|GO|GeneCards: 5	MitoCarta v2.0|GO|GeneCards: 5	---	---	---	1.59699	---	1.79108	1.69404	---	---	---	---	---	---	---	Y	---	---	---	---	Y
P05362~P25705	P05362	P25705	ICAM1	ATP5A1	Y	Y	GeneCards: 2	MitoCarta v2.0|GO|PMID: 23371551	---	---	---	1.694	---	---	1.694	---	---	---	---	---	---	---	---	---	---	---	---	---
P05109~P05164	P05109	P05164	S100A8	MPO	Y	Y	GeneCards: 2	GeneCards: 3	---	---	1.53145	---	1.85532	---	1.69338	---	---	---	---	---	---	---	---	---	---	---	Y	---
P51149~Q56VL3	P51149	Q56VL3	RAB7A	OCIAD2	Y	Y	GeneCards: 2	MitoCarta v2.0|GeneCards: 4	---	---	---	1.67099	---	1.71547	1.69323	---	---	---	---	---	---	---	Y	---	---	---	---	---
P10620~P62873	P10620	P62873	MGST1	GNB1	Y	---	MitoCarta v2.0|GO|GeneCards: 5|PMID: 23371551	---	GOCC;PMID: 23371551	---	---	1.62326	---	1.76315	1.69321	---	---	---	---	---	---	---	---	---	---	---	---	---
O75489~P08574	O75489	P08574	NDUFS3	CYC1	Y	Y	MitoCarta v2.0|GO|GeneCards: 5|PMID: 23371551	MitoCarta v2.0|GO|GeneCards: 5|PMID: 25002142;23371551	---	---	---	1.55156	---	1.8345	1.69303	26344197;27499296	---	---	---	---	Y	---	Y	Y	Y	Y	Y	Y
O43772~P00387	O43772	P00387	SLC25A20	CYB5R3	Y	Y	MitoCarta v2.0|GO|GeneCards: 5	MitoCarta v2.0|GO|GeneCards: 5|PMID: 23371551	---	GOCC;PMID: 23371551	---	1.67283	---	1.71322	1.69302	---	---	---	---	---	---	---	---	---	---	---	---	---
Q53H82~Q9UBQ7	Q53H82	Q9UBQ7	LACTB2	GRHPR	Y	Y	MitoCarta v2.0|GO|GeneCards: 5	MitoCarta v2.0|GeneCards: 3|PMID: 23371551	---	---	1.726	---	1.66001	---	1.69301	---	---	---	---	---	---	---	---	---	---	---	---	Y
P00387~Q99623	P00387	Q99623	CYB5R3	PHB2	Y	Y	MitoCarta v2.0|GO|GeneCards: 5|PMID: 23371551	MitoCarta v2.0|GO|GeneCards: 5	GOCC;PMID: 23371551	---	---	1.65537	---	1.73042	1.6929	---	---	---	---	---	---	---	Y	---	---	---	---	---
Q16698~Q7Z4H8	Q16698	Q7Z4H8	DECR1	KDELC2	Y	Y	MitoCarta v2.0|GO|GeneCards: 5|PMID: 23371551	GeneCards: 2	---	---	---	---	---	1.69269	1.69269	---	---	---	---	---	---	---	---	---	---	---	---	---
Q02218~Q8NBX0	Q02218	Q8NBX0	OGDH	SCCPDH	Y	Y	MitoCarta v2.0|GO|GeneCards: 5|PMID: 23371551	MitoCarta v2.0|GO|GeneCards: 5	---	---	---	1.63208	---	1.75318	1.69263	---	---	---	---	---	---	---	Y	Y	---	---	---	---
P22695~P27824	P22695	P27824	UQCRC2	CANX	Y	Y	MitoCarta v2.0|GO|GeneCards: 5|PMID: 23371551	GeneCards: 2	---	---	---	1.62964	---	1.75518	1.69241	26344197	---	---	---	---	Y	---	Y	Y	---	---	---	---
P09936~Q9BSH5	P09936	Q9BSH5	UCHL1	HDHD3	Y	Y	GeneCards: 2	MitoCarta v2.0|GeneCards: 3|PMID: 23371551	---	---	1.57548	---	1.80924	---	1.69236	---	---	---	---	---	---	---	---	Y	---	---	---	---
P42704~Q12797	P42704	Q12797	LRPPRC	ASPH	Y	Y	MitoCarta v2.0|GO|GeneCards: 5|PMID: 23371551	GeneCards: 2	---	---	---	1.55102	---	1.83325	1.69213	---	---	---	---	---	---	---	---	---	---	---	---	---
P30519~P55072	P30519	P55072	HMOX2	VCP	Y	Y	GeneCards: 2	GeneCards: 2	---	---	---	1.74287	---	1.64137	1.69212	---	---	---	---	---	---	---	---	---	---	---	Y	---
P19367~Q9C0H2	P19367	Q9C0H2	HK1	TTYH3	Y	---	MitoCarta v2.0|GO|GeneCards: 5|PMID: 23371551	---	GOCC;PMID: 23371551	---	---	---	---	1.69201	1.69201	---	---	---	---	---	---	---	---	---	---	---	Y	---
P49419~Q96I99	P49419	Q96I99	ALDH7A1	SUCLG2	Y	Y	MitoCarta v2.0|GO|GeneCards: 5|PMID: 23371551	MitoCarta v2.0|GO|GeneCards: 5|PMID: 23371551	---	---	---	---	1.69198	---	1.69198	---	---	---	---	---	---	Y	---	---	---	---	Y	Y
P09110~P30044	P09110	P30044	ACAA1	PRDX5	Y	Y	MitoCarta v2.0|GeneCards: 3	MitoCarta v2.0|GO|GeneCards: 5|PMID: 23371551	---	---	1.64048	1.62521	1.74063	1.76121	1.69188	---	---	---	---	---	---	---	Y	---	Y	---	---	---
Q13423~Q15165	Q13423	Q15165	NNT	PON2	Y	Y	MitoCarta v2.0|GO|GeneCards: 5|PMID: 23371551	GeneCards: 3	---	---	---	---	---	1.69177	1.69177	---	---	---	---	---	---	---	---	---	---	---	---	---
P00441~P23434	P00441	P23434	SOD1	GCSH	Y	Y	MitoCarta v2.0|GO|GeneCards: 5|PMID: 23371551	MitoCarta v2.0|GeneCards: 5|PMID: 23371551	---	---	---	---	1.6913	---	1.6913	---	---	---	---	---	---	Y	Y	Y	---	---	---	Y
P51149~Q9H9B4	P51149	Q9H9B4	RAB7A	SFXN1	Y	Y	GeneCards: 2	MitoCarta v2.0|GO|GeneCards: 5	---	---	---	1.63565	---	1.7458	1.69073	---	---	---	---	---	---	---	Y	---	---	---	---	---
P30042~Q16595	P30042	Q16595	C21orf33	FXN	Y	Y	MitoCarta v2.0|GeneCards: 5|PMID: 23371551	MitoCarta v2.0|GO|GeneCards: 5|PMID: 23371551	---	---	1.62092	---	1.76007	---	1.69049	---	---	---	---	---	---	Y	Y	Y	---	---	Y	Y
P35270~Q9BX68	P35270	Q9BX68	SPR	HINT2	Y	Y	MitoCarta v2.0|GeneCards: 2	MitoCarta v2.0|GO|GeneCards: 5|PMID: 23371551	---	---	---	---	1.69049	---	1.69049	---	---	---	---	---	---	---	---	---	---	---	Y	---
Q13637~Q9Y6N5	Q13637	Q9Y6N5	RAB32	SQRDL	Y	Y	MitoCarta v2.0|GO|GeneCards: 5	MitoCarta v2.0	GOCC	---	---	---	1.69044	---	1.69044	---	---	---	---	---	---	---	---	---	---	---	Y	---
P08238~P55072	P08238	P55072	HSP90AB1	VCP	Y	Y	GO|GeneCards: 5	GeneCards: 2	---	---	---	---	1.69043	---	1.69043	---	---	---	---	Y	Y	---	Y	---	Y	Y	Y	---
P07954~P09936	P07954	P09936	FH	UCHL1	Y	Y	MitoCarta v2.0|GO|GeneCards: 5|PMID: 23371551	GeneCards: 2	---	---	---	---	---	1.69029	1.69029	---	---	---	---	---	---	---	---	---	---	---	---	---
P45880~Q5EB52	P45880	Q5EB52	VDAC2	MEST	Y	---	MitoCarta v2.0|GO|GeneCards: 5|PMID: 23371551	---	GOCC;PMID: 23371551	---	---	---	---	1.6901	1.6901	---	---	---	---	---	---	---	---	---	---	---	---	---
O75489~P22695	O75489	P22695	NDUFS3	UQCRC2	Y	Y	MitoCarta v2.0|GO|GeneCards: 5|PMID: 23371551	MitoCarta v2.0|GO|GeneCards: 5|PMID: 23371551	---	---	---	1.59252	---	1.78759	1.69006	26344197;27499296	---	---	---	---	Y	---	Y	Y	Y	Y	Y	Y
P07954~Q9P2R7	P07954	Q9P2R7	FH	SUCLA2	Y	Y	MitoCarta v2.0|GO|GeneCards: 5|PMID: 23371551	MitoCarta v2.0|GO|GeneCards: 5|PMID: 23371551	---	---	---	---	---	1.69001	1.69001	---	---	---	---	---	---	---	---	---	---	Y	Y	Y
P45880~P49257	P45880	P49257	VDAC2	LMAN1	Y	---	MitoCarta v2.0|GO|GeneCards: 5|PMID: 23371551	---	GOCC;PMID: 23371551	---	---	---	1.69	---	1.69	---	---	---	---	---	---	---	Y	---	---	---	---	---
P28331~Q15165	P28331	Q15165	NDUFS1	PON2	Y	Y	MitoCarta v2.0|GO|GeneCards: 5|PMID: 23371551	GeneCards: 3	---	---	---	---	---	1.68991	1.68991	---	---	---	---	---	---	---	---	---	---	---	---	---
O14773~P19367	O14773	P19367	TPP1	HK1	Y	Y	GeneCards: 3	MitoCarta v2.0|GO|GeneCards: 5|PMID: 23371551	---	GOCC;PMID: 23371551	---	---	---	1.68988	1.68988	---	---	---	---	---	---	---	---	---	---	---	Y	---
P20674~Q16774	P20674	Q16774	COX5A	GUK1	Y	Y	MitoCarta v2.0|GO|GeneCards: 5|PMID: 23371551	MitoCarta v2.0|GeneCards: 3	---	---	1.68975	---	---	---	1.68975	---	---	---	---	---	---	Y	---	---	---	---	---	---
Q96I99~Q9H299	Q96I99	Q9H299	SUCLG2	SH3BGRL3	Y	Y	MitoCarta v2.0|GO|GeneCards: 5|PMID: 23371551	GeneCards: 2	---	---	---	---	---	1.68953	1.68953	---	---	---	---	---	---	---	---	---	---	---	---	---
P00387~P04844	P00387	P04844	CYB5R3	RPN2	Y	---	MitoCarta v2.0|GO|GeneCards: 5|PMID: 23371551	---	GOCC;PMID: 23371551	---	---	1.59336	---	1.78563	1.6895	---	---	---	---	---	---	---	Y	---	---	---	---	---
Q99623~Q9H9B4	Q99623	Q9H9B4	PHB2	SFXN1	Y	Y	MitoCarta v2.0|GO|GeneCards: 5	MitoCarta v2.0|GO|GeneCards: 5	---	---	---	1.56237	---	1.81653	1.68945	---	---	---	---	---	---	---	Y	---	---	---	---	Y
Q96AB3~Q99497	Q96AB3	Q99497	ISOC2	PARK7	Y	Y	MitoCarta v2.0|GeneCards: 2|PMID: 23371551	MitoCarta v2.0|GO|GeneCards: 5	---	---	---	---	---	1.68918	1.68918	---	---	---	---	---	---	---	Y	---	---	---	---	---
O00116~Q96AG4	O00116	Q96AG4	AGPS	LRRC59	Y	Y	GO|GeneCards: 5	GO|GeneCards: 5|PMID: 23371551	---	---	---	1.63633	---	1.74178	1.68906	---	---	---	---	---	---	---	---	---	---	---	---	---
Q16774~Q96BR5	Q16774	Q96BR5	GUK1	COA7	Y	Y	MitoCarta v2.0|GeneCards: 3	MitoCarta v2.0|GO|GeneCards: 5	---	---	---	---	1.68905	---	1.68905	---	---	---	---	---	---	Y	---	---	---	---	---	---
P12235~P21796	P12235	P21796	SLC25A4	VDAC1	Y	Y	MitoCarta v2.0|GO|GeneCards: 5|PMID: 23371551	MitoCarta v2.0|GO|GeneCards: 5|PMID: 23371551	PMID: 23371551	GOCC;PMID: 23371551	---	1.68878	---	---	1.68878	Lenti_CellSys	---	---	Y	Y	Y	---	Y	---	---	Y	---	Y
P09211~Q86SX6	P09211	Q86SX6	GSTP1	GLRX5	Y	Y	GO|GeneCards: 5	MitoCarta v2.0|GO|GeneCards: 5|PMID: 23371551	---	---	---	---	1.6887	---	1.6887	---	---	---	---	---	---	---	Y	---	---	---	---	---
O00116~Q02218	O00116	Q02218	AGPS	OGDH	Y	Y	GO|GeneCards: 5	MitoCarta v2.0|GO|GeneCards: 5|PMID: 23371551	---	---	---	1.63554	---	1.74168	1.68861	---	---	---	---	---	---	---	---	---	---	---	---	---
P00387~P04843	P00387	P04843	CYB5R3	RPN1	Y	---	MitoCarta v2.0|GO|GeneCards: 5|PMID: 23371551	---	GOCC;PMID: 23371551	---	---	1.62574	---	1.75122	1.68848	---	---	---	---	---	---	Y	Y	---	---	---	---	---
Q07021~Q6NUK1	Q07021	Q6NUK1	C1QBP	SLC25A24	Y	Y	MitoCarta v2.0|GO|GeneCards: 5|PMID: 23371551	MitoCarta v2.0|GO|GeneCards: 5	---	---	---	---	---	1.68841	1.68841	---	---	---	---	---	---	---	---	---	---	---	---	Y
O14561~P23434	O14561	P23434	NDUFAB1	GCSH	Y	Y	MitoCarta v2.0|GO|GeneCards: 5|PMID: 23371551	MitoCarta v2.0|GeneCards: 5|PMID: 23371551	---	---	---	---	1.68785	---	1.68785	---	---	---	---	---	---	Y	Y	Y	---	---	Y	Y
P11177~Q13423	P11177	Q13423	PDHB	NNT	Y	Y	MitoCarta v2.0|GO|GeneCards: 5|PMID: 23371551	MitoCarta v2.0|GO|GeneCards: 5|PMID: 23371551	---	---	---	1.60045	---	1.77514	1.6878	---	---	---	---	---	---	Y	Y	---	---	---	Y	Y
P16435~Q16795	P16435	Q16795	POR	NDUFA9	Y	Y	GeneCards: 3	MitoCarta v2.0|GO|GeneCards: 5|PMID: 23371551	---	---	---	---	---	1.68724	1.68724	---	---	---	---	---	---	---	Y	---	---	---	---	---
P07954~P30085	P07954	P30085	FH	CMPK1	Y	Y	MitoCarta v2.0|GO|GeneCards: 5|PMID: 23371551	GeneCards: 2	---	---	---	---	---	1.68715	1.68715	---	---	---	---	---	---	---	Y	---	---	---	---	---
P30086~P48449	P30086	P48449	PEBP1	LSS	Y	---	PMID: 23371551	---	PMID: 23371551	---	1.66986	---	1.70434	---	1.6871	---	---	---	---	---	---	Y	---	---	---	---	---	---
O00116~Q99623	O00116	Q99623	AGPS	PHB2	Y	Y	GO|GeneCards: 5	MitoCarta v2.0|GO|GeneCards: 5	---	---	---	1.58796	---	1.78591	1.68694	---	---	---	---	---	---	---	---	---	---	Y	---	---
P45880~Q9NZI8	P45880	Q9NZI8	VDAC2	IGF2BP1	Y	---	MitoCarta v2.0|GO|GeneCards: 5|PMID: 23371551	---	GOCC;PMID: 23371551	---	---	---	1.68688	---	1.68688	---	---	---	---	---	---	---	---	---	---	---	---	---
P25325~Q9BX68	P25325	Q9BX68	MPST	HINT2	Y	Y	MitoCarta v2.0|GeneCards: 5|PMID: 23371551	MitoCarta v2.0|GO|GeneCards: 5|PMID: 23371551	---	---	1.62571	---	1.74802	---	1.68687	---	---	---	---	---	---	Y	---	Y	---	---	Y	Y
P55072~Q9UDR5	P55072	Q9UDR5	VCP	AASS	Y	Y	GeneCards: 2	MitoCarta v2.0|GO|GeneCards: 5|PMID: 23371551	---	---	---	---	1.68684	---	1.68684	---	---	---	---	---	---	---	---	---	---	---	---	---
P30084~P49189	P30084	P49189	ECHS1	ALDH9A1	Y	Y	MitoCarta v2.0|GO|GeneCards: 5|PMID: 23371551	MitoCarta v2.0|GeneCards: 4|PMID: 23371551	---	---	---	---	1.68679	---	1.68679	---	---	---	---	---	---	Y	---	---	---	---	Y	Y
Q86U28~Q96BR5	Q86U28	Q96BR5	ISCA2	COA7	Y	Y	MitoCarta v2.0|GeneCards: 5|PMID: 23371551	MitoCarta v2.0|GO|GeneCards: 5	---	---	---	---	1.68666	---	1.68666	---	---	---	---	---	---	---	---	---	---	---	---	---
O14561~Q99798	O14561	Q99798	NDUFAB1	ACO2	Y	Y	MitoCarta v2.0|GO|GeneCards: 5|PMID: 23371551	MitoCarta v2.0|GO|GeneCards: 5|PMID: 23371551	---	---	---	---	1.68662	---	1.68662	---	---	---	---	---	---	---	Y	Y	---	---	Y	Y
P35914~P51149	P35914	P51149	HMGCL	RAB7A	Y	Y	MitoCarta v2.0|GO|GeneCards: 5|PMID: 23371551	GeneCards: 2	---	---	1.62604	---	1.74677	---	1.68641	---	---	---	---	---	---	---	---	---	---	---	---	---
P30042~Q9UBQ7	P30042	Q9UBQ7	C21orf33	GRHPR	Y	Y	MitoCarta v2.0|GeneCards: 5|PMID: 23371551	MitoCarta v2.0|GeneCards: 3|PMID: 23371551	---	---	1.54553	---	1.82726	---	1.6864	---	---	---	---	---	---	---	---	---	---	---	Y	Y
P13639~P30519	P13639	P30519	EEF2	HMOX2	Y	Y	GeneCards: 2	GeneCards: 2	---	---	---	---	---	1.68614	1.68614	---	---	---	---	---	---	Y	---	---	---	---	---	---
P13804~P52209	P13804	P52209	ETFA	PGD	Y	Y	MitoCarta v2.0|GO|GeneCards: 5|PMID: 23371551	GeneCards: 3	---	---	---	---	---	1.68613	1.68613	---	---	---	---	---	---	---	Y	---	---	---	Y	---
P19367~Q8IVL5	P19367	Q8IVL5	HK1	P3H2	Y	---	MitoCarta v2.0|GO|GeneCards: 5|PMID: 23371551	---	GOCC;PMID: 23371551	---	---	---	---	1.68613	1.68613	---	---	---	---	---	---	---	---	---	---	---	Y	---
Q14061~Q9C002	Q14061	Q9C002	COX17	NMES1	Y	Y	MitoCarta v2.0|GO|GeneCards: 5|PMID: 23371551	MitoCarta v2.0|GeneCards: 4	---	---	---	---	1.68602	---	1.68602	---	---	---	---	---	---	---	---	---	---	---	---	---
P53701~P60953	P53701	P60953	HCCS	CDC42	Y	Y	MitoCarta v2.0|GO|GeneCards: 5|PMID: 25002142	GeneCards: 2	---	---	---	---	1.68592	---	1.68592	---	---	---	---	---	---	---	---	---	---	---	---	---
P25705~P30048	P25705	P30048	ATP5A1	PRDX3	Y	Y	MitoCarta v2.0|GO|PMID: 23371551	MitoCarta v2.0|GO|GeneCards: 5|PMID: 23371551	---	---	---	1.68573	---	---	1.68573	29222160	---	---	Y	---	Y	---	---	---	---	---	Y	Y
P58546~Q10713	P58546	Q10713	MTPN	PMPCA	Y	Y	GeneCards: 2	MitoCarta v2.0|GO|GeneCards: 5|PMID: 23371551	---	---	---	---	1.68547	---	1.68547	---	---	---	---	---	---	---	Y	---	---	---	---	---
P28838~P30041	P28838	P30041	LAP3	PRDX6	Y	Y	MitoCarta v2.0|GeneCards: 4|PMID: 23371551	MitoCarta v2.0|GeneCards: 3	---	---	---	---	1.68544	---	1.68544	---	---	---	---	---	---	---	---	---	---	---	---	---
P12694~P36543	P12694	P36543	BCKDHA	ATP6V1E1	Y	Y	MitoCarta v2.0|GO|GeneCards: 5|PMID: 23371551	GeneCards: 2	---	---	---	1.63502	---	1.73576	1.68539	---	---	---	---	---	---	---	---	---	---	---	---	---
O14773~Q13423	O14773	Q13423	TPP1	NNT	Y	Y	GeneCards: 3	MitoCarta v2.0|GO|GeneCards: 5|PMID: 23371551	---	---	---	1.66525	---	1.7054	1.68532	---	---	---	---	---	---	---	Y	---	---	---	---	---
O75390~P42126	O75390	P42126	CS	ECI1	Y	Y	MitoCarta v2.0|GO|GeneCards: 5|PMID: 23371551	MitoCarta v2.0|GO|GeneCards: 5|PMID: 23371551	---	---	---	---	1.52561	1.84453	1.68507	---	---	---	---	---	---	Y	---	Y	---	---	Y	Y
P04179~Q96AB3	P04179	Q96AB3	SOD2	ISOC2	Y	Y	MitoCarta v2.0|GO|GeneCards: 5|PMID: 23371551	MitoCarta v2.0|GeneCards: 2|PMID: 23371551	---	---	---	---	---	1.685	1.685	---	---	---	---	---	---	---	Y	---	---	---	---	Y
P49189~P52209	P49189	P52209	ALDH9A1	PGD	Y	Y	MitoCarta v2.0|GeneCards: 4|PMID: 23371551	GeneCards: 3	---	---	---	---	1.68493	---	1.68493	---	---	---	---	---	Y	Y	Y	---	---	Y	Y	---
P19367~P59826	P19367	P59826	HK1	BPIFB3	Y	---	MitoCarta v2.0|GO|GeneCards: 5|PMID: 23371551	---	GOCC;PMID: 23371551	---	---	---	---	1.68467	1.68467	---	---	---	---	---	---	---	---	---	---	---	---	---
P39656~P55084	P39656	P55084	DDOST	HADHB	---	Y	---	MitoCarta v2.0|GO|GeneCards: 5|PMID: 23371551	---	GOCC	---	1.70276	---	1.66639	1.68458	26344197	---	---	---	---	Y	---	---	Y	---	---	---	---
P06576~P36776	P06576	P36776	ATP5B	LONP1	Y	Y	MitoCarta v2.0|GO|PMID: 23371551	MitoCarta v2.0|GO|GeneCards: 5|PMID: 23371551	---	---	---	1.63351	---	1.73499	1.68425	---	---	Y	---	---	Y	Y	Y	---	---	---	Y	Y
P49821~Q9UH62	P49821	Q9UH62	NDUFV1	ARMCX3	Y	Y	MitoCarta v2.0|GO|GeneCards: 5|PMID: 23371551	GeneCards: 3	---	GOCC	---	1.73662	---	1.6316	1.68411	---	---	---	---	---	---	---	---	---	---	---	---	---
O15228~Q9NRV9	O15228	Q9NRV9	GNPAT	HEBP1	Y	Y	GeneCards: 3	MitoCarta v2.0	---	---	---	---	---	1.68408	1.68408	---	---	---	---	---	---	---	---	---	---	---	Y	---
P22570~P53597	P22570	P53597	FDXR	SUCLG1	Y	Y	MitoCarta v2.0|GO|GeneCards: 5|PMID: 23371551	MitoCarta v2.0|GO|GeneCards: 5|PMID: 23371551	---	---	---	---	---	1.68366	1.68366	---	---	---	---	---	---	---	---	---	---	---	---	Y
O75368~P00568	O75368	P00568	SH3BGRL	AK1	Y	Y	GeneCards: 3	GeneCards: 2	---	---	1.50399	---	1.86314	---	1.68357	---	---	---	---	---	---	Y	Y	---	---	---	---	---
P27824~Q12797	P27824	Q12797	CANX	ASPH	Y	Y	GeneCards: 2	GeneCards: 2	---	---	---	1.58022	---	1.78619	1.68321	---	---	---	---	---	---	---	---	Y	---	---	Y	---
O95881~P51149	O95881	P51149	TXNDC12	RAB7A	Y	Y	MitoCarta v2.0|PMID: 25002142	GeneCards: 2	---	---	1.66302	---	1.70316	---	1.68309	---	---	---	---	---	---	Y	---	---	---	---	---	---
P27144~Q9Y2Q5	P27144	Q9Y2Q5	AK4	LAMTOR2	Y	Y	MitoCarta v2.0|GO|GeneCards: 5|PMID: 23371551	GeneCards: 2	---	---	1.52263	---	1.84332	---	1.68298	---	---	---	---	---	---	---	---	---	---	---	---	---
O14561~P10109	O14561	P10109	NDUFAB1	FDX1	Y	Y	MitoCarta v2.0|GO|GeneCards: 5|PMID: 23371551	MitoCarta v2.0|GO|GeneCards: 5|PMID: 23371551	---	---	---	---	1.6828	---	1.6828	---	---	---	---	---	---	Y	---	Y	---	---	Y	Y
P06576~P35232	P06576	P35232	ATP5B	PHB	Y	Y	MitoCarta v2.0|GO|PMID: 23371551	MitoCarta v2.0|GO|GeneCards: 5	---	---	---	1.74827	---	1.61724	1.68276	26344197	---	---	---	Y	Y	---	---	Y	---	---	Y	Y
P10620~Q8NBX0	P10620	Q8NBX0	MGST1	SCCPDH	Y	Y	MitoCarta v2.0|GO|GeneCards: 5|PMID: 23371551	MitoCarta v2.0|GO|GeneCards: 5	GOCC;PMID: 23371551	---	---	1.56122	---	1.80398	1.6826	---	---	---	---	---	---	---	---	---	---	---	---	---
P07900~P51572	P07900	P51572	HSP90AA1	BCAP31	Y	Y	GO|GeneCards: 3	GO|GeneCards: 3	---	---	---	---	1.68259	---	1.68259	---	---	---	---	---	---	---	---	---	---	---	---	---
O43402~P08574	O43402	P08574	EMC8	CYC1	Y	Y	GeneCards: 5	MitoCarta v2.0|GO|GeneCards: 5|PMID: 25002142;23371551	---	---	---	---	---	1.68256	1.68256	---	---	---	---	---	---	---	Y	---	---	---	Y	---
Q8N4H5~Q9Y277	Q8N4H5	Q9Y277	TOMM5	VDAC3	Y	Y	MitoCarta v2.0|GO|GeneCards: 5|PMID: 23371551	MitoCarta v2.0|GO|GeneCards: 5|PMID: 23371551	GOCC;PMID: 23371551	GOCC;PMID: 23371551	---	---	---	1.68256	1.68256	---	---	---	---	---	---	---	---	Y	---	---	Y	Y
P11021~Q6NUK1	P11021	Q6NUK1	HSPA5	SLC25A24	Y	Y	GeneCards: 4	MitoCarta v2.0|GO|GeneCards: 5	---	---	---	1.68247	---	---	1.68247	---	---	---	---	---	---	---	---	Y	---	---	Y	---
Q14257~Q9BRK5	Q14257	Q9BRK5	RCN2	SDF4	Y	Y	MitoCarta v2.0	GeneCards: 2	---	---	---	---	1.68236	---	1.68236	---	---	---	---	---	---	---	---	---	---	---	Y	---
P25325~Q99798	P25325	Q99798	MPST	ACO2	Y	Y	MitoCarta v2.0|GeneCards: 5|PMID: 23371551	MitoCarta v2.0|GO|GeneCards: 5|PMID: 23371551	---	---	1.56537	---	1.79905	---	1.68221	---	---	---	---	---	---	Y	Y	---	---	---	Y	Y
P60709~Q6P4F2	P60709	Q6P4F2	ACTB	FDX2	Y	Y	GeneCards: 2	MitoCarta v2.0|GeneCards: 5|PMID: 23371551	---	---	---	---	1.68207	---	1.68207	---	---	---	---	---	---	---	---	---	---	---	---	---
P40925~Q9Y3B8	P40925	Q9Y3B8	MDH1	REXO2	Y	Y	MitoCarta v2.0|GeneCards: 5	MitoCarta v2.0|GO|GeneCards: 5|PMID: 23371551	---	---	---	---	1.68193	---	1.68193	---	---	---	---	---	---	Y	Y	Y	---	---	---	---
P27449~P55084	P27449	P55084	ATP6V0C	HADHB	---	Y	---	MitoCarta v2.0|GO|GeneCards: 5|PMID: 23371551	---	GOCC	---	---	---	1.68187	1.68187	---	---	---	---	---	---	---	---	---	---	---	---	---
P07919~P36543	P07919	P36543	UQCRH	ATP6V1E1	Y	Y	MitoCarta v2.0|GO|GeneCards: 5|PMID: 25002142;23371551	GeneCards: 2	---	---	---	---	---	1.68186	1.68186	---	---	---	---	---	---	---	---	---	---	---	Y	---
P24539~P45880	P24539	P45880	ATP5F1	VDAC2	Y	Y	MitoCarta v2.0|GO|GeneCards: 5|PMID: 23371551	MitoCarta v2.0|GO|GeneCards: 5|PMID: 23371551	---	GOCC;PMID: 23371551	---	---	1.68177	---	1.68177	26344197	---	---	---	---	Y	---	Y	---	---	---	Y	---
P28331~Q16795	P28331	Q16795	NDUFS1	NDUFA9	Y	Y	MitoCarta v2.0|GO|GeneCards: 5|PMID: 23371551	MitoCarta v2.0|GO|GeneCards: 5|PMID: 23371551	---	---	---	---	---	1.68171	1.68171	22939629;26344197	24344204	Y	---	Y	Y	---	Y	Y	Y	Y	Y	Y
Q99497~Q9UMX5	Q99497	Q9UMX5	PARK7	NENF	Y	Y	MitoCarta v2.0|GO|GeneCards: 5	GeneCards: 2	---	---	1.50712	---	1.85621	---	1.68167	---	---	---	---	---	---	Y	Y	Y	---	---	---	---
P58546~Q08257	P58546	Q08257	MTPN	CRYZ	Y	Y	GeneCards: 2	MitoCarta v2.0|GeneCards: 2|PMID: 23371551	---	---	---	---	1.6815	---	1.6815	---	---	---	---	---	---	---	Y	---	---	---	---	---
P30048~P60709	P30048	P60709	PRDX3	ACTB	Y	Y	MitoCarta v2.0|GO|GeneCards: 5|PMID: 23371551	GeneCards: 2	---	---	---	1.68146	---	---	1.68146	---	---	---	---	---	---	---	---	---	---	---	---	---
P25705~P38646	P25705	P38646	ATP5A1	HSPA9	Y	Y	MitoCarta v2.0|GO|PMID: 23371551	MitoCarta v2.0|GO|GeneCards: 5|PMID: 23371551	---	---	---	1.68146	---	---	1.68146	29222160	---	---	Y	Y	Y	---	---	---	---	Y	---	Y
P27824~Q6NUK1	P27824	Q6NUK1	CANX	SLC25A24	Y	Y	GeneCards: 2	MitoCarta v2.0|GO|GeneCards: 5	---	---	---	1.5702	---	1.79241	1.6813	---	---	---	---	---	---	---	---	---	---	---	---	---
O14773~P38606	O14773	P38606	TPP1	ATP6V1A	Y	Y	GeneCards: 3	GeneCards: 2	---	---	---	1.67133	---	1.69075	1.68104	---	---	---	---	---	---	---	Y	---	---	---	---	---
P13674~P51572	P13674	P51572	P4HA1	BCAP31	Y	Y	GO|GeneCards: 5	GO|GeneCards: 3	---	---	---	---	1.68081	---	1.68081	---	---	---	---	---	---	---	Y	---	---	---	---	---
O95881~Q8NFV4	O95881	Q8NFV4	TXNDC12	ABHD11	Y	Y	MitoCarta v2.0|PMID: 25002142	MitoCarta v2.0|GeneCards: 5|PMID: 23371551	---	---	---	---	1.68079	---	1.68079	---	---	---	---	---	---	---	---	---	---	---	---	---
P06576~P11177	P06576	P11177	ATP5B	PDHB	Y	Y	MitoCarta v2.0|GO|PMID: 23371551	MitoCarta v2.0|GO|GeneCards: 5|PMID: 23371551	---	---	---	1.70194	---	1.65932	1.68063	---	---	---	---	---	---	---	---	Y	---	Y	Y	Y
P00387~Q9HAV0	P00387	Q9HAV0	CYB5R3	GNB4	Y	---	MitoCarta v2.0|GO|GeneCards: 5|PMID: 23371551	---	GOCC;PMID: 23371551	---	---	1.60456	---	1.75643	1.68049	---	---	---	---	---	---	---	Y	---	---	---	---	---
P00387~Q56VL3	P00387	Q56VL3	CYB5R3	OCIAD2	Y	Y	MitoCarta v2.0|GO|GeneCards: 5|PMID: 23371551	MitoCarta v2.0|GeneCards: 4	GOCC;PMID: 23371551	---	---	1.67798	---	1.68291	1.68044	---	---	---	---	---	---	---	Y	---	---	---	---	---
Q99798~Q9UBQ7	Q99798	Q9UBQ7	ACO2	GRHPR	Y	Y	MitoCarta v2.0|GO|GeneCards: 5|PMID: 23371551	MitoCarta v2.0|GeneCards: 3|PMID: 23371551	---	---	1.5683	---	1.79246	---	1.68038	---	---	---	---	---	---	---	Y	Y	---	---	---	Y
O14773~P28331	O14773	P28331	TPP1	NDUFS1	Y	Y	GeneCards: 3	MitoCarta v2.0|GO|GeneCards: 5|PMID: 23371551	---	---	---	1.65494	---	1.70579	1.68036	---	---	---	---	---	---	---	---	---	---	---	---	---
O96008~Q8N4H5	O96008	Q8N4H5	TOMM40	TOMM5	Y	Y	MitoCarta v2.0|GO|GeneCards: 5|PMID: 23371551	MitoCarta v2.0|GO|GeneCards: 5|PMID: 23371551	GOCC;PMID: 23371551	GOCC;PMID: 23371551	---	---	---	1.68028	1.68028	---	---	---	---	---	---	---	---	Y	---	Y	---	Y
P12694~P31930	P12694	P31930	BCKDHA	UQCRC1	Y	Y	MitoCarta v2.0|GO|GeneCards: 5|PMID: 23371551	MitoCarta v2.0|GO|GeneCards: 5|PMID: 23371551	---	---	---	1.66906	---	1.69145	1.68025	---	---	---	---	---	---	---	Y	Y	---	---	Y	Y
P02649~P08559	P02649	P08559	APOE	PDHA1	Y	Y	GeneCards: 2	MitoCarta v2.0|GO|GeneCards: 5|PMID: 23371551	---	---	---	1.614	---	1.74649	1.68025	---	---	---	---	---	---	---	Y	---	---	---	---	---
P11177~Q12797	P11177	Q12797	PDHB	ASPH	Y	Y	MitoCarta v2.0|GO|GeneCards: 5|PMID: 23371551	GeneCards: 2	---	---	---	1.57399	---	1.78613	1.68006	---	---	---	---	---	---	---	Y	---	---	---	---	---
P30084~P52209	P30084	P52209	ECHS1	PGD	Y	Y	MitoCarta v2.0|GO|GeneCards: 5|PMID: 23371551	GeneCards: 3	---	---	---	---	1.67999	---	1.67999	---	---	---	---	---	---	Y	Y	Y	---	---	Y	---
P30086~Q8NFV4	P30086	Q8NFV4	PEBP1	ABHD11	Y	Y	PMID: 23371551	MitoCarta v2.0|GeneCards: 5|PMID: 23371551	PMID: 23371551	---	---	---	1.67987	---	1.67987	---	---	---	---	---	---	---	---	---	---	---	---	---
P28331~Q9UH62	P28331	Q9UH62	NDUFS1	ARMCX3	Y	Y	MitoCarta v2.0|GO|GeneCards: 5|PMID: 23371551	GeneCards: 3	---	GOCC	---	1.67827	---	1.68135	1.67981	---	---	---	---	---	---	---	---	---	---	---	---	---
P24752~P40926	P24752	P40926	ACAT1	MDH2	Y	Y	MitoCarta v2.0|GO|GeneCards: 5|PMID: 23371551	MitoCarta v2.0|GO|GeneCards: 5|PMID: 23371551	---	---	1.77305	1.57091	1.69449	---	1.67948	29222160	---	---	Y	---	Y	Y	---	---	Y	---	---	Y
P55072~P83111	P55072	P83111	VCP	LACTB	Y	Y	GeneCards: 2	MitoCarta v2.0|GO|GeneCards: 5|PMID: 23371551	---	---	---	1.7534	---	1.60543	1.67942	---	---	---	---	---	---	---	---	---	---	---	---	---
P14618~Q16762	P14618	Q16762	PKM	TST	Y	Y	GO|GeneCards: 5	MitoCarta v2.0|GO|GeneCards: 5|PMID: 23371551	---	---	---	1.64042	---	1.71839	1.6794	---	---	---	---	---	---	---	---	---	---	---	---	---
O00217~Q14257	O00217	Q14257	NDUFS8	RCN2	Y	Y	MitoCarta v2.0|GO|GeneCards: 5|PMID: 23371551	MitoCarta v2.0	---	---	---	---	---	1.67927	1.67927	---	---	---	---	---	---	---	Y	---	---	---	---	---
P00441~P60174	P00441	P60174	SOD1	TPI1	Y	Y	MitoCarta v2.0|GO|GeneCards: 5|PMID: 23371551	MitoCarta v2.0|GeneCards: 3	---	---	1.46749	---	1.89057	---	1.67903	Lenti_CellSys	---	---	---	Y	---	Y	Y	---	---	---	---	---
Q16836~Q86SX6	Q16836	Q86SX6	HADH	GLRX5	Y	Y	MitoCarta v2.0|GO|GeneCards: 5|PMID: 23371551	MitoCarta v2.0|GO|GeneCards: 5|PMID: 23371551	---	---	---	---	1.67887	---	1.67887	---	---	---	---	---	---	Y	---	---	---	---	Y	Y
P49821~Q16795	P49821	Q16795	NDUFV1	NDUFA9	Y	Y	MitoCarta v2.0|GO|GeneCards: 5|PMID: 23371551	MitoCarta v2.0|GO|GeneCards: 5|PMID: 23371551	---	---	---	---	---	1.67881	1.67881	22939629	24344204	---	---	---	---	---	Y	Y	Y	Y	Y	Y
P07919~P27824	P07919	P27824	UQCRH	CANX	Y	Y	MitoCarta v2.0|GO|GeneCards: 5|PMID: 25002142;23371551	GeneCards: 2	---	---	---	---	---	1.67876	1.67876	---	---	---	---	---	---	---	---	---	---	---	---	---
P23434~P36551	P23434	P36551	GCSH	CPOX	Y	Y	MitoCarta v2.0|GeneCards: 5|PMID: 23371551	MitoCarta v2.0|GO|GeneCards: 5|PMID: 25002142;23371551	---	---	---	---	1.67855	---	1.67855	---	---	---	---	---	---	Y	---	---	---	---	---	Y
P04406~P40926	P04406	P40926	GAPDH	MDH2	Y	Y	MitoCarta v2.0|GeneCards: 3	MitoCarta v2.0|GO|GeneCards: 5|PMID: 23371551	---	---	---	1.67852	---	---	1.67852	---	---	---	---	---	---	---	---	---	Y	Y	---	---
O75251~P55072	O75251	P55072	NDUFS7	VCP	Y	Y	MitoCarta v2.0|GO|GeneCards: 5|PMID: 23371551	GeneCards: 2	---	---	---	---	---	1.6779	1.6779	---	---	---	---	---	---	---	Y	---	---	---	Y	---
P06733~P27144	P06733	P27144	ENO1	AK4	Y	Y	GeneCards: 2	MitoCarta v2.0|GO|GeneCards: 5|PMID: 23371551	---	---	---	1.63262	---	1.72315	1.67789	---	---	---	---	---	---	---	---	---	---	---	Y	---
P53597~P78417	P53597	P78417	SUCLG1	GSTO1	Y	Y	MitoCarta v2.0|GO|GeneCards: 5|PMID: 23371551	MitoCarta v2.0	---	---	---	---	1.67781	---	1.67781	---	---	---	---	---	---	Y	Y	---	---	---	Y	---
P07919~P30519	P07919	P30519	UQCRH	HMOX2	Y	Y	MitoCarta v2.0|GO|GeneCards: 5|PMID: 25002142;23371551	GeneCards: 2	---	---	---	---	---	1.6776	1.6776	---	---	---	---	---	---	---	---	---	---	---	---	---
P10109~P23434	P10109	P23434	FDX1	GCSH	Y	Y	MitoCarta v2.0|GO|GeneCards: 5|PMID: 23371551	MitoCarta v2.0|GeneCards: 5|PMID: 23371551	---	---	---	---	1.67751	---	1.67751	---	---	---	---	---	---	Y	---	Y	---	---	---	Y
P11021~P48047	P11021	P48047	HSPA5	ATP5O	Y	Y	GeneCards: 4	MitoCarta v2.0|GO|GeneCards: 5|PMID: 23371551	---	---	---	1.67739	---	---	1.67739	---	---	---	---	---	---	---	Y	Y	---	---	---	---
P31930~Q15165	P31930	Q15165	UQCRC1	PON2	Y	Y	MitoCarta v2.0|GO|GeneCards: 5|PMID: 23371551	GeneCards: 3	---	---	---	---	---	1.67737	1.67737	---	---	---	---	---	---	Y	---	---	---	---	---	---
P02649~Q99623	P02649	Q99623	APOE	PHB2	Y	Y	GeneCards: 2	MitoCarta v2.0|GO|GeneCards: 5	---	---	---	1.61613	---	1.73832	1.67722	---	---	---	---	---	---	---	Y	---	---	---	---	---
P23528~P62937	P23528	P62937	CFL1	PPIA	Y	Y	GeneCards: 3	GeneCards: 2	---	---	1.53807	1.81099	1.46793	1.89141	1.6771	26344197	---	---	---	---	Y	Y	Y	---	Y	Y	Y	---
P22695~P30519	P22695	P30519	UQCRC2	HMOX2	Y	Y	MitoCarta v2.0|GO|GeneCards: 5|PMID: 23371551	GeneCards: 2	---	---	---	1.5587	---	1.79545	1.67708	---	---	---	---	---	---	---	---	---	---	---	---	---
P30038~Q08257	P30038	Q08257	ALDH4A1	CRYZ	Y	Y	MitoCarta v2.0|GeneCards: 5|PMID: 23371551	MitoCarta v2.0|GeneCards: 2|PMID: 23371551	---	---	---	---	1.67694	---	1.67694	---	---	---	---	---	---	---	Y	---	---	---	Y	Y
P35232~Q9BPW8	P35232	Q9BPW8	PHB	NIPSNAP1	Y	Y	MitoCarta v2.0|GO|GeneCards: 5	MitoCarta v2.0|GeneCards: 5|PMID: 23371551	---	---	---	1.54243	---	1.81115	1.67679	---	---	---	---	---	---	---	Y	Y	---	---	---	---
P55084~Q14165	P55084	Q14165	HADHB	MLEC	Y	---	MitoCarta v2.0|GO|GeneCards: 5|PMID: 23371551	---	GOCC	---	---	1.55427	---	1.79924	1.67675	---	---	---	---	---	---	---	---	---	---	---	Y	---
P23434~Q6P4F2	P23434	Q6P4F2	GCSH	FDX2	Y	Y	MitoCarta v2.0|GeneCards: 5|PMID: 23371551	MitoCarta v2.0|GeneCards: 5|PMID: 23371551	---	---	---	---	1.67652	---	1.67652	---	---	---	---	---	---	Y	Y	Y	---	---	---	Y
Q16762~Q86WA6	Q16762	Q86WA6	TST	BPHL	Y	Y	MitoCarta v2.0|GO|GeneCards: 5|PMID: 23371551	MitoCarta v2.0|GeneCards: 5	---	---	---	---	1.6764	---	1.6764	---	---	---	---	---	---	---	Y	---	---	---	Y	---
O75489~Q14257	O75489	Q14257	NDUFS3	RCN2	Y	Y	MitoCarta v2.0|GO|GeneCards: 5|PMID: 23371551	MitoCarta v2.0	---	---	---	1.62079	---	1.73198	1.67639	---	---	---	---	---	---	---	Y	---	---	---	---	---
P35270~Q16595	P35270	Q16595	SPR	FXN	Y	Y	MitoCarta v2.0|GeneCards: 2	MitoCarta v2.0|GO|GeneCards: 5|PMID: 23371551	---	---	---	---	1.67625	---	1.67625	---	---	---	---	---	---	---	---	---	---	---	---	---
Q8NFV4~Q9Y2Q5	Q8NFV4	Q9Y2Q5	ABHD11	LAMTOR2	Y	Y	MitoCarta v2.0|GeneCards: 5|PMID: 23371551	GeneCards: 2	---	---	---	---	1.67615	---	1.67615	---	---	---	---	---	---	---	---	---	---	---	---	---
P13804~Q00688	P13804	Q00688	ETFA	FKBP3	Y	Y	MitoCarta v2.0|GO|GeneCards: 5|PMID: 23371551	GeneCards: 2	---	---	---	---	---	1.67614	1.67614	---	---	---	---	---	---	---	Y	---	---	---	---	---
P80404~Q00688	P80404	Q00688	ABAT	FKBP3	Y	Y	MitoCarta v2.0|GO|GeneCards: 5|PMID: 23371551	GeneCards: 2	---	---	---	---	---	1.67613	1.67613	---	---	---	---	---	---	---	---	---	---	---	---	---
O75347~Q10713	O75347	Q10713	TBCA	PMPCA	Y	Y	GeneCards: 2	MitoCarta v2.0|GO|GeneCards: 5|PMID: 23371551	---	---	1.60491	---	1.74715	---	1.67603	---	---	---	---	---	---	---	---	---	---	---	---	---
P08476~P30038	P08476	P30038	INHBA	ALDH4A1	Y	Y	GeneCards: 2	MitoCarta v2.0|GeneCards: 5|PMID: 23371551	---	---	---	---	---	1.67597	1.67597	---	---	---	---	---	---	---	---	---	---	---	---	---
P02649~P11177	P02649	P11177	APOE	PDHB	Y	Y	GeneCards: 2	MitoCarta v2.0|GO|GeneCards: 5|PMID: 23371551	---	---	---	1.64075	---	1.71113	1.67594	---	---	---	---	---	---	---	Y	---	---	---	---	---
P31930~P38606	P31930	P38606	UQCRC1	ATP6V1A	Y	Y	MitoCarta v2.0|GO|GeneCards: 5|PMID: 23371551	GeneCards: 2	---	---	---	1.57087	---	1.78074	1.67581	---	---	---	---	---	---	---	Y	Y	---	---	---	---
P02649~P60709	P02649	P60709	APOE	ACTB	Y	Y	GeneCards: 2	GeneCards: 2	---	---	---	1.67578	---	---	1.67578	---	---	---	---	Y	---	---	---	---	---	---	---	---
P05362~Q8NBX0	P05362	Q8NBX0	ICAM1	SCCPDH	Y	Y	GeneCards: 2	MitoCarta v2.0|GO|GeneCards: 5	---	---	---	1.67576	---	---	1.67576	---	---	---	---	---	---	---	---	---	---	---	---	---
O43715~P60953	O43715	P60953	TRIAP1	CDC42	Y	Y	MitoCarta v2.0|GO|GeneCards: 5	GeneCards: 2	---	---	---	---	1.67567	---	1.67567	---	---	---	---	---	---	---	---	---	---	---	Y	---
P05362~P40939	P05362	P40939	ICAM1	HADHA	Y	Y	GeneCards: 2	MitoCarta v2.0|GO|GeneCards: 5|PMID: 23371551	---	---	---	1.67565	---	---	1.67565	---	---	---	---	---	---	---	---	---	---	---	---	---
P02768~P08246	P02768	P08246	ALB	ELANE	Y	Y	GeneCards: 3	GeneCards: 2	---	---	---	---	1.67563	---	1.67563	---	---	---	---	---	---	---	---	---	---	Y	---	---
O75347~Q96BR5	O75347	Q96BR5	TBCA	COA7	Y	Y	GeneCards: 2	MitoCarta v2.0|GO|GeneCards: 5	---	---	---	---	1.67551	---	1.67551	---	---	---	---	---	---	Y	---	---	---	---	---	---
P14618~Q96AB3	P14618	Q96AB3	PKM	ISOC2	Y	Y	GO|GeneCards: 5	MitoCarta v2.0|GeneCards: 2|PMID: 23371551	---	---	---	---	---	1.67531	1.67531	---	---	---	---	---	---	---	---	---	---	---	Y	---
P21281~Q15006	P21281	Q15006	ATP6V1B2	EMC2	Y	Y	GeneCards: 3	MitoCarta v2.0|GeneCards: 2	---	---	---	1.62319	---	1.72732	1.67525	---	---	---	---	---	---	---	---	Y	---	---	Y	---
P53597~Q6P4F2	P53597	Q6P4F2	SUCLG1	FDX2	Y	Y	MitoCarta v2.0|GO|GeneCards: 5|PMID: 23371551	MitoCarta v2.0|GeneCards: 5|PMID: 23371551	---	---	---	---	1.67515	---	1.67515	---	---	---	---	---	---	Y	Y	---	---	---	---	Y
P16435~P21953	P16435	P21953	POR	BCKDHB	Y	Y	GeneCards: 3	MitoCarta v2.0|GO|GeneCards: 5|PMID: 23371551	---	---	---	---	---	1.67509	1.67509	---	---	---	---	---	---	---	---	---	---	---	---	---
P51149~Q9Y277	P51149	Q9Y277	RAB7A	VDAC3	Y	Y	GeneCards: 2	MitoCarta v2.0|GO|GeneCards: 5|PMID: 23371551	---	GOCC;PMID: 23371551	---	1.61312	---	1.73653	1.67482	---	---	---	---	---	---	---	Y	---	---	---	---	---
P22695~P25705	P22695	P25705	UQCRC2	ATP5A1	Y	Y	MitoCarta v2.0|GO|GeneCards: 5|PMID: 23371551	MitoCarta v2.0|GO|PMID: 23371551	---	---	---	1.67476	---	---	1.67476	26344197;29222160	---	---	Y	Y	Y	---	---	---	Y	Y	Y	Y
P04844~P55084	P04844	P55084	RPN2	HADHB	---	Y	---	MitoCarta v2.0|GO|GeneCards: 5|PMID: 23371551	---	GOCC	---	1.65988	---	1.68962	1.67475	---	---	---	---	---	---	---	Y	Y	---	---	Y	---
P51149~P55084	P51149	P55084	RAB7A	HADHB	Y	Y	GeneCards: 2	MitoCarta v2.0|GO|GeneCards: 5|PMID: 23371551	---	GOCC	---	1.62317	---	1.72619	1.67468	---	---	---	---	---	---	---	Y	---	---	---	---	---
Q8NBX0~Q99623	Q8NBX0	Q99623	SCCPDH	PHB2	Y	Y	MitoCarta v2.0|GO|GeneCards: 5	MitoCarta v2.0|GO|GeneCards: 5	---	---	---	1.65925	---	1.69001	1.67463	---	---	---	---	---	---	---	Y	Y	---	---	---	---
P55072~Q14257	P55072	Q14257	VCP	RCN2	Y	Y	GeneCards: 2	MitoCarta v2.0	---	---	---	1.65778	---	1.69095	1.67437	---	---	---	---	---	---	---	Y	---	---	---	---	---
P10620~P27449	P10620	P27449	MGST1	ATP6V0C	Y	---	MitoCarta v2.0|GO|GeneCards: 5|PMID: 23371551	---	GOCC;PMID: 23371551	---	---	---	---	1.67427	1.67427	---	---	---	---	---	---	---	---	---	---	---	---	---
O14773~P48735	O14773	P48735	TPP1	IDH2	Y	Y	GeneCards: 3	MitoCarta v2.0|GO|GeneCards: 5|PMID: 23371551	---	---	---	---	1.67426	---	1.67426	---	---	---	---	---	---	---	---	---	---	---	---	---
Q13423~Q16795	Q13423	Q16795	NNT	NDUFA9	Y	Y	MitoCarta v2.0|GO|GeneCards: 5|PMID: 23371551	MitoCarta v2.0|GO|GeneCards: 5|PMID: 23371551	---	---	---	---	---	1.67412	1.67412	22939629	---	---	Y	---	Y	---	Y	---	Y	Y	Y	Y
O43402~P31930	O43402	P31930	EMC8	UQCRC1	Y	Y	GeneCards: 5	MitoCarta v2.0|GO|GeneCards: 5|PMID: 23371551	---	---	---	---	---	1.67366	1.67366	---	---	---	---	---	---	---	Y	---	---	---	---	---
Q96GK7~Q9BX68	Q96GK7	Q9BX68	FAHD2A	HINT2	Y	Y	MitoCarta v2.0|GeneCards: 3|PMID: 23371551	MitoCarta v2.0|GO|GeneCards: 5|PMID: 23371551	---	---	---	---	1.6736	---	1.6736	---	---	---	---	---	---	---	Y	---	---	---	Y	Y
P10620~P62879	P10620	P62879	MGST1	GNB2	Y	---	MitoCarta v2.0|GO|GeneCards: 5|PMID: 23371551	---	GOCC;PMID: 23371551	---	---	1.67174	---	1.67438	1.67306	---	---	---	---	---	---	---	---	---	---	---	---	---
O14880~O43772	O14880	O43772	MGST3	SLC25A20	Y	Y	MitoCarta v2.0|GeneCards: 2	MitoCarta v2.0|GO|GeneCards: 5	---	---	---	1.54086	---	1.80511	1.67298	---	---	---	---	---	---	---	---	---	---	---	Y	---
O00116~P21281	O00116	P21281	AGPS	ATP6V1B2	Y	Y	GO|GeneCards: 5	GeneCards: 3	---	---	---	1.64264	---	1.70324	1.67294	---	---	---	---	---	---	---	---	---	---	---	Y	---
Q16854~Q86SX6	Q16854	Q86SX6	DGUOK	GLRX5	Y	Y	MitoCarta v2.0|GeneCards: 5|PMID: 23371551	MitoCarta v2.0|GO|GeneCards: 5|PMID: 23371551	---	---	---	---	1.67287	---	1.67287	---	---	---	---	---	---	---	---	---	---	---	Y	Y
P07954~P61981	P07954	P61981	FH	YWHAG	Y	Y	MitoCarta v2.0|GO|GeneCards: 5|PMID: 23371551	GeneCards: 3	---	---	---	---	1.67257	---	1.67257	---	---	---	---	---	---	Y	Y	Y	---	---	---	---
P38646~P60709	P38646	P60709	HSPA9	ACTB	Y	Y	MitoCarta v2.0|GO|GeneCards: 5|PMID: 23371551	GeneCards: 2	---	---	---	1.67252	---	---	1.67252	---	---	---	---	Y	---	---	---	---	---	Y	---	---
P13674~Q15006	P13674	Q15006	P4HA1	EMC2	Y	Y	GO|GeneCards: 5	MitoCarta v2.0|GeneCards: 2	---	---	---	1.63759	---	1.70736	1.67248	---	---	---	---	---	---	---	Y	---	---	---	Y	---
P19367~Q9BSJ8	P19367	Q9BSJ8	HK1	ESYT1	Y	---	MitoCarta v2.0|GO|GeneCards: 5|PMID: 23371551	---	GOCC;PMID: 23371551	---	---	---	---	1.67236	1.67236	---	---	---	---	---	---	---	---	---	---	---	---	---
O43402~P07919	O43402	P07919	EMC8	UQCRH	Y	Y	GeneCards: 5	MitoCarta v2.0|GO|GeneCards: 5|PMID: 25002142;23371551	---	---	---	---	---	1.67234	1.67234	---	---	---	---	---	---	---	---	---	---	---	---	---
Q12797~Q96AG4	Q12797	Q96AG4	ASPH	LRRC59	Y	Y	GeneCards: 2	GO|GeneCards: 5|PMID: 23371551	---	---	---	1.61588	---	1.72838	1.67213	28514442	---	---	---	---	Y	---	Y	---	---	---	---	---
P30042~Q10713	P30042	Q10713	C21orf33	PMPCA	Y	Y	MitoCarta v2.0|GeneCards: 5|PMID: 23371551	MitoCarta v2.0|GO|GeneCards: 5|PMID: 23371551	---	---	1.56053	---	1.78371	---	1.67212	---	---	---	---	---	---	---	---	---	---	---	Y	Y
P05362~P38646	P05362	P38646	ICAM1	HSPA9	Y	Y	GeneCards: 2	MitoCarta v2.0|GO|GeneCards: 5|PMID: 23371551	---	---	---	1.67193	---	---	1.67193	---	---	---	---	---	---	---	---	---	---	---	---	---
P48047~Q6NUK1	P48047	Q6NUK1	ATP5O	SLC25A24	Y	Y	MitoCarta v2.0|GO|GeneCards: 5|PMID: 23371551	MitoCarta v2.0|GO|GeneCards: 5	---	---	---	1.66709	---	1.6766	1.67185	---	---	---	---	---	---	---	---	---	---	---	---	Y
O43772~Q8N4H5	O43772	Q8N4H5	SLC25A20	TOMM5	Y	Y	MitoCarta v2.0|GO|GeneCards: 5	MitoCarta v2.0|GO|GeneCards: 5|PMID: 23371551	---	GOCC;PMID: 23371551	---	---	---	1.67157	1.67157	---	---	---	---	---	---	---	---	---	---	---	---	---
Q9BX68~Q9Y2S7	Q9BX68	Q9Y2S7	HINT2	POLDIP2	Y	Y	MitoCarta v2.0|GO|GeneCards: 5|PMID: 23371551	MitoCarta v2.0|GO|PMID: 23371551	---	---	---	---	1.67124	---	1.67124	---	---	---	---	---	---	Y	---	---	---	---	Y	Y
P00387~P62873	P00387	P62873	CYB5R3	GNB1	Y	---	MitoCarta v2.0|GO|GeneCards: 5|PMID: 23371551	---	GOCC;PMID: 23371551	---	---	1.88277	1.19614	1.9348	1.67124	---	---	---	---	---	---	Y	Y	---	---	---	Y	---
P13995~P30086	P13995	P30086	MTHFD2	PEBP1	Y	Y	MitoCarta v2.0|GeneCards: 5|PMID: 23371551	PMID: 23371551	---	PMID: 23371551	1.59466	---	1.7474	---	1.67103	---	---	---	---	---	---	---	---	---	---	---	---	---
Q96I23~Q9NRV9	Q96I23	Q9NRV9	PYURF	HEBP1	Y	Y	MitoCarta v2.0|GeneCards: 5	MitoCarta v2.0	---	---	---	---	---	1.67093	1.67093	---	---	---	---	---	---	---	---	---	---	---	Y	---
P13073~P58546	P13073	P58546	COX4I1	MTPN	Y	Y	MitoCarta v2.0|GO|GeneCards: 5|PMID: 23371551	GeneCards: 2	---	---	---	---	1.67085	---	1.67085	---	---	---	---	---	---	Y	---	---	---	---	---	---
P22695~Q9UHQ9	P22695	Q9UHQ9	UQCRC2	CYB5R1	Y	Y	MitoCarta v2.0|GO|GeneCards: 5|PMID: 23371551	GO|GeneCards: 5	---	---	---	1.66595	---	1.67554	1.67074	---	---	---	---	---	---	---	---	Y	---	---	---	---
P30085~Q99497	P30085	Q99497	CMPK1	PARK7	Y	Y	GeneCards: 2	MitoCarta v2.0|GO|GeneCards: 5	---	---	1.47757	---	1.86374	---	1.67065	---	---	---	---	---	---	Y	Y	Y	---	---	---	---
P49773~Q9NU23	P49773	Q9NU23	HINT1	LYRM2	Y	Y	MitoCarta v2.0	MitoCarta v2.0|GeneCards: 2|PMID: 23371551	---	---	---	---	1.67054	---	1.67054	---	---	---	---	---	---	---	---	---	---	---	---	---
P35222~Q7KZF4	P35222	Q7KZF4	CTNNB1	SND1	Y	Y	GeneCards: 2	MitoCarta v2.0|GeneCards: 3	---	---	---	---	1.67051	---	1.67051	---	---	---	---	---	---	---	---	---	---	---	---	---
P07919~P31930	P07919	P31930	UQCRH	UQCRC1	Y	Y	MitoCarta v2.0|GO|GeneCards: 5|PMID: 25002142;23371551	MitoCarta v2.0|GO|GeneCards: 5|PMID: 23371551	---	---	---	---	---	1.67047	1.67047	28514442	---	---	---	---	Y	---	Y	---	Y	Y	Y	Y
P25789~P55072	P25789	P55072	PSMA4	VCP	Y	Y	GeneCards: 2	GeneCards: 2	---	---	---	---	1.6704	---	1.6704	22939629;26344197	---	---	---	---	Y	---	Y	---	Y	Y	Y	---
P53701~Q9Y3D2	P53701	Q9Y3D2	HCCS	MSRB2	Y	Y	MitoCarta v2.0|GO|GeneCards: 5|PMID: 25002142	MitoCarta v2.0|GeneCards: 4|PMID: 23371551	---	---	1.53466	---	1.8057	---	1.67018	---	---	---	---	---	---	---	---	---	---	---	---	---
P07919~P55072	P07919	P55072	UQCRH	VCP	Y	Y	MitoCarta v2.0|GO|GeneCards: 5|PMID: 25002142;23371551	GeneCards: 2	---	---	---	---	---	1.67015	1.67015	---	---	---	---	---	---	---	Y	---	---	---	---	---
P08238~P51572	P08238	P51572	HSP90AB1	BCAP31	Y	Y	GO|GeneCards: 5	GO|GeneCards: 3	---	---	---	---	1.66997	---	1.66997	---	---	---	---	---	---	---	---	---	---	---	---	---
P00387~Q9Y305	P00387	Q9Y305	CYB5R3	ACOT9	Y	Y	MitoCarta v2.0|GO|GeneCards: 5|PMID: 23371551	MitoCarta v2.0|GeneCards: 5	GOCC;PMID: 23371551	---	---	---	---	1.66995	1.66995	---	---	---	---	---	---	---	---	---	---	---	---	---
P10620~P51149	P10620	P51149	MGST1	RAB7A	Y	Y	MitoCarta v2.0|GO|GeneCards: 5|PMID: 23371551	GeneCards: 2	GOCC;PMID: 23371551	---	---	1.52621	---	1.81297	1.66959	---	---	---	---	---	---	---	---	---	---	---	---	---
P40925~P42126	P40925	P42126	MDH1	ECI1	Y	Y	MitoCarta v2.0|GeneCards: 5	MitoCarta v2.0|GO|GeneCards: 5|PMID: 23371551	---	---	---	---	1.66937	---	1.66937	---	---	---	---	---	---	Y	---	Y	---	---	---	---
Q9UBQ7~Q9Y696	Q9UBQ7	Q9Y696	GRHPR	CLIC4	Y	Y	MitoCarta v2.0|GeneCards: 3|PMID: 23371551	MitoCarta v2.0|GO|GeneCards: 5	---	---	1.53928	---	1.79946	---	1.66937	---	---	---	---	---	---	---	Y	Y	---	---	---	---
P27824~Q9UH62	P27824	Q9UH62	CANX	ARMCX3	Y	Y	GeneCards: 2	GeneCards: 3	---	GOCC	---	1.63148	---	1.70714	1.66931	---	---	---	---	---	---	---	---	---	---	---	---	---
P55084~P62873	P55084	P62873	HADHB	GNB1	Y	---	MitoCarta v2.0|GO|GeneCards: 5|PMID: 23371551	---	GOCC	---	---	1.6467	---	1.69144	1.66907	---	---	---	---	---	---	---	---	---	---	---	---	---
P55084~Q10471	P55084	Q10471	HADHB	GALNT2	Y	---	MitoCarta v2.0|GO|GeneCards: 5|PMID: 23371551	---	GOCC	---	---	1.61939	---	1.7182	1.66879	---	---	---	---	---	---	---	---	---	---	---	---	---
P45880~Q07954	P45880	Q07954	VDAC2	LRP1	Y	---	MitoCarta v2.0|GO|GeneCards: 5|PMID: 23371551	---	GOCC;PMID: 23371551	---	---	---	1.66868	---	1.66868	---	---	---	---	---	---	---	Y	---	---	---	---	---
P00387~Q9NVJ2	P00387	Q9NVJ2	CYB5R3	ARL8B	Y	---	MitoCarta v2.0|GO|GeneCards: 5|PMID: 23371551	---	GOCC;PMID: 23371551	---	---	---	---	1.66834	1.66834	---	---	---	---	---	---	---	---	---	---	---	---	---
P35270~Q9Y2S7	P35270	Q9Y2S7	SPR	POLDIP2	Y	Y	MitoCarta v2.0|GeneCards: 2	MitoCarta v2.0|GO|PMID: 23371551	---	---	---	---	1.66829	---	1.66829	---	---	---	---	---	---	---	Y	---	---	---	Y	---
O75915~P10620	O75915	P10620	ARL6IP5	MGST1	---	Y	---	MitoCarta v2.0|GO|GeneCards: 5|PMID: 23371551	---	GOCC;PMID: 23371551	---	1.54868	---	1.7878	1.66824	---	---	---	---	---	---	---	---	---	---	---	---	---
P02649~P27824	P02649	P27824	APOE	CANX	Y	Y	GeneCards: 2	GeneCards: 2	---	---	---	1.61924	---	1.71724	1.66824	---	---	---	---	---	---	---	Y	---	---	---	---	---
P40939~Q02218	P40939	Q02218	HADHA	OGDH	Y	Y	MitoCarta v2.0|GO|GeneCards: 5|PMID: 23371551	MitoCarta v2.0|GO|GeneCards: 5|PMID: 23371551	---	---	---	1.65725	---	1.67919	1.66822	29222160	---	---	Y	---	Y	---	---	Y	---	---	---	Y
P30519~Q12797	P30519	Q12797	HMOX2	ASPH	Y	Y	GeneCards: 2	GeneCards: 2	---	---	---	1.65604	---	1.68036	1.6682	---	---	---	---	---	---	---	---	---	---	---	---	---
O43402~O75489	O43402	O75489	EMC8	NDUFS3	Y	Y	GeneCards: 5	MitoCarta v2.0|GO|GeneCards: 5|PMID: 23371551	---	---	---	---	---	1.66811	1.66811	---	---	---	---	---	---	---	Y	---	---	---	---	---
Q9NYJ1~Q9Y3D2	Q9NYJ1	Q9Y3D2	COA4	MSRB2	Y	Y	MitoCarta v2.0|GeneCards: 4	MitoCarta v2.0|GeneCards: 4|PMID: 23371551	---	---	1.56662	---	1.76953	---	1.66808	---	---	---	---	---	---	---	---	---	---	---	---	---
P27824~P49821	P27824	P49821	CANX	NDUFV1	Y	Y	GeneCards: 2	MitoCarta v2.0|GO|GeneCards: 5|PMID: 23371551	---	---	---	1.67047	---	1.66564	1.66806	---	---	---	---	Y	---	---	Y	Y	---	---	---	---
O95292~P24539	O95292	P24539	VAPB	ATP5F1	Y	Y	GeneCards: 2	MitoCarta v2.0|GO|GeneCards: 5|PMID: 23371551	---	---	---	---	---	1.66803	1.66803	---	---	---	---	---	---	---	Y	---	---	---	Y	---
P45880~Q9Y277	P45880	Q9Y277	VDAC2	VDAC3	Y	Y	MitoCarta v2.0|GO|GeneCards: 5|PMID: 23371551	MitoCarta v2.0|GO|GeneCards: 5|PMID: 23371551	GOCC;PMID: 23371551	GOCC;PMID: 23371551	---	1.53374	---	1.80216	1.66795	22939629	---	---	---	---	Y	Y	Y	Y	Y	Y	Y	Y
P34897~P45880	P34897	P45880	SHMT2	VDAC2	Y	Y	MitoCarta v2.0|GO|GeneCards: 5|PMID: 23371551	MitoCarta v2.0|GO|GeneCards: 5|PMID: 23371551	---	GOCC;PMID: 23371551	---	---	1.66788	---	1.66788	---	---	---	---	---	---	---	---	---	---	---	---	---
P42704~P51572	P42704	P51572	LRPPRC	BCAP31	Y	Y	MitoCarta v2.0|GO|GeneCards: 5|PMID: 23371551	GO|GeneCards: 3	---	---	---	---	1.66783	---	1.66783	---	---	---	---	---	---	---	---	---	---	---	---	---
Q9Y277~Q9Y305	Q9Y277	Q9Y305	VDAC3	ACOT9	Y	Y	MitoCarta v2.0|GO|GeneCards: 5|PMID: 23371551	MitoCarta v2.0|GeneCards: 5	GOCC;PMID: 23371551	---	---	---	---	1.66771	1.66771	---	---	---	---	---	---	---	---	---	---	---	---	---
P60174~Q6P4F2	P60174	Q6P4F2	TPI1	FDX2	Y	Y	MitoCarta v2.0|GeneCards: 3	MitoCarta v2.0|GeneCards: 5|PMID: 23371551	---	---	---	---	1.66764	---	1.66764	---	---	---	---	---	---	Y	Y	Y	---	---	---	---
P21953~P55072	P21953	P55072	BCKDHB	VCP	Y	Y	MitoCarta v2.0|GO|GeneCards: 5|PMID: 23371551	GeneCards: 2	---	---	---	---	---	1.66757	1.66757	---	---	---	---	---	---	---	---	---	---	---	---	---
P12235~P62491	P12235	P62491	SLC25A4	RAB11A	Y	Y	MitoCarta v2.0|GO|GeneCards: 5|PMID: 23371551	GeneCards: 2	PMID: 23371551	---	---	1.66753	---	---	1.66753	---	---	---	---	---	---	---	---	---	---	---	---	---
O00217~P49821	O00217	P49821	NDUFS8	NDUFV1	Y	Y	MitoCarta v2.0|GO|GeneCards: 5|PMID: 23371551	MitoCarta v2.0|GO|GeneCards: 5|PMID: 23371551	---	---	---	---	---	1.66727	1.66727	22939629	24344204	---	---	Y	---	---	Y	Y	Y	Y	Y	Y
P13674~P21953	P13674	P21953	P4HA1	BCKDHB	Y	Y	GO|GeneCards: 5	MitoCarta v2.0|GO|GeneCards: 5|PMID: 23371551	---	---	---	---	---	1.66701	1.66701	---	---	---	---	---	---	---	---	---	---	---	---	---
P51572~Q9UDR5	P51572	Q9UDR5	BCAP31	AASS	Y	Y	GO|GeneCards: 3	MitoCarta v2.0|GO|GeneCards: 5|PMID: 23371551	---	---	---	---	1.66693	---	1.66693	---	---	---	---	---	---	---	---	---	---	---	---	---
P13073~P51572	P13073	P51572	COX4I1	BCAP31	Y	Y	MitoCarta v2.0|GO|GeneCards: 5|PMID: 23371551	GO|GeneCards: 3	---	---	---	1.63478	---	1.69878	1.66678	26344197	---	---	---	---	Y	---	---	---	---	---	---	---
P19367~P43307	P19367	P43307	HK1	SSR1	Y	---	MitoCarta v2.0|GO|GeneCards: 5|PMID: 23371551	---	GOCC;PMID: 23371551	---	---	---	---	1.66658	1.66658	---	---	---	---	---	---	---	---	---	---	---	---	---
O43169~P12814	O43169	P12814	CYB5B	ACTN1	Y	---	MitoCarta v2.0|GeneCards: 5|PMID: 23371551	---	GOCC;PMID: 23371551	---	---	1.56572	---	1.76725	1.66649	---	---	---	---	---	---	---	---	---	---	---	---	---
Q99757~Q9NQ88	Q99757	Q9NQ88	TXN2	TIGAR	Y	Y	MitoCarta v2.0|GO|GeneCards: 5|PMID: 23371551	GO|GeneCards: 5	---	---	---	---	1.66648	---	1.66648	---	---	---	---	---	---	Y	---	---	---	---	---	---
P10620~Q9UHG3	P10620	Q9UHG3	MGST1	PCYOX1	Y	---	MitoCarta v2.0|GO|GeneCards: 5|PMID: 23371551	---	GOCC;PMID: 23371551	---	---	---	---	1.66633	1.66633	---	---	---	---	---	---	---	---	---	---	---	---	---
P21953~P28331	P21953	P28331	BCKDHB	NDUFS1	Y	Y	MitoCarta v2.0|GO|GeneCards: 5|PMID: 23371551	MitoCarta v2.0|GO|GeneCards: 5|PMID: 23371551	---	---	---	---	---	1.66591	1.66591	---	---	---	---	---	---	---	Y	---	---	---	Y	Y
P30519~Q15006	P30519	Q15006	HMOX2	EMC2	Y	Y	GeneCards: 2	MitoCarta v2.0|GeneCards: 2	---	---	---	1.63166	---	1.69991	1.66579	---	---	---	---	---	---	---	---	---	---	---	Y	---
P51149~Q9UHQ9	P51149	Q9UHQ9	RAB7A	CYB5R1	Y	Y	GeneCards: 2	GO|GeneCards: 5	---	---	---	1.54908	---	1.78237	1.66573	---	---	---	---	---	---	---	---	---	---	---	---	---
P00167~Q6NUK1	P00167	Q6NUK1	CYB5A	SLC25A24	Y	Y	MitoCarta v2.0|GeneCards: 5|PMID: 23371551	MitoCarta v2.0|GO|GeneCards: 5	PMID: 23371551	---	---	1.6037	1.58803	1.80526	1.66566	---	---	---	---	---	---	---	---	---	---	---	---	---
O95881~P53701	O95881	P53701	TXNDC12	HCCS	Y	Y	MitoCarta v2.0|PMID: 25002142	MitoCarta v2.0|GO|GeneCards: 5|PMID: 25002142	---	---	1.50823	---	1.82273	---	1.66548	---	---	---	---	---	---	---	---	---	---	---	Y	---
P49821~Q96AG4	P49821	Q96AG4	NDUFV1	LRRC59	Y	Y	MitoCarta v2.0|GO|GeneCards: 5|PMID: 23371551	GO|GeneCards: 5|PMID: 23371551	---	---	---	1.64317	---	1.68737	1.66527	---	---	---	---	---	---	---	Y	---	---	---	---	Y
P40939~P63218	P40939	P63218	HADHA	GNG5	Y	Y	MitoCarta v2.0|GO|GeneCards: 5|PMID: 23371551	MitoCarta v2.0|GeneCards: 3	---	---	---	---	---	1.66504	1.66504	---	---	---	---	---	---	---	---	---	---	---	---	---
O00217~P42704	O00217	P42704	NDUFS8	LRPPRC	Y	Y	MitoCarta v2.0|GO|GeneCards: 5|PMID: 23371551	MitoCarta v2.0|GO|GeneCards: 5|PMID: 23371551	---	---	---	---	---	1.665	1.665	---	---	---	---	Y	---	---	---	---	---	Y	---	Y
P25325~Q53H82	P25325	Q53H82	MPST	LACTB2	Y	Y	MitoCarta v2.0|GeneCards: 5|PMID: 23371551	MitoCarta v2.0|GO|GeneCards: 5	---	---	1.57626	---	1.75358	---	1.66492	---	---	---	---	---	---	Y	---	Y	---	---	---	Y
Q8NBX0~Q9UHQ9	Q8NBX0	Q9UHQ9	SCCPDH	CYB5R1	Y	Y	MitoCarta v2.0|GO|GeneCards: 5	GO|GeneCards: 5	---	---	---	1.62881	---	1.69982	1.66431	---	---	---	---	---	---	---	---	---	---	---	---	---
P13073~Q86SX6	P13073	Q86SX6	COX4I1	GLRX5	Y	Y	MitoCarta v2.0|GO|GeneCards: 5|PMID: 23371551	MitoCarta v2.0|GO|GeneCards: 5|PMID: 23371551	---	---	---	---	1.66421	---	1.66421	---	---	---	---	---	---	Y	---	---	---	---	---	Y
P16615~P21953	P16615	P21953	ATP2A2	BCKDHB	Y	Y	GeneCards: 2	MitoCarta v2.0|GO|GeneCards: 5|PMID: 23371551	---	---	---	---	---	1.66412	1.66412	---	---	---	---	---	---	---	Y	---	---	---	---	---
O95571~P07954	O95571	P07954	ETHE1	FH	Y	Y	MitoCarta v2.0|GO|GeneCards: 5|PMID: 23371551	MitoCarta v2.0|GO|GeneCards: 5|PMID: 23371551	---	---	---	---	---	1.66394	1.66394	---	---	---	---	---	---	---	Y	---	---	---	---	Y
P30086~P53701	P30086	P53701	PEBP1	HCCS	Y	Y	PMID: 23371551	MitoCarta v2.0|GO|GeneCards: 5|PMID: 25002142	PMID: 23371551	---	1.59125	---	1.73635	---	1.6638	---	---	---	---	---	---	---	---	---	---	---	Y	---
P25325~Q9UBQ7	P25325	Q9UBQ7	MPST	GRHPR	Y	Y	MitoCarta v2.0|GeneCards: 5|PMID: 23371551	MitoCarta v2.0|GeneCards: 3|PMID: 23371551	---	---	1.55025	---	1.86721	1.57359	1.66368	---	---	---	---	---	---	---	Y	---	---	---	Y	Y
O95881~Q9NYJ1	O95881	Q9NYJ1	TXNDC12	COA4	Y	Y	MitoCarta v2.0|PMID: 25002142	MitoCarta v2.0|GeneCards: 4	---	---	1.55053	---	1.77618	---	1.66336	---	---	---	---	---	---	Y	---	---	---	---	---	---
P08574~P28331	P08574	P28331	CYC1	NDUFS1	Y	Y	MitoCarta v2.0|GO|GeneCards: 5|PMID: 25002142;23371551	MitoCarta v2.0|GO|GeneCards: 5|PMID: 23371551	---	---	---	1.54806	---	1.77851	1.66329	---	---	---	---	---	---	---	Y	Y	Y	Y	Y	Y
P20674~P28838	P20674	P28838	COX5A	LAP3	Y	Y	MitoCarta v2.0|GO|GeneCards: 5|PMID: 23371551	MitoCarta v2.0|GeneCards: 4|PMID: 23371551	---	---	1.66311	---	---	---	1.66311	---	---	---	---	---	---	---	---	---	---	---	---	Y
P13804~Q9BX68	P13804	Q9BX68	ETFA	HINT2	Y	Y	MitoCarta v2.0|GO|GeneCards: 5|PMID: 23371551	MitoCarta v2.0|GO|GeneCards: 5|PMID: 23371551	---	---	---	1.43645	---	1.88967	1.66306	---	---	---	---	---	---	---	---	---	---	---	---	Y
P05141~P12235	P05141	P12235	SLC25A5	SLC25A4	Y	Y	MitoCarta v2.0|GO|GeneCards: 5|PMID: 23371551	MitoCarta v2.0|GO|GeneCards: 5|PMID: 23371551	---	PMID: 23371551	---	1.66239	---	---	1.66239	26344197;29222160	---	Y	Y	---	Y	---	Y	---	Y	---	Y	Y
P30084~P30519	P30084	P30519	ECHS1	HMOX2	Y	Y	MitoCarta v2.0|GO|GeneCards: 5|PMID: 23371551	GeneCards: 2	---	---	---	---	1.66237	---	1.66237	---	---	---	---	---	---	---	Y	---	---	---	Y	---
P05362~P51149	P05362	P51149	ICAM1	RAB7A	Y	Y	GeneCards: 2	GeneCards: 2	---	---	1.57394	1.75072	---	---	1.66233	---	---	---	---	---	---	Y	---	---	---	---	---	---
P21281~P49821	P21281	P49821	ATP6V1B2	NDUFV1	Y	Y	GeneCards: 3	MitoCarta v2.0|GO|GeneCards: 5|PMID: 23371551	---	---	---	1.66528	---	1.65863	1.66196	---	---	---	---	---	---	---	---	---	---	---	---	---
Q8NBX0~Q9H9B4	Q8NBX0	Q9H9B4	SCCPDH	SFXN1	Y	Y	MitoCarta v2.0|GO|GeneCards: 5	MitoCarta v2.0|GO|GeneCards: 5	---	---	---	1.60711	---	1.71669	1.6619	---	---	---	---	---	---	---	Y	---	---	---	---	---
Q10713~Q53H82	Q10713	Q53H82	PMPCA	LACTB2	Y	Y	MitoCarta v2.0|GO|GeneCards: 5|PMID: 23371551	MitoCarta v2.0|GO|GeneCards: 5	---	---	1.55852	---	1.76514	---	1.66183	---	---	---	---	---	---	---	---	---	---	---	---	Y
P83111~Q14257	P83111	Q14257	LACTB	RCN2	Y	Y	MitoCarta v2.0|GO|GeneCards: 5|PMID: 23371551	MitoCarta v2.0	---	---	---	1.61656	---	1.70684	1.6617	---	---	---	---	---	---	---	---	---	---	---	---	---
P23528~Q96AB3	P23528	Q96AB3	CFL1	ISOC2	Y	Y	GeneCards: 3	MitoCarta v2.0|GeneCards: 2|PMID: 23371551	---	---	---	---	---	1.66157	1.66157	---	---	---	---	---	---	---	---	---	---	---	---	---
P02649~P13674	P02649	P13674	APOE	P4HA1	Y	Y	GeneCards: 2	GO|GeneCards: 5	---	---	---	1.59483	---	1.72803	1.66143	---	---	---	---	---	---	---	Y	---	---	---	---	---
O00116~P55084	O00116	P55084	AGPS	HADHB	Y	Y	GO|GeneCards: 5	MitoCarta v2.0|GO|GeneCards: 5|PMID: 23371551	---	GOCC	---	1.61636	---	1.70644	1.6614	---	---	---	---	---	---	---	---	---	---	---	---	---
Q6P4F2~Q96CM8	Q6P4F2	Q96CM8	FDX2	ACSF2	Y	Y	MitoCarta v2.0|GeneCards: 5|PMID: 23371551	MitoCarta v2.0|GeneCards: 5|PMID: 23371551	---	---	---	---	1.66131	---	1.66131	---	---	---	---	---	---	Y	Y	---	---	---	---	Y
P00167~Q53GQ0	P00167	Q53GQ0	CYB5A	HSD17B12	Y	---	MitoCarta v2.0|GeneCards: 5|PMID: 23371551	---	PMID: 23371551	---	---	---	---	1.66129	1.66129	---	---	---	---	---	---	---	---	---	---	---	---	---
P48728~Q8TCS8	P48728	Q8TCS8	AMT	PNPT1	Y	Y	MitoCarta v2.0|GO|GeneCards: 5|PMID: 23371551	MitoCarta v2.0|GO|GeneCards: 5|PMID: 23371551	---	---	---	---	1.66125	---	1.66125	---	---	---	---	---	---	---	---	---	---	---	---	Y
P11021~P38646	P11021	P38646	HSPA5	HSPA9	Y	Y	GeneCards: 4	MitoCarta v2.0|GO|GeneCards: 5|PMID: 23371551	---	---	---	1.66119	---	---	1.66119	---	---	---	---	Y	---	---	---	---	Y	---	Y	---
O96000~P35232	O96000	P35232	NDUFB10	PHB	Y	Y	MitoCarta v2.0|GO|GeneCards: 5|PMID: 23371551	MitoCarta v2.0|GO|GeneCards: 5	---	---	---	1.58676	---	1.73559	1.66118	---	---	---	---	---	---	---	Y	---	---	---	---	Y
P13639~P21281	P13639	P21281	EEF2	ATP6V1B2	Y	Y	GeneCards: 2	GeneCards: 3	---	---	---	---	---	1.66117	1.66117	---	---	---	---	---	---	Y	Y	---	Y	---	---	---
P48735~Q16762	P48735	Q16762	IDH2	TST	Y	Y	MitoCarta v2.0|GO|GeneCards: 5|PMID: 23371551	MitoCarta v2.0|GO|GeneCards: 5|PMID: 23371551	---	---	---	1.56739	---	1.75492	1.66115	---	---	---	---	---	---	---	Y	---	---	---	Y	Y
P02794~Q12797	P02794	Q12797	FTH1	ASPH	Y	Y	MitoCarta v2.0	GeneCards: 2	---	---	---	---	1.66112	---	1.66112	---	---	---	---	---	---	---	---	---	---	---	---	---
P16435~Q14257	P16435	Q14257	POR	RCN2	Y	Y	GeneCards: 3	MitoCarta v2.0	---	---	---	1.6278	---	1.69436	1.66108	---	---	---	---	---	---	Y	Y	---	---	---	---	---
Q9H0U3~Q9Y277	Q9H0U3	Q9Y277	MAGT1	VDAC3	---	Y	---	MitoCarta v2.0|GO|GeneCards: 5|PMID: 23371551	---	GOCC;PMID: 23371551	---	---	---	1.66092	1.66092	26344197	---	---	---	---	Y	---	---	---	---	---	---	---
P02649~P25705	P02649	P25705	APOE	ATP5A1	Y	Y	GeneCards: 2	MitoCarta v2.0|GO|PMID: 23371551	---	---	---	1.6608	---	---	1.6608	---	---	---	---	---	---	---	---	---	---	---	---	---
P07919~Q96AG4	P07919	Q96AG4	UQCRH	LRRC59	Y	Y	MitoCarta v2.0|GO|GeneCards: 5|PMID: 25002142;23371551	GO|GeneCards: 5|PMID: 23371551	---	---	---	---	---	1.6607	1.6607	---	---	---	---	---	---	---	Y	---	---	---	---	---
O00217~P22695	O00217	P22695	NDUFS8	UQCRC2	Y	Y	MitoCarta v2.0|GO|GeneCards: 5|PMID: 23371551	MitoCarta v2.0|GO|GeneCards: 5|PMID: 23371551	---	---	---	---	---	1.66035	1.66035	26344197	---	---	---	---	Y	---	Y	Y	Y	Y	---	Y
P22695~P55072	P22695	P55072	UQCRC2	VCP	Y	Y	MitoCarta v2.0|GO|GeneCards: 5|PMID: 23371551	GeneCards: 2	---	---	---	1.59367	---	1.72692	1.6603	---	---	---	---	---	---	---	Y	---	---	---	---	---
P07919~Q15006	P07919	Q15006	UQCRH	EMC2	Y	Y	MitoCarta v2.0|GO|GeneCards: 5|PMID: 25002142;23371551	MitoCarta v2.0|GeneCards: 2	---	---	---	---	---	1.66024	1.66024	---	---	---	---	---	---	---	Y	---	---	---	---	---
P19367~Q13423	P19367	Q13423	HK1	NNT	Y	Y	MitoCarta v2.0|GO|GeneCards: 5|PMID: 23371551	MitoCarta v2.0|GO|GeneCards: 5|PMID: 23371551	GOCC;PMID: 23371551	---	---	---	---	1.66018	1.66018	---	---	---	---	---	---	---	---	Y	---	---	---	---
P30086~Q9Y3D2	P30086	Q9Y3D2	PEBP1	MSRB2	Y	Y	PMID: 23371551	MitoCarta v2.0|GeneCards: 4|PMID: 23371551	PMID: 23371551	---	1.55661	---	1.76364	---	1.66013	---	---	---	---	---	---	---	---	---	---	---	---	---
P08559~P16435	P08559	P16435	PDHA1	POR	Y	Y	MitoCarta v2.0|GO|GeneCards: 5|PMID: 23371551	GeneCards: 3	---	---	---	1.62513	---	1.69475	1.65994	---	---	---	---	---	---	---	Y	---	---	---	---	---
P38646~Q99623	P38646	Q99623	HSPA9	PHB2	Y	Y	MitoCarta v2.0|GO|GeneCards: 5|PMID: 23371551	MitoCarta v2.0|GO|GeneCards: 5	---	---	---	1.65984	---	---	1.65984	---	---	---	---	Y	---	---	---	---	---	Y	---	---
P62820~Q8NBX0	P62820	Q8NBX0	RAB1A	SCCPDH	Y	Y	GeneCards: 2	MitoCarta v2.0|GO|GeneCards: 5	---	---	---	1.65367	---	1.66571	1.65969	---	---	---	---	---	---	---	Y	---	---	---	---	---
P22695~P28331	P22695	P28331	UQCRC2	NDUFS1	Y	Y	MitoCarta v2.0|GO|GeneCards: 5|PMID: 23371551	MitoCarta v2.0|GO|GeneCards: 5|PMID: 23371551	---	---	---	1.53994	---	1.77933	1.65963	26344197	---	---	---	Y	Y	---	Y	Y	Y	Y	Y	Y
P09211~Q53H82	P09211	Q53H82	GSTP1	LACTB2	Y	Y	GO|GeneCards: 5	MitoCarta v2.0|GO|GeneCards: 5	---	---	1.63443	---	1.68473	---	1.65958	---	---	---	---	---	---	---	---	---	---	---	---	---
O43402~Q13423	O43402	Q13423	EMC8	NNT	Y	Y	GeneCards: 5	MitoCarta v2.0|GO|GeneCards: 5|PMID: 23371551	---	---	---	---	---	1.65957	1.65957	---	---	---	---	---	---	---	Y	---	---	---	---	---
O43772~P10620	O43772	P10620	SLC25A20	MGST1	Y	Y	MitoCarta v2.0|GO|GeneCards: 5	MitoCarta v2.0|GO|GeneCards: 5|PMID: 23371551	---	GOCC;PMID: 23371551	---	1.74135	---	1.57723	1.65929	---	---	---	---	---	---	---	---	---	---	---	Y	---
Q12797~Q14257	Q12797	Q14257	ASPH	RCN2	Y	Y	GeneCards: 2	MitoCarta v2.0	---	---	---	1.59498	---	1.72359	1.65929	---	---	---	---	---	---	---	Y	---	---	---	---	---
O14773~P13674	O14773	P13674	TPP1	P4HA1	Y	Y	GeneCards: 3	GO|GeneCards: 5	---	---	---	1.60993	---	1.70855	1.65924	---	---	---	---	---	---	---	---	---	---	---	---	---
P40939~Q9H9B4	P40939	Q9H9B4	HADHA	SFXN1	Y	Y	MitoCarta v2.0|GO|GeneCards: 5|PMID: 23371551	MitoCarta v2.0|GO|GeneCards: 5	---	---	---	1.6372	---	1.68122	1.65921	---	---	---	---	---	---	---	---	---	---	---	---	---
P55072~Q9UH62	P55072	Q9UH62	VCP	ARMCX3	Y	Y	GeneCards: 2	GeneCards: 3	---	GOCC	---	1.63289	---	1.68543	1.65916	---	---	---	---	---	---	---	---	---	---	---	---	---
P55084~Q9H9B4	P55084	Q9H9B4	HADHB	SFXN1	Y	Y	MitoCarta v2.0|GO|GeneCards: 5|PMID: 23371551	MitoCarta v2.0|GO|GeneCards: 5	GOCC	---	---	1.60841	---	1.70984	1.65913	---	---	---	---	---	---	---	---	---	---	---	Y	Y
Q96AG4~Q9ULV4	Q96AG4	Q9ULV4	LRRC59	CORO1C	Y	Y	GO|GeneCards: 5|PMID: 23371551	GeneCards: 2	---	---	---	1.65609	---	1.66188	1.65898	---	---	---	---	---	---	---	---	Y	---	---	---	---
Q99623~Q9BPW8	Q99623	Q9BPW8	PHB2	NIPSNAP1	Y	Y	MitoCarta v2.0|GO|GeneCards: 5	MitoCarta v2.0|GeneCards: 5|PMID: 23371551	---	---	---	1.51581	---	1.80206	1.65894	---	---	---	---	---	---	---	Y	Y	---	---	---	---
P05067~P27824	P05067	P27824	APP	CANX	Y	Y	GeneCards: 2	GeneCards: 2	---	---	---	1.64445	---	1.67342	1.65893	---	---	---	---	---	---	---	---	---	---	---	Y	---
P08574~P21281	P08574	P21281	CYC1	ATP6V1B2	Y	Y	MitoCarta v2.0|GO|GeneCards: 5|PMID: 25002142;23371551	GeneCards: 3	---	---	---	1.59285	---	1.72489	1.65887	---	---	---	---	---	---	---	---	---	Y	---	Y	---
P15559~P27144	P15559	P27144	NQO1	AK4	Y	Y	GeneCards: 3	MitoCarta v2.0|GO|GeneCards: 5|PMID: 23371551	---	---	---	---	1.65879	---	1.65879	---	---	---	---	---	---	---	---	---	---	---	---	---
P14618~P48735	P14618	P48735	PKM	IDH2	Y	Y	GO|GeneCards: 5	MitoCarta v2.0|GO|GeneCards: 5|PMID: 23371551	---	---	1.52175	1.7802	1.47029	1.86237	1.65865	---	---	---	---	Y	---	Y	Y	---	---	Y	---	---
P07954~Q96I99	P07954	Q96I99	FH	SUCLG2	Y	Y	MitoCarta v2.0|GO|GeneCards: 5|PMID: 23371551	MitoCarta v2.0|GO|GeneCards: 5|PMID: 23371551	---	---	---	---	---	1.65847	1.65847	---	---	---	---	---	---	---	---	---	---	Y	Y	Y
P31930~Q16795	P31930	Q16795	UQCRC1	NDUFA9	Y	Y	MitoCarta v2.0|GO|GeneCards: 5|PMID: 23371551	MitoCarta v2.0|GO|GeneCards: 5|PMID: 23371551	---	---	---	---	---	1.6584	1.6584	---	---	---	---	---	---	---	Y	Y	Y	Y	Y	Y
O00116~Q8NBX0	O00116	Q8NBX0	AGPS	SCCPDH	Y	Y	GO|GeneCards: 5	MitoCarta v2.0|GO|GeneCards: 5	---	---	---	1.61322	---	1.7035	1.65836	---	---	---	---	---	---	---	---	---	---	---	---	---
O95167~P00387	O95167	P00387	NDUFA3	CYB5R3	Y	Y	MitoCarta v2.0|GO|GeneCards: 5	MitoCarta v2.0|GO|GeneCards: 5|PMID: 23371551	---	GOCC;PMID: 23371551	---	---	---	1.65825	1.65825	---	---	---	---	---	---	---	Y	---	---	---	---	---
O75489~P38606	O75489	P38606	NDUFS3	ATP6V1A	Y	Y	MitoCarta v2.0|GO|GeneCards: 5|PMID: 23371551	GeneCards: 2	---	---	---	1.63731	---	1.67913	1.65822	---	---	---	---	---	---	---	Y	Y	---	---	---	---
P04181~P31946	P04181	P31946	OAT	YWHAB	Y	Y	MitoCarta v2.0|GO|GeneCards: 5|PMID: 23371551	GeneCards: 3	---	---	---	---	1.65815	---	1.65815	---	---	---	---	---	---	Y	Y	---	---	---	---	---
P13674~P38606	P13674	P38606	P4HA1	ATP6V1A	Y	Y	GO|GeneCards: 5	GeneCards: 2	---	---	---	1.64465	---	1.67128	1.65797	---	---	---	---	---	---	---	Y	---	---	---	Y	---
P12814~P45880	P12814	P45880	ACTN1	VDAC2	---	Y	---	MitoCarta v2.0|GO|GeneCards: 5|PMID: 23371551	---	GOCC;PMID: 23371551	---	---	1.6577	---	1.6577	---	---	---	---	---	---	---	Y	---	---	---	---	---
P19367~Q6DD88	P19367	Q6DD88	HK1	ATL3	Y	---	MitoCarta v2.0|GO|GeneCards: 5|PMID: 23371551	---	GOCC;PMID: 23371551	---	---	---	---	1.65761	1.65761	---	---	---	---	---	---	---	---	---	---	---	Y	---
O75947~P51572	O75947	P51572	ATP5H	BCAP31	Y	Y	MitoCarta v2.0|GO|GeneCards: 5|PMID: 23371551	GO|GeneCards: 3	---	---	---	1.58534	---	1.72982	1.65758	---	---	---	---	---	---	---	---	---	---	---	---	---
P06576~Q02218	P06576	Q02218	ATP5B	OGDH	Y	Y	MitoCarta v2.0|GO|PMID: 23371551	MitoCarta v2.0|GO|GeneCards: 5|PMID: 23371551	---	---	---	1.72238	---	1.59252	1.65745	---	---	---	---	---	---	---	Y	Y	---	Y	Y	Y
P30084~P53597	P30084	P53597	ECHS1	SUCLG1	Y	Y	MitoCarta v2.0|GO|GeneCards: 5|PMID: 23371551	MitoCarta v2.0|GO|GeneCards: 5|PMID: 23371551	---	---	---	---	---	1.65735	1.65735	---	---	---	---	---	---	---	---	---	---	---	Y	Y
Q16774~Q8IXL7	Q16774	Q8IXL7	GUK1	MSRB3	Y	Y	MitoCarta v2.0|GeneCards: 3	MitoCarta v2.0|GO|GeneCards: 5	---	---	1.5589	---	1.75455	---	1.65673	---	---	---	---	---	---	Y	---	Y	---	---	---	---
P11021~P55084	P11021	P55084	HSPA5	HADHB	Y	Y	GeneCards: 4	MitoCarta v2.0|GO|GeneCards: 5|PMID: 23371551	---	GOCC	---	1.65672	---	---	1.65672	---	---	---	---	---	---	---	Y	---	---	---	---	---
O00217~P28331	O00217	P28331	NDUFS8	NDUFS1	Y	Y	MitoCarta v2.0|GO|GeneCards: 5|PMID: 23371551	MitoCarta v2.0|GO|GeneCards: 5|PMID: 23371551	---	---	---	---	---	1.65647	1.65647	22939629	---	---	---	Y	---	---	Y	Y	Y	Y	Y	Y
Q86TX2~Q99497	Q86TX2	Q99497	ACOT1	PARK7	Y	Y	GeneCards: 2	MitoCarta v2.0|GO|GeneCards: 5	---	---	---	1.65626	---	---	1.65626	---	---	---	---	---	---	---	---	---	---	---	---	---
P30044~Q9UIJ7	P30044	Q9UIJ7	PRDX5	AK3	Y	Y	MitoCarta v2.0|GO|GeneCards: 5|PMID: 23371551	MitoCarta v2.0|GO|GeneCards: 5|PMID: 23371551	---	---	1.61532	1.74706	1.46157	1.80065	1.65615	---	---	---	---	---	---	Y	Y	Y	---	---	---	Y
P35232~Q8NBX0	P35232	Q8NBX0	PHB	SCCPDH	Y	Y	MitoCarta v2.0|GO|GeneCards: 5	MitoCarta v2.0|GO|GeneCards: 5	---	---	---	1.64928	---	1.66285	1.65606	---	---	---	---	---	---	---	Y	Y	---	---	Y	---
Q08257~Q86SX6	Q08257	Q86SX6	CRYZ	GLRX5	Y	Y	MitoCarta v2.0|GeneCards: 2|PMID: 23371551	MitoCarta v2.0|GO|GeneCards: 5|PMID: 23371551	---	---	---	---	1.65595	---	1.65595	---	---	---	---	---	---	---	---	---	---	---	---	Y
P30042~Q9BX68	P30042	Q9BX68	C21orf33	HINT2	Y	Y	MitoCarta v2.0|GeneCards: 5|PMID: 23371551	MitoCarta v2.0|GO|GeneCards: 5|PMID: 23371551	---	---	1.60813	---	1.70347	---	1.6558	---	---	---	---	---	---	---	Y	Y	---	---	Y	Y
P25705~Q6NUK1	P25705	Q6NUK1	ATP5A1	SLC25A24	Y	Y	MitoCarta v2.0|GO|PMID: 23371551	MitoCarta v2.0|GO|GeneCards: 5	---	---	---	1.65564	---	---	1.65564	---	---	---	---	---	---	---	---	---	---	---	---	Y
O43772~Q8NBX0	O43772	Q8NBX0	SLC25A20	SCCPDH	Y	Y	MitoCarta v2.0|GO|GeneCards: 5	MitoCarta v2.0|GO|GeneCards: 5	---	---	---	1.6567	---	1.65448	1.65559	---	---	---	---	---	---	---	---	---	---	---	---	---
P06576~P40939	P06576	P40939	ATP5B	HADHA	Y	Y	MitoCarta v2.0|GO|PMID: 23371551	MitoCarta v2.0|GO|GeneCards: 5|PMID: 23371551	---	---	---	1.67503	---	1.63608	1.65555	29222160	---	---	Y	---	Y	---	---	Y	---	---	Y	Y
Q96GK7~Q9UMX5	Q96GK7	Q9UMX5	FAHD2A	NENF	Y	Y	MitoCarta v2.0|GeneCards: 3|PMID: 23371551	GeneCards: 2	---	---	---	---	1.65544	---	1.65544	---	---	---	---	---	---	---	---	---	---	---	---	---
O43402~P16435	O43402	P16435	EMC8	POR	Y	Y	GeneCards: 5	GeneCards: 3	---	---	---	---	---	1.65542	1.65542	---	---	---	---	---	---	---	Y	---	---	---	---	---
P51149~P62491	P51149	P62491	RAB7A	RAB11A	Y	Y	GeneCards: 2	GeneCards: 2	---	---	1.57344	1.73691	---	---	1.65517	22939629;26344197	---	---	---	---	Y	Y	Y	---	Y	Y	Y	---
P23528~Q86TX2	P23528	Q86TX2	CFL1	ACOT1	Y	Y	GeneCards: 3	GeneCards: 2	---	---	---	1.65498	---	---	1.65498	---	---	---	---	---	---	---	---	---	---	---	---	---
P13639~P22695	P13639	P22695	EEF2	UQCRC2	Y	Y	GeneCards: 2	MitoCarta v2.0|GO|GeneCards: 5|PMID: 23371551	---	---	---	---	---	1.65482	1.65482	---	---	---	---	---	---	---	Y	---	---	---	---	---
P30085~Q9BX68	P30085	Q9BX68	CMPK1	HINT2	Y	Y	GeneCards: 2	MitoCarta v2.0|GO|GeneCards: 5|PMID: 23371551	---	---	1.48644	---	1.82251	---	1.65447	---	---	---	---	---	---	Y	---	Y	---	---	---	---
O75251~P38606	O75251	P38606	NDUFS7	ATP6V1A	Y	Y	MitoCarta v2.0|GO|GeneCards: 5|PMID: 23371551	GeneCards: 2	---	---	---	---	---	1.65419	1.65419	---	---	---	---	---	---	---	Y	---	---	---	---	---
O95292~P27105	O95292	P27105	VAPB	STOM	Y	Y	GeneCards: 2	MitoCarta v2.0|GO|GeneCards: 5	---	---	---	---	---	1.65411	1.65411	---	---	---	---	---	---	---	---	---	---	---	---	---
P78417~Q9BX68	P78417	Q9BX68	GSTO1	HINT2	Y	Y	MitoCarta v2.0	MitoCarta v2.0|GO|GeneCards: 5|PMID: 23371551	---	---	---	---	---	1.65367	1.65367	---	---	---	---	---	---	---	---	---	---	---	---	---
P00441~Q96I99	P00441	Q96I99	SOD1	SUCLG2	Y	Y	MitoCarta v2.0|GO|GeneCards: 5|PMID: 23371551	MitoCarta v2.0|GO|GeneCards: 5|PMID: 23371551	---	---	---	---	1.65364	---	1.65364	---	---	---	---	---	---	Y	---	---	---	---	---	Y
P51149~P62820	P51149	P62820	RAB7A	RAB1A	Y	Y	GeneCards: 2	GeneCards: 2	---	---	1.53222	1.61285	1.81553	1.65334	1.65348	22939629;26344197	---	---	---	Y	Y	Y	Y	---	Y	Y	Y	---
P11021~P51572	P11021	P51572	HSPA5	BCAP31	Y	Y	GeneCards: 4	GO|GeneCards: 3	---	---	---	1.65311	---	---	1.65311	---	---	---	---	---	---	---	---	---	---	---	---	---
P06576~P30519	P06576	P30519	ATP5B	HMOX2	Y	Y	MitoCarta v2.0|GO|PMID: 23371551	GeneCards: 2	---	---	---	1.61939	---	1.68667	1.65303	---	---	---	---	---	Y	---	Y	---	---	---	Y	---
P49257~Q9UH62	P49257	Q9UH62	LMAN1	ARMCX3	---	Y	---	GeneCards: 3	---	GOCC	---	1.63778	---	1.66825	1.65301	---	---	---	---	---	---	---	---	---	---	---	---	---
P23786~Q13637	P23786	Q13637	CPT2	RAB32	Y	Y	MitoCarta v2.0|GO|GeneCards: 5|PMID: 23371551	MitoCarta v2.0|GO|GeneCards: 5	---	GOCC	---	---	1.653	---	1.653	---	---	---	---	---	---	---	---	---	---	---	---	---
P07954~P49189	P07954	P49189	FH	ALDH9A1	Y	Y	MitoCarta v2.0|GO|GeneCards: 5|PMID: 23371551	MitoCarta v2.0|GeneCards: 4|PMID: 23371551	---	---	---	---	1.65299	---	1.65299	---	---	---	---	---	---	---	---	---	---	---	Y	Y
P02649~P35232	P02649	P35232	APOE	PHB	Y	Y	GeneCards: 2	MitoCarta v2.0|GO|GeneCards: 5	---	---	---	1.65478	---	1.65115	1.65296	---	---	---	---	Y	---	---	Y	---	---	---	---	---
P13987~Q9Y277	P13987	Q9Y277	CD59	VDAC3	---	Y	---	MitoCarta v2.0|GO|GeneCards: 5|PMID: 23371551	---	GOCC;PMID: 23371551	---	---	---	1.65295	1.65295	---	---	---	---	---	---	---	---	---	---	---	---	---
P22695~P36776	P22695	P36776	UQCRC2	LONP1	Y	Y	MitoCarta v2.0|GO|GeneCards: 5|PMID: 23371551	MitoCarta v2.0|GO|GeneCards: 5|PMID: 23371551	---	---	---	1.6376	---	1.6683	1.65295	---	---	---	---	---	---	---	---	---	---	---	---	Y
P62937~Q9HA77	P62937	Q9HA77	PPIA	CARS2	Y	Y	GeneCards: 2	MitoCarta v2.0|GeneCards: 5|PMID: 23371551	---	---	1.61233	---	1.69315	---	1.65274	---	---	---	---	---	---	---	---	---	---	---	---	---
P30038~Q16595	P30038	Q16595	ALDH4A1	FXN	Y	Y	MitoCarta v2.0|GeneCards: 5|PMID: 23371551	MitoCarta v2.0|GO|GeneCards: 5|PMID: 23371551	---	---	---	---	1.6527	---	1.6527	---	---	---	---	---	---	---	---	---	---	---	---	Y
P28838~P30042	P28838	P30042	LAP3	C21orf33	Y	Y	MitoCarta v2.0|GeneCards: 4|PMID: 23371551	MitoCarta v2.0|GeneCards: 5|PMID: 23371551	---	---	1.57773	---	1.72739	---	1.65256	---	---	---	---	---	---	---	---	---	---	---	Y	Y
P35232~Q9Y2R0	P35232	Q9Y2R0	PHB	COA3	Y	Y	MitoCarta v2.0|GO|GeneCards: 5	MitoCarta v2.0|GO|GeneCards: 5|PMID: 25002142;23371551	---	---	---	---	---	1.65252	1.65252	---	---	---	---	---	---	---	---	Y	---	---	---	Y
P27824~P36776	P27824	P36776	CANX	LONP1	Y	Y	GeneCards: 2	MitoCarta v2.0|GO|GeneCards: 5|PMID: 23371551	---	---	---	1.72601	---	1.57896	1.65248	---	---	---	---	---	---	---	---	---	---	---	---	---
O75396~P55084	O75396	P55084	SEC22B	HADHB	---	Y	---	MitoCarta v2.0|GO|GeneCards: 5|PMID: 23371551	---	GOCC	---	1.62883	---	1.67483	1.65183	---	---	---	---	---	---	---	---	---	---	---	Y	---
P02649~Q13423	P02649	Q13423	APOE	NNT	Y	Y	GeneCards: 2	MitoCarta v2.0|GO|GeneCards: 5|PMID: 23371551	---	---	---	1.57348	---	1.73017	1.65183	---	---	---	---	---	---	---	Y	---	---	---	---	---
O00116~P08559	O00116	P08559	AGPS	PDHA1	Y	Y	GO|GeneCards: 5	MitoCarta v2.0|GO|GeneCards: 5|PMID: 23371551	---	---	---	1.56637	---	1.73725	1.65181	Lenti_CellSys	---	---	---	---	---	---	---	---	---	---	---	---
P05362~P60709	P05362	P60709	ICAM1	ACTB	Y	Y	GeneCards: 2	GeneCards: 2	---	---	---	1.65168	---	---	1.65168	---	23463506	---	---	---	Y	---	---	---	---	---	Y	---
O75489~P16615	O75489	P16615	NDUFS3	ATP2A2	Y	Y	MitoCarta v2.0|GO|GeneCards: 5|PMID: 23371551	GeneCards: 2	---	---	---	---	---	1.65167	1.65167	---	---	---	---	---	---	---	Y	---	---	---	---	---
Q9BVC6~Q9Y277	Q9BVC6	Q9Y277	TMEM109	VDAC3	---	Y	---	MitoCarta v2.0|GO|GeneCards: 5|PMID: 23371551	---	GOCC;PMID: 23371551	---	1.56797	---	1.73523	1.6516	---	---	---	---	---	---	---	---	---	---	---	---	---
O95831~P55809	O95831	P55809	AIFM1	OXCT1	Y	Y	MitoCarta v2.0|GO|GeneCards: 5	MitoCarta v2.0|GO|GeneCards: 5|PMID: 23371551	---	---	---	---	---	1.65139	1.65139	---	---	---	---	---	---	---	---	---	---	---	---	---
Q15006~Q9ULV4	Q15006	Q9ULV4	EMC2	CORO1C	Y	Y	MitoCarta v2.0|GeneCards: 2	GeneCards: 2	---	---	---	1.60985	---	1.69257	1.65121	---	---	---	---	---	---	---	---	---	---	---	Y	---
P05413~P48735	P05413	P48735	FABP3	IDH2	Y	Y	GeneCards: 2	MitoCarta v2.0|GO|GeneCards: 5|PMID: 23371551	---	---	---	1.58473	---	1.71715	1.65094	---	---	---	---	---	---	---	Y	---	---	---	Y	---
O00217~P36543	O00217	P36543	NDUFS8	ATP6V1E1	Y	Y	MitoCarta v2.0|GO|GeneCards: 5|PMID: 23371551	GeneCards: 2	---	---	---	---	---	1.65072	1.65072	26344197	---	---	---	---	Y	---	---	---	---	---	---	---
P34932~Q9BXS5	P34932	Q9BXS5	HSPA4	AP1M1	Y	Y	GO|GeneCards: 3	GeneCards: 2	---	---	---	---	---	1.6507	1.6507	---	---	---	---	---	---	Y	Y	---	---	---	---	---
P19367~Q02809	P19367	Q02809	HK1	PLOD1	Y	---	MitoCarta v2.0|GO|GeneCards: 5|PMID: 23371551	---	GOCC;PMID: 23371551	---	---	---	---	1.65028	1.65028	---	---	---	---	---	---	Y	---	---	---	---	Y	---
P30085~Q9HAV7	P30085	Q9HAV7	CMPK1	GRPEL1	Y	Y	GeneCards: 2	MitoCarta v2.0|GO|GeneCards: 5|PMID: 23371551	---	---	---	---	---	1.65021	1.65021	---	---	---	---	---	---	---	---	---	---	---	---	---
P42765~P52209	P42765	P52209	ACAA2	PGD	Y	Y	MitoCarta v2.0|GO|GeneCards: 5|PMID: 23371551	GeneCards: 3	---	---	---	---	1.65016	---	1.65016	26344197	---	---	---	---	Y	Y	Y	---	---	---	Y	---
P28331~P38606	P28331	P38606	NDUFS1	ATP6V1A	Y	Y	MitoCarta v2.0|GO|GeneCards: 5|PMID: 23371551	GeneCards: 2	---	---	---	1.66107	---	1.63881	1.64994	---	---	---	---	---	---	---	Y	Y	---	---	---	---
O75964~P00387	O75964	P00387	ATP5L	CYB5R3	Y	Y	MitoCarta v2.0|GO|GeneCards: 5|PMID: 23371551	MitoCarta v2.0|GO|GeneCards: 5|PMID: 23371551	---	GOCC;PMID: 23371551	---	1.67973	---	1.61926	1.64949	---	---	---	---	---	---	---	Y	---	---	---	---	---
P02649~P40939	P02649	P40939	APOE	HADHA	Y	Y	GeneCards: 2	MitoCarta v2.0|GO|GeneCards: 5|PMID: 23371551	---	---	---	1.63562	---	1.66322	1.64942	---	---	---	---	---	---	---	---	---	---	---	---	---
P49189~Q9NR28	P49189	Q9NR28	ALDH9A1	DIABLO	Y	Y	MitoCarta v2.0|GeneCards: 4|PMID: 23371551	MitoCarta v2.0|GO|GeneCards: 5|PMID: 23371551	---	---	---	---	1.64888	---	1.64888	---	---	---	---	---	---	Y	---	---	---	---	Y	---
P05413~P35914	P05413	P35914	FABP3	HMGCL	Y	Y	GeneCards: 2	MitoCarta v2.0|GO|GeneCards: 5|PMID: 23371551	---	---	---	1.53114	---	1.76657	1.64886	---	---	---	---	---	---	---	Y	---	---	---	---	---
P00387~P06576	P00387	P06576	CYB5R3	ATP5B	Y	Y	MitoCarta v2.0|GO|GeneCards: 5|PMID: 23371551	MitoCarta v2.0|GO|PMID: 23371551	GOCC;PMID: 23371551	---	---	1.67575	---	1.62184	1.64879	---	---	---	---	---	---	---	Y	---	Y	---	---	---
O43715~P30086	O43715	P30086	TRIAP1	PEBP1	Y	Y	MitoCarta v2.0|GO|GeneCards: 5	PMID: 23371551	---	PMID: 23371551	1.5007	---	1.79658	---	1.64864	---	---	---	---	---	---	---	---	---	---	---	---	---
P11310~P30519	P11310	P30519	ACADM	HMOX2	Y	Y	MitoCarta v2.0|GO|GeneCards: 5|PMID: 23371551	GeneCards: 2	---	---	---	---	1.64807	---	1.64807	---	---	---	---	---	---	---	---	---	---	---	---	---
P10620~Q9UHQ9	P10620	Q9UHQ9	MGST1	CYB5R1	Y	Y	MitoCarta v2.0|GO|GeneCards: 5|PMID: 23371551	GO|GeneCards: 5	GOCC;PMID: 23371551	---	---	1.54136	---	1.75414	1.64775	---	---	---	---	---	---	---	---	---	---	---	---	---
P07858~P09211	P07858	P09211	CTSB	GSTP1	Y	Y	GeneCards: 4	GO|GeneCards: 5	---	---	1.64763	---	---	---	1.64763	---	---	---	---	---	---	---	Y	---	---	---	Y	---
Q08257~Q16595	Q08257	Q16595	CRYZ	FXN	Y	Y	MitoCarta v2.0|GeneCards: 2|PMID: 23371551	MitoCarta v2.0|GO|GeneCards: 5|PMID: 23371551	---	---	1.52837	---	1.76687	---	1.64762	---	---	---	---	---	---	---	Y	---	---	---	---	Y
O43169~Q9H5K3	O43169	Q9H5K3	CYB5B	POMK	Y	---	MitoCarta v2.0|GeneCards: 5|PMID: 23371551	---	GOCC;PMID: 23371551	---	---	---	---	1.64752	1.64752	---	---	---	---	---	---	---	---	---	---	---	---	---
P30048~P55084	P30048	P55084	PRDX3	HADHB	Y	Y	MitoCarta v2.0|GO|GeneCards: 5|PMID: 23371551	MitoCarta v2.0|GO|GeneCards: 5|PMID: 23371551	---	GOCC	---	1.61495	---	1.68003	1.64749	---	---	---	---	---	---	---	Y	---	---	---	Y	Y
P63218~Q8NBX0	P63218	Q8NBX0	GNG5	SCCPDH	Y	Y	MitoCarta v2.0|GeneCards: 3	MitoCarta v2.0|GO|GeneCards: 5	---	---	---	---	---	1.64724	1.64724	---	---	---	---	---	---	---	Y	---	---	---	Y	---
P30153~Q9HAV7	P30153	Q9HAV7	PPP2R1A	GRPEL1	Y	Y	GeneCards: 5	MitoCarta v2.0|GO|GeneCards: 5|PMID: 23371551	---	---	---	---	1.64723	---	1.64723	---	---	---	---	---	---	Y	Y	---	---	---	---	---
P08574~P27824	P08574	P27824	CYC1	CANX	Y	Y	MitoCarta v2.0|GO|GeneCards: 5|PMID: 25002142;23371551	GeneCards: 2	---	---	---	1.55069	---	1.74368	1.64718	26344197	---	---	---	---	Y	---	---	Y	---	---	Y	---
O75251~Q96AG4	O75251	Q96AG4	NDUFS7	LRRC59	Y	Y	MitoCarta v2.0|GO|GeneCards: 5|PMID: 23371551	GO|GeneCards: 5|PMID: 23371551	---	---	---	---	---	1.64677	1.64677	---	---	---	---	---	---	---	Y	---	---	---	---	Y
O75251~P02649	O75251	P02649	NDUFS7	APOE	Y	Y	MitoCarta v2.0|GO|GeneCards: 5|PMID: 23371551	GeneCards: 2	---	---	---	---	---	1.64668	1.64668	---	---	---	---	---	---	---	Y	---	---	---	---	---
Q8NBX0~Q9Y305	Q8NBX0	Q9Y305	SCCPDH	ACOT9	Y	Y	MitoCarta v2.0|GO|GeneCards: 5	MitoCarta v2.0|GeneCards: 5	---	---	---	---	---	1.64667	1.64667	---	---	---	---	---	---	---	---	---	---	---	---	---
P06576~P08559	P06576	P08559	ATP5B	PDHA1	Y	Y	MitoCarta v2.0|GO|PMID: 23371551	MitoCarta v2.0|GO|GeneCards: 5|PMID: 23371551	---	---	---	1.62158	---	1.67173	1.64666	---	---	---	---	Y	---	---	Y	Y	Y	---	Y	Y
P30085~Q9Y2S7	P30085	Q9Y2S7	CMPK1	POLDIP2	Y	Y	GeneCards: 2	MitoCarta v2.0|GO|PMID: 23371551	---	---	---	---	1.64651	---	1.64651	---	---	---	---	---	---	Y	---	---	---	---	---	---
O75947~P15954	O75947	P15954	ATP5H	COX7C	Y	Y	MitoCarta v2.0|GO|GeneCards: 5|PMID: 23371551	MitoCarta v2.0|GO|GeneCards: 5	---	---	---	---	---	1.64619	1.64619	---	---	---	---	---	---	---	---	---	Y	Y	Y	Y
Q86SX6~Q9UBQ7	Q86SX6	Q9UBQ7	GLRX5	GRHPR	Y	Y	MitoCarta v2.0|GO|GeneCards: 5|PMID: 23371551	MitoCarta v2.0|GeneCards: 3|PMID: 23371551	---	---	---	---	1.64618	---	1.64618	---	---	---	---	---	---	---	---	---	---	---	Y	Y
P00167~P51572	P00167	P51572	CYB5A	BCAP31	Y	Y	MitoCarta v2.0|GeneCards: 5|PMID: 23371551	GO|GeneCards: 3	PMID: 23371551	---	---	1.53407	---	1.75812	1.6461	28514442	---	---	---	---	Y	---	Y	---	---	---	---	---
O96008~Q969X5	O96008	Q969X5	TOMM40	ERGIC1	Y	---	MitoCarta v2.0|GO|GeneCards: 5|PMID: 23371551	---	GOCC;PMID: 23371551	---	---	---	---	1.6458	1.6458	---	---	---	---	---	---	---	---	---	---	---	---	---
P09110~P40926	P09110	P40926	ACAA1	MDH2	Y	Y	MitoCarta v2.0|GeneCards: 3	MitoCarta v2.0|GO|GeneCards: 5|PMID: 23371551	---	---	1.65964	1.44437	1.83331	---	1.64578	---	---	---	---	---	---	---	Y	---	---	---	---	---
O95881~Q9UIJ7	O95881	Q9UIJ7	TXNDC12	AK3	Y	Y	MitoCarta v2.0|PMID: 25002142	MitoCarta v2.0|GO|GeneCards: 5|PMID: 23371551	---	---	1.59258	---	1.69888	---	1.64573	---	---	---	---	---	---	Y	Y	Y	---	---	---	---
P12694~Q96AG4	P12694	Q96AG4	BCKDHA	LRRC59	Y	Y	MitoCarta v2.0|GO|GeneCards: 5|PMID: 23371551	GO|GeneCards: 5|PMID: 23371551	---	---	---	1.62575	---	1.66554	1.64565	---	---	---	---	---	---	---	Y	---	---	---	---	Y
P27824~P30519	P27824	P30519	CANX	HMOX2	Y	Y	GeneCards: 2	GeneCards: 2	---	---	---	1.63207	---	1.65831	1.64519	---	---	---	---	---	---	---	---	---	---	---	---	---
P16435~Q15006	P16435	Q15006	POR	EMC2	Y	Y	GeneCards: 3	MitoCarta v2.0|GeneCards: 2	---	---	---	1.61612	---	1.67395	1.64504	---	---	---	---	---	---	---	Y	---	---	---	---	---
O75251~P27824	O75251	P27824	NDUFS7	CANX	Y	Y	MitoCarta v2.0|GO|GeneCards: 5|PMID: 23371551	GeneCards: 2	---	---	---	---	---	1.64503	1.64503	---	---	---	---	---	---	---	---	Y	---	---	---	---
O75368~P54819	O75368	P54819	SH3BGRL	AK2	Y	Y	GeneCards: 3	MitoCarta v2.0|GeneCards: 5|PMID: 23371551	---	---	1.61676	---	1.67296	---	1.64486	---	---	---	---	---	---	Y	Y	---	---	---	---	---
P06576~P27824	P06576	P27824	ATP5B	CANX	Y	Y	MitoCarta v2.0|GO|PMID: 23371551	GeneCards: 2	---	---	---	1.64365	---	1.64588	1.64476	---	---	---	---	---	---	---	Y	---	---	---	Y	---
Q5T1C6~Q99798	Q5T1C6	Q99798	THEM4	ACO2	Y	Y	MitoCarta v2.0|GO|GeneCards: 5|PMID: 23371551	MitoCarta v2.0|GO|GeneCards: 5|PMID: 23371551	---	---	---	---	1.64475	---	1.64475	---	---	---	---	---	---	---	---	---	---	---	---	Y
P07919~P28331	P07919	P28331	UQCRH	NDUFS1	Y	Y	MitoCarta v2.0|GO|GeneCards: 5|PMID: 25002142;23371551	MitoCarta v2.0|GO|GeneCards: 5|PMID: 23371551	---	---	---	---	---	1.64466	1.64466	---	---	---	---	---	---	---	Y	---	Y	Y	Y	Y
P13639~Q96AG4	P13639	Q96AG4	EEF2	LRRC59	Y	Y	GeneCards: 2	GO|GeneCards: 5|PMID: 23371551	---	---	---	---	---	1.64432	1.64432	---	---	---	---	---	---	---	---	---	---	---	---	---
P30048~Q8NBX0	P30048	Q8NBX0	PRDX3	SCCPDH	Y	Y	MitoCarta v2.0|GO|GeneCards: 5|PMID: 23371551	MitoCarta v2.0|GO|GeneCards: 5	---	---	---	1.69835	---	1.58958	1.64396	---	---	---	---	---	---	---	Y	---	---	---	---	---
O75251~Q15006	O75251	Q15006	NDUFS7	EMC2	Y	Y	MitoCarta v2.0|GO|GeneCards: 5|PMID: 23371551	MitoCarta v2.0|GeneCards: 2	---	---	---	---	---	1.64302	1.64302	---	---	---	---	---	---	---	Y	---	---	---	---	---
P40939~Q56VL3	P40939	Q56VL3	HADHA	OCIAD2	Y	Y	MitoCarta v2.0|GO|GeneCards: 5|PMID: 23371551	MitoCarta v2.0|GeneCards: 4	---	---	---	1.64979	---	1.63452	1.64216	---	---	---	---	---	---	---	---	---	---	---	---	---
P21953~Q12797	P21953	Q12797	BCKDHB	ASPH	Y	Y	MitoCarta v2.0|GO|GeneCards: 5|PMID: 23371551	GeneCards: 2	---	---	---	---	---	1.64215	1.64215	---	---	---	---	---	---	---	---	---	---	---	---	---
Q14257~Q9ULV4	Q14257	Q9ULV4	RCN2	CORO1C	Y	Y	MitoCarta v2.0	GeneCards: 2	---	---	---	1.59072	---	1.69323	1.64197	---	---	---	---	---	---	---	---	---	---	---	---	---
P19404~P27824	P19404	P27824	NDUFV2	CANX	Y	Y	MitoCarta v2.0|GO|GeneCards: 5|PMID: 23371551	GeneCards: 2	---	---	---	1.62295	---	1.66051	1.64173	---	---	---	---	---	---	---	Y	---	---	---	---	---
P58546~Q9Y696	P58546	Q9Y696	MTPN	CLIC4	Y	Y	GeneCards: 2	MitoCarta v2.0|GO|GeneCards: 5	---	---	---	---	1.64172	---	1.64172	---	---	---	---	---	---	Y	Y	---	---	---	---	---
O75608~O95881	O75608	O95881	LYPLA1	TXNDC12	Y	Y	MitoCarta v2.0|GeneCards: 3	MitoCarta v2.0|PMID: 25002142	---	---	1.44771	---	1.83514	---	1.64143	---	---	---	---	---	---	---	Y	---	---	---	---	---
P21796~P51149	P21796	P51149	VDAC1	RAB7A	Y	Y	MitoCarta v2.0|GO|GeneCards: 5|PMID: 23371551	GeneCards: 2	GOCC;PMID: 23371551	---	---	1.62455	---	1.65806	1.64131	26496610	---	---	---	Y	Y	---	Y	---	---	---	---	---
O96000~Q9Y6C9	O96000	Q9Y6C9	NDUFB10	MTCH2	Y	Y	MitoCarta v2.0|GO|GeneCards: 5|PMID: 23371551	MitoCarta v2.0|GeneCards: 5	---	---	---	---	---	1.64129	1.64129	---	---	---	---	---	---	---	Y	---	---	---	---	Y
P00387~Q15738	P00387	Q15738	CYB5R3	NSDHL	Y	---	MitoCarta v2.0|GO|GeneCards: 5|PMID: 23371551	---	GOCC;PMID: 23371551	---	---	---	1.64122	---	1.64122	---	---	---	---	---	---	---	---	---	---	Y	---	---
P27824~Q9ULV4	P27824	Q9ULV4	CANX	CORO1C	Y	Y	GeneCards: 2	GeneCards: 2	---	---	---	1.61391	---	1.66847	1.64119	---	---	---	---	---	---	---	---	Y	---	---	---	---
P24534~Q9UH62	P24534	Q9UH62	EEF1B2	ARMCX3	---	Y	---	GeneCards: 3	---	GOCC	---	---	---	1.64103	1.64103	---	---	---	---	---	---	---	---	---	---	---	---	---
O43676~P51572	O43676	P51572	NDUFB3	BCAP31	Y	Y	MitoCarta v2.0|GO|GeneCards: 5|PMID: 23371551	GO|GeneCards: 3	---	---	---	---	---	1.64091	1.64091	---	---	---	---	---	---	---	Y	---	---	---	---	---
O43402~Q12797	O43402	Q12797	EMC8	ASPH	Y	Y	GeneCards: 5	GeneCards: 2	---	---	---	---	---	1.64083	1.64083	---	---	---	---	---	---	---	Y	---	---	---	---	---
P22695~Q12797	P22695	Q12797	UQCRC2	ASPH	Y	Y	MitoCarta v2.0|GO|GeneCards: 5|PMID: 23371551	GeneCards: 2	---	---	---	1.50942	---	1.77184	1.64063	---	---	---	---	---	---	---	Y	---	---	---	---	---
P49821~Q9ULV4	P49821	Q9ULV4	NDUFV1	CORO1C	Y	Y	MitoCarta v2.0|GO|GeneCards: 5|PMID: 23371551	GeneCards: 2	---	---	---	1.58164	---	1.69898	1.64031	---	---	---	---	---	---	---	---	Y	---	---	---	---
P00387~P35232	P00387	P35232	CYB5R3	PHB	Y	Y	MitoCarta v2.0|GO|GeneCards: 5|PMID: 23371551	MitoCarta v2.0|GO|GeneCards: 5	GOCC;PMID: 23371551	---	---	1.64247	---	1.63802	1.64025	---	---	---	---	---	---	---	Y	---	---	---	---	---
P13995~Q9Y2Q5	P13995	Q9Y2Q5	MTHFD2	LAMTOR2	Y	Y	MitoCarta v2.0|GeneCards: 5|PMID: 23371551	GeneCards: 2	---	---	1.61648	---	1.66383	---	1.64016	---	---	---	---	---	---	---	---	---	---	---	---	---
P25325~Q16595	P25325	Q16595	MPST	FXN	Y	Y	MitoCarta v2.0|GeneCards: 5|PMID: 23371551	MitoCarta v2.0|GO|GeneCards: 5|PMID: 23371551	---	---	1.50741	---	1.77225	---	1.63983	---	---	---	---	---	---	Y	Y	---	---	---	---	Y
P51149~Q99623	P51149	Q99623	RAB7A	PHB2	Y	Y	GeneCards: 2	MitoCarta v2.0|GO|GeneCards: 5	---	---	---	1.6302	---	1.64931	1.63975	26496610	---	---	---	Y	Y	---	Y	---	---	---	---	---
P27144~Q8NFV4	P27144	Q8NFV4	AK4	ABHD11	Y	Y	MitoCarta v2.0|GO|GeneCards: 5|PMID: 23371551	MitoCarta v2.0|GeneCards: 5|PMID: 23371551	---	---	---	---	1.63966	---	1.63966	---	---	---	---	---	---	---	Y	---	---	---	---	Y
P27144~Q9H299	P27144	Q9H299	AK4	SH3BGRL3	Y	Y	MitoCarta v2.0|GO|GeneCards: 5|PMID: 23371551	GeneCards: 2	---	---	1.45707	---	1.822	---	1.63954	---	---	---	---	---	---	Y	Y	---	---	---	---	---
P21281~Q14257	P21281	Q14257	ATP6V1B2	RCN2	Y	Y	GeneCards: 3	MitoCarta v2.0	---	---	---	1.56839	---	1.70992	1.63916	---	---	---	---	---	---	---	---	---	---	---	---	---
P42704~Q15165	P42704	Q15165	LRPPRC	PON2	Y	Y	MitoCarta v2.0|GO|GeneCards: 5|PMID: 23371551	GeneCards: 3	---	---	---	---	---	1.63911	1.63911	---	---	---	---	---	---	---	---	---	---	---	---	---
Q8IXL7~Q96BR5	Q8IXL7	Q96BR5	MSRB3	COA7	Y	Y	MitoCarta v2.0|GO|GeneCards: 5	MitoCarta v2.0|GO|GeneCards: 5	---	---	---	---	1.63907	---	1.63907	---	---	---	---	---	---	---	---	---	---	---	---	---
P30519~P42765	P30519	P42765	HMOX2	ACAA2	Y	Y	GeneCards: 2	MitoCarta v2.0|GO|GeneCards: 5|PMID: 23371551	---	---	---	---	1.63876	---	1.63876	---	---	---	---	---	---	---	---	---	---	---	---	---
P04181~Q9UMS0	P04181	Q9UMS0	OAT	NFU1	Y	Y	MitoCarta v2.0|GO|GeneCards: 5|PMID: 23371551	MitoCarta v2.0|GO|GeneCards: 5|PMID: 23371551	---	---	---	---	1.63874	---	1.63874	---	---	---	---	---	---	Y	Y	---	---	---	Y	Y
P05413~P60981	P05413	P60981	FABP3	DSTN	Y	Y	GeneCards: 2	GeneCards: 3	---	---	---	1.56584	---	1.71104	1.63844	---	---	---	---	---	---	---	---	---	---	---	---	---
P13674~Q16795	P13674	Q16795	P4HA1	NDUFA9	Y	Y	GO|GeneCards: 5	MitoCarta v2.0|GO|GeneCards: 5|PMID: 23371551	---	---	---	---	---	1.63836	1.63836	---	---	---	---	---	---	---	Y	---	---	---	---	---
O75947~P00167	O75947	P00167	ATP5H	CYB5A	Y	Y	MitoCarta v2.0|GO|GeneCards: 5|PMID: 23371551	MitoCarta v2.0|GeneCards: 5|PMID: 23371551	---	PMID: 23371551	---	1.4696	---	1.80703	1.63832	---	---	---	---	---	---	---	---	---	---	---	---	---
O00116~P35232	O00116	P35232	AGPS	PHB	Y	Y	GO|GeneCards: 5	MitoCarta v2.0|GO|GeneCards: 5	---	---	---	1.59561	---	1.68099	1.6383	---	---	---	---	---	---	---	---	---	---	---	Y	---
P27824~P83111	P27824	P83111	CANX	LACTB	Y	Y	GeneCards: 2	MitoCarta v2.0|GO|GeneCards: 5|PMID: 23371551	---	---	---	1.60938	---	1.6663	1.63784	---	---	---	---	---	---	---	---	Y	---	---	---	---
P16615~P38606	P16615	P38606	ATP2A2	ATP6V1A	Y	Y	GeneCards: 2	GeneCards: 2	---	---	---	---	---	1.63782	1.63782	---	---	---	---	---	---	---	Y	---	---	---	---	---
O75251~P28331	O75251	P28331	NDUFS7	NDUFS1	Y	Y	MitoCarta v2.0|GO|GeneCards: 5|PMID: 23371551	MitoCarta v2.0|GO|GeneCards: 5|PMID: 23371551	---	---	---	---	---	1.63763	1.63763	22939629	24344204	---	---	---	---	---	Y	Y	Y	Y	Y	Y
P24752~P42765	P24752	P42765	ACAT1	ACAA2	Y	Y	MitoCarta v2.0|GO|GeneCards: 5|PMID: 23371551	MitoCarta v2.0|GO|GeneCards: 5|PMID: 23371551	---	---	---	1.6376	---	---	1.6376	22939629;26344197	---	---	---	---	Y	---	---	---	Y	Y	Y	Y
P00387~Q9NYJ1	P00387	Q9NYJ1	CYB5R3	COA4	Y	Y	MitoCarta v2.0|GO|GeneCards: 5|PMID: 23371551	MitoCarta v2.0|GeneCards: 4	GOCC;PMID: 23371551	---	---	---	1.63738	---	1.63738	---	---	---	---	---	---	Y	---	---	---	---	---	---
P30086~Q9Y2Q5	P30086	Q9Y2Q5	PEBP1	LAMTOR2	Y	Y	PMID: 23371551	GeneCards: 2	PMID: 23371551	---	1.68056	---	1.59416	---	1.63736	---	---	---	---	---	---	---	Y	---	---	---	---	---
P06576~P55084	P06576	P55084	ATP5B	HADHB	Y	Y	MitoCarta v2.0|GO|PMID: 23371551	MitoCarta v2.0|GO|GeneCards: 5|PMID: 23371551	---	GOCC	---	1.71356	---	1.56075	1.63716	---	---	---	Y	---	Y	---	---	Y	---	---	Y	Y
O15173~P10620	O15173	P10620	PGRMC2	MGST1	---	Y	---	MitoCarta v2.0|GO|GeneCards: 5|PMID: 23371551	---	GOCC;PMID: 23371551	---	---	---	1.63697	1.63697	---	---	---	---	---	---	---	---	---	---	---	---	---
O00217~P16615	O00217	P16615	NDUFS8	ATP2A2	Y	Y	MitoCarta v2.0|GO|GeneCards: 5|PMID: 23371551	GeneCards: 2	---	---	---	---	---	1.63682	1.63682	---	---	---	---	---	---	---	Y	---	---	---	---	---
P14618~P17931	P14618	P17931	PKM	LGALS3	Y	Y	GO|GeneCards: 5	GO|GeneCards: 5	---	---	---	1.54798	---	1.72553	1.63676	---	---	---	---	---	---	---	---	---	---	---	Y	---
P51572~Q7KZF4	P51572	Q7KZF4	BCAP31	SND1	Y	Y	GO|GeneCards: 3	MitoCarta v2.0|GeneCards: 3	---	---	---	---	1.63664	---	1.63664	---	---	---	---	---	---	---	---	---	---	---	---	---
Q9H3Z4~Q9NR28	Q9H3Z4	Q9NR28	DNAJC5	DIABLO	Y	Y	GO|GeneCards: 5	MitoCarta v2.0|GO|GeneCards: 5|PMID: 23371551	---	---	---	---	1.63653	---	1.63653	---	---	---	---	---	---	---	---	---	---	---	---	---
Q10589~Q9Y277	Q10589	Q9Y277	BST2	VDAC3	---	Y	---	MitoCarta v2.0|GO|GeneCards: 5|PMID: 23371551	---	GOCC;PMID: 23371551	---	---	---	1.6364	1.6364	---	---	---	---	---	---	---	---	---	---	---	---	---
P30085~Q5T1C6	P30085	Q5T1C6	CMPK1	THEM4	Y	Y	GeneCards: 2	MitoCarta v2.0|GO|GeneCards: 5|PMID: 23371551	---	---	---	---	1.63638	---	1.63638	---	---	---	---	---	---	---	Y	---	---	Y	---	---
Q56VL3~Q8NBX0	Q56VL3	Q8NBX0	OCIAD2	SCCPDH	Y	Y	MitoCarta v2.0|GeneCards: 4	MitoCarta v2.0|GO|GeneCards: 5	---	---	---	1.58662	---	1.68585	1.63623	---	---	---	---	---	---	---	Y	---	---	---	---	---
P30048~Q9UHQ9	P30048	Q9UHQ9	PRDX3	CYB5R1	Y	Y	MitoCarta v2.0|GO|GeneCards: 5|PMID: 23371551	GO|GeneCards: 5	---	---	---	1.62039	---	1.65197	1.63618	---	---	---	---	---	---	---	Y	Y	---	---	---	---
P23528~P40926	P23528	P40926	CFL1	MDH2	Y	Y	GeneCards: 3	MitoCarta v2.0|GO|GeneCards: 5|PMID: 23371551	---	---	1.71068	1.47821	1.71941	---	1.6361	26344197	---	---	---	---	Y	Y	Y	Y	Y	---	---	---
P31930~Q15006	P31930	Q15006	UQCRC1	EMC2	Y	Y	MitoCarta v2.0|GO|GeneCards: 5|PMID: 23371551	MitoCarta v2.0|GeneCards: 2	---	---	---	1.62205	---	1.64985	1.63595	---	---	---	---	---	---	---	Y	Y	---	---	---	---
P24539~P27105	P24539	P27105	ATP5F1	STOM	Y	Y	MitoCarta v2.0|GO|GeneCards: 5|PMID: 23371551	MitoCarta v2.0|GO|GeneCards: 5	---	---	---	---	---	1.63584	1.63584	---	---	---	---	---	---	---	---	---	---	---	---	---
O14561~Q9UMX5	O14561	Q9UMX5	NDUFAB1	NENF	Y	Y	MitoCarta v2.0|GO|GeneCards: 5|PMID: 23371551	GeneCards: 2	---	---	---	---	1.63568	---	1.63568	---	---	---	---	---	---	Y	Y	Y	---	---	---	---
P83111~Q12797	P83111	Q12797	LACTB	ASPH	Y	Y	MitoCarta v2.0|GO|GeneCards: 5|PMID: 23371551	GeneCards: 2	---	---	---	1.74085	---	1.53036	1.6356	---	---	---	---	---	---	---	---	Y	---	---	---	---
P42126~P80404	P42126	P80404	ECI1	ABAT	Y	Y	MitoCarta v2.0|GO|GeneCards: 5|PMID: 23371551	MitoCarta v2.0|GO|GeneCards: 5|PMID: 23371551	---	---	---	---	1.63542	---	1.63542	---	---	---	---	---	---	Y	---	---	---	---	Y	Y
O95336~Q9BSH5	O95336	Q9BSH5	PGLS	HDHD3	Y	Y	GeneCards: 2	MitoCarta v2.0|GeneCards: 3|PMID: 23371551	---	---	---	---	1.63519	---	1.63519	---	---	---	---	---	---	---	---	Y	---	---	Y	---
P42765~Q9Y3D2	P42765	Q9Y3D2	ACAA2	MSRB2	Y	Y	MitoCarta v2.0|GO|GeneCards: 5|PMID: 23371551	MitoCarta v2.0|GeneCards: 4|PMID: 23371551	---	---	---	1.65299	---	1.6169	1.63494	---	---	---	---	---	---	---	---	---	---	---	---	Y
O75390~P30084	O75390	P30084	CS	ECHS1	Y	Y	MitoCarta v2.0|GO|GeneCards: 5|PMID: 23371551	MitoCarta v2.0|GO|GeneCards: 5|PMID: 23371551	---	---	---	---	---	1.63488	1.63488	---	---	---	---	---	---	Y	---	Y	---	---	Y	Y
Q16774~Q9NQ88	Q16774	Q9NQ88	GUK1	TIGAR	Y	Y	MitoCarta v2.0|GeneCards: 3	GO|GeneCards: 5	---	---	---	---	1.63472	---	1.63472	---	---	---	---	---	---	Y	---	---	---	---	---	---
P60953~P62491	P60953	P62491	CDC42	RAB11A	Y	Y	GeneCards: 2	GeneCards: 2	---	---	---	1.63457	---	---	1.63457	---	---	---	---	---	---	---	---	---	Y	---	Y	---
O75347~Q9Y696	O75347	Q9Y696	TBCA	CLIC4	Y	Y	GeneCards: 2	MitoCarta v2.0|GO|GeneCards: 5	---	---	1.57524	---	1.69378	---	1.63451	---	---	---	---	---	---	Y	Y	---	---	---	---	---
P83111~Q13423	P83111	Q13423	LACTB	NNT	Y	Y	MitoCarta v2.0|GO|GeneCards: 5|PMID: 23371551	MitoCarta v2.0|GO|GeneCards: 5|PMID: 23371551	---	---	---	1.7592	---	1.50973	1.63447	---	---	---	---	---	---	---	---	---	---	---	---	---
Q9BU61~Q9NYJ1	Q9BU61	Q9NYJ1	NDUFAF3	COA4	Y	Y	MitoCarta v2.0|GO|GeneCards: 5	MitoCarta v2.0|GeneCards: 4	---	---	---	---	1.63434	---	1.63434	---	---	---	---	---	---	---	---	---	---	---	Y	---
O43402~P36543	O43402	P36543	EMC8	ATP6V1E1	Y	Y	GeneCards: 5	GeneCards: 2	---	---	---	---	---	1.63425	1.63425	---	---	---	---	---	---	---	---	---	---	---	Y	---
P31946~Q9H3Z4	P31946	Q9H3Z4	YWHAB	DNAJC5	Y	Y	GeneCards: 3	GO|GeneCards: 5	---	---	---	---	1.74115	1.52674	1.63394	---	---	---	---	---	---	---	Y	---	---	---	---	---
P22695~P49821	P22695	P49821	UQCRC2	NDUFV1	Y	Y	MitoCarta v2.0|GO|GeneCards: 5|PMID: 23371551	MitoCarta v2.0|GO|GeneCards: 5|PMID: 23371551	---	---	---	1.52054	---	1.74722	1.63388	---	---	---	---	---	---	---	Y	Y	Y	Y	Y	Y
P15954~P20674	P15954	P20674	COX7C	COX5A	Y	Y	MitoCarta v2.0|GO|GeneCards: 5	MitoCarta v2.0|GO|GeneCards: 5|PMID: 23371551	---	---	---	---	---	1.63381	1.63381	---	---	---	---	---	---	---	Y	Y	Y	Y	Y	Y
P38646~P55084	P38646	P55084	HSPA9	HADHB	Y	Y	MitoCarta v2.0|GO|GeneCards: 5|PMID: 23371551	MitoCarta v2.0|GO|GeneCards: 5|PMID: 23371551	---	GOCC	---	1.63376	---	---	1.63376	---	---	---	---	Y	---	---	Y	---	---	---	Y	Y
P00387~P02649	P00387	P02649	CYB5R3	APOE	Y	Y	MitoCarta v2.0|GO|GeneCards: 5|PMID: 23371551	GeneCards: 2	GOCC;PMID: 23371551	---	---	1.58493	---	1.68257	1.63375	---	---	---	---	---	---	Y	Y	---	---	---	---	---
P45880~Q13724	P45880	Q13724	VDAC2	MOGS	Y	---	MitoCarta v2.0|GO|GeneCards: 5|PMID: 23371551	---	GOCC;PMID: 23371551	---	---	1.53344	---	1.73381	1.63363	---	---	---	---	---	---	---	---	---	---	---	---	---
Q99497~Q9UIJ7	Q99497	Q9UIJ7	PARK7	AK3	Y	Y	MitoCarta v2.0|GO|GeneCards: 5	MitoCarta v2.0|GO|GeneCards: 5|PMID: 23371551	---	---	---	1.62829	---	1.63852	1.6334	---	---	---	---	---	---	---	---	---	---	---	---	---
P12694~Q15006	P12694	Q15006	BCKDHA	EMC2	Y	Y	MitoCarta v2.0|GO|GeneCards: 5|PMID: 23371551	MitoCarta v2.0|GeneCards: 2	---	---	---	1.55444	---	1.71197	1.63321	---	---	---	---	---	---	---	Y	---	---	---	---	---
O75380~Q14257	O75380	Q14257	NDUFS6	RCN2	Y	Y	MitoCarta v2.0|GO|GeneCards: 5|PMID: 23371551	MitoCarta v2.0	---	---	---	1.51845	---	1.74789	1.63317	---	---	---	---	---	---	---	Y	---	---	---	---	---
P00387~P08195	P00387	P08195	CYB5R3	SLC3A2	Y	---	MitoCarta v2.0|GO|GeneCards: 5|PMID: 23371551	---	GOCC;PMID: 23371551	---	---	1.69966	---	1.56632	1.63299	---	---	---	---	---	---	---	---	---	---	---	---	---
P07954~P55809	P07954	P55809	FH	OXCT1	Y	Y	MitoCarta v2.0|GO|GeneCards: 5|PMID: 23371551	MitoCarta v2.0|GO|GeneCards: 5|PMID: 23371551	---	---	---	---	---	1.63296	1.63296	26344197	---	---	---	---	Y	---	Y	---	---	---	---	Y
P00568~Q6GMV3	P00568	Q6GMV3	AK1	PTRHD1	Y	Y	GeneCards: 2	GeneCards: 3	---	---	---	---	1.63294	---	1.63294	---	---	---	---	---	---	---	---	Y	---	---	---	---
P19367~Q32P28	P19367	Q32P28	HK1	P3H1	Y	---	MitoCarta v2.0|GO|GeneCards: 5|PMID: 23371551	---	GOCC;PMID: 23371551	---	---	---	---	1.63282	1.63282	---	---	---	---	---	---	---	---	---	---	---	Y	---
P00441~P10109	P00441	P10109	SOD1	FDX1	Y	Y	MitoCarta v2.0|GO|GeneCards: 5|PMID: 23371551	MitoCarta v2.0|GO|GeneCards: 5|PMID: 23371551	---	---	---	---	1.63265	---	1.63265	---	---	---	---	---	---	Y	---	Y	---	---	---	Y
P13804~P80404	P13804	P80404	ETFA	ABAT	Y	Y	MitoCarta v2.0|GO|GeneCards: 5|PMID: 23371551	MitoCarta v2.0|GO|GeneCards: 5|PMID: 23371551	---	---	---	---	---	1.63263	1.63263	---	---	---	---	---	---	---	Y	---	---	---	Y	Y
P07195~P17677	P07195	P17677	LDHB	GAP43	Y	Y	MitoCarta v2.0|GeneCards: 4	GeneCards: 4	---	---	---	---	---	1.63263	1.63263	---	---	---	---	---	---	---	---	---	---	---	---	---
P04181~Q9H3Z4	P04181	Q9H3Z4	OAT	DNAJC5	Y	Y	MitoCarta v2.0|GO|GeneCards: 5|PMID: 23371551	GO|GeneCards: 5	---	---	---	---	1.63255	---	1.63255	---	---	---	---	---	---	---	---	---	---	---	---	---
P38606~P42704	P38606	P42704	ATP6V1A	LRPPRC	Y	Y	GeneCards: 2	MitoCarta v2.0|GO|GeneCards: 5|PMID: 23371551	---	---	---	1.60529	---	1.65962	1.63246	---	---	---	---	---	---	---	Y	---	---	---	---	---
P61019~Q9Y277	P61019	Q9Y277	RAB2A	VDAC3	---	Y	---	MitoCarta v2.0|GO|GeneCards: 5|PMID: 23371551	---	GOCC;PMID: 23371551	---	1.48665	---	1.77802	1.63233	---	---	---	---	---	---	---	Y	---	---	---	---	---
P22695~Q02218	P22695	Q02218	UQCRC2	OGDH	Y	Y	MitoCarta v2.0|GO|GeneCards: 5|PMID: 23371551	MitoCarta v2.0|GO|GeneCards: 5|PMID: 23371551	---	---	---	1.67265	---	1.59163	1.63214	---	---	---	---	---	---	---	Y	Y	---	---	Y	Y
P21281~P38606	P21281	P38606	ATP6V1B2	ATP6V1A	Y	Y	GeneCards: 3	GeneCards: 2	---	---	---	1.61511	---	1.64892	1.63201	26344197	---	---	---	---	Y	---	Y	---	Y	Y	Y	---
P08559~P13639	P08559	P13639	PDHA1	EEF2	Y	Y	MitoCarta v2.0|GO|GeneCards: 5|PMID: 23371551	GeneCards: 2	---	---	---	---	---	1.63189	1.63189	---	---	---	---	Y	---	---	---	---	---	---	Y	---
P00167~P27449	P00167	P27449	CYB5A	ATP6V0C	Y	---	MitoCarta v2.0|GeneCards: 5|PMID: 23371551	---	PMID: 23371551	---	---	---	---	1.63182	1.63182	---	---	---	---	---	---	---	---	---	---	---	---	---
P25325~Q9Y696	P25325	Q9Y696	MPST	CLIC4	Y	Y	MitoCarta v2.0|GeneCards: 5|PMID: 23371551	MitoCarta v2.0|GO|GeneCards: 5	---	---	1.42876	---	1.83479	---	1.63178	---	---	---	---	---	---	Y	Y	Y	---	---	---	---
P30085~Q99798	P30085	Q99798	CMPK1	ACO2	Y	Y	GeneCards: 2	MitoCarta v2.0|GO|GeneCards: 5|PMID: 23371551	---	---	1.4614	---	1.8021	---	1.63175	---	---	---	---	---	---	Y	Y	Y	---	---	---	---
P15954~P35232	P15954	P35232	COX7C	PHB	Y	Y	MitoCarta v2.0|GO|GeneCards: 5	MitoCarta v2.0|GO|GeneCards: 5	---	---	---	---	---	1.63142	1.63142	---	---	---	---	---	---	---	Y	Y	---	---	---	Y
Q9HAV0~Q9Y277	Q9HAV0	Q9Y277	GNB4	VDAC3	---	Y	---	MitoCarta v2.0|GO|GeneCards: 5|PMID: 23371551	---	GOCC;PMID: 23371551	---	1.54321	---	1.71931	1.63126	---	---	---	---	---	---	---	Y	---	---	---	---	---
P00167~Q53TN4	P00167	Q53TN4	CYB5A	CYBRD1	Y	---	MitoCarta v2.0|GeneCards: 5|PMID: 23371551	---	PMID: 23371551	---	---	---	1.63119	---	1.63119	---	---	---	---	---	---	---	---	---	---	---	---	---
P11021~P20674	P11021	P20674	HSPA5	COX5A	Y	Y	GeneCards: 4	MitoCarta v2.0|GO|GeneCards: 5|PMID: 23371551	---	---	---	1.63112	---	---	1.63112	---	---	---	---	---	---	---	---	---	---	---	---	---
O75251~Q5J8M3	O75251	Q5J8M3	NDUFS7	EMC4	Y	Y	MitoCarta v2.0|GO|GeneCards: 5|PMID: 23371551	GeneCards: 2	---	---	---	---	---	1.63109	1.63109	---	---	---	---	---	---	---	---	---	---	---	---	---
Q8N766~Q9UH62	Q8N766	Q9UH62	EMC1	ARMCX3	---	Y	---	GeneCards: 3	---	GOCC	---	1.73035	---	1.53153	1.63094	---	---	---	---	---	---	---	---	---	---	---	---	---
P30044~Q99497	P30044	Q99497	PRDX5	PARK7	Y	Y	MitoCarta v2.0|GO|GeneCards: 5|PMID: 23371551	MitoCarta v2.0|GO|GeneCards: 5	---	---	---	1.70497	---	1.55685	1.63091	22939629;26344197	---	---	---	---	Y	---	Y	---	---	Y	Y	---
P17931~Q99497	P17931	Q99497	LGALS3	PARK7	Y	Y	GO|GeneCards: 5	MitoCarta v2.0|GO|GeneCards: 5	---	---	---	1.4995	---	1.76228	1.63089	---	---	---	---	---	---	---	---	---	---	---	---	---
P00387~Q9Y277	P00387	Q9Y277	CYB5R3	VDAC3	Y	Y	MitoCarta v2.0|GO|GeneCards: 5|PMID: 23371551	MitoCarta v2.0|GO|GeneCards: 5|PMID: 23371551	GOCC;PMID: 23371551	GOCC;PMID: 23371551	---	1.63437	---	1.62699	1.63068	---	---	---	---	---	---	---	Y	---	---	---	Y	Y
O00116~P60709	O00116	P60709	AGPS	ACTB	Y	Y	GO|GeneCards: 5	GeneCards: 2	---	---	---	1.63068	---	---	1.63068	---	---	---	---	---	---	---	---	---	---	---	---	---
P02649~P30519	P02649	P30519	APOE	HMOX2	Y	Y	GeneCards: 2	GeneCards: 2	---	---	---	1.49394	---	1.76733	1.63063	---	---	---	---	---	---	---	Y	---	---	---	---	---
O75251~P08559	O75251	P08559	NDUFS7	PDHA1	Y	Y	MitoCarta v2.0|GO|GeneCards: 5|PMID: 23371551	MitoCarta v2.0|GO|GeneCards: 5|PMID: 23371551	---	---	---	---	---	1.63054	1.63054	---	---	---	---	---	---	---	Y	Y	---	Y	---	Y
O75489~P11177	O75489	P11177	NDUFS3	PDHB	Y	Y	MitoCarta v2.0|GO|GeneCards: 5|PMID: 23371551	MitoCarta v2.0|GO|GeneCards: 5|PMID: 23371551	---	---	---	1.51974	---	1.74103	1.63039	---	---	---	---	Y	---	---	Y	Y	---	Y	Y	Y
O75347~Q86SX6	O75347	Q86SX6	TBCA	GLRX5	Y	Y	GeneCards: 2	MitoCarta v2.0|GO|GeneCards: 5|PMID: 23371551	---	---	---	---	1.6303	---	1.6303	---	---	---	---	---	---	Y	---	Y	---	---	---	---
O75251~Q14257	O75251	Q14257	NDUFS7	RCN2	Y	Y	MitoCarta v2.0|GO|GeneCards: 5|PMID: 23371551	MitoCarta v2.0	---	---	---	---	---	1.63019	1.63019	---	---	---	---	---	---	---	Y	---	---	---	---	---
P10620~Q14165	P10620	Q14165	MGST1	MLEC	Y	---	MitoCarta v2.0|GO|GeneCards: 5|PMID: 23371551	---	GOCC;PMID: 23371551	---	---	1.40377	---	1.85654	1.63015	---	---	---	---	---	---	---	---	---	---	---	---	---
Q96B49~Q9NX62	Q96B49	Q9NX62	TOMM6	IMPAD1	Y	---	MitoCarta v2.0|GO|GeneCards: 5	---	GOCC;PMID: 23371551	---	---	---	---	1.63012	1.63012	---	---	---	---	---	---	---	---	---	---	---	---	---
P63218~Q9HCU5	P63218	Q9HCU5	GNG5	PREB	Y	Y	MitoCarta v2.0|GeneCards: 3	GeneCards: 2	---	---	---	---	---	1.6301	1.6301	---	---	---	---	---	---	---	---	---	---	---	---	---
Q8NBX0~Q96IX5	Q8NBX0	Q96IX5	SCCPDH	USMG5	Y	Y	MitoCarta v2.0|GO|GeneCards: 5	MitoCarta v2.0|GO|GeneCards: 5	---	---	---	---	---	1.63003	1.63003	---	---	---	---	---	---	---	Y	---	---	---	---	---
P11177~P30519	P11177	P30519	PDHB	HMOX2	Y	Y	MitoCarta v2.0|GO|GeneCards: 5|PMID: 23371551	GeneCards: 2	---	---	---	1.57368	---	1.68524	1.62946	---	---	---	---	---	---	---	---	---	---	---	---	---
P55084~Q9UHQ9	P55084	Q9UHQ9	HADHB	CYB5R1	Y	Y	MitoCarta v2.0|GO|GeneCards: 5|PMID: 23371551	GO|GeneCards: 5	GOCC	---	---	1.56789	---	1.69071	1.6293	---	---	---	---	---	---	---	---	---	---	---	---	---
Q02218~Q99623	Q02218	Q99623	OGDH	PHB2	Y	Y	MitoCarta v2.0|GO|GeneCards: 5|PMID: 23371551	MitoCarta v2.0|GO|GeneCards: 5	---	---	---	1.55481	---	1.70349	1.62915	---	---	---	---	---	---	---	Y	Y	---	---	---	---
P30084~P61764	P30084	P61764	ECHS1	STXBP1	Y	Y	MitoCarta v2.0|GO|GeneCards: 5|PMID: 23371551	GeneCards: 4	---	---	---	---	---	1.62904	1.62904	---	---	---	---	---	---	---	---	---	---	---	---	---
Q9BSJ8~Q9UH62	Q9BSJ8	Q9UH62	ESYT1	ARMCX3	---	Y	---	GeneCards: 3	---	GOCC	---	1.71715	---	1.54063	1.62889	---	---	---	---	---	---	---	---	---	---	---	---	---
P00387~P62820	P00387	P62820	CYB5R3	RAB1A	Y	Y	MitoCarta v2.0|GO|GeneCards: 5|PMID: 23371551	GeneCards: 2	GOCC;PMID: 23371551	---	---	1.69322	1.47441	1.71883	1.62882	---	---	---	---	---	---	Y	Y	---	---	---	---	---
P30153~Q96QK1	P30153	Q96QK1	PPP2R1A	VPS35	Y	Y	GeneCards: 5	GO	---	---	---	---	1.6288	---	1.6288	---	---	---	---	---	---	Y	Y	Y	---	---	---	---
O14773~P16615	O14773	P16615	TPP1	ATP2A2	Y	Y	GeneCards: 3	GeneCards: 2	---	---	---	---	---	1.6288	1.6288	---	---	---	---	---	---	Y	---	---	---	---	Y	---
P13674~P19404	P13674	P19404	P4HA1	NDUFV2	Y	Y	GO|GeneCards: 5	MitoCarta v2.0|GO|GeneCards: 5|PMID: 23371551	---	---	---	1.72546	---	1.5319	1.62868	---	---	---	---	---	---	---	Y	---	---	---	Y	---
Q99623~Q9Y2R0	Q99623	Q9Y2R0	PHB2	COA3	Y	Y	MitoCarta v2.0|GO|GeneCards: 5	MitoCarta v2.0|GO|GeneCards: 5|PMID: 25002142;23371551	---	---	---	---	---	1.62849	1.62849	---	---	---	---	---	---	---	---	Y	---	---	---	Y
Q02218~Q9UHQ9	Q02218	Q9UHQ9	OGDH	CYB5R1	Y	Y	MitoCarta v2.0|GO|GeneCards: 5|PMID: 23371551	GO|GeneCards: 5	---	---	---	1.6112	---	1.6455	1.62835	---	---	---	---	---	---	---	---	---	---	---	---	---
Q16774~Q8NFV4	Q16774	Q8NFV4	GUK1	ABHD11	Y	Y	MitoCarta v2.0|GeneCards: 3	MitoCarta v2.0|GeneCards: 5|PMID: 23371551	---	---	---	1.58453	---	1.67184	1.62819	---	---	---	---	---	---	---	Y	---	---	---	---	---
P30519~P42704	P30519	P42704	HMOX2	LRPPRC	Y	Y	GeneCards: 2	MitoCarta v2.0|GO|GeneCards: 5|PMID: 23371551	---	---	---	1.59087	---	1.66481	1.62784	---	---	---	---	---	---	---	---	---	---	---	---	---
P22695~P60709	P22695	P60709	UQCRC2	ACTB	Y	Y	MitoCarta v2.0|GO|GeneCards: 5|PMID: 23371551	GeneCards: 2	---	---	---	1.62783	---	---	1.62783	---	---	---	---	Y	---	---	---	Y	---	---	---	---
O00217~P27824	O00217	P27824	NDUFS8	CANX	Y	Y	MitoCarta v2.0|GO|GeneCards: 5|PMID: 23371551	GeneCards: 2	---	---	---	---	---	1.62782	1.62782	---	---	---	---	---	---	---	---	Y	---	---	---	---
P36776~P38606	P36776	P38606	LONP1	ATP6V1A	Y	Y	MitoCarta v2.0|GO|GeneCards: 5|PMID: 23371551	GeneCards: 2	---	---	---	1.60147	---	1.65411	1.62779	---	---	---	---	---	---	Y	Y	---	---	---	---	---
P00387~P21796	P00387	P21796	CYB5R3	VDAC1	Y	Y	MitoCarta v2.0|GO|GeneCards: 5|PMID: 23371551	MitoCarta v2.0|GO|GeneCards: 5|PMID: 23371551	GOCC;PMID: 23371551	GOCC;PMID: 23371551	---	1.66915	---	1.58573	1.62744	---	---	---	---	---	---	---	Y	---	---	---	---	Y
Q13423~Q14257	Q13423	Q14257	NNT	RCN2	Y	Y	MitoCarta v2.0|GO|GeneCards: 5|PMID: 23371551	MitoCarta v2.0	---	---	---	1.60618	---	1.64839	1.62728	---	---	---	---	---	---	---	Y	---	---	---	Y	---
P13674~Q5J8M3	P13674	Q5J8M3	P4HA1	EMC4	Y	Y	GO|GeneCards: 5	GeneCards: 2	---	---	---	---	---	1.62696	1.62696	---	---	---	---	---	---	---	---	---	---	---	---	---
P55084~Q02218	P55084	Q02218	HADHB	OGDH	Y	Y	MitoCarta v2.0|GO|GeneCards: 5|PMID: 23371551	MitoCarta v2.0|GO|GeneCards: 5|PMID: 23371551	GOCC	---	---	1.58859	---	1.6653	1.62695	---	---	---	---	---	---	---	Y	Y	---	---	Y	Y
O75964~P40939	O75964	P40939	ATP5L	HADHA	Y	Y	MitoCarta v2.0|GO|GeneCards: 5|PMID: 23371551	MitoCarta v2.0|GO|GeneCards: 5|PMID: 23371551	---	---	---	1.66364	---	1.59001	1.62683	29222160	---	---	Y	---	Y	---	---	---	---	---	---	Y
P31930~Q5J8M3	P31930	Q5J8M3	UQCRC1	EMC4	Y	Y	MitoCarta v2.0|GO|GeneCards: 5|PMID: 23371551	GeneCards: 2	---	---	---	---	---	1.62654	1.62654	---	---	---	---	---	---	---	---	---	---	---	---	---
P43897~Q9Y3B8	P43897	Q9Y3B8	TSFM	REXO2	Y	Y	MitoCarta v2.0|GO|GeneCards: 5|PMID: 23371551	MitoCarta v2.0|GO|GeneCards: 5|PMID: 23371551	---	---	---	---	---	1.62651	1.62651	---	---	---	---	---	---	---	---	---	---	---	---	Y
P10620~P63218	P10620	P63218	MGST1	GNG5	Y	Y	MitoCarta v2.0|GO|GeneCards: 5|PMID: 23371551	MitoCarta v2.0|GeneCards: 3	GOCC;PMID: 23371551	---	---	---	---	1.62627	1.62627	---	---	---	---	---	---	---	---	---	---	---	---	---
Q07812~Q496Y0	Q07812	Q496Y0	BAX	LONRF3	Y	---	MitoCarta v2.0|GO|GeneCards: 5|PMID: 23371551	---	GOCC;PMID: 23371551	---	---	---	1.62622	---	1.62622	---	---	---	---	---	---	---	---	---	---	---	---	---
P35232~Q96AG4	P35232	Q96AG4	PHB	LRRC59	Y	Y	MitoCarta v2.0|GO|GeneCards: 5	GO|GeneCards: 5|PMID: 23371551	---	---	---	1.53605	---	1.71628	1.62617	---	---	---	---	---	---	---	Y	Y	---	---	---	---
P63218~Q02218	P63218	Q02218	GNG5	OGDH	Y	Y	MitoCarta v2.0|GeneCards: 3	MitoCarta v2.0|GO|GeneCards: 5|PMID: 23371551	---	---	---	---	---	1.62606	1.62606	---	---	---	---	---	---	---	Y	---	---	---	---	---
P00367~Q9NP81	P00367	Q9NP81	GLUD1	SARS2	Y	Y	MitoCarta v2.0|GO|GeneCards: 5|PMID: 23371551	MitoCarta v2.0|GeneCards: 5|PMID: 23371551	---	---	---	---	---	1.62601	1.62601	---	---	---	---	---	---	---	---	---	---	---	---	Y
P10620~Q9HAV0	P10620	Q9HAV0	MGST1	GNB4	Y	---	MitoCarta v2.0|GO|GeneCards: 5|PMID: 23371551	---	GOCC;PMID: 23371551	---	---	1.64301	---	1.60881	1.62591	---	---	---	---	---	---	---	---	---	---	---	---	---
P09110~P42765	P09110	P42765	ACAA1	ACAA2	Y	Y	MitoCarta v2.0|GeneCards: 3	MitoCarta v2.0|GO|GeneCards: 5|PMID: 23371551	---	---	---	1.58469	---	1.66706	1.62588	---	---	---	---	---	---	---	---	---	---	---	Y	---
P48735~Q5VWZ2	P48735	Q5VWZ2	IDH2	LYPLAL1	Y	Y	MitoCarta v2.0|GO|GeneCards: 5|PMID: 23371551	MitoCarta v2.0|GeneCards: 2	---	---	---	1.54232	---	1.7094	1.62586	---	---	---	---	---	---	---	---	---	---	---	---	---
O43772~Q00325	O43772	Q00325	SLC25A20	SLC25A3	Y	Y	MitoCarta v2.0|GO|GeneCards: 5	MitoCarta v2.0|GO|GeneCards: 5	---	---	---	1.47118	---	1.78034	1.62576	---	---	---	---	---	---	---	---	---	---	---	Y	Y
O75844~Q96B49	O75844	Q96B49	ZMPSTE24	TOMM6	---	Y	---	MitoCarta v2.0|GO|GeneCards: 5	---	GOCC;PMID: 23371551	---	---	---	1.6257	1.6257	---	---	---	---	---	---	---	---	---	---	---	---	---
P20674~P60709	P20674	P60709	COX5A	ACTB	Y	Y	MitoCarta v2.0|GO|GeneCards: 5|PMID: 23371551	GeneCards: 2	---	---	---	1.62561	---	---	1.62561	---	---	---	---	---	---	---	---	---	---	---	---	---
P12694~P83111	P12694	P83111	BCKDHA	LACTB	Y	Y	MitoCarta v2.0|GO|GeneCards: 5|PMID: 23371551	MitoCarta v2.0|GO|GeneCards: 5|PMID: 23371551	---	---	---	1.76526	---	1.48591	1.62558	---	---	---	---	---	---	---	---	---	---	---	---	---
P20674~P48047	P20674	P48047	COX5A	ATP5O	Y	Y	MitoCarta v2.0|GO|GeneCards: 5|PMID: 23371551	MitoCarta v2.0|GO|GeneCards: 5|PMID: 23371551	---	---	---	1.65807	---	1.59286	1.62547	---	---	---	---	---	---	---	---	---	Y	Y	Y	Y
P38646~Q8NBX0	P38646	Q8NBX0	HSPA9	SCCPDH	Y	Y	MitoCarta v2.0|GO|GeneCards: 5|PMID: 23371551	MitoCarta v2.0|GO|GeneCards: 5	---	---	---	1.62536	---	---	1.62536	---	---	---	---	---	---	---	---	---	---	---	---	---
P19367~P42704	P19367	P42704	HK1	LRPPRC	Y	Y	MitoCarta v2.0|GO|GeneCards: 5|PMID: 23371551	MitoCarta v2.0|GO|GeneCards: 5|PMID: 23371551	GOCC;PMID: 23371551	---	---	---	---	1.62515	1.62515	---	---	---	---	---	---	---	Y	---	---	---	---	---
P62879~Q9Y277	P62879	Q9Y277	GNB2	VDAC3	---	Y	---	MitoCarta v2.0|GO|GeneCards: 5|PMID: 23371551	---	GOCC;PMID: 23371551	---	1.56913	---	1.68099	1.62506	---	---	---	---	---	---	---	Y	---	---	---	---	---
O75439~P08758	O75439	P08758	PMPCB	ANXA5	Y	Y	MitoCarta v2.0|GO|GeneCards: 5|PMID: 23371551	GeneCards: 3	---	---	---	---	1.62505	---	1.62505	---	---	---	---	---	---	Y	Y	Y	---	---	---	---
O00217~P38606	O00217	P38606	NDUFS8	ATP6V1A	Y	Y	MitoCarta v2.0|GO|GeneCards: 5|PMID: 23371551	GeneCards: 2	---	---	---	---	---	1.62504	1.62504	---	---	---	---	---	---	---	Y	Y	---	---	---	---
Q9UBQ7~Q9UMX5	Q9UBQ7	Q9UMX5	GRHPR	NENF	Y	Y	MitoCarta v2.0|GeneCards: 3|PMID: 23371551	GeneCards: 2	---	---	1.48813	---	1.76126	---	1.62469	---	---	---	---	---	---	---	---	Y	---	---	---	---
P30084~P30085	P30084	P30085	ECHS1	CMPK1	Y	Y	MitoCarta v2.0|GO|GeneCards: 5|PMID: 23371551	GeneCards: 2	---	---	---	---	---	1.62455	1.62455	---	---	---	---	---	---	---	---	---	---	---	---	---
O95302~Q8TDB4	O95302	Q8TDB4	FKBP9	MGARP	Y	Y	GeneCards: 2	MitoCarta v2.0|GO|GeneCards: 5	---	GOCC	1.63987	---	1.60837	---	1.62412	---	---	---	---	---	---	---	---	---	---	---	---	---
P07919~P11177	P07919	P11177	UQCRH	PDHB	Y	Y	MitoCarta v2.0|GO|GeneCards: 5|PMID: 25002142;23371551	MitoCarta v2.0|GO|GeneCards: 5|PMID: 23371551	---	---	---	---	---	1.62409	1.62409	---	---	---	---	---	---	---	Y	---	---	---	Y	---
P28838~P35270	P28838	P35270	LAP3	SPR	Y	Y	MitoCarta v2.0|GeneCards: 4|PMID: 23371551	MitoCarta v2.0|GeneCards: 2	---	---	---	---	1.62403	---	1.62403	---	---	---	---	---	---	---	Y	---	---	---	---	---
O14561~Q9BX68	O14561	Q9BX68	NDUFAB1	HINT2	Y	Y	MitoCarta v2.0|GO|GeneCards: 5|PMID: 23371551	MitoCarta v2.0|GO|GeneCards: 5|PMID: 23371551	---	---	---	---	1.62395	---	1.62395	---	---	---	---	---	---	Y	---	Y	---	Y	---	Y
O43772~P62820	O43772	P62820	SLC25A20	RAB1A	Y	Y	MitoCarta v2.0|GO|GeneCards: 5	GeneCards: 2	---	---	---	1.62424	---	1.62329	1.62377	---	---	---	---	---	---	---	---	---	---	---	---	---
P00387~Q9UBM7	P00387	Q9UBM7	CYB5R3	DHCR7	Y	---	MitoCarta v2.0|GO|GeneCards: 5|PMID: 23371551	---	GOCC;PMID: 23371551	---	---	1.63439	---	1.61314	1.62376	---	---	---	---	---	---	---	---	---	---	---	---	---
P09211~P20674	P09211	P20674	GSTP1	COX5A	Y	Y	GO|GeneCards: 5	MitoCarta v2.0|GO|GeneCards: 5|PMID: 23371551	---	---	1.62376	---	---	---	1.62376	---	---	---	---	---	---	---	---	---	---	---	Y	---
P07919~P49821	P07919	P49821	UQCRH	NDUFV1	Y	Y	MitoCarta v2.0|GO|GeneCards: 5|PMID: 25002142;23371551	MitoCarta v2.0|GO|GeneCards: 5|PMID: 23371551	---	---	---	---	---	1.62346	1.62346	---	---	---	---	---	---	---	Y	---	Y	Y	Y	Y
P06576~Q9UHQ9	P06576	Q9UHQ9	ATP5B	CYB5R1	Y	Y	MitoCarta v2.0|GO|PMID: 23371551	GO|GeneCards: 5	---	---	---	1.70536	---	1.54137	1.62337	---	---	---	---	---	---	---	---	---	---	---	---	---
Q8TDB4~Q9BRK5	Q8TDB4	Q9BRK5	MGARP	SDF4	Y	Y	MitoCarta v2.0|GO|GeneCards: 5	GeneCards: 2	GOCC	---	---	---	1.62315	---	1.62315	---	---	---	---	---	---	---	---	---	---	---	---	---
P22695~Q9H9B4	P22695	Q9H9B4	UQCRC2	SFXN1	Y	Y	MitoCarta v2.0|GO|GeneCards: 5|PMID: 23371551	MitoCarta v2.0|GO|GeneCards: 5	---	---	---	1.523	---	1.7228	1.6229	---	---	---	---	Y	---	---	---	---	---	---	---	Y
P05091~Q96QK1	P05091	Q96QK1	ALDH2	VPS35	Y	Y	MitoCarta v2.0|GeneCards: 5|PMID: 23371551	GO	---	---	---	---	1.62267	---	1.62267	---	---	---	---	---	---	Y	Y	---	---	---	---	---
Q07812~Q16774	Q07812	Q16774	BAX	GUK1	Y	Y	MitoCarta v2.0|GO|GeneCards: 5|PMID: 23371551	MitoCarta v2.0|GeneCards: 3	GOCC;PMID: 23371551	---	1.61349	---	1.63163	---	1.62256	---	---	---	---	---	---	Y	---	---	---	---	---	---
P13995~P27144	P13995	P27144	MTHFD2	AK4	Y	Y	MitoCarta v2.0|GeneCards: 5|PMID: 23371551	MitoCarta v2.0|GO|GeneCards: 5|PMID: 23371551	---	---	1.62654	---	1.61821	---	1.62238	---	---	---	---	---	---	---	---	---	---	---	---	Y
P35222~Q9UDR5	P35222	Q9UDR5	CTNNB1	AASS	Y	Y	GeneCards: 2	MitoCarta v2.0|GO|GeneCards: 5|PMID: 23371551	---	---	---	---	1.62202	---	1.62202	---	---	---	---	---	---	Y	---	---	---	---	---	---
P07954~P30084	P07954	P30084	FH	ECHS1	Y	Y	MitoCarta v2.0|GO|GeneCards: 5|PMID: 23371551	MitoCarta v2.0|GO|GeneCards: 5|PMID: 23371551	---	---	---	---	1.65034	1.59368	1.62201	---	---	---	---	---	---	---	Y	---	---	Y	Y	Y
P22695~P51970	P22695	P51970	UQCRC2	NDUFA8	Y	Y	MitoCarta v2.0|GO|GeneCards: 5|PMID: 23371551	MitoCarta v2.0|GO|GeneCards: 5|PMID: 25002142;23371551	---	---	---	1.55276	---	1.69089	1.62182	---	---	---	---	---	---	---	Y	Y	Y	Y	Y	Y
P05023~Q9UH62	P05023	Q9UH62	ATP1A1	ARMCX3	---	Y	---	GeneCards: 3	---	GOCC	---	1.58656	---	1.65705	1.6218	---	---	---	---	---	---	---	---	---	---	---	---	---
P36542~P40939	P36542	P40939	ATP5C1	HADHA	Y	Y	MitoCarta v2.0|GO|PMID: 23371551	MitoCarta v2.0|GO|GeneCards: 5|PMID: 23371551	---	---	---	1.50757	1.80867	1.5491	1.62178	---	---	---	Y	---	Y	---	Y	Y	---	---	---	Y
P35914~Q5VWZ2	P35914	Q5VWZ2	HMGCL	LYPLAL1	Y	Y	MitoCarta v2.0|GO|GeneCards: 5|PMID: 23371551	MitoCarta v2.0|GeneCards: 2	---	---	---	1.57239	---	1.67108	1.62173	---	---	---	---	---	---	---	---	---	---	---	Y	---
O00217~P55072	O00217	P55072	NDUFS8	VCP	Y	Y	MitoCarta v2.0|GO|GeneCards: 5|PMID: 23371551	GeneCards: 2	---	---	---	---	---	1.62164	1.62164	---	---	---	---	---	---	---	Y	---	---	---	---	---
P02649~P55084	P02649	P55084	APOE	HADHB	Y	Y	GeneCards: 2	MitoCarta v2.0|GO|GeneCards: 5|PMID: 23371551	---	GOCC	---	1.66131	---	1.58185	1.62158	---	---	---	---	---	---	---	---	---	---	---	---	---
P00387~Q9P0L0	P00387	Q9P0L0	CYB5R3	VAPA	Y	---	MitoCarta v2.0|GO|GeneCards: 5|PMID: 23371551	---	GOCC;PMID: 23371551	---	---	1.46958	---	1.77353	1.62155	---	---	---	---	---	---	---	Y	---	Y	---	---	---
Q8TDB4~Q9HAV7	Q8TDB4	Q9HAV7	MGARP	GRPEL1	Y	Y	MitoCarta v2.0|GO|GeneCards: 5	MitoCarta v2.0|GO|GeneCards: 5|PMID: 23371551	GOCC	---	1.65494	---	1.58815	---	1.62154	---	---	---	---	---	---	---	---	---	---	---	---	---
O75489~Q5J8M3	O75489	Q5J8M3	NDUFS3	EMC4	Y	Y	MitoCarta v2.0|GO|GeneCards: 5|PMID: 23371551	GeneCards: 2	---	---	---	---	---	1.6215	1.6215	---	---	---	---	---	---	---	---	---	---	---	Y	---
P53701~Q9NYJ1	P53701	Q9NYJ1	HCCS	COA4	Y	Y	MitoCarta v2.0|GO|GeneCards: 5|PMID: 25002142	MitoCarta v2.0|GeneCards: 4	---	---	1.4636	---	1.77916	---	1.62138	---	---	---	---	---	---	---	---	---	---	---	---	---
P35232~P38646	P35232	P38646	PHB	HSPA9	Y	Y	MitoCarta v2.0|GO|GeneCards: 5	MitoCarta v2.0|GO|GeneCards: 5|PMID: 23371551	---	---	---	1.62131	---	---	1.62131	---	---	---	---	Y	---	---	---	---	---	Y	Y	---
O00116~P30048	O00116	P30048	AGPS	PRDX3	Y	Y	GO|GeneCards: 5	MitoCarta v2.0|GO|GeneCards: 5|PMID: 23371551	---	---	---	1.6128	---	1.62969	1.62125	---	---	---	---	---	---	---	---	---	---	---	---	---
Q00325~Q9Y277	Q00325	Q9Y277	SLC25A3	VDAC3	Y	Y	MitoCarta v2.0|GO|GeneCards: 5	MitoCarta v2.0|GO|GeneCards: 5|PMID: 23371551	---	GOCC;PMID: 23371551	---	1.50174	---	1.74037	1.62106	26344197	---	---	---	---	Y	---	Y	---	Y	---	---	---
P30084~P55809	P30084	P55809	ECHS1	OXCT1	Y	Y	MitoCarta v2.0|GO|GeneCards: 5|PMID: 23371551	MitoCarta v2.0|GO|GeneCards: 5|PMID: 23371551	---	---	---	---	---	1.62089	1.62089	---	---	---	---	---	---	Y	Y	---	---	Y	---	Y
P63218~Q9UHQ9	P63218	Q9UHQ9	GNG5	CYB5R1	Y	Y	MitoCarta v2.0|GeneCards: 3	GO|GeneCards: 5	---	---	---	---	---	1.62081	1.62081	---	---	---	---	---	---	---	---	---	---	---	---	---
P08574~Q96AG4	P08574	Q96AG4	CYC1	LRRC59	Y	Y	MitoCarta v2.0|GO|GeneCards: 5|PMID: 25002142;23371551	GO|GeneCards: 5|PMID: 23371551	---	---	---	1.55416	---	1.68744	1.6208	---	---	---	---	---	---	---	Y	---	---	---	---	Y
O00116~P51970	O00116	P51970	AGPS	NDUFA8	Y	Y	GO|GeneCards: 5	MitoCarta v2.0|GO|GeneCards: 5|PMID: 25002142;23371551	---	---	---	1.58597	---	1.65534	1.62065	---	---	---	---	---	---	---	---	---	---	---	---	---
P48735~P60981	P48735	P60981	IDH2	DSTN	Y	Y	MitoCarta v2.0|GO|GeneCards: 5|PMID: 23371551	GeneCards: 3	---	---	---	1.47941	---	1.76164	1.62053	---	---	---	---	---	---	---	---	---	---	---	---	---
P16615~P30519	P16615	P30519	ATP2A2	HMOX2	Y	Y	GeneCards: 2	GeneCards: 2	---	---	---	---	---	1.62045	1.62045	---	---	---	---	---	---	Y	Y	---	---	---	---	---
Q8N4H5~Q99470	Q8N4H5	Q99470	TOMM5	SDF2	Y	---	MitoCarta v2.0|GO|GeneCards: 5|PMID: 23371551	---	GOCC;PMID: 23371551	---	---	---	---	1.6204	1.6204	---	---	---	---	---	---	---	---	---	---	---	---	---
P07858~Q16595	P07858	Q16595	CTSB	FXN	Y	Y	GeneCards: 4	MitoCarta v2.0|GO|GeneCards: 5|PMID: 23371551	---	---	1.62039	---	---	---	1.62039	---	---	---	---	---	---	Y	Y	Y	---	---	---	---
P20674~P35232	P20674	P35232	COX5A	PHB	Y	Y	MitoCarta v2.0|GO|GeneCards: 5|PMID: 23371551	MitoCarta v2.0|GO|GeneCards: 5	---	---	---	1.57972	---	1.66086	1.62029	---	---	---	---	---	---	---	Y	Y	---	---	---	Y
P09110~Q9UIJ7	P09110	Q9UIJ7	ACAA1	AK3	Y	Y	MitoCarta v2.0|GeneCards: 3	MitoCarta v2.0|GO|GeneCards: 5|PMID: 23371551	---	---	1.44538	1.73259	1.47223	1.83072	1.62023	---	---	---	---	---	---	Y	Y	---	---	---	---	---
Q75LS8~Q8TDB4	Q75LS8	Q8TDB4	FKBP9P1	MGARP	---	Y	---	MitoCarta v2.0|GO|GeneCards: 5	---	GOCC	1.62003	---	---	---	1.62003	---	---	---	---	---	---	---	---	---	---	---	---	---
Q9BRK5~Q9HAV7	Q9BRK5	Q9HAV7	SDF4	GRPEL1	Y	Y	GeneCards: 2	MitoCarta v2.0|GO|GeneCards: 5|PMID: 23371551	---	---	---	---	1.61999	---	1.61999	---	---	---	---	---	---	Y	---	---	---	---	---	---
P21796~Q10589	P21796	Q10589	VDAC1	BST2	Y	---	MitoCarta v2.0|GO|GeneCards: 5|PMID: 23371551	---	GOCC;PMID: 23371551	---	---	---	---	1.61999	1.61999	---	---	---	---	---	---	---	---	---	---	---	---	---
P49419~P78417	P49419	P78417	ALDH7A1	GSTO1	Y	Y	MitoCarta v2.0|GO|GeneCards: 5|PMID: 23371551	MitoCarta v2.0	---	---	---	---	1.61995	---	1.61995	---	---	---	---	---	---	Y	---	---	---	---	Y	---
P10109~P60174	P10109	P60174	FDX1	TPI1	Y	Y	MitoCarta v2.0|GO|GeneCards: 5|PMID: 23371551	MitoCarta v2.0|GeneCards: 3	---	---	---	---	1.61993	---	1.61993	---	---	---	---	---	---	Y	---	Y	---	---	---	---
P42704~Q16134	P42704	Q16134	LRPPRC	ETFDH	Y	Y	MitoCarta v2.0|GO|GeneCards: 5|PMID: 23371551	MitoCarta v2.0|GO|GeneCards: 5|PMID: 23371551	---	---	---	1.6575	---	1.58234	1.61992	---	---	---	---	---	---	---	---	---	---	---	---	Y
P23528~P30044	P23528	P30044	CFL1	PRDX5	Y	Y	GeneCards: 3	MitoCarta v2.0|GO|GeneCards: 5|PMID: 23371551	---	---	1.58197	1.72385	1.43004	1.74375	1.6199	26344197	---	---	---	---	Y	Y	Y	---	Y	---	Y	---
P61019~Q8N4H5	P61019	Q8N4H5	RAB2A	TOMM5	---	Y	---	MitoCarta v2.0|GO|GeneCards: 5|PMID: 23371551	---	GOCC;PMID: 23371551	---	---	---	1.61983	1.61983	---	---	---	---	---	---	---	---	---	---	---	---	---
P05362~Q99623	P05362	Q99623	ICAM1	PHB2	Y	Y	GeneCards: 2	MitoCarta v2.0|GO|GeneCards: 5	---	---	---	1.6197	---	---	1.6197	---	---	---	---	---	---	---	---	---	---	---	---	---
P16435~Q5J8M3	P16435	Q5J8M3	POR	EMC4	Y	Y	GeneCards: 3	GeneCards: 2	---	---	---	---	---	1.61954	1.61954	---	---	---	---	---	---	---	---	---	---	---	---	---
O15173~P55084	O15173	P55084	PGRMC2	HADHB	---	Y	---	MitoCarta v2.0|GO|GeneCards: 5|PMID: 23371551	---	GOCC	---	---	---	1.61945	1.61945	---	---	---	---	---	---	---	---	---	---	---	Y	---
O43674~P51572	O43674	P51572	NDUFB5	BCAP31	Y	Y	MitoCarta v2.0|GO|GeneCards: 5|PMID: 23371551	GO|GeneCards: 3	---	---	---	---	---	1.6194	1.6194	---	---	---	---	---	---	---	Y	---	---	---	---	---
P16615~P22695	P16615	P22695	ATP2A2	UQCRC2	Y	Y	GeneCards: 2	MitoCarta v2.0|GO|GeneCards: 5|PMID: 23371551	---	---	---	---	---	1.61923	1.61923	---	---	---	---	Y	---	---	Y	---	Y	---	Y	---
O14548~Q9Y305	O14548	Q9Y305	COX7A2L	ACOT9	Y	Y	MitoCarta v2.0|GO|GeneCards: 5|PMID: 23371551	MitoCarta v2.0|GeneCards: 5	---	---	---	---	---	1.61898	1.61898	---	---	---	---	---	---	---	---	---	---	---	---	---
P25705~Q9H9B4	P25705	Q9H9B4	ATP5A1	SFXN1	Y	Y	MitoCarta v2.0|GO|PMID: 23371551	MitoCarta v2.0|GO|GeneCards: 5	---	---	---	1.61865	---	---	1.61865	27499296	---	---	---	---	Y	---	---	---	Y	---	---	Y
P16435~P19367	P16435	P19367	POR	HK1	Y	Y	GeneCards: 3	MitoCarta v2.0|GO|GeneCards: 5|PMID: 23371551	---	GOCC;PMID: 23371551	---	---	---	1.61847	1.61847	---	---	---	---	---	---	Y	---	---	---	---	---	---
P11177~P12694	P11177	P12694	PDHB	BCKDHA	Y	Y	MitoCarta v2.0|GO|GeneCards: 5|PMID: 23371551	MitoCarta v2.0|GO|GeneCards: 5|PMID: 23371551	---	---	---	1.59646	---	1.64018	1.61832	---	---	---	---	---	---	---	Y	Y	Y	Y	Y	Y
P20674~P25705	P20674	P25705	COX5A	ATP5A1	Y	Y	MitoCarta v2.0|GO|GeneCards: 5|PMID: 23371551	MitoCarta v2.0|GO|PMID: 23371551	---	---	---	1.6182	---	---	1.6182	---	---	---	---	---	---	---	---	---	Y	---	Y	Y
O00116~P63218	O00116	P63218	AGPS	GNG5	Y	Y	GO|GeneCards: 5	MitoCarta v2.0|GeneCards: 3	---	---	---	---	---	1.61813	1.61813	---	---	---	---	---	---	---	---	---	---	---	---	---
P00387~P38646	P00387	P38646	CYB5R3	HSPA9	Y	Y	MitoCarta v2.0|GO|GeneCards: 5|PMID: 23371551	MitoCarta v2.0|GO|GeneCards: 5|PMID: 23371551	GOCC;PMID: 23371551	---	---	1.61777	---	---	1.61777	---	---	---	---	---	---	---	---	---	---	---	---	---
P35232~Q02218	P35232	Q02218	PHB	OGDH	Y	Y	MitoCarta v2.0|GO|GeneCards: 5	MitoCarta v2.0|GO|GeneCards: 5|PMID: 23371551	---	---	---	1.60324	---	1.63176	1.6175	---	---	---	---	---	---	---	Y	Y	---	---	---	---
O43402~P22695	O43402	P22695	EMC8	UQCRC2	Y	Y	GeneCards: 5	MitoCarta v2.0|GO|GeneCards: 5|PMID: 23371551	---	---	---	---	---	1.61745	1.61745	---	---	---	---	---	---	---	Y	---	---	---	---	---
P62820~Q9UHQ9	P62820	Q9UHQ9	RAB1A	CYB5R1	Y	Y	GeneCards: 2	GO|GeneCards: 5	---	---	---	1.63743	---	1.59745	1.61744	---	---	---	---	---	---	---	Y	---	---	---	---	---
P38646~P51149	P38646	P51149	HSPA9	RAB7A	Y	Y	MitoCarta v2.0|GO|GeneCards: 5|PMID: 23371551	GeneCards: 2	---	---	---	1.61741	---	---	1.61741	26344197	---	---	---	Y	Y	---	Y	---	---	---	---	---
Q96AG4~Q99623	Q96AG4	Q99623	LRRC59	PHB2	Y	Y	GO|GeneCards: 5|PMID: 23371551	MitoCarta v2.0|GO|GeneCards: 5	---	---	---	1.43859	---	1.79577	1.61718	---	---	---	---	---	---	---	Y	Y	---	---	---	---
Q14257~Q9UH62	Q14257	Q9UH62	RCN2	ARMCX3	Y	Y	MitoCarta v2.0	GeneCards: 3	---	GOCC	---	1.52232	---	1.71198	1.61715	---	---	---	---	---	---	---	---	---	---	---	---	---
O96008~P61803	O96008	P61803	TOMM40	DAD1	Y	---	MitoCarta v2.0|GO|GeneCards: 5|PMID: 23371551	---	GOCC;PMID: 23371551	---	---	1.61589	---	1.61817	1.61703	---	---	---	---	---	---	---	---	---	---	---	---	---
P06576~P13674	P06576	P13674	ATP5B	P4HA1	Y	Y	MitoCarta v2.0|GO|PMID: 23371551	GO|GeneCards: 5	---	---	---	1.62405	---	1.60984	1.61694	---	---	---	---	---	---	---	---	---	---	---	---	---
O95881~P27144	O95881	P27144	TXNDC12	AK4	Y	Y	MitoCarta v2.0|PMID: 25002142	MitoCarta v2.0|GO|GeneCards: 5|PMID: 23371551	---	---	1.55981	---	1.67384	---	1.61682	---	---	---	---	---	---	Y	---	Y	---	---	---	---
P07919~P42704	P07919	P42704	UQCRH	LRPPRC	Y	Y	MitoCarta v2.0|GO|GeneCards: 5|PMID: 25002142;23371551	MitoCarta v2.0|GO|GeneCards: 5|PMID: 23371551	---	---	---	---	---	1.61682	1.61682	---	---	---	---	---	---	---	---	---	---	---	Y	---
P22695~P38606	P22695	P38606	UQCRC2	ATP6V1A	Y	Y	MitoCarta v2.0|GO|GeneCards: 5|PMID: 23371551	GeneCards: 2	---	---	---	1.51255	---	1.72108	1.61681	---	---	---	---	---	---	---	Y	---	---	---	---	---
P10109~Q9BW91	P10109	Q9BW91	FDX1	NUDT9	Y	Y	MitoCarta v2.0|GO|GeneCards: 5|PMID: 23371551	MitoCarta v2.0|GO|GeneCards: 5|PMID: 23371551	---	---	---	---	1.61673	---	1.61673	---	---	---	---	---	---	---	---	---	---	---	Y	Y
P40925~Q01581	P40925	Q01581	MDH1	HMGCS1	Y	Y	MitoCarta v2.0|GeneCards: 5	GeneCards: 2	---	---	---	---	1.61673	---	1.61673	---	---	---	---	---	---	---	---	---	---	---	---	---
P61803~Q9Y277	P61803	Q9Y277	DAD1	VDAC3	---	Y	---	MitoCarta v2.0|GO|GeneCards: 5|PMID: 23371551	---	GOCC;PMID: 23371551	---	1.55349	---	1.67991	1.6167	---	---	---	---	---	---	---	Y	---	---	---	Y	---
P25325~Q10713	P25325	Q10713	MPST	PMPCA	Y	Y	MitoCarta v2.0|GeneCards: 5|PMID: 23371551	MitoCarta v2.0|GO|GeneCards: 5|PMID: 23371551	---	---	1.50959	---	1.72342	---	1.61651	---	---	---	---	---	---	---	---	---	---	---	Y	Y
P00387~P61019	P00387	P61019	CYB5R3	RAB2A	Y	---	MitoCarta v2.0|GO|GeneCards: 5|PMID: 23371551	---	GOCC;PMID: 23371551	---	---	1.67089	1.53777	1.64086	1.6165	---	---	---	---	---	---	Y	Y	---	---	---	---	---
O00116~P16435	O00116	P16435	AGPS	POR	Y	Y	GO|GeneCards: 5	GeneCards: 3	---	---	---	1.57665	---	1.6563	1.61647	---	---	---	---	---	---	---	---	---	---	---	---	---
O75251~P11177	O75251	P11177	NDUFS7	PDHB	Y	Y	MitoCarta v2.0|GO|GeneCards: 5|PMID: 23371551	MitoCarta v2.0|GO|GeneCards: 5|PMID: 23371551	---	---	---	---	---	1.61638	1.61638	---	---	---	---	---	---	---	Y	Y	---	---	---	Y
P48735~Q86SX6	P48735	Q86SX6	IDH2	GLRX5	Y	Y	MitoCarta v2.0|GO|GeneCards: 5|PMID: 23371551	MitoCarta v2.0|GO|GeneCards: 5|PMID: 23371551	---	---	---	---	1.61636	---	1.61636	---	---	---	---	---	---	Y	---	---	---	---	---	Y
Q9BSH5~Q9UMX5	Q9BSH5	Q9UMX5	HDHD3	NENF	Y	Y	MitoCarta v2.0|GeneCards: 3|PMID: 23371551	GeneCards: 2	---	---	1.47582	---	1.75608	---	1.61595	---	---	---	---	---	---	---	---	Y	---	---	---	---
P07858~P30042	P07858	P30042	CTSB	C21orf33	Y	Y	GeneCards: 4	MitoCarta v2.0|GeneCards: 5|PMID: 23371551	---	---	1.61585	---	---	---	1.61585	---	---	---	---	---	---	Y	Y	Y	---	---	---	---
P48047~Q8NBX0	P48047	Q8NBX0	ATP5O	SCCPDH	Y	Y	MitoCarta v2.0|GO|GeneCards: 5|PMID: 23371551	MitoCarta v2.0|GO|GeneCards: 5	---	---	---	1.6227	---	1.60868	1.61569	---	---	---	---	---	---	---	Y	---	---	---	---	---
O00116~Q9H9B4	O00116	Q9H9B4	AGPS	SFXN1	Y	Y	GO|GeneCards: 5	MitoCarta v2.0|GO|GeneCards: 5	---	---	---	1.51658	---	1.71435	1.61546	---	---	---	---	---	---	---	---	---	---	---	---	---
P02649~P28331	P02649	P28331	APOE	NDUFS1	Y	Y	GeneCards: 2	MitoCarta v2.0|GO|GeneCards: 5|PMID: 23371551	---	---	---	1.55228	---	1.6783	1.61529	---	---	---	---	---	---	---	Y	---	---	---	---	---
P12694~P28331	P12694	P28331	BCKDHA	NDUFS1	Y	Y	MitoCarta v2.0|GO|GeneCards: 5|PMID: 23371551	MitoCarta v2.0|GO|GeneCards: 5|PMID: 23371551	---	---	---	1.58571	---	1.64485	1.61528	---	---	---	---	---	---	---	Y	Y	---	---	---	Y
P10620~Q02218	P10620	Q02218	MGST1	OGDH	Y	Y	MitoCarta v2.0|GO|GeneCards: 5|PMID: 23371551	MitoCarta v2.0|GO|GeneCards: 5|PMID: 23371551	GOCC;PMID: 23371551	---	---	1.53307	---	1.69743	1.61525	---	---	---	---	---	---	---	---	---	---	---	---	---
P55084~Q8NFQ8	P55084	Q8NFQ8	HADHB	TOR1AIP2	Y	---	MitoCarta v2.0|GO|GeneCards: 5|PMID: 23371551	---	GOCC	---	---	---	1.61504	---	1.61504	---	---	---	---	---	---	---	Y	---	---	---	---	---
P25705~Q02218	P25705	Q02218	ATP5A1	OGDH	Y	Y	MitoCarta v2.0|GO|PMID: 23371551	MitoCarta v2.0|GO|GeneCards: 5|PMID: 23371551	---	---	---	1.61497	---	---	1.61497	---	---	---	---	---	---	---	---	---	---	Y	---	Y
Q5T1C6~Q9BX68	Q5T1C6	Q9BX68	THEM4	HINT2	Y	Y	MitoCarta v2.0|GO|GeneCards: 5|PMID: 23371551	MitoCarta v2.0|GO|GeneCards: 5|PMID: 23371551	---	---	---	---	1.61476	---	1.61476	---	---	---	---	---	---	---	Y	---	---	---	---	Y
P11177~P83111	P11177	P83111	PDHB	LACTB	Y	Y	MitoCarta v2.0|GO|GeneCards: 5|PMID: 23371551	MitoCarta v2.0|GO|GeneCards: 5|PMID: 23371551	---	---	---	1.56048	---	1.66899	1.61474	---	---	---	---	---	---	---	---	Y	---	---	Y	---
P30085~Q9UBQ7	P30085	Q9UBQ7	CMPK1	GRHPR	Y	Y	GeneCards: 2	MitoCarta v2.0|GeneCards: 3|PMID: 23371551	---	---	1.54608	---	1.68289	---	1.61449	---	---	---	---	---	---	---	Y	Y	---	---	---	---
O75489~Q15006	O75489	Q15006	NDUFS3	EMC2	Y	Y	MitoCarta v2.0|GO|GeneCards: 5|PMID: 23371551	MitoCarta v2.0|GeneCards: 2	---	---	---	1.54188	---	1.68707	1.61448	---	---	---	---	---	---	---	Y	Y	---	---	---	---
P04040~P46939	P04040	P46939	CAT	UTRN	Y	Y	MitoCarta v2.0|GeneCards: 4|PMID: 23371551	GeneCards: 2	---	---	---	---	1.61429	---	1.61429	---	---	---	---	---	---	---	---	---	---	---	---	---
O00116~P30519	O00116	P30519	AGPS	HMOX2	Y	Y	GO|GeneCards: 5	GeneCards: 2	---	---	---	1.52888	---	1.69965	1.61427	---	---	---	---	---	---	---	---	---	---	---	---	---
P21953~P38606	P21953	P38606	BCKDHB	ATP6V1A	Y	Y	MitoCarta v2.0|GO|GeneCards: 5|PMID: 23371551	GeneCards: 2	---	---	---	---	---	1.61424	1.61424	---	---	---	---	---	---	---	---	---	---	---	---	---
P36551~Q9BW91	P36551	Q9BW91	CPOX	NUDT9	Y	Y	MitoCarta v2.0|GO|GeneCards: 5|PMID: 25002142;23371551	MitoCarta v2.0|GO|GeneCards: 5|PMID: 23371551	---	---	---	---	1.61421	---	1.61421	---	---	---	---	---	---	---	---	---	---	---	Y	Y
P42126~Q9Y3B8	P42126	Q9Y3B8	ECI1	REXO2	Y	Y	MitoCarta v2.0|GO|GeneCards: 5|PMID: 23371551	MitoCarta v2.0|GO|GeneCards: 5|PMID: 23371551	---	---	---	---	1.61408	---	1.61408	---	---	---	---	---	---	Y	---	Y	---	---	---	Y
O43402~Q14257	O43402	Q14257	EMC8	RCN2	Y	Y	GeneCards: 5	MitoCarta v2.0	---	---	---	---	---	1.61395	1.61395	---	---	---	---	---	---	---	Y	---	---	---	---	---
O43402~P36776	O43402	P36776	EMC8	LONP1	Y	Y	GeneCards: 5	MitoCarta v2.0|GO|GeneCards: 5|PMID: 23371551	---	---	---	---	---	1.61367	1.61367	---	---	---	---	---	---	---	---	---	---	---	---	---
P10109~Q6P4F2	P10109	Q6P4F2	FDX1	FDX2	Y	Y	MitoCarta v2.0|GO|GeneCards: 5|PMID: 23371551	MitoCarta v2.0|GeneCards: 5|PMID: 23371551	---	---	---	---	1.61359	---	1.61359	---	20547883	---	---	---	Y	Y	---	Y	---	Y	Y	Y
P28331~Q14257	P28331	Q14257	NDUFS1	RCN2	Y	Y	MitoCarta v2.0|GO|GeneCards: 5|PMID: 23371551	MitoCarta v2.0	---	---	---	1.57202	---	1.65503	1.61353	---	---	---	---	---	---	---	Y	---	---	---	---	---
P19367~P31930	P19367	P31930	HK1	UQCRC1	Y	Y	MitoCarta v2.0|GO|GeneCards: 5|PMID: 23371551	MitoCarta v2.0|GO|GeneCards: 5|PMID: 23371551	GOCC;PMID: 23371551	---	---	---	---	1.61333	1.61333	---	---	---	---	---	---	---	---	---	---	---	Y	---
P30038~Q10713	P30038	Q10713	ALDH4A1	PMPCA	Y	Y	MitoCarta v2.0|GeneCards: 5|PMID: 23371551	MitoCarta v2.0|GO|GeneCards: 5|PMID: 23371551	---	---	---	---	1.6133	---	1.6133	---	---	---	---	---	---	---	---	---	---	---	---	Y
Q13724~Q9Y277	Q13724	Q9Y277	MOGS	VDAC3	---	Y	---	MitoCarta v2.0|GO|GeneCards: 5|PMID: 23371551	---	GOCC;PMID: 23371551	---	1.50583	---	1.72064	1.61324	---	---	---	---	---	---	---	---	---	---	---	---	---
O14773~P22695	O14773	P22695	TPP1	UQCRC2	Y	Y	GeneCards: 3	MitoCarta v2.0|GO|GeneCards: 5|PMID: 23371551	---	---	---	1.56855	---	1.65787	1.61321	---	---	---	---	---	---	---	---	---	---	---	---	---
P57105~Q5T749	P57105	Q5T749	SYNJ2BP	KPRP	Y	---	MitoCarta v2.0|GO|GeneCards: 5|PMID: 25002142;23371551	---	GOCC;PMID: 23371551	---	---	1.52328	---	1.70301	1.61314	---	---	---	---	---	---	---	---	---	---	---	---	---
O75947~P48047	O75947	P48047	ATP5H	ATP5O	Y	Y	MitoCarta v2.0|GO|GeneCards: 5|PMID: 23371551	MitoCarta v2.0|GO|GeneCards: 5|PMID: 23371551	---	---	1.55199	1.59161	---	1.69562	1.61307	22939629;26344197	---	---	Y	---	Y	---	Y	Y	Y	Y	Y	Y
P22695~P42704	P22695	P42704	UQCRC2	LRPPRC	Y	Y	MitoCarta v2.0|GO|GeneCards: 5|PMID: 23371551	MitoCarta v2.0|GO|GeneCards: 5|PMID: 23371551	---	---	---	1.47405	---	1.7516	1.61282	---	---	---	---	---	---	---	---	Y	---	---	Y	Y
P49411~Q96AG4	P49411	Q96AG4	TUFM	LRRC59	Y	Y	MitoCarta v2.0|GO|GeneCards: 5|PMID: 23371551	GO|GeneCards: 5|PMID: 23371551	---	---	---	1.58845	---	1.63715	1.6128	---	---	---	---	---	---	---	Y	---	---	---	---	Y
P42765~Q86TX2	P42765	Q86TX2	ACAA2	ACOT1	Y	Y	MitoCarta v2.0|GO|GeneCards: 5|PMID: 23371551	GeneCards: 2	---	---	---	1.6128	---	---	1.6128	---	---	---	---	---	---	---	---	---	---	---	---	---
O14880~P56134	O14880	P56134	MGST3	ATP5J2	Y	Y	MitoCarta v2.0|GeneCards: 2	MitoCarta v2.0|GO|GeneCards: 5	---	---	---	1.5893	---	1.63623	1.61276	---	---	---	---	---	---	---	---	---	---	---	Y	---
Q8NFV4~Q9H299	Q8NFV4	Q9H299	ABHD11	SH3BGRL3	Y	Y	MitoCarta v2.0|GeneCards: 5|PMID: 23371551	GeneCards: 2	---	---	---	---	1.61264	---	1.61264	---	---	---	---	---	---	---	---	---	---	---	---	---
P00568~P49773	P00568	P49773	AK1	HINT1	Y	Y	GeneCards: 2	MitoCarta v2.0	---	---	---	---	1.61253	---	1.61253	---	---	---	---	---	---	---	Y	---	---	---	---	---
P09936~Q99798	P09936	Q99798	UCHL1	ACO2	Y	Y	GeneCards: 2	MitoCarta v2.0|GO|GeneCards: 5|PMID: 23371551	---	---	1.41293	---	1.81103	---	1.61198	---	---	---	---	---	---	Y	Y	Y	---	---	---	---
O75489~P83111	O75489	P83111	NDUFS3	LACTB	Y	Y	MitoCarta v2.0|GO|GeneCards: 5|PMID: 23371551	MitoCarta v2.0|GO|GeneCards: 5|PMID: 23371551	---	---	---	1.7162	---	1.50721	1.6117	---	---	---	---	---	---	---	---	---	---	---	---	---
P02649~Q02218	P02649	Q02218	APOE	OGDH	Y	Y	GeneCards: 2	MitoCarta v2.0|GO|GeneCards: 5|PMID: 23371551	---	---	---	1.66543	---	1.55735	1.61139	---	---	---	---	---	---	---	Y	---	---	---	---	---
P60981~Q96AB3	P60981	Q96AB3	DSTN	ISOC2	Y	Y	GeneCards: 3	MitoCarta v2.0|GeneCards: 2|PMID: 23371551	---	---	---	---	---	1.61081	1.61081	---	---	---	---	---	---	---	Y	---	---	---	---	---
P07919~P22695	P07919	P22695	UQCRH	UQCRC2	Y	Y	MitoCarta v2.0|GO|GeneCards: 5|PMID: 25002142;23371551	MitoCarta v2.0|GO|GeneCards: 5|PMID: 23371551	---	---	---	---	---	1.6106	1.6106	28514442	---	---	---	---	Y	---	Y	---	Y	Y	Y	Y
P22695~P30048	P22695	P30048	UQCRC2	PRDX3	Y	Y	MitoCarta v2.0|GO|GeneCards: 5|PMID: 23371551	MitoCarta v2.0|GO|GeneCards: 5|PMID: 23371551	---	---	---	1.59102	---	1.63001	1.61052	---	---	---	---	Y	---	---	Y	Y	Y	---	---	Y
Q14257~Q96AG4	Q14257	Q96AG4	RCN2	LRRC59	Y	Y	MitoCarta v2.0	GO|GeneCards: 5|PMID: 23371551	---	---	---	1.56405	---	1.65667	1.61036	---	---	---	---	---	---	---	Y	---	---	---	---	---
P27824~Q15006	P27824	Q15006	CANX	EMC2	Y	Y	GeneCards: 2	MitoCarta v2.0|GeneCards: 2	---	---	---	1.51925	---	1.70144	1.61035	---	---	---	---	---	---	---	---	---	---	---	Y	---
P16435~P83111	P16435	P83111	POR	LACTB	Y	Y	GeneCards: 3	MitoCarta v2.0|GO|GeneCards: 5|PMID: 23371551	---	---	---	1.74612	---	1.47439	1.61026	---	---	---	---	---	---	---	---	---	---	---	---	---
P24539~Q9NX40	P24539	Q9NX40	ATP5F1	OCIAD1	Y	Y	MitoCarta v2.0|GO|GeneCards: 5|PMID: 23371551	MitoCarta v2.0|GeneCards: 4	---	---	---	---	---	1.60997	1.60997	---	---	---	---	---	---	---	---	---	---	---	---	---
P10620~P14406	P10620	P14406	MGST1	COX7A2	Y	Y	MitoCarta v2.0|GO|GeneCards: 5|PMID: 23371551	MitoCarta v2.0|GeneCards: 5	GOCC;PMID: 23371551	---	---	---	---	1.60994	1.60994	---	---	---	---	---	---	---	---	---	---	---	---	---
P30038~Q9Y696	P30038	Q9Y696	ALDH4A1	CLIC4	Y	Y	MitoCarta v2.0|GeneCards: 5|PMID: 23371551	MitoCarta v2.0|GO|GeneCards: 5	---	---	---	---	1.60988	---	1.60988	---	---	---	---	---	---	---	---	---	---	---	---	---
Q5TC12~Q9NR28	Q5TC12	Q9NR28	ATPAF1	DIABLO	Y	Y	MitoCarta v2.0|GeneCards: 4|PMID: 23371551	MitoCarta v2.0|GO|GeneCards: 5|PMID: 23371551	---	---	---	---	1.60986	---	1.60986	---	---	---	---	---	---	Y	---	---	---	---	---	---
O75947~P11021	O75947	P11021	ATP5H	HSPA5	Y	Y	MitoCarta v2.0|GO|GeneCards: 5|PMID: 23371551	GeneCards: 4	---	---	---	1.60981	---	---	1.60981	---	---	---	---	Y	---	---	Y	Y	---	---	Y	---
P51149~Q9Y3D2	P51149	Q9Y3D2	RAB7A	MSRB2	Y	Y	GeneCards: 2	MitoCarta v2.0|GeneCards: 4|PMID: 23371551	---	---	1.50907	---	1.71046	---	1.60976	---	---	---	---	---	---	---	---	---	---	---	---	---
Q8TDB4~Q96AY3	Q8TDB4	Q96AY3	MGARP	FKBP10	Y	Y	MitoCarta v2.0|GO|GeneCards: 5	MitoCarta v2.0	GOCC	---	1.51506	---	1.70437	---	1.60972	---	---	---	---	---	---	---	---	---	---	---	---	---
O43402~Q96AG4	O43402	Q96AG4	EMC8	LRRC59	Y	Y	GeneCards: 5	GO|GeneCards: 5|PMID: 23371551	---	---	---	---	---	1.60958	1.60958	---	---	---	---	---	---	---	Y	---	---	---	---	---
Q99497~Q9BX68	Q99497	Q9BX68	PARK7	HINT2	Y	Y	MitoCarta v2.0|GO|GeneCards: 5	MitoCarta v2.0|GO|GeneCards: 5|PMID: 23371551	---	---	1.39959	---	1.81945	---	1.60952	---	---	---	---	---	---	Y	---	Y	---	---	---	---
P06576~Q13423	P06576	Q13423	ATP5B	NNT	Y	Y	MitoCarta v2.0|GO|PMID: 23371551	MitoCarta v2.0|GO|GeneCards: 5|PMID: 23371551	---	---	---	1.59527	---	1.62345	1.60936	22939629;29222160	---	---	Y	---	Y	---	---	---	Y	Y	Y	Y
P60709~Q02218	P60709	Q02218	ACTB	OGDH	Y	Y	GeneCards: 2	MitoCarta v2.0|GO|GeneCards: 5|PMID: 23371551	---	---	---	1.60929	---	---	1.60929	---	---	---	---	---	---	---	---	---	---	---	---	---
Q56VL3~Q9Y305	Q56VL3	Q9Y305	OCIAD2	ACOT9	Y	Y	MitoCarta v2.0|GeneCards: 4	MitoCarta v2.0|GeneCards: 5	---	---	---	---	---	1.60915	1.60915	---	---	---	---	---	---	---	---	---	---	---	---	---
P22695~Q9ULV4	P22695	Q9ULV4	UQCRC2	CORO1C	Y	Y	MitoCarta v2.0|GO|GeneCards: 5|PMID: 23371551	GeneCards: 2	---	---	---	1.50764	---	1.71037	1.60901	---	---	---	---	---	---	---	---	Y	---	---	---	---
P19367~Q9NQC3	P19367	Q9NQC3	HK1	RTN4	Y	---	MitoCarta v2.0|GO|GeneCards: 5|PMID: 23371551	---	GOCC;PMID: 23371551	---	---	---	---	1.60895	1.60895	---	---	---	---	---	---	Y	---	---	---	---	---	---
P30519~P49821	P30519	P49821	HMOX2	NDUFV1	Y	Y	GeneCards: 2	MitoCarta v2.0|GO|GeneCards: 5|PMID: 23371551	---	---	---	1.59229	---	1.62495	1.60862	---	---	---	---	---	---	---	---	---	---	---	Y	---
P30519~Q14257	P30519	Q14257	HMOX2	RCN2	Y	Y	GeneCards: 2	MitoCarta v2.0	---	---	---	1.59391	---	1.62292	1.60842	---	---	---	---	---	---	---	---	---	---	---	---	---
P20674~Q10713	P20674	Q10713	COX5A	PMPCA	Y	Y	MitoCarta v2.0|GO|GeneCards: 5|PMID: 23371551	MitoCarta v2.0|GO|GeneCards: 5|PMID: 23371551	---	---	1.60834	---	---	---	1.60834	---	---	---	---	---	---	---	---	---	---	Y	---	Y
P30044~Q9Y281	P30044	Q9Y281	PRDX5	CFL2	Y	Y	MitoCarta v2.0|GO|GeneCards: 5|PMID: 23371551	GeneCards: 2	---	---	---	1.49288	---	1.7236	1.60824	---	---	---	---	---	---	---	Y	---	---	---	---	---
P08476~Q5VWZ2	P08476	Q5VWZ2	INHBA	LYPLAL1	Y	Y	GeneCards: 2	MitoCarta v2.0|GeneCards: 2	---	---	---	---	---	1.60816	1.60816	---	---	---	---	---	---	---	---	---	---	---	---	---
O00217~P11177	O00217	P11177	NDUFS8	PDHB	Y	Y	MitoCarta v2.0|GO|GeneCards: 5|PMID: 23371551	MitoCarta v2.0|GO|GeneCards: 5|PMID: 23371551	---	---	---	---	---	1.60806	1.60806	---	---	---	---	Y	---	---	Y	Y	---	---	---	Y
P42765~P49189	P42765	P49189	ACAA2	ALDH9A1	Y	Y	MitoCarta v2.0|GO|GeneCards: 5|PMID: 23371551	MitoCarta v2.0|GeneCards: 4|PMID: 23371551	---	---	---	---	1.60785	---	1.60785	---	---	---	---	---	---	Y	---	---	---	---	Y	Y
O75489~P02649	O75489	P02649	NDUFS3	APOE	Y	Y	MitoCarta v2.0|GO|GeneCards: 5|PMID: 23371551	GeneCards: 2	---	---	---	1.49022	---	1.72528	1.60775	---	---	---	---	---	---	---	Y	---	---	---	---	---
O43772~P56134	O43772	P56134	SLC25A20	ATP5J2	Y	Y	MitoCarta v2.0|GO|GeneCards: 5	MitoCarta v2.0|GO|GeneCards: 5	---	---	---	1.5409	---	1.67445	1.60767	---	---	---	---	---	---	---	---	---	---	---	---	Y
O43181~O43676	O43181	O43676	NDUFS4	NDUFB3	Y	Y	MitoCarta v2.0|GO|GeneCards: 5|PMID: 23371551	MitoCarta v2.0|GO|GeneCards: 5|PMID: 23371551	---	---	---	---	---	1.60753	1.60753	---	---	---	---	---	---	---	Y	---	Y	Y	Y	Y
P00387~Q14061	P00387	Q14061	CYB5R3	COX17	Y	Y	MitoCarta v2.0|GO|GeneCards: 5|PMID: 23371551	MitoCarta v2.0|GO|GeneCards: 5|PMID: 23371551	GOCC;PMID: 23371551	---	---	---	1.60747	---	1.60747	---	---	---	---	---	---	Y	---	---	---	---	---	---
O15460~P19367	O15460	P19367	P4HA2	HK1	---	Y	---	MitoCarta v2.0|GO|GeneCards: 5|PMID: 23371551	---	GOCC;PMID: 23371551	---	---	---	1.60744	1.60744	---	---	---	---	---	---	---	---	---	---	---	---	---
P38606~Q9UJS0	P38606	Q9UJS0	ATP6V1A	SLC25A13	Y	Y	GeneCards: 2	MitoCarta v2.0|GO|GeneCards: 5	---	---	---	1.66323	---	1.55137	1.6073	---	---	---	---	---	---	---	---	---	---	---	---	---
O75489~P19404	O75489	P19404	NDUFS3	NDUFV2	Y	Y	MitoCarta v2.0|GO|GeneCards: 5|PMID: 23371551	MitoCarta v2.0|GO|GeneCards: 5|PMID: 23371551	---	---	---	1.6809	---	1.53332	1.60711	22939629;27499296;28514442	24344204	---	---	---	---	---	Y	---	Y	Y	Y	Y
O00116~P25705	O00116	P25705	AGPS	ATP5A1	Y	Y	GO|GeneCards: 5	MitoCarta v2.0|GO|PMID: 23371551	---	---	---	1.60703	---	---	1.60703	---	---	---	---	---	---	---	---	---	---	---	Y	---
P13674~P36776	P13674	P36776	P4HA1	LONP1	Y	Y	GO|GeneCards: 5	MitoCarta v2.0|GO|GeneCards: 5|PMID: 23371551	---	---	1.51626	1.87235	1.27991	1.75929	1.60695	---	---	---	---	---	---	---	---	---	---	---	---	---
P19404~P30519	P19404	P30519	NDUFV2	HMOX2	Y	Y	MitoCarta v2.0|GO|GeneCards: 5|PMID: 23371551	GeneCards: 2	---	---	---	1.71366	---	1.50006	1.60686	---	---	---	---	---	---	---	---	---	---	---	---	---
O96000~Q99623	O96000	Q99623	NDUFB10	PHB2	Y	Y	MitoCarta v2.0|GO|GeneCards: 5|PMID: 23371551	MitoCarta v2.0|GO|GeneCards: 5	---	---	---	1.53685	---	1.67681	1.60683	---	---	---	---	---	---	---	Y	---	---	---	---	Y
P78417~Q9NRV9	P78417	Q9NRV9	GSTO1	HEBP1	Y	Y	MitoCarta v2.0	MitoCarta v2.0	---	---	---	---	---	1.60677	1.60677	---	---	---	---	---	---	---	---	---	---	---	Y	---
P00387~P01889	P00387	P01889	CYB5R3	HLA-B	Y	---	MitoCarta v2.0|GO|GeneCards: 5|PMID: 23371551	---	GOCC;PMID: 23371551	---	---	1.60677	---	---	1.60677	---	---	---	---	---	---	---	---	---	---	---	---	---
O75390~P31946	O75390	P31946	CS	YWHAB	Y	Y	MitoCarta v2.0|GO|GeneCards: 5|PMID: 23371551	GeneCards: 3	---	---	---	---	1.60665	---	1.60665	---	---	---	---	---	---	Y	---	---	---	---	Y	---
P63218~Q56VL3	P63218	Q56VL3	GNG5	OCIAD2	Y	Y	MitoCarta v2.0|GeneCards: 3	MitoCarta v2.0|GeneCards: 4	---	---	---	---	---	1.60659	1.60659	---	---	---	---	---	---	---	Y	---	---	---	---	---
P35232~P51149	P35232	P51149	PHB	RAB7A	Y	Y	MitoCarta v2.0|GO|GeneCards: 5	GeneCards: 2	---	---	---	1.6076	---	1.60556	1.60658	26496610	---	---	---	Y	Y	---	Y	---	---	---	Y	---
Q5T1C6~Q9UMX5	Q5T1C6	Q9UMX5	THEM4	NENF	Y	Y	MitoCarta v2.0|GO|GeneCards: 5|PMID: 23371551	GeneCards: 2	---	---	---	---	1.60651	---	1.60651	---	---	---	---	---	---	---	---	---	---	---	---	---
P26440~P30519	P26440	P30519	IVD	HMOX2	Y	Y	MitoCarta v2.0|GeneCards: 5|PMID: 23371551	GeneCards: 2	---	---	---	---	1.60648	---	1.60648	---	---	---	---	---	---	---	---	---	---	---	Y	---
P02649~P36776	P02649	P36776	APOE	LONP1	Y	Y	GeneCards: 2	MitoCarta v2.0|GO|GeneCards: 5|PMID: 23371551	---	---	---	1.55864	---	1.65411	1.60637	---	21163940	---	---	---	Y	Y	---	---	---	---	Y	---
P06576~P48047	P06576	P48047	ATP5B	ATP5O	Y	Y	MitoCarta v2.0|GO|PMID: 23371551	MitoCarta v2.0|GO|GeneCards: 5|PMID: 23371551	---	---	---	1.63591	---	1.57667	1.60629	22939629;26344197;28514442;29222160	---	Y	Y	Y	Y	---	Y	Y	Y	Y	Y	Y
P14618~Q9Y3D2	P14618	Q9Y3D2	PKM	MSRB2	Y	Y	GO|GeneCards: 5	MitoCarta v2.0|GeneCards: 4|PMID: 23371551	---	---	1.39892	1.70546	1.54732	1.77334	1.60626	---	---	---	---	Y	---	---	Y	---	---	---	---	---
P13073~Q16595	P13073	Q16595	COX4I1	FXN	Y	Y	MitoCarta v2.0|GO|GeneCards: 5|PMID: 23371551	MitoCarta v2.0|GO|GeneCards: 5|PMID: 23371551	---	---	1.41389	---	1.79846	---	1.60618	---	---	---	---	---	---	Y	---	---	---	---	---	Y
Q6NUK1~Q9Y2R0	Q6NUK1	Q9Y2R0	SLC25A24	COA3	Y	Y	MitoCarta v2.0|GO|GeneCards: 5	MitoCarta v2.0|GO|GeneCards: 5|PMID: 25002142;23371551	---	---	---	---	---	1.60618	1.60618	---	---	---	---	---	---	---	---	---	---	---	---	Y
P17661~P55072	P17661	P55072	DES	VCP	Y	Y	GeneCards: 3	GeneCards: 2	---	---	1.60615	---	---	---	1.60615	---	---	---	---	Y	---	---	Y	---	---	---	---	---
P08559~Q13423	P08559	Q13423	PDHA1	NNT	Y	Y	MitoCarta v2.0|GO|GeneCards: 5|PMID: 23371551	MitoCarta v2.0|GO|GeneCards: 5|PMID: 23371551	---	---	---	1.55076	---	1.6615	1.60613	---	---	---	---	---	---	Y	Y	---	Y	---	---	Y
P80303~Q9BRK5	P80303	Q9BRK5	NUCB2	SDF4	Y	Y	MitoCarta v2.0	GeneCards: 2	---	---	---	---	1.60597	---	1.60597	---	---	---	---	---	---	Y	---	---	---	---	---	---
Q00325~Q56VL3	Q00325	Q56VL3	SLC25A3	OCIAD2	Y	Y	MitoCarta v2.0|GO|GeneCards: 5	MitoCarta v2.0|GeneCards: 4	---	---	---	1.52461	---	1.68723	1.60592	---	---	---	---	---	---	---	Y	---	---	---	---	---
Q15031~Q9Y5L4	Q15031	Q9Y5L4	LARS2	TIMM13	Y	Y	MitoCarta v2.0|GeneCards: 5|PMID: 23371551	MitoCarta v2.0|GO|GeneCards: 5|PMID: 25002142;23371551	---	---	---	---	1.60585	---	1.60585	---	---	---	---	---	---	---	Y	---	---	---	---	---
P13674~P31930	P13674	P31930	P4HA1	UQCRC1	Y	Y	GO|GeneCards: 5	MitoCarta v2.0|GO|GeneCards: 5|PMID: 23371551	---	---	1.10569	1.80597	---	1.90578	1.60582	---	---	---	---	---	---	---	Y	---	---	---	---	---
P13674~P36543	P13674	P36543	P4HA1	ATP6V1E1	Y	Y	GO|GeneCards: 5	GeneCards: 2	---	---	---	1.48252	---	1.72909	1.60581	---	---	---	---	---	---	---	---	---	---	---	---	---
P10620~P51571	P10620	P51571	MGST1	SSR4	Y	---	MitoCarta v2.0|GO|GeneCards: 5|PMID: 23371551	---	GOCC;PMID: 23371551	---	---	1.46287	---	1.74857	1.60572	---	---	---	---	---	---	---	---	---	---	---	---	---
P51149~Q9UIJ7	P51149	Q9UIJ7	RAB7A	AK3	Y	Y	GeneCards: 2	MitoCarta v2.0|GO|GeneCards: 5|PMID: 23371551	---	---	1.5324	---	1.67894	---	1.60567	---	---	---	---	---	---	Y	---	---	---	---	---	---
A8MXV4~Q9Y6N5	A8MXV4	Q9Y6N5	NUDT19	SQRDL	Y	Y	MitoCarta v2.0|GeneCards: 4|PMID: 23371551	MitoCarta v2.0	---	---	---	---	1.60523	---	1.60523	---	---	---	---	---	---	---	---	---	---	---	---	Y
P35222~P36542	P35222	P36542	CTNNB1	ATP5C1	Y	Y	GeneCards: 2	MitoCarta v2.0|GO|PMID: 23371551	---	---	---	---	1.60522	---	1.60522	---	---	---	---	---	---	---	Y	---	---	---	---	---
P08758~P49419	P08758	P49419	ANXA5	ALDH7A1	Y	Y	GeneCards: 3	MitoCarta v2.0|GO|GeneCards: 5|PMID: 23371551	---	---	---	---	1.60519	---	1.60519	---	---	---	---	---	---	Y	---	---	---	---	---	---
P10620~Q96IX5	P10620	Q96IX5	MGST1	USMG5	Y	Y	MitoCarta v2.0|GO|GeneCards: 5|PMID: 23371551	MitoCarta v2.0|GO|GeneCards: 5	GOCC;PMID: 23371551	---	---	---	---	1.60483	1.60483	---	---	---	---	---	---	---	---	---	---	---	Y	---
P55084~Q9UHG3	P55084	Q9UHG3	HADHB	PCYOX1	Y	---	MitoCarta v2.0|GO|GeneCards: 5|PMID: 23371551	---	GOCC	---	---	---	---	1.60482	1.60482	---	---	---	---	---	---	---	Y	---	---	---	Y	---
P49773~Q86TX2	P49773	Q86TX2	HINT1	ACOT1	Y	Y	MitoCarta v2.0	GeneCards: 2	---	---	---	---	1.60479	---	1.60479	---	---	---	---	---	---	---	---	---	---	---	---	---
P02649~P51970	P02649	P51970	APOE	NDUFA8	Y	Y	GeneCards: 2	MitoCarta v2.0|GO|GeneCards: 5|PMID: 25002142;23371551	---	---	---	1.58172	---	1.6276	1.60466	---	---	---	---	---	---	---	Y	---	---	---	---	---
Q14061~Q9UIJ7	Q14061	Q9UIJ7	COX17	AK3	Y	Y	MitoCarta v2.0|GO|GeneCards: 5|PMID: 23371551	MitoCarta v2.0|GO|GeneCards: 5|PMID: 23371551	---	---	---	---	1.75782	1.45144	1.60463	---	---	---	---	---	---	Y	---	Y	---	---	---	---
O75380~P11177	O75380	P11177	NDUFS6	PDHB	Y	Y	MitoCarta v2.0|GO|GeneCards: 5|PMID: 23371551	MitoCarta v2.0|GO|GeneCards: 5|PMID: 23371551	---	---	---	1.55989	---	1.64913	1.60451	---	---	---	---	---	---	---	Y	---	---	---	---	Y
P07858~P48735	P07858	P48735	CTSB	IDH2	Y	Y	GeneCards: 4	MitoCarta v2.0|GO|GeneCards: 5|PMID: 23371551	---	---	1.60447	---	---	---	1.60447	---	---	---	---	---	---	Y	Y	---	---	---	---	---
O75347~P09211	O75347	P09211	TBCA	GSTP1	Y	Y	GeneCards: 2	GO|GeneCards: 5	---	---	1.70556	---	1.50298	---	1.60427	---	---	---	---	---	---	---	Y	---	---	---	Y	---
Q6GMV3~Q6P587	Q6GMV3	Q6P587	PTRHD1	FAHD1	Y	Y	GeneCards: 3	MitoCarta v2.0|GO|GeneCards: 5|PMID: 23371551	---	---	---	---	---	1.60422	1.60422	---	---	---	---	---	---	---	---	Y	---	---	---	---
P30042~Q53H82	P30042	Q53H82	C21orf33	LACTB2	Y	Y	MitoCarta v2.0|GeneCards: 5|PMID: 23371551	MitoCarta v2.0|GO|GeneCards: 5	---	---	1.48265	---	1.72572	---	1.60419	---	---	---	---	---	---	Y	---	Y	---	---	---	Y
P05362~Q00325	P05362	Q00325	ICAM1	SLC25A3	Y	Y	GeneCards: 2	MitoCarta v2.0|GO|GeneCards: 5	---	---	---	1.60417	---	---	1.60417	---	---	---	---	---	---	---	---	---	---	---	---	---
Q6GMV3~Q9HA77	Q6GMV3	Q9HA77	PTRHD1	CARS2	Y	Y	GeneCards: 3	MitoCarta v2.0|GeneCards: 5|PMID: 23371551	---	---	---	---	---	1.60383	1.60383	---	---	---	---	---	---	---	---	---	---	---	---	---
P27144~Q9Y281	P27144	Q9Y281	AK4	CFL2	Y	Y	MitoCarta v2.0|GO|GeneCards: 5|PMID: 23371551	GeneCards: 2	---	---	---	1.4052	---	1.8022	1.6037	---	---	---	---	---	---	---	Y	---	---	---	---	---
Q15006~Q96AG4	Q15006	Q96AG4	EMC2	LRRC59	Y	Y	MitoCarta v2.0|GeneCards: 2	GO|GeneCards: 5|PMID: 23371551	---	---	---	1.57495	---	1.6324	1.60367	26496610	---	---	---	---	Y	---	Y	Y	---	---	---	---
O00217~Q96AG4	O00217	Q96AG4	NDUFS8	LRRC59	Y	Y	MitoCarta v2.0|GO|GeneCards: 5|PMID: 23371551	GO|GeneCards: 5|PMID: 23371551	---	---	---	---	---	1.60366	1.60366	---	---	---	---	---	---	---	Y	---	---	---	---	Y
P52209~Q9NRV9	P52209	Q9NRV9	PGD	HEBP1	Y	Y	GeneCards: 3	MitoCarta v2.0	---	---	---	---	---	1.60357	1.60357	---	---	---	---	---	---	---	---	---	---	---	---	---
P62937~Q86TX2	P62937	Q86TX2	PPIA	ACOT1	Y	Y	GeneCards: 2	GeneCards: 2	---	---	---	1.60354	---	---	1.60354	---	---	---	---	---	---	---	---	---	---	---	---	---
P51571~P55084	P51571	P55084	SSR4	HADHB	---	Y	---	MitoCarta v2.0|GO|GeneCards: 5|PMID: 23371551	---	GOCC	---	1.55985	---	1.6472	1.60353	---	---	---	---	---	---	---	---	---	---	---	---	---
P78417~Q6P4F2	P78417	Q6P4F2	GSTO1	FDX2	Y	Y	MitoCarta v2.0	MitoCarta v2.0|GeneCards: 5|PMID: 23371551	---	---	---	---	1.60337	---	1.60337	---	---	---	---	---	---	Y	Y	Y	---	---	---	---
P32119~Q86SX6	P32119	Q86SX6	PRDX2	GLRX5	Y	Y	MitoCarta v2.0|GeneCards: 2	MitoCarta v2.0|GO|GeneCards: 5|PMID: 23371551	---	---	---	---	1.60328	---	1.60328	---	---	---	---	---	---	Y	Y	---	Y	---	Y	---
O14773~O75489	O14773	O75489	TPP1	NDUFS3	Y	Y	GeneCards: 3	MitoCarta v2.0|GO|GeneCards: 5|PMID: 23371551	---	---	---	1.57674	---	1.62934	1.60304	---	---	---	---	---	---	---	---	---	---	---	---	---
P15954~P24539	P15954	P24539	COX7C	ATP5F1	Y	Y	MitoCarta v2.0|GO|GeneCards: 5	MitoCarta v2.0|GO|GeneCards: 5|PMID: 23371551	---	---	---	---	---	1.60301	1.60301	---	---	---	---	---	---	---	---	---	Y	---	Y	Y
P00387~Q8N4V1	P00387	Q8N4V1	CYB5R3	MMGT1	Y	---	MitoCarta v2.0|GO|GeneCards: 5|PMID: 23371551	---	GOCC;PMID: 23371551	---	---	---	---	1.60297	1.60297	---	---	---	---	---	---	---	Y	---	---	---	---	---
P19367~Q9BRR6	P19367	Q9BRR6	HK1	ADPGK	Y	---	MitoCarta v2.0|GO|GeneCards: 5|PMID: 23371551	---	GOCC;PMID: 23371551	---	---	---	---	1.60293	1.60293	---	---	---	---	---	---	---	---	---	---	---	---	---
P16615~P28331	P16615	P28331	ATP2A2	NDUFS1	Y	Y	GeneCards: 2	MitoCarta v2.0|GO|GeneCards: 5|PMID: 23371551	---	---	---	---	---	1.60289	1.60289	---	---	---	---	---	---	---	Y	---	---	---	Y	---
P14618~Q99497	P14618	Q99497	PKM	PARK7	Y	Y	GO|GeneCards: 5	MitoCarta v2.0|GO|GeneCards: 5	---	---	---	1.6387	---	1.56659	1.60264	---	---	---	---	Y	---	---	Y	---	---	---	---	---
P12694~P27824	P12694	P27824	BCKDHA	CANX	Y	Y	MitoCarta v2.0|GO|GeneCards: 5|PMID: 23371551	GeneCards: 2	---	---	---	1.5568	---	1.64836	1.60258	---	---	---	---	---	---	---	---	Y	---	---	Y	---
O75608~Q9Y2Q5	O75608	Q9Y2Q5	LYPLA1	LAMTOR2	Y	Y	MitoCarta v2.0|GeneCards: 3	GeneCards: 2	---	---	1.54266	---	1.66216	---	1.60241	---	---	---	---	---	---	---	---	---	---	---	---	---
P00387~P61421	P00387	P61421	CYB5R3	ATP6V0D1	Y	---	MitoCarta v2.0|GO|GeneCards: 5|PMID: 23371551	---	GOCC;PMID: 23371551	---	---	1.50994	---	1.69484	1.60239	---	---	---	---	---	---	---	Y	---	---	---	---	---
P05362~P12235	P05362	P12235	ICAM1	SLC25A4	Y	Y	GeneCards: 2	MitoCarta v2.0|GO|GeneCards: 5|PMID: 23371551	---	PMID: 23371551	---	1.60227	---	---	1.60227	---	---	---	---	---	---	---	---	---	---	---	---	---
P13674~Q15165	P13674	Q15165	P4HA1	PON2	Y	Y	GO|GeneCards: 5	GeneCards: 3	---	---	---	---	---	1.60225	1.60225	---	---	---	---	---	---	---	---	---	---	---	---	---
P61764~Q9H299	P61764	Q9H299	STXBP1	SH3BGRL3	Y	Y	GeneCards: 4	GeneCards: 2	---	---	---	---	---	1.60222	1.60222	---	---	---	---	---	---	---	---	---	---	---	---	---
P30038~P35914	P30038	P35914	ALDH4A1	HMGCL	Y	Y	MitoCarta v2.0|GeneCards: 5|PMID: 23371551	MitoCarta v2.0|GO|GeneCards: 5|PMID: 23371551	---	---	---	1.47909	---	1.72517	1.60213	---	---	---	---	---	---	---	---	---	---	---	Y	Y
O00217~Q15006	O00217	Q15006	NDUFS8	EMC2	Y	Y	MitoCarta v2.0|GO|GeneCards: 5|PMID: 23371551	MitoCarta v2.0|GeneCards: 2	---	---	---	---	---	1.60212	1.60212	---	---	---	---	---	---	---	Y	Y	---	---	---	---
P02649~Q9UHQ9	P02649	Q9UHQ9	APOE	CYB5R1	Y	Y	GeneCards: 2	GO|GeneCards: 5	---	---	---	1.60466	---	1.59935	1.602	---	---	---	---	---	---	---	---	---	---	---	---	---
P10620~Q00325	P10620	Q00325	MGST1	SLC25A3	Y	Y	MitoCarta v2.0|GO|GeneCards: 5|PMID: 23371551	MitoCarta v2.0|GO|GeneCards: 5	GOCC;PMID: 23371551	---	---	1.45108	---	1.75239	1.60173	---	---	---	---	---	---	---	---	---	---	---	---	---
P15954~Q6NUK1	P15954	Q6NUK1	COX7C	SLC25A24	Y	Y	MitoCarta v2.0|GO|GeneCards: 5	MitoCarta v2.0|GO|GeneCards: 5	---	---	---	---	---	1.60172	1.60172	---	---	---	---	---	---	---	---	---	---	---	---	Y
P83111~Q07021	P83111	Q07021	LACTB	C1QBP	Y	Y	MitoCarta v2.0|GO|GeneCards: 5|PMID: 23371551	MitoCarta v2.0|GO|GeneCards: 5|PMID: 23371551	---	---	---	---	---	1.60171	1.60171	27499296	---	---	---	---	Y	---	---	---	---	---	Y	---
P12235~P30048	P12235	P30048	SLC25A4	PRDX3	Y	Y	MitoCarta v2.0|GO|GeneCards: 5|PMID: 23371551	MitoCarta v2.0|GO|GeneCards: 5|PMID: 23371551	PMID: 23371551	---	---	1.60133	---	---	1.60133	---	---	---	---	---	---	---	Y	---	---	---	Y	---
P07339~P25325	P07339	P25325	CTSD	MPST	Y	Y	GeneCards: 2	MitoCarta v2.0|GeneCards: 5|PMID: 23371551	---	---	---	---	---	1.60088	1.60088	---	---	---	---	---	---	---	---	---	---	---	---	---
Q15165~Q6NZI2	Q15165	Q6NZI2	PON2	PTRF	Y	Y	GeneCards: 3	GO	---	---	---	---	---	1.60075	1.60075	---	---	---	---	---	---	---	---	---	---	---	---	---
O75347~P30038	O75347	P30038	TBCA	ALDH4A1	Y	Y	GeneCards: 2	MitoCarta v2.0|GeneCards: 5|PMID: 23371551	---	---	---	---	1.60072	---	1.60072	---	---	---	---	---	---	---	---	---	---	---	---	---
Q96GK7~Q9BSH5	Q96GK7	Q9BSH5	FAHD2A	HDHD3	Y	Y	MitoCarta v2.0|GeneCards: 3|PMID: 23371551	MitoCarta v2.0|GeneCards: 3|PMID: 23371551	---	---	---	---	1.6004	---	1.6004	---	---	---	---	---	---	---	Y	---	---	---	Y	Y
P83111~Q9UH62	P83111	Q9UH62	LACTB	ARMCX3	Y	Y	MitoCarta v2.0|GO|GeneCards: 5|PMID: 23371551	GeneCards: 3	---	GOCC	---	1.60288	---	1.5979	1.60039	---	---	---	---	---	---	---	---	---	---	---	---	---
P11177~P28331	P11177	P28331	PDHB	NDUFS1	Y	Y	MitoCarta v2.0|GO|GeneCards: 5|PMID: 23371551	MitoCarta v2.0|GO|GeneCards: 5|PMID: 23371551	---	---	---	1.50009	---	1.70031	1.6002	---	---	---	---	---	---	---	Y	Y	---	Y	Y	Y
P28838~Q16774	P28838	Q16774	LAP3	GUK1	Y	Y	MitoCarta v2.0|GeneCards: 4|PMID: 23371551	MitoCarta v2.0|GeneCards: 3	---	---	1.62489	---	1.57538	---	1.60014	---	---	---	---	---	---	---	---	---	---	---	---	---
P49411~Q14257	P49411	Q14257	TUFM	RCN2	Y	Y	MitoCarta v2.0|GO|GeneCards: 5|PMID: 23371551	MitoCarta v2.0	---	---	---	1.59433	---	1.60488	1.59961	---	---	---	---	---	---	---	---	---	---	---	---	---
O43402~Q15006	O43402	Q15006	EMC8	EMC2	Y	Y	GeneCards: 5	MitoCarta v2.0|GeneCards: 2	---	---	---	---	---	1.59954	1.59954	26496610;28514442	---	---	---	---	Y	---	Y	---	Y	Y	Y	---
P45880~Q9GZU1	P45880	Q9GZU1	VDAC2	MCOLN1	Y	---	MitoCarta v2.0|GO|GeneCards: 5|PMID: 23371551	---	GOCC;PMID: 23371551	---	---	---	1.59931	---	1.59931	---	---	---	---	---	---	---	---	---	---	---	---	---
O60879~O95881	O60879	O95881	DIAPH2	TXNDC12	Y	Y	GeneCards: 3	MitoCarta v2.0|PMID: 25002142	---	---	---	---	---	1.5993	1.5993	---	---	---	---	---	---	---	---	---	---	---	---	---
P15954~Q9Y6M9	P15954	Q9Y6M9	COX7C	NDUFB9	Y	Y	MitoCarta v2.0|GO|GeneCards: 5	MitoCarta v2.0|GO|GeneCards: 5|PMID: 23371551	---	---	---	---	---	1.599	1.599	---	---	---	---	---	---	---	Y	---	---	Y	Y	Y
O75489~P06576	O75489	P06576	NDUFS3	ATP5B	Y	Y	MitoCarta v2.0|GO|GeneCards: 5|PMID: 23371551	MitoCarta v2.0|GO|PMID: 23371551	---	---	---	1.55904	---	1.63879	1.59891	---	---	---	---	Y	---	---	Y	Y	Y	Y	Y	Y
P07919~P36776	P07919	P36776	UQCRH	LONP1	Y	Y	MitoCarta v2.0|GO|GeneCards: 5|PMID: 25002142;23371551	MitoCarta v2.0|GO|GeneCards: 5|PMID: 23371551	---	---	---	---	---	1.59883	1.59883	---	---	---	---	---	---	---	---	---	---	---	---	---
O14773~P49821	O14773	P49821	TPP1	NDUFV1	Y	Y	GeneCards: 3	MitoCarta v2.0|GO|GeneCards: 5|PMID: 23371551	---	---	---	1.52821	---	1.66937	1.59879	---	---	---	---	---	---	---	---	---	---	---	---	---
P38646~P68104	P38646	P68104	HSPA9	EEF1A1	Y	Y	MitoCarta v2.0|GO|GeneCards: 5|PMID: 23371551	GeneCards: 2	---	---	---	1.59867	---	---	1.59867	26344197	---	---	---	Y	Y	Y	---	---	Y	---	---	---
P62491~Q8NBX0	P62491	Q8NBX0	RAB11A	SCCPDH	Y	Y	GeneCards: 2	MitoCarta v2.0|GO|GeneCards: 5	---	---	---	1.5984	---	---	1.5984	---	---	---	---	---	---	---	---	---	---	---	Y	---
P20674~Q99623	P20674	Q99623	COX5A	PHB2	Y	Y	MitoCarta v2.0|GO|GeneCards: 5|PMID: 23371551	MitoCarta v2.0|GO|GeneCards: 5	---	---	---	1.58559	---	1.61109	1.59834	---	---	---	---	---	---	---	Y	Y	---	---	---	Y
P49821~Q9UJS0	P49821	Q9UJS0	NDUFV1	SLC25A13	Y	Y	MitoCarta v2.0|GO|GeneCards: 5|PMID: 23371551	MitoCarta v2.0|GO|GeneCards: 5	---	---	---	1.49401	---	1.70264	1.59832	---	---	---	---	Y	---	---	---	---	---	---	---	Y
P22695~P49411	P22695	P49411	UQCRC2	TUFM	Y	Y	MitoCarta v2.0|GO|GeneCards: 5|PMID: 23371551	MitoCarta v2.0|GO|GeneCards: 5|PMID: 23371551	---	---	---	1.50439	---	1.69215	1.59827	26344197	---	---	---	Y	Y	---	---	---	---	Y	Y	Y
P22695~Q15165	P22695	Q15165	UQCRC2	PON2	Y	Y	MitoCarta v2.0|GO|GeneCards: 5|PMID: 23371551	GeneCards: 3	---	---	---	---	---	1.59823	1.59823	---	---	---	---	---	---	---	---	---	---	---	---	---
P53007~P56134	P53007	P56134	SLC25A1	ATP5J2	Y	Y	MitoCarta v2.0|GeneCards: 5	MitoCarta v2.0|GO|GeneCards: 5	---	---	---	1.65016	---	1.54627	1.59821	---	---	---	---	---	---	---	---	---	---	---	---	Y
P51572~Q9Y6C9	P51572	Q9Y6C9	BCAP31	MTCH2	Y	Y	GO|GeneCards: 3	MitoCarta v2.0|GeneCards: 5	---	---	---	---	---	1.59821	1.59821	---	---	---	---	---	---	---	Y	---	---	---	---	---
P08758~P17677	P08758	P17677	ANXA5	GAP43	Y	Y	GeneCards: 3	GeneCards: 4	---	---	---	---	---	1.59775	1.59775	---	---	---	---	---	---	---	---	---	---	---	---	---
P48047~Q9Y2R0	P48047	Q9Y2R0	ATP5O	COA3	Y	Y	MitoCarta v2.0|GO|GeneCards: 5|PMID: 23371551	MitoCarta v2.0|GO|GeneCards: 5|PMID: 25002142;23371551	---	---	---	---	---	1.5977	1.5977	---	---	---	---	---	---	---	---	---	---	---	---	Y
Q9Y3D7~Q9Y6C9	Q9Y3D7	Q9Y6C9	PAM16	MTCH2	Y	Y	MitoCarta v2.0|GO|GeneCards: 5|PMID: 23371551	MitoCarta v2.0|GeneCards: 5	---	---	---	---	---	1.59764	1.59764	---	---	---	---	---	---	---	---	---	---	---	---	Y
O43772~Q9UHQ9	O43772	Q9UHQ9	SLC25A20	CYB5R1	Y	Y	MitoCarta v2.0|GO|GeneCards: 5	GO|GeneCards: 5	---	---	---	1.55932	---	1.63579	1.59756	---	---	---	---	---	---	---	---	---	---	---	---	---
P12694~P49821	P12694	P49821	BCKDHA	NDUFV1	Y	Y	MitoCarta v2.0|GO|GeneCards: 5|PMID: 23371551	MitoCarta v2.0|GO|GeneCards: 5|PMID: 23371551	---	---	---	1.61614	---	1.57894	1.59754	---	---	---	---	---	---	---	Y	Y	---	---	Y	Y
P13073~Q96BR5	P13073	Q96BR5	COX4I1	COA7	Y	Y	MitoCarta v2.0|GO|GeneCards: 5|PMID: 23371551	MitoCarta v2.0|GO|GeneCards: 5	---	---	---	---	1.59747	---	1.59747	---	---	---	---	---	---	Y	---	---	---	---	---	---
Q15274~Q9HAV7	Q15274	Q9HAV7	QPRT	GRPEL1	Y	Y	GeneCards: 2	MitoCarta v2.0|GO|GeneCards: 5|PMID: 23371551	---	---	1.6541	---	1.54048	---	1.59729	---	---	---	---	---	---	---	---	Y	---	---	---	---
O95298~Q8NBX0	O95298	Q8NBX0	NDUFC2	SCCPDH	Y	Y	MitoCarta v2.0|GO|GeneCards: 5	MitoCarta v2.0|GO|GeneCards: 5	---	---	---	---	---	1.59726	1.59726	---	---	---	---	---	---	---	Y	---	---	---	---	---
P05067~P13674	P05067	P13674	APP	P4HA1	Y	Y	GeneCards: 2	GO|GeneCards: 5	---	---	---	1.70769	---	1.48663	1.59716	---	---	---	---	---	---	---	Y	---	---	---	---	---
P78417~Q96I99	P78417	Q96I99	GSTO1	SUCLG2	Y	Y	MitoCarta v2.0	MitoCarta v2.0|GO|GeneCards: 5|PMID: 23371551	---	---	---	---	1.59709	---	1.59709	---	---	---	---	---	---	Y	---	Y	---	---	---	---
O75251~P36543	O75251	P36543	NDUFS7	ATP6V1E1	Y	Y	MitoCarta v2.0|GO|GeneCards: 5|PMID: 23371551	GeneCards: 2	---	---	---	---	---	1.59701	1.59701	---	---	---	---	---	---	---	---	---	---	---	---	---
P35270~Q10713	P35270	Q10713	SPR	PMPCA	Y	Y	MitoCarta v2.0|GeneCards: 2	MitoCarta v2.0|GO|GeneCards: 5|PMID: 23371551	---	---	---	---	1.5967	---	1.5967	---	---	---	---	---	---	---	Y	---	---	---	---	---
P83111~Q9ULV4	P83111	Q9ULV4	LACTB	CORO1C	Y	Y	MitoCarta v2.0|GO|GeneCards: 5|PMID: 23371551	GeneCards: 2	---	---	---	1.75024	---	1.44302	1.59663	---	---	---	---	---	---	---	---	---	---	---	---	---
P07919~Q9UH62	P07919	Q9UH62	UQCRH	ARMCX3	Y	Y	MitoCarta v2.0|GO|GeneCards: 5|PMID: 25002142;23371551	GeneCards: 3	---	GOCC	---	---	---	1.59649	1.59649	---	---	---	---	---	---	---	---	---	---	---	---	---
Q5EB52~Q9Y277	Q5EB52	Q9Y277	MEST	VDAC3	---	Y	---	MitoCarta v2.0|GO|GeneCards: 5|PMID: 23371551	---	GOCC;PMID: 23371551	---	---	---	1.5964	1.5964	---	---	---	---	---	---	---	---	---	---	---	---	---
P60709~Q9H9B4	P60709	Q9H9B4	ACTB	SFXN1	Y	Y	GeneCards: 2	MitoCarta v2.0|GO|GeneCards: 5	---	---	---	1.59633	---	---	1.59633	---	---	---	---	---	---	---	Y	---	---	---	---	---
P10620~Q9Y305	P10620	Q9Y305	MGST1	ACOT9	Y	Y	MitoCarta v2.0|GO|GeneCards: 5|PMID: 23371551	MitoCarta v2.0|GeneCards: 5	GOCC;PMID: 23371551	---	---	---	---	1.59617	1.59617	---	---	---	---	---	---	---	---	---	---	---	---	---
P35270~Q08257	P35270	Q08257	SPR	CRYZ	Y	Y	MitoCarta v2.0|GeneCards: 2	MitoCarta v2.0|GeneCards: 2|PMID: 23371551	---	---	---	---	1.59613	---	1.59613	---	---	---	---	---	---	---	---	---	---	---	---	---
P22695~Q5J8M3	P22695	Q5J8M3	UQCRC2	EMC4	Y	Y	MitoCarta v2.0|GO|GeneCards: 5|PMID: 23371551	GeneCards: 2	---	---	---	---	---	1.59607	1.59607	---	---	---	---	---	---	---	---	---	---	---	Y	---
P27144~P30086	P27144	P30086	AK4	PEBP1	Y	Y	MitoCarta v2.0|GO|GeneCards: 5|PMID: 23371551	PMID: 23371551	---	PMID: 23371551	1.62653	---	1.5654	---	1.59597	---	---	---	---	---	---	---	---	---	---	---	---	---
P09110~P23528	P09110	P23528	ACAA1	CFL1	Y	Y	MitoCarta v2.0|GeneCards: 3	GeneCards: 3	---	---	1.5424	1.59709	1.62775	1.61659	1.59596	---	---	---	---	---	---	Y	Y	---	---	---	---	---
P36776~Q9UH62	P36776	Q9UH62	LONP1	ARMCX3	Y	Y	MitoCarta v2.0|GO|GeneCards: 5|PMID: 23371551	GeneCards: 3	---	GOCC	---	1.71371	---	1.47801	1.59586	---	---	---	---	---	---	---	---	---	---	---	---	---
O14880~Q9Y305	O14880	Q9Y305	MGST3	ACOT9	Y	Y	MitoCarta v2.0|GeneCards: 2	MitoCarta v2.0|GeneCards: 5	---	---	---	---	---	1.59585	1.59585	---	---	---	---	---	---	---	---	---	---	---	---	---
P11177~P51970	P11177	P51970	PDHB	NDUFA8	Y	Y	MitoCarta v2.0|GO|GeneCards: 5|PMID: 23371551	MitoCarta v2.0|GO|GeneCards: 5|PMID: 25002142;23371551	---	---	---	1.45859	---	1.73287	1.59573	---	---	---	---	---	---	---	Y	Y	---	---	Y	---
O75380~Q07021	O75380	Q07021	NDUFS6	C1QBP	Y	Y	MitoCarta v2.0|GO|GeneCards: 5|PMID: 23371551	MitoCarta v2.0|GO|GeneCards: 5|PMID: 23371551	---	---	---	---	---	1.59569	1.59569	---	---	---	---	Y	---	---	Y	---	---	---	Y	Y
Q9BX68~Q9UBQ7	Q9BX68	Q9UBQ7	HINT2	GRHPR	Y	Y	MitoCarta v2.0|GO|GeneCards: 5|PMID: 23371551	MitoCarta v2.0|GeneCards: 3|PMID: 23371551	---	---	1.49577	---	1.69531	---	1.59554	---	---	---	---	---	---	---	---	Y	---	---	Y	Y
P31930~Q9Y2Q5	P31930	Q9Y2Q5	UQCRC1	LAMTOR2	Y	Y	MitoCarta v2.0|GO|GeneCards: 5|PMID: 23371551	GeneCards: 2	---	---	---	1.59391	---	1.59706	1.59548	---	---	---	---	---	---	---	---	---	---	---	Y	---
O00116~P51149	O00116	P51149	AGPS	RAB7A	Y	Y	GO|GeneCards: 5	GeneCards: 2	---	---	---	1.50972	---	1.68123	1.59547	---	---	---	---	---	---	---	---	---	---	---	---	---
P30038~Q6GMV3	P30038	Q6GMV3	ALDH4A1	PTRHD1	Y	Y	MitoCarta v2.0|GeneCards: 5|PMID: 23371551	GeneCards: 3	---	---	---	1.40312	---	1.78736	1.59524	---	---	---	---	---	---	---	---	---	---	---	---	---
P04083~Q99757	P04083	Q99757	ANXA1	TXN2	Y	Y	GeneCards: 3	MitoCarta v2.0|GO|GeneCards: 5|PMID: 23371551	---	---	1.41405	---	1.77636	---	1.5952	---	---	---	---	---	---	Y	---	---	---	---	---	---
P49411~Q6NUK1	P49411	Q6NUK1	TUFM	SLC25A24	Y	Y	MitoCarta v2.0|GO|GeneCards: 5|PMID: 23371551	MitoCarta v2.0|GO|GeneCards: 5	---	---	---	1.59592	---	1.59446	1.59519	---	---	---	---	---	---	---	---	---	---	---	---	---
P04181~P40925	P04181	P40925	OAT	MDH1	Y	Y	MitoCarta v2.0|GO|GeneCards: 5|PMID: 23371551	MitoCarta v2.0|GeneCards: 5	---	---	---	---	1.59514	---	1.59514	---	---	---	---	---	---	Y	Y	Y	---	---	---	---
P60709~P62820	P60709	P62820	ACTB	RAB1A	Y	Y	GeneCards: 2	GeneCards: 2	---	---	---	1.59475	---	---	1.59475	---	---	---	---	---	---	---	---	---	---	---	---	---
P04075~Q08257	P04075	Q08257	ALDOA	CRYZ	Y	Y	GeneCards: 2	MitoCarta v2.0|GeneCards: 2|PMID: 23371551	---	---	---	1.44266	---	1.74668	1.59467	---	---	---	---	---	---	---	---	Y	---	---	---	---
O95298~O95302	O95298	O95302	NDUFC2	FKBP9	Y	Y	MitoCarta v2.0|GO|GeneCards: 5	GeneCards: 2	---	---	---	---	---	1.59465	1.59465	---	---	---	---	---	---	---	Y	---	---	---	---	---
P16435~P49411	P16435	P49411	POR	TUFM	Y	Y	GeneCards: 3	MitoCarta v2.0|GO|GeneCards: 5|PMID: 23371551	---	---	---	1.54601	---	1.64288	1.59444	---	---	---	---	---	---	---	---	---	---	---	---	---
P51970~Q96AG4	P51970	Q96AG4	NDUFA8	LRRC59	Y	Y	MitoCarta v2.0|GO|GeneCards: 5|PMID: 25002142;23371551	GO|GeneCards: 5|PMID: 23371551	---	---	---	1.46327	---	1.72508	1.59418	---	---	---	---	---	---	---	Y	---	---	---	---	---
P42765~P61981	P42765	P61981	ACAA2	YWHAG	Y	Y	MitoCarta v2.0|GO|GeneCards: 5|PMID: 23371551	GeneCards: 3	---	---	---	---	1.5937	---	1.5937	---	---	---	---	---	---	Y	Y	---	---	---	---	---
O75323~P35232	O75323	P35232	GBAS	PHB	Y	Y	MitoCarta v2.0|GO|PMID: 23371551	MitoCarta v2.0|GO|GeneCards: 5	GOCC	---	---	---	---	1.59367	1.59367	---	---	---	---	---	---	---	Y	---	---	---	---	---
P24539~P34897	P24539	P34897	ATP5F1	SHMT2	Y	Y	MitoCarta v2.0|GO|GeneCards: 5|PMID: 23371551	MitoCarta v2.0|GO|GeneCards: 5|PMID: 23371551	---	---	---	---	1.59362	---	1.59362	---	---	---	---	---	---	---	---	---	---	---	Y	Y
P55084~Q9BPW8	P55084	Q9BPW8	HADHB	NIPSNAP1	Y	Y	MitoCarta v2.0|GO|GeneCards: 5|PMID: 23371551	MitoCarta v2.0|GeneCards: 5|PMID: 23371551	GOCC	---	---	1.53493	---	1.65203	1.59348	---	---	---	---	---	---	---	Y	Y	---	---	---	Y
P13674~P40939	P13674	P40939	P4HA1	HADHA	Y	Y	GO|GeneCards: 5	MitoCarta v2.0|GO|GeneCards: 5|PMID: 23371551	---	---	1.90902	1.21999	1.929	1.31576	1.59344	---	---	---	---	---	---	Y	---	Y	Y	---	---	---
P13639~Q99623	P13639	Q99623	EEF2	PHB2	Y	Y	GeneCards: 2	MitoCarta v2.0|GO|GeneCards: 5	---	---	---	---	---	1.59338	1.59338	---	---	---	---	---	---	---	---	---	Y	---	---	---
P31946~Q9Y3B8	P31946	Q9Y3B8	YWHAB	REXO2	Y	Y	GeneCards: 3	MitoCarta v2.0|GO|GeneCards: 5|PMID: 23371551	---	---	---	---	1.59337	---	1.59337	---	---	---	---	---	---	Y	Y	---	---	---	---	---
Q13423~Q9UJS0	Q13423	Q9UJS0	NNT	SLC25A13	Y	Y	MitoCarta v2.0|GO|GeneCards: 5|PMID: 23371551	MitoCarta v2.0|GO|GeneCards: 5	---	---	---	1.52381	---	1.66275	1.59328	---	---	---	---	---	---	---	---	---	---	---	---	Y
P06576~Q9BPW8	P06576	Q9BPW8	ATP5B	NIPSNAP1	Y	Y	MitoCarta v2.0|GO|PMID: 23371551	MitoCarta v2.0|GeneCards: 5|PMID: 23371551	---	---	---	1.59051	---	1.59596	1.59323	---	---	---	---	---	---	---	Y	Y	---	---	---	Y
P60709~Q9UHQ9	P60709	Q9UHQ9	ACTB	CYB5R1	Y	Y	GeneCards: 2	GO|GeneCards: 5	---	---	---	1.59289	---	---	1.59289	---	---	---	---	---	---	---	---	---	---	---	---	---
O95571~P09211	O95571	P09211	ETHE1	GSTP1	Y	Y	MitoCarta v2.0|GO|GeneCards: 5|PMID: 23371551	GO|GeneCards: 5	---	---	1.50098	---	1.68467	---	1.59283	---	---	---	---	---	---	Y	---	---	---	---	Y	---
P30085~P61764	P30085	P61764	CMPK1	STXBP1	Y	Y	GeneCards: 2	GeneCards: 4	---	---	---	---	---	1.59251	1.59251	---	---	---	---	---	---	---	---	---	---	---	---	---
P60709~P78417	P60709	P78417	ACTB	GSTO1	Y	Y	GeneCards: 2	MitoCarta v2.0	---	---	---	---	1.5925	---	1.5925	---	---	---	---	---	---	---	---	---	---	---	---	---
P57105~Q14CB8	P57105	Q14CB8	SYNJ2BP	ARHGAP19	Y	---	MitoCarta v2.0|GO|GeneCards: 5|PMID: 25002142;23371551	---	GOCC;PMID: 23371551	---	---	---	---	1.59244	1.59244	---	---	---	---	---	---	---	---	---	---	---	---	---
Q13423~Q15006	Q13423	Q15006	NNT	EMC2	Y	Y	MitoCarta v2.0|GO|GeneCards: 5|PMID: 23371551	MitoCarta v2.0|GeneCards: 2	---	---	---	1.58114	---	1.60342	1.59228	---	---	---	---	---	---	---	Y	---	---	---	---	---
P38646~P48047	P38646	P48047	HSPA9	ATP5O	Y	Y	MitoCarta v2.0|GO|GeneCards: 5|PMID: 23371551	MitoCarta v2.0|GO|GeneCards: 5|PMID: 23371551	---	---	---	1.59215	---	---	1.59215	---	---	---	---	Y	---	---	---	---	---	---	---	Y
O00116~P36542	O00116	P36542	AGPS	ATP5C1	Y	Y	GO|GeneCards: 5	MitoCarta v2.0|GO|PMID: 23371551	---	---	---	1.58594	---	1.59804	1.59199	---	---	---	---	---	---	---	---	---	---	---	---	---
O00116~Q9H7Z7	O00116	Q9H7Z7	AGPS	PTGES2	Y	Y	GO|GeneCards: 5	MitoCarta v2.0|GO|GeneCards: 5|PMID: 23371551	---	---	---	1.61987	---	1.56374	1.5918	---	---	---	---	---	---	---	---	---	---	---	---	---
P40939~P45880	P40939	P45880	HADHA	VDAC2	Y	Y	MitoCarta v2.0|GO|GeneCards: 5|PMID: 23371551	MitoCarta v2.0|GO|GeneCards: 5|PMID: 23371551	---	GOCC;PMID: 23371551	---	1.44122	1.80655	1.52745	1.59174	---	---	---	---	---	---	---	---	Y	---	---	Y	---
O75323~Q6NUK1	O75323	Q6NUK1	GBAS	SLC25A24	Y	Y	MitoCarta v2.0|GO|PMID: 23371551	MitoCarta v2.0|GO|GeneCards: 5	GOCC	---	---	---	---	1.59165	1.59165	---	---	---	---	---	---	---	---	---	---	---	---	---
A4D1S5~Q9Y277	A4D1S5	Q9Y277	RAB19	VDAC3	---	Y	---	MitoCarta v2.0|GO|GeneCards: 5|PMID: 23371551	---	GOCC;PMID: 23371551	---	---	---	1.59141	1.59141	---	---	---	---	---	---	---	---	---	---	---	---	---
P55084~Q99623	P55084	Q99623	HADHB	PHB2	Y	Y	MitoCarta v2.0|GO|GeneCards: 5|PMID: 23371551	MitoCarta v2.0|GO|GeneCards: 5	GOCC	---	1.25791	1.75237	---	1.76225	1.59084	---	---	---	---	---	---	---	---	Y	---	---	---	Y
P30153~P30837	P30153	P30837	PPP2R1A	ALDH1B1	Y	Y	GeneCards: 5	MitoCarta v2.0|GO|GeneCards: 5|PMID: 23371551	---	---	---	---	1.59082	---	1.59082	---	---	---	---	---	---	Y	---	---	---	---	---	---
O75438~P00167	O75438	P00167	NDUFB1	CYB5A	Y	Y	MitoCarta v2.0|GO|GeneCards: 5	MitoCarta v2.0|GeneCards: 5|PMID: 23371551	---	PMID: 23371551	---	1.41021	---	1.77141	1.59081	---	---	---	---	---	---	---	Y	---	---	---	---	---
P19338~P19367	P19338	P19367	NCL	HK1	---	Y	---	MitoCarta v2.0|GO|GeneCards: 5|PMID: 23371551	---	GOCC;PMID: 23371551	---	---	---	1.59078	1.59078	---	---	---	---	---	---	---	---	---	---	---	---	---
Q9UHQ9~Q9Y305	Q9UHQ9	Q9Y305	CYB5R1	ACOT9	Y	Y	GO|GeneCards: 5	MitoCarta v2.0|GeneCards: 5	---	---	---	---	---	1.59073	1.59073	---	---	---	---	---	---	---	---	---	---	---	---	---
P02649~P13639	P02649	P13639	APOE	EEF2	Y	Y	GeneCards: 2	GeneCards: 2	---	---	---	---	---	1.59051	1.59051	---	---	---	---	---	---	Y	---	---	---	---	---	---
P00167~Q8NFJ5	P00167	Q8NFJ5	CYB5A	GPRC5A	Y	---	MitoCarta v2.0|GeneCards: 5|PMID: 23371551	---	PMID: 23371551	---	---	1.37379	---	1.80722	1.5905	---	---	---	---	---	---	---	---	---	---	---	---	---
O75380~Q6NUK1	O75380	Q6NUK1	NDUFS6	SLC25A24	Y	Y	MitoCarta v2.0|GO|GeneCards: 5|PMID: 23371551	MitoCarta v2.0|GO|GeneCards: 5	---	---	---	1.51541	---	1.66558	1.5905	---	---	---	---	Y	---	---	---	---	---	---	---	Y
O14880~Q9Y277	O14880	Q9Y277	MGST3	VDAC3	Y	Y	MitoCarta v2.0|GeneCards: 2	MitoCarta v2.0|GO|GeneCards: 5|PMID: 23371551	---	GOCC;PMID: 23371551	---	1.34848	---	1.83233	1.5904	---	---	---	---	---	---	---	Y	Y	---	---	Y	---
P28331~P30519	P28331	P30519	NDUFS1	HMOX2	Y	Y	MitoCarta v2.0|GO|GeneCards: 5|PMID: 23371551	GeneCards: 2	---	---	---	1.58418	---	1.59626	1.59022	---	---	---	---	---	---	---	---	---	---	---	---	---
O00754~Q8TDB4	O00754	Q8TDB4	MAN2B1	MGARP	---	Y	---	MitoCarta v2.0|GO|GeneCards: 5	---	GOCC	1.51866	---	1.66166	---	1.59016	---	---	---	---	---	---	---	---	---	---	---	---	---
P13639~P31930	P13639	P31930	EEF2	UQCRC1	Y	Y	GeneCards: 2	MitoCarta v2.0|GO|GeneCards: 5|PMID: 23371551	---	---	---	---	---	1.58977	1.58977	---	---	---	---	---	---	Y	Y	---	---	---	---	---
P22695~Q9BPW8	P22695	Q9BPW8	UQCRC2	NIPSNAP1	Y	Y	MitoCarta v2.0|GO|GeneCards: 5|PMID: 23371551	MitoCarta v2.0|GeneCards: 5|PMID: 23371551	---	---	---	1.51036	---	1.66893	1.58965	---	---	---	---	---	---	---	Y	Y	---	---	---	Y
O75347~Q16774	O75347	Q16774	TBCA	GUK1	Y	Y	GeneCards: 2	MitoCarta v2.0|GeneCards: 3	---	---	1.3984	---	1.78086	---	1.58963	---	---	---	---	---	---	Y	Y	Y	---	---	---	---
Q99798~Q9Y2S7	Q99798	Q9Y2S7	ACO2	POLDIP2	Y	Y	MitoCarta v2.0|GO|GeneCards: 5|PMID: 23371551	MitoCarta v2.0|GO|PMID: 23371551	---	---	---	---	1.58944	---	1.58944	---	---	---	---	---	---	Y	---	---	---	---	---	Y
P30086~Q15833	P30086	Q15833	PEBP1	STXBP2	Y	---	PMID: 23371551	---	PMID: 23371551	---	1.55951	---	1.61903	---	1.58927	---	---	---	---	---	---	---	---	---	---	---	---	---
P05067~Q6NUK1	P05067	Q6NUK1	APP	SLC25A24	Y	Y	GeneCards: 2	MitoCarta v2.0|GO|GeneCards: 5	---	---	---	1.53608	---	1.64239	1.58924	---	---	---	---	---	---	---	---	---	---	---	---	---
Q02218~Q9H9B4	Q02218	Q9H9B4	OGDH	SFXN1	Y	Y	MitoCarta v2.0|GO|GeneCards: 5|PMID: 23371551	MitoCarta v2.0|GO|GeneCards: 5	---	---	---	1.5541	---	1.62428	1.58919	---	---	---	---	---	---	---	Y	---	---	---	---	---
Q14257~Q96AY3	Q14257	Q96AY3	RCN2	FKBP10	Y	Y	MitoCarta v2.0	MitoCarta v2.0	---	---	1.4409	---	1.73736	---	1.58913	---	---	---	---	---	---	Y	---	---	---	---	---	---
O75489~P08559	O75489	P08559	NDUFS3	PDHA1	Y	Y	MitoCarta v2.0|GO|GeneCards: 5|PMID: 23371551	MitoCarta v2.0|GO|GeneCards: 5|PMID: 23371551	---	---	---	1.53722	---	1.64103	1.58913	---	---	---	---	---	---	---	Y	Y	---	Y	Y	Y
P13073~P15954	P13073	P15954	COX4I1	COX7C	Y	Y	MitoCarta v2.0|GO|GeneCards: 5|PMID: 23371551	MitoCarta v2.0|GO|GeneCards: 5	---	---	---	---	---	1.58896	1.58896	29222160	---	---	Y	---	Y	---	Y	Y	Y	Y	Y	Y
Q9BPW8~Q9Y2R0	Q9BPW8	Q9Y2R0	NIPSNAP1	COA3	Y	Y	MitoCarta v2.0|GeneCards: 5|PMID: 23371551	MitoCarta v2.0|GO|GeneCards: 5|PMID: 25002142;23371551	---	---	---	---	---	1.58894	1.58894	---	---	---	---	---	---	---	---	---	---	---	---	Y
P08574~P21953	P08574	P21953	CYC1	BCKDHB	Y	Y	MitoCarta v2.0|GO|GeneCards: 5|PMID: 25002142;23371551	MitoCarta v2.0|GO|GeneCards: 5|PMID: 23371551	---	---	---	---	---	1.58845	1.58845	---	---	---	---	---	---	---	---	---	---	---	---	Y
Q96IX5~Q9Y277	Q96IX5	Q9Y277	USMG5	VDAC3	Y	Y	MitoCarta v2.0|GO|GeneCards: 5	MitoCarta v2.0|GO|GeneCards: 5|PMID: 23371551	---	GOCC;PMID: 23371551	---	---	---	1.58843	1.58843	---	---	---	---	---	---	---	Y	---	---	---	Y	---
P54819~Q53H82	P54819	Q53H82	AK2	LACTB2	Y	Y	MitoCarta v2.0|GeneCards: 5|PMID: 23371551	MitoCarta v2.0|GO|GeneCards: 5	---	---	---	1.43685	---	1.73919	1.58802	---	---	---	---	---	---	---	---	---	---	---	---	---
P21953~Q16134	P21953	Q16134	BCKDHB	ETFDH	Y	Y	MitoCarta v2.0|GO|GeneCards: 5|PMID: 23371551	MitoCarta v2.0|GO|GeneCards: 5|PMID: 23371551	---	---	---	---	---	1.588	1.588	---	---	---	---	---	---	---	---	---	---	---	---	Y
P04179~Q96GK7	P04179	Q96GK7	SOD2	FAHD2A	Y	Y	MitoCarta v2.0|GO|GeneCards: 5|PMID: 23371551	MitoCarta v2.0|GeneCards: 3|PMID: 23371551	---	---	---	1.61407	---	1.56159	1.58783	---	---	---	---	---	---	---	---	---	---	---	---	Y
P10620~P49755	P10620	P49755	MGST1	TMED10	Y	---	MitoCarta v2.0|GO|GeneCards: 5|PMID: 23371551	---	GOCC;PMID: 23371551	---	---	1.39196	---	1.78342	1.58769	---	---	---	---	---	---	---	---	---	---	---	---	---
P30041~Q86SX6	P30041	Q86SX6	PRDX6	GLRX5	Y	Y	MitoCarta v2.0|GeneCards: 3	MitoCarta v2.0|GO|GeneCards: 5|PMID: 23371551	---	---	---	---	1.58739	---	1.58739	---	---	---	---	---	---	---	---	---	---	Y	---	---
P51149~P63218	P51149	P63218	RAB7A	GNG5	Y	Y	GeneCards: 2	MitoCarta v2.0|GeneCards: 3	---	---	---	---	---	1.58739	1.58739	---	---	---	---	---	---	---	Y	---	---	---	---	---
O14773~Q16836	O14773	Q16836	TPP1	HADH	Y	Y	GeneCards: 3	MitoCarta v2.0|GO|GeneCards: 5|PMID: 23371551	---	---	---	---	1.58721	---	1.58721	---	---	---	---	---	---	---	---	---	---	---	---	---
O75964~Q8NBX0	O75964	Q8NBX0	ATP5L	SCCPDH	Y	Y	MitoCarta v2.0|GO|GeneCards: 5|PMID: 23371551	MitoCarta v2.0|GO|GeneCards: 5	---	---	---	1.6091	---	1.56494	1.58702	---	---	---	---	---	---	---	Y	---	---	---	---	---
P04083~P05413	P04083	P05413	ANXA1	FABP3	Y	Y	GeneCards: 3	GeneCards: 2	---	---	---	1.57226	---	1.60176	1.58701	---	---	---	---	---	---	Y	---	---	---	---	---	---
Q5J8M3~Q96AG4	Q5J8M3	Q96AG4	EMC4	LRRC59	Y	Y	GeneCards: 2	GO|GeneCards: 5|PMID: 23371551	---	---	---	---	---	1.58684	1.58684	---	---	---	---	---	---	---	Y	Y	---	---	---	---
O95302~Q9Y3D7	O95302	Q9Y3D7	FKBP9	PAM16	Y	Y	GeneCards: 2	MitoCarta v2.0|GO|GeneCards: 5|PMID: 23371551	---	---	---	1.45641	---	1.71693	1.58667	---	---	---	---	---	---	---	---	---	---	---	---	---
P08559~P30519	P08559	P30519	PDHA1	HMOX2	Y	Y	MitoCarta v2.0|GO|GeneCards: 5|PMID: 23371551	GeneCards: 2	---	---	---	1.39499	---	1.77834	1.58667	---	---	---	---	---	---	---	---	---	---	---	---	---
P11310~P52209	P11310	P52209	ACADM	PGD	Y	Y	MitoCarta v2.0|GO|GeneCards: 5|PMID: 23371551	GeneCards: 3	---	---	---	---	1.5866	---	1.5866	---	---	---	---	---	---	Y	---	---	---	Y	---	---
Q9HAS0~Q9Y277	Q9HAS0	Q9Y277	C17orf75	VDAC3	---	Y	---	MitoCarta v2.0|GO|GeneCards: 5|PMID: 23371551	---	GOCC;PMID: 23371551	---	---	---	1.58635	1.58635	---	---	---	---	---	---	---	---	---	---	---	---	---
P30041~Q10713	P30041	Q10713	PRDX6	PMPCA	Y	Y	MitoCarta v2.0|GeneCards: 3	MitoCarta v2.0|GO|GeneCards: 5|PMID: 23371551	---	---	---	---	1.58612	---	1.58612	---	---	---	---	---	---	---	---	---	---	---	---	---
P02649~P55072	P02649	P55072	APOE	VCP	Y	Y	GeneCards: 2	GeneCards: 2	---	---	---	1.54745	---	1.62467	1.58606	---	---	---	---	---	---	---	Y	---	---	---	---	---
P30038~Q86SX6	P30038	Q86SX6	ALDH4A1	GLRX5	Y	Y	MitoCarta v2.0|GeneCards: 5|PMID: 23371551	MitoCarta v2.0|GO|GeneCards: 5|PMID: 23371551	---	---	---	---	1.58578	---	1.58578	---	---	---	---	---	---	---	---	---	---	---	---	Y
Q96AG4~Q9UH62	Q96AG4	Q9UH62	LRRC59	ARMCX3	Y	Y	GO|GeneCards: 5|PMID: 23371551	GeneCards: 3	---	GOCC	---	1.57371	---	1.59759	1.58565	---	---	---	---	---	---	---	---	---	---	---	---	---
P62820~Q02218	P62820	Q02218	RAB1A	OGDH	Y	Y	GeneCards: 2	MitoCarta v2.0|GO|GeneCards: 5|PMID: 23371551	---	---	---	1.58437	---	1.58692	1.58565	---	---	---	---	---	---	---	Y	---	---	---	---	---
O75947~P20674	O75947	P20674	ATP5H	COX5A	Y	Y	MitoCarta v2.0|GO|GeneCards: 5|PMID: 23371551	MitoCarta v2.0|GO|GeneCards: 5|PMID: 23371551	---	---	---	1.53233	---	1.63864	1.58549	---	---	---	---	---	---	---	---	---	Y	Y	Y	Y
Q15031~Q16762	Q15031	Q16762	LARS2	TST	Y	Y	MitoCarta v2.0|GeneCards: 5|PMID: 23371551	MitoCarta v2.0|GO|GeneCards: 5|PMID: 23371551	---	---	---	---	1.58539	---	1.58539	---	---	---	---	---	---	---	Y	---	---	---	---	Y
Q9H3Z4~Q9NNW7	Q9H3Z4	Q9NNW7	DNAJC5	TXNRD2	Y	Y	GO|GeneCards: 5	MitoCarta v2.0|GO|GeneCards: 5|PMID: 23371551	---	---	---	---	1.58529	---	1.58529	---	---	---	---	---	---	---	---	---	---	---	---	---
P34897~Q9Y305	P34897	Q9Y305	SHMT2	ACOT9	Y	Y	MitoCarta v2.0|GO|GeneCards: 5|PMID: 23371551	MitoCarta v2.0|GeneCards: 5	---	---	---	---	1.58518	---	1.58518	---	---	---	---	---	---	Y	---	---	---	---	---	---
P26440~P49768	P26440	P49768	IVD	PSEN1	Y	Y	MitoCarta v2.0|GeneCards: 5|PMID: 23371551	GO|GeneCards: 5	---	---	---	---	1.58491	---	1.58491	---	---	---	---	---	---	---	---	---	---	---	---	---
O95881~Q9Y2Q5	O95881	Q9Y2Q5	TXNDC12	LAMTOR2	Y	Y	MitoCarta v2.0|PMID: 25002142	GeneCards: 2	---	---	1.47271	---	1.69696	---	1.58484	---	---	---	---	---	---	Y	---	---	---	---	---	---
O95831~Q9HAV7	O95831	Q9HAV7	AIFM1	GRPEL1	Y	Y	MitoCarta v2.0|GO|GeneCards: 5	MitoCarta v2.0|GO|GeneCards: 5|PMID: 23371551	---	---	---	---	---	1.5847	1.5847	---	---	---	---	---	---	---	---	---	---	---	---	---
P40939~Q9Y277	P40939	Q9Y277	HADHA	VDAC3	Y	Y	MitoCarta v2.0|GO|GeneCards: 5|PMID: 23371551	MitoCarta v2.0|GO|GeneCards: 5|PMID: 23371551	---	GOCC;PMID: 23371551	---	1.56684	---	1.60252	1.58468	---	---	---	---	---	---	---	---	Y	---	---	Y	---
O14773~P21281	O14773	P21281	TPP1	ATP6V1B2	Y	Y	GeneCards: 3	GeneCards: 3	---	---	---	1.65462	---	1.51416	1.58439	---	---	---	---	---	---	Y	---	---	---	---	Y	---
P02649~Q9H9B4	P02649	Q9H9B4	APOE	SFXN1	Y	Y	GeneCards: 2	MitoCarta v2.0|GO|GeneCards: 5	---	---	---	1.52793	---	1.64078	1.58436	---	---	---	---	---	---	---	Y	---	---	---	---	---
P30038~P58546	P30038	P58546	ALDH4A1	MTPN	Y	Y	MitoCarta v2.0|GeneCards: 5|PMID: 23371551	GeneCards: 2	---	---	---	---	1.58434	---	1.58434	---	---	---	---	---	---	---	---	---	---	---	---	---
P10109~P36551	P10109	P36551	FDX1	CPOX	Y	Y	MitoCarta v2.0|GO|GeneCards: 5|PMID: 23371551	MitoCarta v2.0|GO|GeneCards: 5|PMID: 25002142;23371551	---	---	---	---	1.58422	---	1.58422	---	---	---	---	---	---	---	---	---	Y	---	---	Y
O75347~P20674	O75347	P20674	TBCA	COX5A	Y	Y	GeneCards: 2	MitoCarta v2.0|GO|GeneCards: 5|PMID: 23371551	---	---	1.58405	---	---	---	1.58405	---	---	---	---	---	---	Y	---	---	---	---	Y	---
O00217~P02649	O00217	P02649	NDUFS8	APOE	Y	Y	MitoCarta v2.0|GO|GeneCards: 5|PMID: 23371551	GeneCards: 2	---	---	---	---	---	1.58399	1.58399	---	---	---	---	---	---	---	Y	---	---	---	---	---
P16435~P19404	P16435	P19404	POR	NDUFV2	Y	Y	GeneCards: 3	MitoCarta v2.0|GO|GeneCards: 5|PMID: 23371551	---	---	---	1.66902	---	1.49893	1.58397	---	---	---	---	---	---	---	Y	---	---	---	---	---
P04083~Q16774	P04083	Q16774	ANXA1	GUK1	Y	Y	GeneCards: 3	MitoCarta v2.0|GeneCards: 3	---	---	1.5499	1.59318	1.59559	1.59699	1.58392	---	---	---	---	---	---	Y	---	---	---	---	---	---
P16615~P36776	P16615	P36776	ATP2A2	LONP1	Y	Y	GeneCards: 2	MitoCarta v2.0|GO|GeneCards: 5|PMID: 23371551	---	---	---	---	---	1.58377	1.58377	---	---	---	---	---	---	Y	---	---	---	---	---	---
Q8IXL7~Q9NQ88	Q8IXL7	Q9NQ88	MSRB3	TIGAR	Y	Y	MitoCarta v2.0|GO|GeneCards: 5	GO|GeneCards: 5	---	---	---	---	1.58376	---	1.58376	---	---	---	---	---	---	Y	---	---	---	---	---	---
O00116~P62820	O00116	P62820	AGPS	RAB1A	Y	Y	GO|GeneCards: 5	GeneCards: 2	---	---	---	1.59512	---	1.57204	1.58358	---	---	---	---	---	---	---	---	---	---	---	---	---
P27824~P38606	P27824	P38606	CANX	ATP6V1A	Y	Y	GeneCards: 2	GeneCards: 2	---	---	---	1.6124	---	1.55438	1.58339	---	---	---	---	---	---	---	Y	---	---	---	---	---
Q16795~Q6NZI2	Q16795	Q6NZI2	NDUFA9	PTRF	Y	Y	MitoCarta v2.0|GO|GeneCards: 5|PMID: 23371551	GO	---	---	---	---	---	1.58337	1.58337	---	---	---	---	---	---	---	---	---	---	---	---	---
Q99470~Q9Y277	Q99470	Q9Y277	SDF2	VDAC3	---	Y	---	MitoCarta v2.0|GO|GeneCards: 5|PMID: 23371551	---	GOCC;PMID: 23371551	---	---	---	1.58336	1.58336	---	---	---	---	---	---	---	---	---	---	---	---	---
P25325~Q08257	P25325	Q08257	MPST	CRYZ	Y	Y	MitoCarta v2.0|GeneCards: 5|PMID: 23371551	MitoCarta v2.0|GeneCards: 2|PMID: 23371551	---	---	1.55992	---	1.60679	---	1.58335	---	---	---	---	---	---	---	Y	---	---	---	---	Y
P02649~Q6NUK1	P02649	Q6NUK1	APOE	SLC25A24	Y	Y	GeneCards: 2	MitoCarta v2.0|GO|GeneCards: 5	---	---	---	1.59394	---	1.57218	1.58306	---	---	---	---	---	---	---	---	---	---	---	---	---
P36776~Q14257	P36776	Q14257	LONP1	RCN2	Y	Y	MitoCarta v2.0|GO|GeneCards: 5|PMID: 23371551	MitoCarta v2.0	---	---	---	1.62069	---	1.5453	1.583	---	---	---	---	---	---	Y	---	---	---	---	Y	---
P08574~Q5J8M3	P08574	Q5J8M3	CYC1	EMC4	Y	Y	MitoCarta v2.0|GO|GeneCards: 5|PMID: 25002142;23371551	GeneCards: 2	---	---	---	---	---	1.58269	1.58269	---	---	---	---	---	---	---	---	---	---	---	Y	---
P24752~P30044	P24752	P30044	ACAT1	PRDX5	Y	Y	MitoCarta v2.0|GO|GeneCards: 5|PMID: 23371551	MitoCarta v2.0|GO|GeneCards: 5|PMID: 23371551	---	---	1.69804	1.29135	1.75837	---	1.58259	---	---	---	---	---	---	Y	---	---	---	---	---	Y
P38646~P40939	P38646	P40939	HSPA9	HADHA	Y	Y	MitoCarta v2.0|GO|GeneCards: 5|PMID: 23371551	MitoCarta v2.0|GO|GeneCards: 5|PMID: 23371551	---	---	---	1.58237	---	---	1.58237	---	---	---	---	Y	---	---	Y	---	---	Y	---	Y
P22695~P31930	P22695	P31930	UQCRC2	UQCRC1	Y	Y	MitoCarta v2.0|GO|GeneCards: 5|PMID: 23371551	MitoCarta v2.0|GO|GeneCards: 5|PMID: 23371551	---	---	---	1.76796	1.07568	1.90341	1.58235	---	---	Y	Y	---	Y	---	Y	Y	Y	Y	Y	Y
P58546~Q86SX6	P58546	Q86SX6	MTPN	GLRX5	Y	Y	GeneCards: 2	MitoCarta v2.0|GO|GeneCards: 5|PMID: 23371551	---	---	---	---	1.58228	---	1.58228	---	---	---	---	---	---	Y	Y	Y	---	---	---	---
O14880~O96008	O14880	O96008	MGST3	TOMM40	Y	Y	MitoCarta v2.0|GeneCards: 2	MitoCarta v2.0|GO|GeneCards: 5|PMID: 23371551	---	GOCC;PMID: 23371551	---	1.41284	---	1.75168	1.58226	---	---	---	---	---	---	---	---	Y	---	---	---	---
P11177~Q9ULV4	P11177	Q9ULV4	PDHB	CORO1C	Y	Y	MitoCarta v2.0|GO|GeneCards: 5|PMID: 23371551	GeneCards: 2	---	---	---	1.53492	---	1.6295	1.58221	---	---	---	---	---	---	---	---	Y	---	---	---	---
P19367~Q93050	P19367	Q93050	HK1	ATP6V0A1	Y	---	MitoCarta v2.0|GO|GeneCards: 5|PMID: 23371551	---	GOCC;PMID: 23371551	---	---	---	---	1.58213	1.58213	---	---	---	---	---	---	---	---	---	---	---	Y	---
O75844~Q9UH62	O75844	Q9UH62	ZMPSTE24	ARMCX3	---	Y	---	GeneCards: 3	---	GOCC	---	1.6278	---	1.53637	1.58208	---	---	---	---	---	---	---	---	---	---	---	---	---
P49821~Q6NZI2	P49821	Q6NZI2	NDUFV1	PTRF	Y	Y	MitoCarta v2.0|GO|GeneCards: 5|PMID: 23371551	GO	---	---	---	---	---	1.58198	1.58198	---	---	---	---	---	---	---	---	---	---	---	---	---
P00387~Q9BVK6	P00387	Q9BVK6	CYB5R3	TMED9	Y	---	MitoCarta v2.0|GO|GeneCards: 5|PMID: 23371551	---	GOCC;PMID: 23371551	---	---	1.48	---	1.68378	1.58189	---	---	---	---	---	---	---	Y	---	---	---	---	---
P19367~P49257	P19367	P49257	HK1	LMAN1	Y	---	MitoCarta v2.0|GO|GeneCards: 5|PMID: 23371551	---	GOCC;PMID: 23371551	---	---	---	---	1.58184	1.58184	---	---	---	---	---	---	Y	---	---	---	---	---	---
Q6GMV3~Q99757	Q6GMV3	Q99757	PTRHD1	TXN2	Y	Y	GeneCards: 3	MitoCarta v2.0|GO|GeneCards: 5|PMID: 23371551	---	---	---	---	1.58145	---	1.58145	---	---	---	---	---	---	Y	---	Y	---	---	---	---
O95571~P30042	O95571	P30042	ETHE1	C21orf33	Y	Y	MitoCarta v2.0|GO|GeneCards: 5|PMID: 23371551	MitoCarta v2.0|GeneCards: 5|PMID: 23371551	---	---	1.5462	---	1.61662	---	1.58141	---	---	---	---	---	---	---	---	---	---	---	Y	Y
P28331~Q6NZI2	P28331	Q6NZI2	NDUFS1	PTRF	Y	Y	MitoCarta v2.0|GO|GeneCards: 5|PMID: 23371551	GO	---	---	---	---	---	1.58138	1.58138	---	---	---	---	---	---	---	---	---	---	---	---	---
P30044~P32119	P30044	P32119	PRDX5	PRDX2	Y	Y	MitoCarta v2.0|GO|GeneCards: 5|PMID: 23371551	MitoCarta v2.0|GeneCards: 2	---	---	---	---	1.58135	---	1.58135	22939629;26344197	---	---	---	---	Y	Y	---	---	Y	Y	Y	---
O00264~P00167	O00264	P00167	PGRMC1	CYB5A	---	Y	---	MitoCarta v2.0|GeneCards: 5|PMID: 23371551	---	PMID: 23371551	---	1.68337	1.18015	1.88034	1.58129	---	---	---	---	---	---	Y	Y	---	Y	Y	Y	---
P21953~P21964	P21953	P21964	BCKDHB	COMT	Y	Y	MitoCarta v2.0|GO|GeneCards: 5|PMID: 23371551	MitoCarta v2.0|GeneCards: 3	---	---	---	---	---	1.58122	1.58122	---	---	---	---	---	---	---	---	---	---	---	---	---
P14618~P32119	P14618	P32119	PKM	PRDX2	Y	Y	GO|GeneCards: 5	MitoCarta v2.0|GeneCards: 2	---	---	---	---	1.58113	---	1.58113	22939629	---	---	---	---	Y	Y	---	---	Y	Y	Y	---
P13073~Q9Y696	P13073	Q9Y696	COX4I1	CLIC4	Y	Y	MitoCarta v2.0|GO|GeneCards: 5|PMID: 23371551	MitoCarta v2.0|GO|GeneCards: 5	---	---	1.43384	---	1.72778	---	1.58081	---	---	---	---	---	---	Y	---	---	---	---	---	---
P30048~Q00325	P30048	Q00325	PRDX3	SLC25A3	Y	Y	MitoCarta v2.0|GO|GeneCards: 5|PMID: 23371551	MitoCarta v2.0|GO|GeneCards: 5	---	---	---	1.62715	---	1.5344	1.58077	---	---	---	---	---	---	---	Y	Y	---	---	Y	---
P17931~P62937	P17931	P62937	LGALS3	PPIA	Y	Y	GO|GeneCards: 5	GeneCards: 2	---	---	1.44156	1.38329	1.8294	1.66803	1.58057	---	---	---	---	---	---	---	---	---	---	---	---	---
O75947~Q9Y2R0	O75947	Q9Y2R0	ATP5H	COA3	Y	Y	MitoCarta v2.0|GO|GeneCards: 5|PMID: 23371551	MitoCarta v2.0|GO|GeneCards: 5|PMID: 25002142;23371551	---	---	---	---	---	1.58028	1.58028	---	---	---	---	---	---	---	---	---	---	---	Y	Y
P60174~P61604	P60174	P61604	TPI1	HSPE1	Y	Y	MitoCarta v2.0|GeneCards: 3	MitoCarta v2.0|GO|GeneCards: 5|PMID: 23371551	---	---	1.58019	---	---	---	1.58019	---	---	---	---	---	---	Y	Y	---	---	---	---	---
O75608~P27144	O75608	P27144	LYPLA1	AK4	Y	Y	MitoCarta v2.0|GeneCards: 3	MitoCarta v2.0|GO|GeneCards: 5|PMID: 23371551	---	---	1.44366	---	1.7167	---	1.58018	---	---	---	---	---	---	Y	---	---	---	---	---	---
O96000~Q9Y6M9	O96000	Q9Y6M9	NDUFB10	NDUFB9	Y	Y	MitoCarta v2.0|GO|GeneCards: 5|PMID: 23371551	MitoCarta v2.0|GO|GeneCards: 5|PMID: 23371551	---	---	---	---	---	1.57985	1.57985	22939629	---	---	---	---	---	---	Y	Y	Y	Y	Y	Y
P02768~P04792	P02768	P04792	ALB	HSPB1	Y	Y	GeneCards: 3	GeneCards: 3	---	---	1.50938	---	1.65007	---	1.57973	---	---	---	---	---	---	---	---	---	---	Y	---	---
P21796~Q56VL3	P21796	Q56VL3	VDAC1	OCIAD2	Y	Y	MitoCarta v2.0|GO|GeneCards: 5|PMID: 23371551	MitoCarta v2.0|GeneCards: 4	GOCC;PMID: 23371551	---	---	1.51754	---	1.64181	1.57967	---	---	---	---	---	---	---	Y	---	---	---	---	---
O75347~Q5T1C6	O75347	Q5T1C6	TBCA	THEM4	Y	Y	GeneCards: 2	MitoCarta v2.0|GO|GeneCards: 5|PMID: 23371551	---	---	---	---	---	1.57947	1.57947	---	---	---	---	---	---	---	---	---	---	---	---	---
Q14257~Q92759	Q14257	Q92759	RCN2	GTF2H4	Y	Y	MitoCarta v2.0	GeneCards: 2	---	---	---	---	1.57944	---	1.57944	---	---	---	---	---	---	---	---	---	---	---	---	---
P19367~P28331	P19367	P28331	HK1	NDUFS1	Y	Y	MitoCarta v2.0|GO|GeneCards: 5|PMID: 23371551	MitoCarta v2.0|GO|GeneCards: 5|PMID: 23371551	GOCC;PMID: 23371551	---	---	---	---	1.57941	1.57941	---	---	---	---	---	---	---	---	---	---	---	---	---
P24539~Q9BPW8	P24539	Q9BPW8	ATP5F1	NIPSNAP1	Y	Y	MitoCarta v2.0|GO|GeneCards: 5|PMID: 23371551	MitoCarta v2.0|GeneCards: 5|PMID: 23371551	---	---	---	---	---	1.57937	1.57937	---	---	---	---	---	---	---	Y	---	---	---	---	Y
Q9NQ88~Q9NU23	Q9NQ88	Q9NU23	TIGAR	LYRM2	Y	Y	GO|GeneCards: 5	MitoCarta v2.0|GeneCards: 2|PMID: 23371551	---	---	---	---	1.57935	---	1.57935	---	---	---	---	---	---	---	---	---	---	---	---	---
P30519~P36543	P30519	P36543	HMOX2	ATP6V1E1	Y	Y	GeneCards: 2	GeneCards: 2	---	---	---	1.57284	---	1.58569	1.57926	---	---	---	---	---	---	---	---	---	---	---	Y	---
Q8NBJ7~Q9UBQ7	Q8NBJ7	Q9UBQ7	SUMF2	GRHPR	Y	Y	GeneCards: 2	MitoCarta v2.0|GeneCards: 3|PMID: 23371551	---	---	---	---	---	1.57923	1.57923	---	---	---	---	---	---	---	---	---	---	---	---	---
P12074~P15954	P12074	P15954	COX6A1	COX7C	Y	Y	MitoCarta v2.0|GO|GeneCards: 5	MitoCarta v2.0|GO|GeneCards: 5	---	---	---	---	---	1.57922	1.57922	---	---	---	---	---	---	---	Y	---	Y	Y	Y	Y
P05362~P35232	P05362	P35232	ICAM1	PHB	Y	Y	GeneCards: 2	MitoCarta v2.0|GO|GeneCards: 5	---	---	---	1.57919	---	---	1.57919	---	---	---	---	---	---	---	---	---	---	---	---	---
P16435~Q9Y2Q5	P16435	Q9Y2Q5	POR	LAMTOR2	Y	Y	GeneCards: 3	GeneCards: 2	---	---	---	1.63446	---	1.52383	1.57915	---	---	---	---	---	---	---	Y	---	---	---	---	---
O95571~Q08426	O95571	Q08426	ETHE1	EHHADH	Y	Y	MitoCarta v2.0|GO|GeneCards: 5|PMID: 23371551	MitoCarta v2.0|GeneCards: 4	---	---	---	---	---	1.57907	1.57907	---	---	---	---	---	---	---	---	---	---	---	---	---
P07237~Q6NUK1	P07237	Q6NUK1	P4HB	SLC25A24	Y	Y	MitoCarta v2.0|GeneCards: 2	MitoCarta v2.0|GO|GeneCards: 5	---	---	---	1.75674	---	1.40107	1.57891	---	---	---	---	---	---	---	---	---	---	---	---	---
P30048~Q9H9B4	P30048	Q9H9B4	PRDX3	SFXN1	Y	Y	MitoCarta v2.0|GO|GeneCards: 5|PMID: 23371551	MitoCarta v2.0|GO|GeneCards: 5	---	---	---	1.52787	---	1.62993	1.5789	---	---	---	---	---	---	---	Y	---	---	---	---	---
O96000~P48047	O96000	P48047	NDUFB10	ATP5O	Y	Y	MitoCarta v2.0|GO|GeneCards: 5|PMID: 23371551	MitoCarta v2.0|GO|GeneCards: 5|PMID: 23371551	---	---	---	1.52923	---	1.62851	1.57887	26344197	---	---	---	---	Y	---	---	---	Y	Y	Y	Y
P00403~P36542	P00403	P36542	MT-CO2	ATP5C1	Y	Y	MitoCarta v2.0|GO|GeneCards: 5	MitoCarta v2.0|GO|PMID: 23371551	---	---	---	1.54064	---	1.61703	1.57883	26344197	---	---	---	---	Y	---	Y	Y	---	---	---	Y
P00387~P30086	P00387	P30086	CYB5R3	PEBP1	Y	Y	MitoCarta v2.0|GO|GeneCards: 5|PMID: 23371551	PMID: 23371551	GOCC;PMID: 23371551	PMID: 23371551	---	---	1.57872	---	1.57872	---	---	---	---	---	---	Y	---	---	---	---	Y	Y
P38606~Q96AG4	P38606	Q96AG4	ATP6V1A	LRRC59	Y	Y	GeneCards: 2	GO|GeneCards: 5|PMID: 23371551	---	---	---	1.58169	---	1.57551	1.5786	---	---	---	---	---	---	---	Y	---	---	---	---	---
P20674~P55084	P20674	P55084	COX5A	HADHB	Y	Y	MitoCarta v2.0|GO|GeneCards: 5|PMID: 23371551	MitoCarta v2.0|GO|GeneCards: 5|PMID: 23371551	---	GOCC	---	1.57803	---	1.57908	1.57855	---	---	---	---	---	---	---	---	Y	---	---	---	Y
P58546~Q8IXL7	P58546	Q8IXL7	MTPN	MSRB3	Y	Y	GeneCards: 2	MitoCarta v2.0|GO|GeneCards: 5	---	---	---	---	1.57852	---	1.57852	---	---	---	---	---	---	---	---	Y	---	---	---	---
O95169~P21281	O95169	P21281	NDUFB8	ATP6V1B2	Y	Y	MitoCarta v2.0|GO|GeneCards: 5|PMID: 23371551	GeneCards: 3	---	---	---	---	---	1.57835	1.57835	---	---	---	---	---	---	---	---	---	---	---	---	---
P00568~Q8NBJ7	P00568	Q8NBJ7	AK1	SUMF2	Y	Y	GeneCards: 2	GeneCards: 2	---	---	1.37239	---	1.78431	---	1.57835	---	---	---	---	---	---	Y	---	---	---	---	---	---
P02649~Q9BPW8	P02649	Q9BPW8	APOE	NIPSNAP1	Y	Y	GeneCards: 2	MitoCarta v2.0|GeneCards: 5|PMID: 23371551	---	---	---	1.51684	---	1.63969	1.57827	---	---	---	---	---	---	---	Y	---	---	---	---	---
P49773~Q16774	P49773	Q16774	HINT1	GUK1	Y	Y	MitoCarta v2.0	MitoCarta v2.0|GeneCards: 3	---	---	---	---	1.57811	---	1.57811	---	---	---	---	---	---	Y	Y	---	---	---	---	---
P13804~P78417	P13804	P78417	ETFA	GSTO1	Y	Y	MitoCarta v2.0|GO|GeneCards: 5|PMID: 23371551	MitoCarta v2.0	---	---	---	---	---	1.57809	1.57809	---	---	---	---	---	---	---	Y	---	---	---	Y	---
P08559~P51970	P08559	P51970	PDHA1	NDUFA8	Y	Y	MitoCarta v2.0|GO|GeneCards: 5|PMID: 23371551	MitoCarta v2.0|GO|GeneCards: 5|PMID: 25002142;23371551	---	---	---	1.46944	---	1.68665	1.57805	---	---	---	---	---	---	---	Y	Y	---	---	Y	---
P11021~P68104	P11021	P68104	HSPA5	EEF1A1	Y	Y	GeneCards: 4	GeneCards: 2	---	---	---	1.57794	---	---	1.57794	---	---	---	---	---	---	---	---	---	Y	Y	---	---
O43169~P36543	O43169	P36543	CYB5B	ATP6V1E1	Y	Y	MitoCarta v2.0|GeneCards: 5|PMID: 23371551	GeneCards: 2	GOCC;PMID: 23371551	---	---	1.58307	---	1.57274	1.5779	---	---	---	---	---	---	---	---	---	---	---	---	---
P58546~Q16774	P58546	Q16774	MTPN	GUK1	Y	Y	GeneCards: 2	MitoCarta v2.0|GeneCards: 3	---	---	---	---	1.57788	---	1.57788	---	---	---	---	---	---	Y	Y	Y	---	---	---	---
O43772~Q96IX5	O43772	Q96IX5	SLC25A20	USMG5	Y	Y	MitoCarta v2.0|GO|GeneCards: 5	MitoCarta v2.0|GO|GeneCards: 5	---	---	---	---	---	1.57787	1.57787	---	---	---	---	---	---	---	---	---	---	---	---	---
P21964~P38606	P21964	P38606	COMT	ATP6V1A	Y	Y	MitoCarta v2.0|GeneCards: 3	GeneCards: 2	---	---	---	1.6938	---	1.46184	1.57782	---	---	---	---	---	---	---	---	---	---	---	---	---
Q16718~Q6NUK1	Q16718	Q6NUK1	NDUFA5	SLC25A24	Y	Y	MitoCarta v2.0|GO|GeneCards: 5|PMID: 23371551	MitoCarta v2.0|GO|GeneCards: 5	---	---	---	1.47558	---	1.67996	1.57777	---	---	---	---	---	---	---	---	---	---	---	---	Y
O95167~P40939	O95167	P40939	NDUFA3	HADHA	Y	Y	MitoCarta v2.0|GO|GeneCards: 5	MitoCarta v2.0|GO|GeneCards: 5|PMID: 23371551	---	---	---	---	---	1.57766	1.57766	---	---	---	---	---	---	---	---	---	Y	---	---	---
P19404~P21281	P19404	P21281	NDUFV2	ATP6V1B2	Y	Y	MitoCarta v2.0|GO|GeneCards: 5|PMID: 23371551	GeneCards: 3	---	---	---	1.68284	---	1.47248	1.57766	---	---	---	---	---	---	---	---	---	---	---	---	---
P28331~P83111	P28331	P83111	NDUFS1	LACTB	Y	Y	MitoCarta v2.0|GO|GeneCards: 5|PMID: 23371551	MitoCarta v2.0|GO|GeneCards: 5|PMID: 23371551	---	---	---	1.67643	---	1.47875	1.57759	---	---	---	---	---	---	---	---	---	---	---	---	---
P36542~Q02218	P36542	Q02218	ATP5C1	OGDH	Y	Y	MitoCarta v2.0|GO|PMID: 23371551	MitoCarta v2.0|GO|GeneCards: 5|PMID: 23371551	---	---	---	1.65108	---	1.50403	1.57755	---	---	---	---	---	---	---	Y	---	---	---	Y	Y
Q6NUK1~Q9BPW8	Q6NUK1	Q9BPW8	SLC25A24	NIPSNAP1	Y	Y	MitoCarta v2.0|GO|GeneCards: 5	MitoCarta v2.0|GeneCards: 5|PMID: 23371551	---	---	---	1.41443	---	1.74004	1.57724	---	---	---	---	---	---	---	---	---	---	---	---	---
P09211~Q99497	P09211	Q99497	GSTP1	PARK7	Y	Y	GO|GeneCards: 5	MitoCarta v2.0|GO|GeneCards: 5	---	---	1.48317	---	1.67103	---	1.5771	---	---	---	---	---	---	---	---	Y	---	---	Y	---
P20674~Q9Y696	P20674	Q9Y696	COX5A	CLIC4	Y	Y	MitoCarta v2.0|GO|GeneCards: 5|PMID: 23371551	MitoCarta v2.0|GO|GeneCards: 5	---	---	1.57707	---	---	---	1.57707	---	---	---	---	---	---	Y	---	---	---	---	---	---
Q8TDB4~Q96D15	Q8TDB4	Q96D15	MGARP	RCN3	Y	---	MitoCarta v2.0|GO|GeneCards: 5	---	GOCC	---	1.76638	---	1.38737	---	1.57688	---	---	---	---	---	---	---	---	---	---	---	---	---
P08195~P55084	P08195	P55084	SLC3A2	HADHB	---	Y	---	MitoCarta v2.0|GO|GeneCards: 5|PMID: 23371551	---	GOCC	1.3577	1.70609	---	1.66648	1.57676	---	---	---	---	---	---	---	---	Y	---	---	---	---
Q5VUE5~Q7Z4W1	Q5VUE5	Q7Z4W1	C1orf53	DCXR	Y	Y	GeneCards: 3	MitoCarta v2.0|GeneCards: 3|PMID: 23371551	---	---	---	---	1.57658	---	1.57658	---	---	---	---	---	---	---	---	---	---	---	---	---
Q5JTJ3~Q9Y3D2	Q5JTJ3	Q9Y3D2	COA6	MSRB2	Y	Y	MitoCarta v2.0|GO|GeneCards: 5	MitoCarta v2.0|GeneCards: 4|PMID: 23371551	---	---	---	1.39767	---	1.75528	1.57647	---	---	---	---	---	---	---	---	---	---	---	---	---
P02649~Q9H7Z7	P02649	Q9H7Z7	APOE	PTGES2	Y	Y	GeneCards: 2	MitoCarta v2.0|GO|GeneCards: 5|PMID: 23371551	---	---	---	1.59206	---	1.56083	1.57644	---	---	---	---	---	---	---	---	---	---	---	---	---
P30042~Q9UMX5	P30042	Q9UMX5	C21orf33	NENF	Y	Y	MitoCarta v2.0|GeneCards: 5|PMID: 23371551	GeneCards: 2	---	---	1.44881	---	1.70399	---	1.5764	---	---	---	---	---	---	---	---	Y	---	---	---	---
P21796~P62491	P21796	P62491	VDAC1	RAB11A	Y	Y	MitoCarta v2.0|GO|GeneCards: 5|PMID: 23371551	GeneCards: 2	GOCC;PMID: 23371551	---	---	1.57612	---	---	1.57612	---	---	---	---	---	---	---	---	---	---	---	Y	---
P53597~Q9Y2Z4	P53597	Q9Y2Z4	SUCLG1	YARS2	Y	Y	MitoCarta v2.0|GO|GeneCards: 5|PMID: 23371551	MitoCarta v2.0|GO|GeneCards: 5|PMID: 23371551	---	---	---	---	---	1.57581	1.57581	---	---	---	---	---	---	---	---	---	---	---	---	Y
Q16595~Q9UBQ7	Q16595	Q9UBQ7	FXN	GRHPR	Y	Y	MitoCarta v2.0|GO|GeneCards: 5|PMID: 23371551	MitoCarta v2.0|GeneCards: 3|PMID: 23371551	---	---	1.49421	---	1.65737	---	1.57579	---	---	---	---	---	---	---	---	---	---	---	Y	Y
P12694~P22695	P12694	P22695	BCKDHA	UQCRC2	Y	Y	MitoCarta v2.0|GO|GeneCards: 5|PMID: 23371551	MitoCarta v2.0|GO|GeneCards: 5|PMID: 23371551	---	---	---	1.50123	---	1.6503	1.57577	---	---	---	---	---	---	---	Y	Y	Y	---	---	Y
P45880~P55072	P45880	P55072	VDAC2	VCP	Y	Y	MitoCarta v2.0|GO|GeneCards: 5|PMID: 23371551	GeneCards: 2	GOCC;PMID: 23371551	---	---	---	1.57571	---	1.57571	---	---	---	---	---	---	---	Y	---	---	---	---	---
P42765~Q99497	P42765	Q99497	ACAA2	PARK7	Y	Y	MitoCarta v2.0|GO|GeneCards: 5|PMID: 23371551	MitoCarta v2.0|GO|GeneCards: 5	---	---	---	1.58486	---	1.56648	1.57567	---	---	---	---	---	---	---	---	---	---	---	---	---
P25325~Q9Y2S7	P25325	Q9Y2S7	MPST	POLDIP2	Y	Y	MitoCarta v2.0|GeneCards: 5|PMID: 23371551	MitoCarta v2.0|GO|PMID: 23371551	---	---	---	---	1.57563	---	1.57563	---	---	---	---	---	---	Y	Y	---	---	---	---	Y
Q01581~Q9Y3B8	Q01581	Q9Y3B8	HMGCS1	REXO2	Y	Y	GeneCards: 2	MitoCarta v2.0|GO|GeneCards: 5|PMID: 23371551	---	---	---	---	1.57558	---	1.57558	---	---	---	---	---	---	---	---	---	---	---	---	---
O43402~P02649	O43402	P02649	EMC8	APOE	Y	Y	GeneCards: 5	GeneCards: 2	---	---	---	---	---	1.57556	1.57556	---	---	---	---	---	---	---	---	---	---	---	---	---
O75251~P13639	O75251	P13639	NDUFS7	EEF2	Y	Y	MitoCarta v2.0|GO|GeneCards: 5|PMID: 23371551	GeneCards: 2	---	---	---	---	---	1.57547	1.57547	---	---	---	---	---	---	---	---	---	---	---	---	---
O14773~Q96AG4	O14773	Q96AG4	TPP1	LRRC59	Y	Y	GeneCards: 3	GO|GeneCards: 5|PMID: 23371551	---	---	---	1.66367	---	1.48725	1.57546	---	---	---	---	---	---	---	---	---	---	---	---	---
P54819~Q9NQR4	P54819	Q9NQR4	AK2	NIT2	Y	Y	MitoCarta v2.0|GeneCards: 5|PMID: 23371551	MitoCarta v2.0|GeneCards: 4	---	---	---	1.57237	---	1.57841	1.57539	---	---	---	---	---	---	---	Y	---	---	---	Y	---
P11177~P49821	P11177	P49821	PDHB	NDUFV1	Y	Y	MitoCarta v2.0|GO|GeneCards: 5|PMID: 23371551	MitoCarta v2.0|GO|GeneCards: 5|PMID: 23371551	---	---	---	1.518	---	1.63261	1.57531	---	---	---	---	Y	---	---	Y	Y	---	---	---	Y
O96008~Q5T749	O96008	Q5T749	TOMM40	KPRP	Y	---	MitoCarta v2.0|GO|GeneCards: 5|PMID: 23371551	---	GOCC;PMID: 23371551	---	---	1.4983	---	1.65188	1.57509	---	---	---	---	---	---	---	---	---	---	---	---	---
P06576~Q9H9B4	P06576	Q9H9B4	ATP5B	SFXN1	Y	Y	MitoCarta v2.0|GO|PMID: 23371551	MitoCarta v2.0|GO|GeneCards: 5	---	---	---	1.57014	---	1.58003	1.57509	---	---	---	---	Y	---	---	Y	---	---	---	---	Y
O00116~Q96B49	O00116	Q96B49	AGPS	TOMM6	Y	Y	GO|GeneCards: 5	MitoCarta v2.0|GO|GeneCards: 5	---	GOCC;PMID: 23371551	---	---	---	1.57499	1.57499	---	---	---	---	---	---	---	---	---	---	---	---	---
P14618~P30044	P14618	P30044	PKM	PRDX5	Y	Y	GO|GeneCards: 5	MitoCarta v2.0|GO|GeneCards: 5|PMID: 23371551	---	---	1.45919	1.7236	1.66416	1.45221	1.57479	---	---	---	---	---	---	Y	---	---	---	---	Y	---
O75323~P04843	O75323	P04843	GBAS	RPN1	Y	---	MitoCarta v2.0|GO|PMID: 23371551	---	GOCC	---	---	---	---	1.57477	1.57477	---	---	---	---	---	---	---	Y	---	---	---	---	---
O43674~P15954	O43674	P15954	NDUFB5	COX7C	Y	Y	MitoCarta v2.0|GO|GeneCards: 5|PMID: 23371551	MitoCarta v2.0|GO|GeneCards: 5	---	---	---	---	---	1.57472	1.57472	---	---	---	---	---	---	---	Y	---	Y	Y	Y	Y
P13639~P16435	P13639	P16435	EEF2	POR	Y	Y	GeneCards: 2	GeneCards: 3	---	---	---	---	---	1.57472	1.57472	---	---	---	---	---	---	---	---	---	---	---	---	---
Q12797~Q16795	Q12797	Q16795	ASPH	NDUFA9	Y	Y	GeneCards: 2	MitoCarta v2.0|GO|GeneCards: 5|PMID: 23371551	---	---	---	---	---	1.57463	1.57463	---	---	---	---	---	---	---	Y	---	---	---	---	---
P36551~Q6P4F2	P36551	Q6P4F2	CPOX	FDX2	Y	Y	MitoCarta v2.0|GO|GeneCards: 5|PMID: 25002142;23371551	MitoCarta v2.0|GeneCards: 5|PMID: 23371551	---	---	---	---	1.57443	---	1.57443	---	---	---	---	---	---	---	---	---	Y	---	---	Y
Q96IX5~Q9Y305	Q96IX5	Q9Y305	USMG5	ACOT9	Y	Y	MitoCarta v2.0|GO|GeneCards: 5	MitoCarta v2.0|GeneCards: 5	---	---	---	---	---	1.57424	1.57424	---	---	---	---	---	---	---	---	---	---	---	---	---
P19367~P21964	P19367	P21964	HK1	COMT	Y	Y	MitoCarta v2.0|GO|GeneCards: 5|PMID: 23371551	MitoCarta v2.0|GeneCards: 3	GOCC;PMID: 23371551	---	---	---	---	1.57421	1.57421	---	---	---	---	---	---	---	---	---	---	---	---	---
P27824~Q07021	P27824	Q07021	CANX	C1QBP	Y	Y	GeneCards: 2	MitoCarta v2.0|GO|GeneCards: 5|PMID: 23371551	---	---	---	---	---	1.57408	1.57408	---	---	---	---	---	---	---	Y	---	---	---	---	---
P43897~P62937	P43897	P62937	TSFM	PPIA	Y	Y	MitoCarta v2.0|GO|GeneCards: 5|PMID: 23371551	GeneCards: 2	---	---	1.45575	---	1.69213	---	1.57394	---	---	---	---	---	---	---	Y	---	---	---	---	---
P00167~Q9Y2R0	P00167	Q9Y2R0	CYB5A	COA3	Y	Y	MitoCarta v2.0|GeneCards: 5|PMID: 23371551	MitoCarta v2.0|GO|GeneCards: 5|PMID: 25002142;23371551	PMID: 23371551	---	---	---	---	1.57388	1.57388	---	---	---	---	---	---	---	---	---	---	---	---	---
O96008~Q56VL3	O96008	Q56VL3	TOMM40	OCIAD2	Y	Y	MitoCarta v2.0|GO|GeneCards: 5|PMID: 23371551	MitoCarta v2.0|GeneCards: 4	GOCC;PMID: 23371551	---	---	1.51051	---	1.63717	1.57384	---	---	---	---	---	---	---	---	---	---	---	---	---
P06576~P51970	P06576	P51970	ATP5B	NDUFA8	Y	Y	MitoCarta v2.0|GO|PMID: 23371551	MitoCarta v2.0|GO|GeneCards: 5|PMID: 25002142;23371551	---	---	---	1.58637	---	1.56119	1.57378	---	---	Y	---	Y	Y	---	Y	Y	Y	---	Y	Y
P61764~Q9P2R7	P61764	Q9P2R7	STXBP1	SUCLA2	Y	Y	GeneCards: 4	MitoCarta v2.0|GO|GeneCards: 5|PMID: 23371551	---	---	---	---	---	1.5737	1.5737	---	---	---	---	---	---	---	---	---	---	---	---	---
P05067~Q16134	P05067	Q16134	APP	ETFDH	Y	Y	GeneCards: 2	MitoCarta v2.0|GO|GeneCards: 5|PMID: 23371551	---	---	---	1.51823	---	1.62901	1.57362	---	---	---	---	---	---	---	Y	---	---	---	---	---
Q08257~Q53H82	Q08257	Q53H82	CRYZ	LACTB2	Y	Y	MitoCarta v2.0|GeneCards: 2|PMID: 23371551	MitoCarta v2.0|GO|GeneCards: 5	---	---	1.39285	---	1.75432	---	1.57358	---	---	---	---	---	---	---	---	---	Y	---	Y	Y
Q14257~Q16718	Q14257	Q16718	RCN2	NDUFA5	Y	Y	MitoCarta v2.0	MitoCarta v2.0|GO|GeneCards: 5|PMID: 23371551	---	---	---	1.54801	---	1.5991	1.57356	---	---	---	---	---	---	---	Y	---	Y	---	Y	---
O75396~P00167	O75396	P00167	SEC22B	CYB5A	---	Y	---	MitoCarta v2.0|GeneCards: 5|PMID: 23371551	---	PMID: 23371551	---	1.43888	---	1.70814	1.57351	---	---	---	---	---	---	---	Y	---	---	---	---	---
P19367~P61421	P19367	P61421	HK1	ATP6V0D1	Y	---	MitoCarta v2.0|GO|GeneCards: 5|PMID: 23371551	---	GOCC;PMID: 23371551	---	---	---	---	1.57347	1.57347	---	---	---	---	---	---	---	---	---	---	---	---	---
P02649~P30048	P02649	P30048	APOE	PRDX3	Y	Y	GeneCards: 2	MitoCarta v2.0|GO|GeneCards: 5|PMID: 23371551	---	---	---	1.56681	---	1.57999	1.5734	---	---	---	---	---	---	---	Y	---	---	---	---	---
P38606~Q12797	P38606	Q12797	ATP6V1A	ASPH	Y	Y	GeneCards: 2	GeneCards: 2	---	---	---	1.52218	---	1.62403	1.57311	---	---	---	---	---	---	---	---	---	---	---	Y	---
P20674~Q16595	P20674	Q16595	COX5A	FXN	Y	Y	MitoCarta v2.0|GO|GeneCards: 5|PMID: 23371551	MitoCarta v2.0|GO|GeneCards: 5|PMID: 23371551	---	---	1.57273	---	---	---	1.57273	---	---	---	---	---	---	Y	---	---	---	---	---	Y
P30042~P60174	P30042	P60174	C21orf33	TPI1	Y	Y	MitoCarta v2.0|GeneCards: 5|PMID: 23371551	MitoCarta v2.0|GeneCards: 3	---	---	1.43933	1.65019	1.35911	1.84208	1.57268	---	---	---	---	---	---	---	Y	---	---	---	---	---
O00116~P13639	O00116	P13639	AGPS	EEF2	Y	Y	GO|GeneCards: 5	GeneCards: 2	---	---	---	---	---	1.57255	1.57255	---	---	---	---	---	---	---	---	---	---	---	---	---
P23786~Q9Y6N5	P23786	Q9Y6N5	CPT2	SQRDL	Y	Y	MitoCarta v2.0|GO|GeneCards: 5|PMID: 23371551	MitoCarta v2.0	---	---	---	---	1.5724	---	1.5724	---	---	---	---	---	---	---	---	---	---	---	---	Y
P10620~P55084	P10620	P55084	MGST1	HADHB	Y	Y	MitoCarta v2.0|GO|GeneCards: 5|PMID: 23371551	MitoCarta v2.0|GO|GeneCards: 5|PMID: 23371551	GOCC;PMID: 23371551	GOCC	---	1.38014	---	1.76458	1.57236	---	---	---	---	---	---	---	---	---	---	---	Y	Y
P17931~P42765	P17931	P42765	LGALS3	ACAA2	Y	Y	GO|GeneCards: 5	MitoCarta v2.0|GO|GeneCards: 5|PMID: 23371551	---	---	---	1.49745	---	1.64725	1.57235	---	---	---	---	---	---	---	---	---	---	---	---	---
P11177~P13639	P11177	P13639	PDHB	EEF2	Y	Y	MitoCarta v2.0|GO|GeneCards: 5|PMID: 23371551	GeneCards: 2	---	---	---	---	---	1.57219	1.57219	---	---	---	---	---	---	---	---	---	---	---	Y	---
Q13423~Q6NZI2	Q13423	Q6NZI2	NNT	PTRF	Y	Y	MitoCarta v2.0|GO|GeneCards: 5|PMID: 23371551	GO	---	---	---	---	---	1.572	1.572	---	---	---	---	---	---	---	---	---	---	---	---	---
P30044~P42765	P30044	P42765	PRDX5	ACAA2	Y	Y	MitoCarta v2.0|GO|GeneCards: 5|PMID: 23371551	MitoCarta v2.0|GO|GeneCards: 5|PMID: 23371551	---	---	---	1.61875	---	1.52483	1.57179	---	---	---	---	---	---	---	---	---	---	---	---	Y
P00387~Q9Y3D2	P00387	Q9Y3D2	CYB5R3	MSRB2	Y	Y	MitoCarta v2.0|GO|GeneCards: 5|PMID: 23371551	MitoCarta v2.0|GeneCards: 4|PMID: 23371551	GOCC;PMID: 23371551	---	---	---	1.57163	---	1.57163	---	---	---	---	---	---	---	---	---	---	---	Y	---
P28331~Q15006	P28331	Q15006	NDUFS1	EMC2	Y	Y	MitoCarta v2.0|GO|GeneCards: 5|PMID: 23371551	MitoCarta v2.0|GeneCards: 2	---	---	---	1.53076	---	1.61217	1.57146	---	---	---	---	---	---	---	Y	---	---	---	---	---
P45880~Q96A26	P45880	Q96A26	VDAC2	FAM162A	Y	Y	MitoCarta v2.0|GO|GeneCards: 5|PMID: 23371551	MitoCarta v2.0|GO|GeneCards: 5|PMID: 23371551	GOCC;PMID: 23371551	---	---	---	---	1.57112	1.57112	22939629	---	---	---	---	Y	---	---	---	---	Y	Y	---
P31930~Q9UH62	P31930	Q9UH62	UQCRC1	ARMCX3	Y	Y	MitoCarta v2.0|GO|GeneCards: 5|PMID: 23371551	GeneCards: 3	---	GOCC	---	1.54507	---	1.59692	1.57099	---	---	---	---	---	---	---	---	---	---	---	---	---
P05067~P83111	P05067	P83111	APP	LACTB	Y	Y	GeneCards: 2	MitoCarta v2.0|GO|GeneCards: 5|PMID: 23371551	---	---	---	1.56321	---	1.57867	1.57094	---	---	---	---	---	---	---	---	---	---	---	---	---
P22695~P51149	P22695	P51149	UQCRC2	RAB7A	Y	Y	MitoCarta v2.0|GO|GeneCards: 5|PMID: 23371551	GeneCards: 2	---	---	---	1.54492	---	1.59676	1.57084	---	---	---	---	Y	---	---	Y	---	---	---	---	---
O75251~P06576	O75251	P06576	NDUFS7	ATP5B	Y	Y	MitoCarta v2.0|GO|GeneCards: 5|PMID: 23371551	MitoCarta v2.0|GO|PMID: 23371551	---	---	---	---	---	1.57055	1.57055	---	---	---	---	Y	---	---	---	Y	Y	---	Y	Y
P08758~P53597	P08758	P53597	ANXA5	SUCLG1	Y	Y	GeneCards: 3	MitoCarta v2.0|GO|GeneCards: 5|PMID: 23371551	---	---	---	---	1.57052	---	1.57052	---	---	---	---	---	---	Y	Y	Y	---	---	---	---
P13674~Q96AG4	P13674	Q96AG4	P4HA1	LRRC59	Y	Y	GO|GeneCards: 5	GO|GeneCards: 5|PMID: 23371551	---	---	---	1.78158	1.16361	1.76609	1.57043	---	---	---	---	---	---	---	Y	---	---	---	---	---
Q96B49~Q9P0L0	Q96B49	Q9P0L0	TOMM6	VAPA	Y	---	MitoCarta v2.0|GO|GeneCards: 5	---	GOCC;PMID: 23371551	---	---	---	---	1.5702	1.5702	---	---	---	---	---	---	---	---	---	---	---	---	---
P08574~P22695	P08574	P22695	CYC1	UQCRC2	Y	Y	MitoCarta v2.0|GO|GeneCards: 5|PMID: 25002142;23371551	MitoCarta v2.0|GO|GeneCards: 5|PMID: 23371551	---	---	---	1.39668	---	1.74344	1.57006	29222160	---	---	Y	---	Y	---	Y	Y	Y	Y	Y	Y
P08574~P11177	P08574	P11177	CYC1	PDHB	Y	Y	MitoCarta v2.0|GO|GeneCards: 5|PMID: 25002142;23371551	MitoCarta v2.0|GO|GeneCards: 5|PMID: 23371551	---	---	---	1.47751	---	1.66226	1.56989	---	---	---	---	---	---	---	Y	Y	---	Y	Y	Y
O96008~Q9UBM7	O96008	Q9UBM7	TOMM40	DHCR7	Y	---	MitoCarta v2.0|GO|GeneCards: 5|PMID: 23371551	---	GOCC;PMID: 23371551	---	---	1.50477	---	1.6348	1.56979	---	---	---	---	---	---	---	---	---	---	---	---	---
P42126~P60709	P42126	P60709	ECI1	ACTB	Y	Y	MitoCarta v2.0|GO|GeneCards: 5|PMID: 23371551	GeneCards: 2	---	---	---	---	1.56976	---	1.56976	---	---	---	---	---	---	---	---	---	---	---	Y	---
P00387~Q02809	P00387	Q02809	CYB5R3	PLOD1	Y	---	MitoCarta v2.0|GO|GeneCards: 5|PMID: 23371551	---	GOCC;PMID: 23371551	---	---	1.47251	---	1.66663	1.56957	---	---	---	---	---	---	---	---	---	---	---	Y	---
P04083~Q6GMV3	P04083	Q6GMV3	ANXA1	PTRHD1	Y	Y	GeneCards: 3	GeneCards: 3	---	---	---	---	1.45384	1.68524	1.56954	---	---	---	---	---	---	---	---	---	---	---	---	---
O75347~Q16854	O75347	Q16854	TBCA	DGUOK	Y	Y	GeneCards: 2	MitoCarta v2.0|GeneCards: 5|PMID: 23371551	---	---	---	---	1.56949	---	1.56949	---	---	---	---	---	---	---	---	---	---	---	---	---
P02649~P48047	P02649	P48047	APOE	ATP5O	Y	Y	GeneCards: 2	MitoCarta v2.0|GO|GeneCards: 5|PMID: 23371551	---	---	---	1.60515	---	1.5338	1.56948	---	---	---	---	---	---	---	Y	---	---	---	---	---
P22695~Q96AY3	P22695	Q96AY3	UQCRC2	FKBP10	Y	Y	MitoCarta v2.0|GO|GeneCards: 5|PMID: 23371551	MitoCarta v2.0	---	---	---	---	1.56939	---	1.56939	---	---	---	---	---	---	---	---	---	---	---	---	---
O43772~P45880	O43772	P45880	SLC25A20	VDAC2	Y	Y	MitoCarta v2.0|GO|GeneCards: 5	MitoCarta v2.0|GO|GeneCards: 5|PMID: 23371551	---	GOCC;PMID: 23371551	---	1.42253	---	1.71626	1.56939	---	---	---	---	---	---	---	---	---	---	---	---	---
P62873~Q9Y277	P62873	Q9Y277	GNB1	VDAC3	---	Y	---	MitoCarta v2.0|GO|GeneCards: 5|PMID: 23371551	---	GOCC;PMID: 23371551	---	1.53669	---	1.60195	1.56932	---	---	---	---	---	---	---	Y	---	---	---	---	---
P60468~Q00325	P60468	Q00325	SEC61B	SLC25A3	Y	Y	GeneCards: 2	MitoCarta v2.0|GO|GeneCards: 5	---	---	---	---	---	1.56929	1.56929	---	---	---	---	---	---	---	Y	---	---	---	Y	---
P58546~Q96BR5	P58546	Q96BR5	MTPN	COA7	Y	Y	GeneCards: 2	MitoCarta v2.0|GO|GeneCards: 5	---	---	---	---	1.56929	---	1.56929	---	---	---	---	---	---	Y	---	---	---	---	---	---
P49189~P63104	P49189	P63104	ALDH9A1	YWHAZ	Y	Y	MitoCarta v2.0|GeneCards: 4|PMID: 23371551	GeneCards: 3	---	---	---	---	1.56919	---	1.56919	---	---	---	---	---	---	Y	---	---	---	---	Y	---
P30086~P60953	P30086	P60953	PEBP1	CDC42	Y	Y	PMID: 23371551	GeneCards: 2	PMID: 23371551	---	---	---	1.56889	---	1.56889	---	---	---	---	---	---	---	---	---	---	---	---	---
P31930~P42704	P31930	P42704	UQCRC1	LRPPRC	Y	Y	MitoCarta v2.0|GO|GeneCards: 5|PMID: 23371551	MitoCarta v2.0|GO|GeneCards: 5|PMID: 23371551	---	---	1.10232	1.71659	---	1.88752	1.56881	---	---	---	---	---	---	---	---	Y	---	---	---	Y
P05362~P55084	P05362	P55084	ICAM1	HADHB	Y	Y	GeneCards: 2	MitoCarta v2.0|GO|GeneCards: 5|PMID: 23371551	---	GOCC	---	1.56873	---	---	1.56873	---	---	---	---	---	---	---	---	---	---	---	---	---
O14773~P30042	O14773	P30042	TPP1	C21orf33	Y	Y	GeneCards: 3	MitoCarta v2.0|GeneCards: 5|PMID: 23371551	---	---	---	---	1.56849	---	1.56849	---	---	---	---	---	---	---	---	---	---	---	---	---
Q02790~Q10713	Q02790	Q10713	FKBP4	PMPCA	Y	Y	GeneCards: 4	MitoCarta v2.0|GO|GeneCards: 5|PMID: 23371551	---	---	---	---	---	1.56847	1.56847	---	---	---	---	---	---	---	Y	---	---	---	Y	---
Q13423~Q5J8M3	Q13423	Q5J8M3	NNT	EMC4	Y	Y	MitoCarta v2.0|GO|GeneCards: 5|PMID: 23371551	GeneCards: 2	---	---	---	---	---	1.56842	1.56842	---	---	---	---	---	---	---	---	---	---	---	---	---
P10620~Q9BVC6	P10620	Q9BVC6	MGST1	TMEM109	Y	---	MitoCarta v2.0|GO|GeneCards: 5|PMID: 23371551	---	GOCC;PMID: 23371551	---	---	1.49431	---	1.64241	1.56836	---	---	---	---	---	---	---	---	---	---	---	---	---
P19404~P55072	P19404	P55072	NDUFV2	VCP	Y	Y	MitoCarta v2.0|GO|GeneCards: 5|PMID: 23371551	GeneCards: 2	---	---	---	1.61515	---	1.52113	1.56814	---	---	---	---	---	---	---	Y	---	Y	---	---	---
P19404~Q9ULV4	P19404	Q9ULV4	NDUFV2	CORO1C	Y	Y	MitoCarta v2.0|GO|GeneCards: 5|PMID: 23371551	GeneCards: 2	---	---	---	1.65131	---	1.48471	1.56801	---	---	---	---	---	---	---	---	---	---	---	---	---
P30519~P50416	P30519	P50416	HMOX2	CPT1A	Y	Y	GeneCards: 2	MitoCarta v2.0|GO|GeneCards: 5|PMID: 23371551	---	GOCC;PMID: 23371551	---	---	---	1.56789	1.56789	---	---	---	---	---	---	---	---	---	---	---	---	---
P12694~Q5J8M3	P12694	Q5J8M3	BCKDHA	EMC4	Y	Y	MitoCarta v2.0|GO|GeneCards: 5|PMID: 23371551	GeneCards: 2	---	---	---	---	---	1.56779	1.56779	---	---	---	---	---	---	---	---	---	---	---	---	---
P43897~Q9UNW1	P43897	Q9UNW1	TSFM	MINPP1	Y	Y	MitoCarta v2.0|GO|GeneCards: 5|PMID: 23371551	GeneCards: 2	---	---	---	---	---	1.56768	1.56768	---	---	---	---	---	---	---	---	---	---	---	Y	---
O00116~P11177	O00116	P11177	AGPS	PDHB	Y	Y	GO|GeneCards: 5	MitoCarta v2.0|GO|GeneCards: 5|PMID: 23371551	---	---	---	1.51151	---	1.6236	1.56756	---	---	---	---	---	---	---	---	---	---	---	---	---
O96000~Q9Y2R0	O96000	Q9Y2R0	NDUFB10	COA3	Y	Y	MitoCarta v2.0|GO|GeneCards: 5|PMID: 23371551	MitoCarta v2.0|GO|GeneCards: 5|PMID: 25002142;23371551	---	---	---	---	---	1.5673	1.5673	---	---	---	---	---	---	---	---	---	---	---	Y	Y
P11177~P25705	P11177	P25705	PDHB	ATP5A1	Y	Y	MitoCarta v2.0|GO|GeneCards: 5|PMID: 23371551	MitoCarta v2.0|GO|PMID: 23371551	---	---	---	1.56729	---	---	1.56729	---	---	---	---	---	---	---	---	---	---	Y	Y	Y
Q96QK1~Q9HAV7	Q96QK1	Q9HAV7	VPS35	GRPEL1	Y	Y	GO	MitoCarta v2.0|GO|GeneCards: 5|PMID: 23371551	---	---	---	---	1.56718	---	1.56718	---	---	---	---	---	---	---	Y	---	---	---	---	---
O96000~P25705	O96000	P25705	NDUFB10	ATP5A1	Y	Y	MitoCarta v2.0|GO|GeneCards: 5|PMID: 23371551	MitoCarta v2.0|GO|PMID: 23371551	---	---	---	1.56717	---	---	1.56717	---	---	---	---	---	---	---	---	---	Y	---	Y	Y
P10620~Q9H9B4	P10620	Q9H9B4	MGST1	SFXN1	Y	Y	MitoCarta v2.0|GO|GeneCards: 5|PMID: 23371551	MitoCarta v2.0|GO|GeneCards: 5	GOCC;PMID: 23371551	---	---	1.40518	---	1.72896	1.56707	---	---	---	---	---	---	---	---	---	---	---	---	---
O14548~P00387	O14548	P00387	COX7A2L	CYB5R3	Y	Y	MitoCarta v2.0|GO|GeneCards: 5|PMID: 23371551	MitoCarta v2.0|GO|GeneCards: 5|PMID: 23371551	---	GOCC;PMID: 23371551	---	1.36041	---	1.77373	1.56707	---	---	---	---	---	---	---	Y	---	---	---	---	---
P06576~P30048	P06576	P30048	ATP5B	PRDX3	Y	Y	MitoCarta v2.0|GO|PMID: 23371551	MitoCarta v2.0|GO|GeneCards: 5|PMID: 23371551	---	---	---	1.61512	---	1.5189	1.56701	29222160	---	---	Y	Y	Y	---	Y	Y	Y	---	---	Y
O95302~Q02218	O95302	Q02218	FKBP9	OGDH	Y	Y	GeneCards: 2	MitoCarta v2.0|GO|GeneCards: 5|PMID: 23371551	---	---	---	1.45502	---	1.67895	1.56698	---	---	---	---	---	---	---	Y	---	---	---	---	---
P30085~Q96GK7	P30085	Q96GK7	CMPK1	FAHD2A	Y	Y	GeneCards: 2	MitoCarta v2.0|GeneCards: 3|PMID: 23371551	---	---	---	---	1.56697	---	1.56697	---	---	---	---	---	---	---	Y	---	---	---	---	---
P10620~P62820	P10620	P62820	MGST1	RAB1A	Y	Y	MitoCarta v2.0|GO|GeneCards: 5|PMID: 23371551	GeneCards: 2	GOCC;PMID: 23371551	---	---	1.58607	---	1.54785	1.56696	---	---	---	---	---	---	---	---	---	---	---	---	---
P25325~P28838	P25325	P28838	MPST	LAP3	Y	Y	MitoCarta v2.0|GeneCards: 5|PMID: 23371551	MitoCarta v2.0|GeneCards: 4|PMID: 23371551	---	---	1.43968	---	1.69385	---	1.56677	---	---	---	---	---	---	---	Y	---	---	---	---	Y
P42765~P48735	P42765	P48735	ACAA2	IDH2	Y	Y	MitoCarta v2.0|GO|GeneCards: 5|PMID: 23371551	MitoCarta v2.0|GO|GeneCards: 5|PMID: 23371551	---	---	---	1.57944	---	1.55406	1.56675	---	---	---	---	Y	---	---	Y	---	---	---	---	Y
P09669~Q6NUK1	P09669	Q6NUK1	COX6C	SLC25A24	Y	Y	MitoCarta v2.0|GO|GeneCards: 5|PMID: 25002142;23371551	MitoCarta v2.0|GO|GeneCards: 5	---	---	---	---	---	1.56673	1.56673	---	---	---	---	---	---	---	---	---	---	---	---	Y
P14927~Q6NUK1	P14927	Q6NUK1	UQCRB	SLC25A24	Y	Y	MitoCarta v2.0|GeneCards: 5|PMID: 23371551	MitoCarta v2.0|GO|GeneCards: 5	---	---	---	1.50166	---	1.6317	1.56668	---	---	---	---	---	---	---	---	---	---	---	---	Y
O15400~P19367	O15400	P19367	STX7	HK1	---	Y	---	MitoCarta v2.0|GO|GeneCards: 5|PMID: 23371551	---	GOCC;PMID: 23371551	---	---	---	1.56666	1.56666	---	---	---	---	---	---	---	---	---	---	---	---	---
P55084~P62820	P55084	P62820	HADHB	RAB1A	Y	Y	MitoCarta v2.0|GO|GeneCards: 5|PMID: 23371551	GeneCards: 2	GOCC	---	---	1.59833	---	1.53467	1.5665	---	---	---	---	---	---	---	Y	---	---	---	Y	---
O43402~P42704	O43402	P42704	EMC8	LRPPRC	Y	Y	GeneCards: 5	MitoCarta v2.0|GO|GeneCards: 5|PMID: 23371551	---	---	---	---	---	1.56646	1.56646	---	---	---	---	---	---	---	---	---	---	---	---	---
P00167~P35232	P00167	P35232	CYB5A	PHB	Y	Y	MitoCarta v2.0|GeneCards: 5|PMID: 23371551	MitoCarta v2.0|GO|GeneCards: 5	PMID: 23371551	---	---	1.43188	---	1.70091	1.56639	---	---	---	---	---	---	---	Y	---	---	---	Y	---
Q08257~Q10713	Q08257	Q10713	CRYZ	PMPCA	Y	Y	MitoCarta v2.0|GeneCards: 2|PMID: 23371551	MitoCarta v2.0|GO|GeneCards: 5|PMID: 23371551	---	---	1.41964	---	1.71298	---	1.56631	---	---	---	---	---	---	Y	---	---	---	---	---	Y
P30048~P51970	P30048	P51970	PRDX3	NDUFA8	Y	Y	MitoCarta v2.0|GO|GeneCards: 5|PMID: 23371551	MitoCarta v2.0|GO|GeneCards: 5|PMID: 25002142;23371551	---	---	---	1.46939	---	1.66299	1.56619	---	---	---	---	---	---	---	---	---	---	---	Y	---
P12694~P42704	P12694	P42704	BCKDHA	LRPPRC	Y	Y	MitoCarta v2.0|GO|GeneCards: 5|PMID: 23371551	MitoCarta v2.0|GO|GeneCards: 5|PMID: 23371551	---	---	---	1.52289	---	1.60928	1.56608	---	---	---	---	---	---	---	---	---	---	---	---	Y
Q5VYS8~Q9Y277	Q5VYS8	Q9Y277	ZCCHC6	VDAC3	---	Y	---	MitoCarta v2.0|GO|GeneCards: 5|PMID: 23371551	---	GOCC;PMID: 23371551	---	---	---	1.56598	1.56598	---	---	---	---	---	---	---	---	---	---	---	---	---
O00299~P30038	O00299	P30038	CLIC1	ALDH4A1	Y	Y	GeneCards: 3	MitoCarta v2.0|GeneCards: 5|PMID: 23371551	---	---	---	---	1.56583	---	1.56583	---	---	---	---	---	---	---	---	---	---	---	---	---
O75323~Q9BPW8	O75323	Q9BPW8	GBAS	NIPSNAP1	Y	Y	MitoCarta v2.0|GO|PMID: 23371551	MitoCarta v2.0|GeneCards: 5|PMID: 23371551	GOCC	---	---	---	---	1.56567	1.56567	26496610	---	---	---	---	Y	---	Y	---	Y	Y	Y	Y
Q99623~Q9UHQ9	Q99623	Q9UHQ9	PHB2	CYB5R1	Y	Y	MitoCarta v2.0|GO|GeneCards: 5	GO|GeneCards: 5	---	---	---	1.5275	---	1.60365	1.56557	---	---	---	---	---	---	---	---	---	---	---	---	---
P14406~Q96IX5	P14406	Q96IX5	COX7A2	USMG5	Y	Y	MitoCarta v2.0|GeneCards: 5	MitoCarta v2.0|GO|GeneCards: 5	---	---	---	---	---	1.56554	1.56554	---	---	---	---	---	---	---	Y	---	---	---	Y	---
P36542~P51572	P36542	P51572	ATP5C1	BCAP31	Y	Y	MitoCarta v2.0|GO|PMID: 23371551	GO|GeneCards: 3	---	---	---	---	1.5655	---	1.5655	---	---	---	---	---	---	---	Y	---	---	---	---	---
O95292~Q9Y6C9	O95292	Q9Y6C9	VAPB	MTCH2	Y	Y	GeneCards: 2	MitoCarta v2.0|GeneCards: 5	---	---	---	---	---	1.56543	1.56543	---	---	---	---	---	---	---	Y	---	---	---	---	---
P09211~Q9UBQ7	P09211	Q9UBQ7	GSTP1	GRHPR	Y	Y	GO|GeneCards: 5	MitoCarta v2.0|GeneCards: 3|PMID: 23371551	---	---	1.60372	---	1.74072	1.35183	1.56542	---	---	---	---	---	---	Y	---	Y	---	---	Y	---
P11177~Q15006	P11177	Q15006	PDHB	EMC2	Y	Y	MitoCarta v2.0|GO|GeneCards: 5|PMID: 23371551	MitoCarta v2.0|GeneCards: 2	---	---	---	1.45238	---	1.67819	1.56529	---	---	---	---	---	---	---	Y	---	---	---	---	---
P10620~Q9NVJ2	P10620	Q9NVJ2	MGST1	ARL8B	Y	---	MitoCarta v2.0|GO|GeneCards: 5|PMID: 23371551	---	GOCC;PMID: 23371551	---	---	---	---	1.56528	1.56528	---	---	---	---	---	---	---	---	---	---	---	---	---
P28838~Q08257	P28838	Q08257	LAP3	CRYZ	Y	Y	MitoCarta v2.0|GeneCards: 4|PMID: 23371551	MitoCarta v2.0|GeneCards: 2|PMID: 23371551	---	---	1.31993	---	1.81063	---	1.56528	---	---	---	---	---	---	---	---	---	---	---	Y	Y
O14773~P27824	O14773	P27824	TPP1	CANX	Y	Y	GeneCards: 3	GeneCards: 2	---	---	---	1.62425	---	1.50572	1.56499	---	---	---	---	---	---	---	Y	---	---	---	---	---
P14618~P62937	P14618	P62937	PKM	PPIA	Y	Y	GO|GeneCards: 5	GeneCards: 2	---	---	---	1.60911	---	1.52086	1.56499	---	---	---	---	---	---	---	---	---	---	---	Y	---
P13073~P28838	P13073	P28838	COX4I1	LAP3	Y	Y	MitoCarta v2.0|GO|GeneCards: 5|PMID: 23371551	MitoCarta v2.0|GeneCards: 4|PMID: 23371551	---	---	1.36877	---	1.76104	---	1.56491	---	---	---	---	---	---	---	---	---	---	---	---	Y
P22695~Q9Y2Q5	P22695	Q9Y2Q5	UQCRC2	LAMTOR2	Y	Y	MitoCarta v2.0|GO|GeneCards: 5|PMID: 23371551	GeneCards: 2	---	---	---	1.56934	---	1.56027	1.56481	---	---	---	---	---	---	---	---	---	---	---	---	---
O60879~Q10713	O60879	Q10713	DIAPH2	PMPCA	Y	Y	GeneCards: 3	MitoCarta v2.0|GO|GeneCards: 5|PMID: 23371551	---	---	---	---	---	1.56479	1.56479	---	---	---	---	---	---	---	---	---	---	---	---	---
P11177~Q9UH62	P11177	Q9UH62	PDHB	ARMCX3	Y	Y	MitoCarta v2.0|GO|GeneCards: 5|PMID: 23371551	GeneCards: 3	---	GOCC	---	1.43579	---	1.69372	1.56475	---	---	---	---	---	---	---	---	---	---	---	---	---
P55084~Q6NUK1	P55084	Q6NUK1	HADHB	SLC25A24	Y	Y	MitoCarta v2.0|GO|GeneCards: 5|PMID: 23371551	MitoCarta v2.0|GO|GeneCards: 5	GOCC	---	---	1.6171	---	1.51233	1.56471	---	---	---	---	---	---	---	---	---	---	---	---	Y
O43402~P28331	O43402	P28331	EMC8	NDUFS1	Y	Y	GeneCards: 5	MitoCarta v2.0|GO|GeneCards: 5|PMID: 23371551	---	---	---	---	---	1.5647	1.5647	---	---	---	---	---	---	---	Y	---	---	---	---	---
P62820~P63218	P62820	P63218	RAB1A	GNG5	Y	Y	GeneCards: 2	MitoCarta v2.0|GeneCards: 3	---	---	---	---	---	1.56463	1.56463	---	---	---	---	---	---	---	Y	---	---	---	Y	---
P04899~Q96B49	P04899	Q96B49	GNAI2	TOMM6	---	Y	---	MitoCarta v2.0|GO|GeneCards: 5	---	GOCC;PMID: 23371551	---	---	---	1.56446	1.56446	---	---	---	---	---	---	---	---	---	---	---	---	---
P09211~P30038	P09211	P30038	GSTP1	ALDH4A1	Y	Y	GO|GeneCards: 5	MitoCarta v2.0|GeneCards: 5|PMID: 23371551	---	---	---	---	1.56444	---	1.56444	---	---	---	---	---	---	---	---	---	---	---	---	---
P13995~P53701	P13995	P53701	MTHFD2	HCCS	Y	Y	MitoCarta v2.0|GeneCards: 5|PMID: 23371551	MitoCarta v2.0|GO|GeneCards: 5|PMID: 25002142	---	---	1.51012	---	1.6186	---	1.56436	---	---	---	---	---	---	---	---	---	---	---	Y	---
P21953~P22695	P21953	P22695	BCKDHB	UQCRC2	Y	Y	MitoCarta v2.0|GO|GeneCards: 5|PMID: 23371551	MitoCarta v2.0|GO|GeneCards: 5|PMID: 23371551	---	---	---	---	---	1.56425	1.56425	---	---	---	---	---	---	---	---	---	---	---	Y	Y
P10620~Q9P0L0	P10620	Q9P0L0	MGST1	VAPA	Y	---	MitoCarta v2.0|GO|GeneCards: 5|PMID: 23371551	---	GOCC;PMID: 23371551	---	---	1.48163	---	1.64675	1.56419	---	---	---	---	---	---	---	---	---	---	---	---	---
P30042~Q16836	P30042	Q16836	C21orf33	HADH	Y	Y	MitoCarta v2.0|GeneCards: 5|PMID: 23371551	MitoCarta v2.0|GO|GeneCards: 5|PMID: 23371551	---	---	1.44923	---	1.67909	---	1.56416	---	---	---	---	---	---	---	---	---	---	---	Y	Y
O75380~P05067	O75380	P05067	NDUFS6	APP	Y	Y	MitoCarta v2.0|GO|GeneCards: 5|PMID: 23371551	GeneCards: 2	---	---	---	1.58759	---	1.54059	1.56409	---	---	---	---	---	---	---	Y	---	---	---	---	---
O96000~Q6NUK1	O96000	Q6NUK1	NDUFB10	SLC25A24	Y	Y	MitoCarta v2.0|GO|GeneCards: 5|PMID: 23371551	MitoCarta v2.0|GO|GeneCards: 5	---	---	---	1.4536	---	1.67434	1.56397	---	---	---	---	---	---	---	---	---	---	---	---	Y
P26440~P30084	P26440	P30084	IVD	ECHS1	Y	Y	MitoCarta v2.0|GeneCards: 5|PMID: 23371551	MitoCarta v2.0|GO|GeneCards: 5|PMID: 23371551	---	---	---	---	1.5638	---	1.5638	---	---	---	---	---	---	Y	---	---	---	---	Y	Y
O43402~P11177	O43402	P11177	EMC8	PDHB	Y	Y	GeneCards: 5	MitoCarta v2.0|GO|GeneCards: 5|PMID: 23371551	---	---	---	---	---	1.56378	1.56378	---	---	---	---	---	---	---	---	---	---	---	---	---
P38606~Q9Y2Q5	P38606	Q9Y2Q5	ATP6V1A	LAMTOR2	Y	Y	GeneCards: 2	GeneCards: 2	---	---	---	1.5539	---	1.57354	1.56372	---	---	---	---	---	---	---	---	---	---	---	---	---
Q14257~Q15006	Q14257	Q15006	RCN2	EMC2	Y	Y	MitoCarta v2.0	MitoCarta v2.0|GeneCards: 2	---	---	---	1.41107	---	1.71623	1.56365	---	---	---	---	---	---	---	Y	---	---	---	Y	---
P20674~P24539	P20674	P24539	COX5A	ATP5F1	Y	Y	MitoCarta v2.0|GO|GeneCards: 5|PMID: 23371551	MitoCarta v2.0|GO|GeneCards: 5|PMID: 23371551	---	---	---	---	---	1.56365	1.56365	---	---	---	---	---	---	---	---	---	Y	Y	Y	Y
O96008~P60953	O96008	P60953	TOMM40	CDC42	Y	Y	MitoCarta v2.0|GO|GeneCards: 5|PMID: 23371551	GeneCards: 2	GOCC;PMID: 23371551	---	---	1.57643	---	1.55049	1.56346	---	---	---	---	---	---	---	---	---	---	---	---	---
Q10713~Q16774	Q10713	Q16774	PMPCA	GUK1	Y	Y	MitoCarta v2.0|GO|GeneCards: 5|PMID: 23371551	MitoCarta v2.0|GeneCards: 3	---	---	1.54431	---	1.58224	---	1.56328	---	---	---	---	---	---	---	---	---	---	---	---	---
P07919~Q99623	P07919	Q99623	UQCRH	PHB2	Y	Y	MitoCarta v2.0|GO|GeneCards: 5|PMID: 25002142;23371551	MitoCarta v2.0|GO|GeneCards: 5	---	---	---	---	---	1.56325	1.56325	---	---	---	---	---	---	---	Y	---	---	---	---	Y
P21796~P62879	P21796	P62879	VDAC1	GNB2	Y	---	MitoCarta v2.0|GO|GeneCards: 5|PMID: 23371551	---	GOCC;PMID: 23371551	---	---	1.57009	---	1.55635	1.56322	---	---	---	---	---	---	---	Y	---	---	---	---	---
O43772~O96008	O43772	O96008	SLC25A20	TOMM40	Y	Y	MitoCarta v2.0|GO|GeneCards: 5	MitoCarta v2.0|GO|GeneCards: 5|PMID: 23371551	---	GOCC;PMID: 23371551	---	1.41135	---	1.71496	1.56315	---	---	---	---	---	---	---	---	---	---	---	---	---
Q9C002~Q9Y305	Q9C002	Q9Y305	NMES1	ACOT9	Y	Y	MitoCarta v2.0|GeneCards: 4	MitoCarta v2.0|GeneCards: 5	---	---	---	---	---	1.56299	1.56299	---	---	---	---	---	---	---	---	---	---	---	---	---
O95292~P09669	O95292	P09669	VAPB	COX6C	Y	Y	GeneCards: 2	MitoCarta v2.0|GO|GeneCards: 5|PMID: 25002142;23371551	---	---	---	---	---	1.56297	1.56297	---	---	---	---	---	---	---	Y	---	---	---	---	---
P04075~P40926	P04075	P40926	ALDOA	MDH2	Y	Y	GeneCards: 2	MitoCarta v2.0|GO|GeneCards: 5|PMID: 23371551	---	---	---	1.56296	---	---	1.56296	---	---	---	---	---	---	---	---	---	Y	Y	---	---
P00387~Q9BVC6	P00387	Q9BVC6	CYB5R3	TMEM109	Y	---	MitoCarta v2.0|GO|GeneCards: 5|PMID: 23371551	---	GOCC;PMID: 23371551	---	---	1.39278	---	1.73285	1.56282	---	---	---	---	---	---	Y	---	---	---	---	---	---
Q9H9B4~Q9UHQ9	Q9H9B4	Q9UHQ9	SFXN1	CYB5R1	Y	Y	MitoCarta v2.0|GO|GeneCards: 5	GO|GeneCards: 5	---	---	---	1.49324	---	1.63222	1.56273	---	---	---	---	---	---	---	---	---	---	---	---	---
P17677~Q16740	P17677	Q16740	GAP43	CLPP	Y	Y	GeneCards: 4	MitoCarta v2.0|GO|GeneCards: 5|PMID: 23371551	---	---	---	---	---	1.56267	1.56267	---	---	---	---	---	---	---	---	---	---	---	---	---
P55084~Q00325	P55084	Q00325	HADHB	SLC25A3	Y	Y	MitoCarta v2.0|GO|GeneCards: 5|PMID: 23371551	MitoCarta v2.0|GO|GeneCards: 5	GOCC	---	---	1.45564	---	1.66947	1.56256	---	---	---	---	---	---	---	---	---	---	---	Y	Y
O43181~O95292	O43181	O95292	NDUFS4	VAPB	Y	Y	MitoCarta v2.0|GO|GeneCards: 5|PMID: 23371551	GeneCards: 2	---	---	---	---	---	1.56245	1.56245	28514442	---	---	---	---	Y	---	Y	---	---	---	---	---
P51149~Q00325	P51149	Q00325	RAB7A	SLC25A3	Y	Y	GeneCards: 2	MitoCarta v2.0|GO|GeneCards: 5	---	---	---	1.68478	1.11097	1.89159	1.56244	26344197	---	---	---	Y	Y	---	Y	---	---	---	---	---
P22695~Q15006	P22695	Q15006	UQCRC2	EMC2	Y	Y	MitoCarta v2.0|GO|GeneCards: 5|PMID: 23371551	MitoCarta v2.0|GeneCards: 2	---	---	---	1.46442	---	1.66034	1.56238	---	---	---	---	---	---	---	Y	Y	---	---	---	---
P22695~Q9H7Z7	P22695	Q9H7Z7	UQCRC2	PTGES2	Y	Y	MitoCarta v2.0|GO|GeneCards: 5|PMID: 23371551	MitoCarta v2.0|GO|GeneCards: 5|PMID: 23371551	---	---	---	1.61747	---	1.50728	1.56237	---	---	---	---	---	---	---	---	---	---	---	---	Y
P30048~P38646	P30048	P38646	PRDX3	HSPA9	Y	Y	MitoCarta v2.0|GO|GeneCards: 5|PMID: 23371551	MitoCarta v2.0|GO|GeneCards: 5|PMID: 23371551	---	---	---	1.56228	---	---	1.56228	---	---	---	---	Y	---	---	---	Y	---	Y	Y	Y
P31930~P83111	P31930	P83111	UQCRC1	LACTB	Y	Y	MitoCarta v2.0|GO|GeneCards: 5|PMID: 23371551	MitoCarta v2.0|GO|GeneCards: 5|PMID: 23371551	---	---	---	1.68765	---	1.43691	1.56228	---	---	---	---	---	---	---	---	---	---	---	---	---
Q96AG4~Q9UHQ9	Q96AG4	Q9UHQ9	LRRC59	CYB5R1	Y	Y	GO|GeneCards: 5|PMID: 23371551	GO|GeneCards: 5	---	---	---	1.48119	---	1.64307	1.56213	---	---	---	---	---	---	---	---	---	---	---	---	---
P21796~P45880	P21796	P45880	VDAC1	VDAC2	Y	Y	MitoCarta v2.0|GO|GeneCards: 5|PMID: 23371551	MitoCarta v2.0|GO|GeneCards: 5|PMID: 23371551	GOCC;PMID: 23371551	GOCC;PMID: 23371551	---	1.54531	1.36143	1.77964	1.56213	22939629;Lenti_CellSys	---	Y	---	Y	Y	Y	Y	Y	Y	Y	Y	Y
P15954~Q99623	P15954	Q99623	COX7C	PHB2	Y	Y	MitoCarta v2.0|GO|GeneCards: 5	MitoCarta v2.0|GO|GeneCards: 5	---	---	---	---	---	1.56208	1.56208	---	---	---	---	---	---	Y	Y	Y	---	---	---	Y
P38606~Q9UH62	P38606	Q9UH62	ATP6V1A	ARMCX3	Y	Y	GeneCards: 2	GeneCards: 3	---	GOCC	---	1.68912	---	1.43496	1.56204	---	---	---	---	---	---	---	---	---	---	---	---	---
P48047~Q99623	P48047	Q99623	ATP5O	PHB2	Y	Y	MitoCarta v2.0|GO|GeneCards: 5|PMID: 23371551	MitoCarta v2.0|GO|GeneCards: 5	---	---	1.22261	1.73731	---	1.72601	1.56198	---	---	---	---	---	---	---	---	Y	---	---	---	Y
P10606~P35232	P10606	P35232	COX5B	PHB	Y	Y	MitoCarta v2.0|GO|GeneCards: 5|PMID: 25002142;23371551	MitoCarta v2.0|GO|GeneCards: 5	---	---	---	1.56196	---	---	1.56196	---	---	---	---	---	---	---	---	---	---	---	Y	Y
P42704~Q9UH62	P42704	Q9UH62	LRPPRC	ARMCX3	Y	Y	MitoCarta v2.0|GO|GeneCards: 5|PMID: 23371551	GeneCards: 3	---	GOCC	---	1.55263	---	1.5712	1.56192	---	---	---	---	---	---	---	---	---	---	---	---	---
P30086~Q14061	P30086	Q14061	PEBP1	COX17	Y	Y	PMID: 23371551	MitoCarta v2.0|GO|GeneCards: 5|PMID: 23371551	PMID: 23371551	---	---	---	1.56163	---	1.56163	---	---	---	---	---	---	Y	---	---	---	---	---	---
P02649~P07919	P02649	P07919	APOE	UQCRH	Y	Y	GeneCards: 2	MitoCarta v2.0|GO|GeneCards: 5|PMID: 25002142;23371551	---	---	---	---	---	1.56146	1.56146	---	---	---	---	---	---	---	Y	---	---	---	---	---
P09211~Q99798	P09211	Q99798	GSTP1	ACO2	Y	Y	GO|GeneCards: 5	MitoCarta v2.0|GO|GeneCards: 5|PMID: 23371551	---	---	1.44786	---	1.67494	---	1.5614	---	---	---	---	Y	---	Y	---	Y	---	---	---	---
P00387~Q15363	P00387	Q15363	CYB5R3	TMED2	Y	---	MitoCarta v2.0|GO|GeneCards: 5|PMID: 23371551	---	GOCC;PMID: 23371551	---	---	---	---	1.56139	1.56139	---	---	---	---	---	---	---	Y	---	---	---	---	---
P21964~Q14061	P21964	Q14061	COMT	COX17	Y	Y	MitoCarta v2.0|GeneCards: 3	MitoCarta v2.0|GO|GeneCards: 5|PMID: 23371551	---	---	---	---	1.56133	---	1.56133	---	---	---	---	---	---	---	---	---	---	---	---	---
O14880~Q56VL3	O14880	Q56VL3	MGST3	OCIAD2	Y	Y	MitoCarta v2.0|GeneCards: 2	MitoCarta v2.0|GeneCards: 4	---	---	---	1.33192	---	1.79073	1.56133	---	---	---	---	---	---	---	---	---	---	---	---	---
P45880~P51572	P45880	P51572	VDAC2	BCAP31	Y	Y	MitoCarta v2.0|GO|GeneCards: 5|PMID: 23371551	GO|GeneCards: 3	GOCC;PMID: 23371551	---	---	---	1.56129	---	1.56129	26344197	---	---	---	---	Y	---	Y	---	---	---	---	---
O00264~O75323	O00264	O75323	PGRMC1	GBAS	---	Y	---	MitoCarta v2.0|GO|PMID: 23371551	---	GOCC	---	---	---	1.56125	1.56125	---	---	---	---	---	---	---	Y	---	---	---	---	---
Q13423~Q9Y2Q5	Q13423	Q9Y2Q5	NNT	LAMTOR2	Y	Y	MitoCarta v2.0|GO|GeneCards: 5|PMID: 23371551	GeneCards: 2	---	---	---	1.61556	---	1.50672	1.56114	---	---	---	---	---	---	---	Y	---	---	---	---	---
P19367~Q9UJS0	P19367	Q9UJS0	HK1	SLC25A13	Y	Y	MitoCarta v2.0|GO|GeneCards: 5|PMID: 23371551	MitoCarta v2.0|GO|GeneCards: 5	GOCC;PMID: 23371551	---	---	---	---	1.56091	1.56091	---	---	---	---	---	---	---	---	---	---	---	---	---
P08559~Q9H9B4	P08559	Q9H9B4	PDHA1	SFXN1	Y	Y	MitoCarta v2.0|GO|GeneCards: 5|PMID: 23371551	MitoCarta v2.0|GO|GeneCards: 5	---	---	---	1.41263	---	1.70908	1.56085	Lenti_CellSys	---	---	---	Y	---	---	Y	---	---	---	---	---
Q16762~Q9Y2Q3	Q16762	Q9Y2Q3	TST	GSTK1	Y	Y	MitoCarta v2.0|GO|GeneCards: 5|PMID: 23371551	MitoCarta v2.0|GeneCards: 5	---	---	---	1.44815	---	1.67309	1.56062	---	---	---	---	---	---	---	Y	---	---	---	---	Y
P51970~Q99623	P51970	Q99623	NDUFA8	PHB2	Y	Y	MitoCarta v2.0|GO|GeneCards: 5|PMID: 25002142;23371551	MitoCarta v2.0|GO|GeneCards: 5	---	---	---	1.38957	---	1.73155	1.56056	---	---	---	---	Y	---	---	Y	Y	---	---	---	Y
O75368~P27144	O75368	P27144	SH3BGRL	AK4	Y	Y	GeneCards: 3	MitoCarta v2.0|GO|GeneCards: 5|PMID: 23371551	---	---	1.58981	---	1.53118	---	1.56049	---	---	---	---	---	---	Y	---	---	---	---	---	---
Q5VWZ2~Q9H299	Q5VWZ2	Q9H299	LYPLAL1	SH3BGRL3	Y	Y	MitoCarta v2.0|GeneCards: 2	GeneCards: 2	---	---	---	---	1.56049	---	1.56049	---	---	---	---	---	---	---	---	---	---	---	---	---
P51149~Q02218	P51149	Q02218	RAB7A	OGDH	Y	Y	GeneCards: 2	MitoCarta v2.0|GO|GeneCards: 5|PMID: 23371551	---	---	---	1.52712	---	1.59349	1.56031	---	---	---	---	---	---	---	Y	---	---	---	---	---
Q02218~Q9HCU5	Q02218	Q9HCU5	OGDH	PREB	Y	Y	MitoCarta v2.0|GO|GeneCards: 5|PMID: 23371551	GeneCards: 2	---	---	---	1.49468	---	1.62584	1.56026	---	---	---	---	---	---	---	---	---	---	---	---	---
O00116~P28300	O00116	P28300	AGPS	LOX	Y	Y	GO|GeneCards: 5	GeneCards: 2	---	---	---	---	---	1.56021	1.56021	---	---	---	---	---	---	---	---	---	---	---	---	---
P20674~P51572	P20674	P51572	COX5A	BCAP31	Y	Y	MitoCarta v2.0|GO|GeneCards: 5|PMID: 23371551	GO|GeneCards: 3	---	---	---	1.53745	---	1.58286	1.56015	---	---	---	---	---	---	---	Y	---	---	---	---	---
P62491~Q9Y277	P62491	Q9Y277	RAB11A	VDAC3	Y	Y	GeneCards: 2	MitoCarta v2.0|GO|GeneCards: 5|PMID: 23371551	---	GOCC;PMID: 23371551	---	1.56011	---	---	1.56011	---	---	---	---	---	---	---	---	---	---	---	---	---
P30044~P51149	P30044	P51149	PRDX5	RAB7A	Y	Y	MitoCarta v2.0|GO|GeneCards: 5|PMID: 23371551	GeneCards: 2	---	---	1.56316	---	1.55698	---	1.56007	---	---	---	---	---	---	Y	Y	---	---	---	---	---
O95881~P00387	O95881	P00387	TXNDC12	CYB5R3	Y	Y	MitoCarta v2.0|PMID: 25002142	MitoCarta v2.0|GO|GeneCards: 5|PMID: 23371551	---	GOCC;PMID: 23371551	---	---	1.56002	---	1.56002	---	---	---	---	---	---	Y	---	---	---	---	---	---
P35232~Q14257	P35232	Q14257	PHB	RCN2	Y	Y	MitoCarta v2.0|GO|GeneCards: 5	MitoCarta v2.0	---	---	---	1.49163	---	1.62824	1.55993	---	---	---	---	---	---	---	Y	---	---	---	---	---
O00217~P13639	O00217	P13639	NDUFS8	EEF2	Y	Y	MitoCarta v2.0|GO|GeneCards: 5|PMID: 23371551	GeneCards: 2	---	---	---	---	---	1.55992	1.55992	---	---	---	---	Y	---	---	Y	---	---	---	---	---
P07195~P61981	P07195	P61981	LDHB	YWHAG	Y	Y	MitoCarta v2.0|GeneCards: 4	GeneCards: 3	---	---	---	---	1.55989	---	1.55989	---	---	---	---	---	Y	Y	Y	Y	---	Y	Y	---
P38606~P55072	P38606	P55072	ATP6V1A	VCP	Y	Y	GeneCards: 2	GeneCards: 2	---	---	---	1.56958	---	1.55018	1.55988	---	---	---	---	---	---	---	---	---	---	---	---	---
Q9HCU5~Q9Y305	Q9HCU5	Q9Y305	PREB	ACOT9	Y	Y	GeneCards: 2	MitoCarta v2.0|GeneCards: 5	---	---	---	---	---	1.55984	1.55984	---	---	---	---	---	---	---	---	---	---	---	---	---
O75347~Q08257	O75347	Q08257	TBCA	CRYZ	Y	Y	GeneCards: 2	MitoCarta v2.0|GeneCards: 2|PMID: 23371551	---	---	1.4544	---	1.66494	---	1.55967	---	---	---	---	---	---	---	Y	---	---	---	---	---
P07919~P08559	P07919	P08559	UQCRH	PDHA1	Y	Y	MitoCarta v2.0|GO|GeneCards: 5|PMID: 25002142;23371551	MitoCarta v2.0|GO|GeneCards: 5|PMID: 23371551	---	---	---	---	---	1.55955	1.55955	---	---	---	---	---	---	---	Y	---	---	---	Y	---
O94827~Q9Y277	O94827	Q9Y277	PLEKHG5	VDAC3	---	Y	---	MitoCarta v2.0|GO|GeneCards: 5|PMID: 23371551	---	GOCC;PMID: 23371551	---	---	---	1.55953	1.55953	---	---	---	---	---	---	---	---	---	---	---	---	---
P13073~Q86U28	P13073	Q86U28	COX4I1	ISCA2	Y	Y	MitoCarta v2.0|GO|GeneCards: 5|PMID: 23371551	MitoCarta v2.0|GeneCards: 5|PMID: 23371551	---	---	---	---	1.55945	---	1.55945	---	---	---	---	---	---	---	---	---	---	---	---	Y
P09669~P12074	P09669	P12074	COX6C	COX6A1	Y	Y	MitoCarta v2.0|GO|GeneCards: 5|PMID: 25002142;23371551	MitoCarta v2.0|GO|GeneCards: 5	---	---	---	---	---	1.55943	1.55943	---	---	---	---	---	---	---	Y	---	Y	Y	Y	Y
P26440~P52209	P26440	P52209	IVD	PGD	Y	Y	MitoCarta v2.0|GeneCards: 5|PMID: 23371551	GeneCards: 3	---	---	---	---	1.55942	---	1.55942	---	---	---	---	---	---	---	---	---	---	---	---	---
O43402~P55072	O43402	P55072	EMC8	VCP	Y	Y	GeneCards: 5	GeneCards: 2	---	---	---	---	---	1.55934	1.55934	---	---	---	---	---	---	---	Y	---	---	---	---	---
P62937~Q9UIJ7	P62937	Q9UIJ7	PPIA	AK3	Y	Y	GeneCards: 2	MitoCarta v2.0|GO|GeneCards: 5|PMID: 23371551	---	---	1.34524	1.74984	1.28975	1.85232	1.55929	---	---	---	---	---	---	Y	Y	---	---	---	---	---
P15954~P48047	P15954	P48047	COX7C	ATP5O	Y	Y	MitoCarta v2.0|GO|GeneCards: 5	MitoCarta v2.0|GO|GeneCards: 5|PMID: 23371551	---	---	---	---	---	1.5591	1.5591	---	---	---	---	---	---	Y	---	---	Y	Y	Y	Y
O96008~P57105	O96008	P57105	TOMM40	SYNJ2BP	Y	Y	MitoCarta v2.0|GO|GeneCards: 5|PMID: 23371551	MitoCarta v2.0|GO|GeneCards: 5|PMID: 25002142;23371551	GOCC;PMID: 23371551	GOCC;PMID: 23371551	---	1.4897	---	1.62845	1.55908	---	---	---	---	---	---	---	---	---	---	---	---	Y
P00387~P08559	P00387	P08559	CYB5R3	PDHA1	Y	Y	MitoCarta v2.0|GO|GeneCards: 5|PMID: 23371551	MitoCarta v2.0|GO|GeneCards: 5|PMID: 23371551	GOCC;PMID: 23371551	---	---	1.41316	---	1.70463	1.5589	Lenti_CellSys	---	---	---	---	---	---	Y	---	---	---	---	---
P22695~Q16795	P22695	Q16795	UQCRC2	NDUFA9	Y	Y	MitoCarta v2.0|GO|GeneCards: 5|PMID: 23371551	MitoCarta v2.0|GO|GeneCards: 5|PMID: 23371551	---	---	---	---	---	1.55885	1.55885	26344197	---	Y	---	---	Y	---	Y	Y	Y	Y	Y	Y
Q15005~Q96B49	Q15005	Q96B49	SPCS2	TOMM6	---	Y	---	MitoCarta v2.0|GO|GeneCards: 5	---	GOCC;PMID: 23371551	---	---	---	1.55871	1.55871	---	---	---	---	---	---	---	---	---	---	---	---	---
O75947~O96000	O75947	O96000	ATP5H	NDUFB10	Y	Y	MitoCarta v2.0|GO|GeneCards: 5|PMID: 23371551	MitoCarta v2.0|GO|GeneCards: 5|PMID: 23371551	---	---	---	1.3743	---	1.7431	1.5587	---	---	---	---	---	---	---	---	---	Y	Y	Y	Y
P07900~P35222	P07900	P35222	HSP90AA1	CTNNB1	Y	Y	GO|GeneCards: 3	GeneCards: 2	---	---	---	---	1.55852	---	1.55852	---	---	---	---	---	---	---	Y	---	---	---	---	---
P35270~Q53H82	P35270	Q53H82	SPR	LACTB2	Y	Y	MitoCarta v2.0|GeneCards: 2	MitoCarta v2.0|GO|GeneCards: 5	---	---	---	---	1.70383	1.41312	1.55847	---	---	---	---	---	---	---	---	---	---	---	---	---
P04792~P08246	P04792	P08246	HSPB1	ELANE	Y	Y	GeneCards: 3	GeneCards: 2	---	---	---	---	1.55833	---	1.55833	---	---	---	---	---	---	---	---	---	---	---	---	---
P00387~Q10589	P00387	Q10589	CYB5R3	BST2	Y	---	MitoCarta v2.0|GO|GeneCards: 5|PMID: 23371551	---	GOCC;PMID: 23371551	---	---	---	---	1.55815	1.55815	---	---	---	---	---	---	---	---	---	---	---	---	---
O75368~P49773	O75368	P49773	SH3BGRL	HINT1	Y	Y	GeneCards: 3	MitoCarta v2.0	---	---	---	---	1.55806	---	1.55806	---	---	---	---	---	---	---	Y	---	---	---	---	---
O00116~P49411	O00116	P49411	AGPS	TUFM	Y	Y	GO|GeneCards: 5	MitoCarta v2.0|GO|GeneCards: 5|PMID: 23371551	---	---	---	1.52144	---	1.59418	1.55781	---	---	---	---	---	---	---	---	---	---	---	---	---
P13073~P30038	P13073	P30038	COX4I1	ALDH4A1	Y	Y	MitoCarta v2.0|GO|GeneCards: 5|PMID: 23371551	MitoCarta v2.0|GeneCards: 5|PMID: 23371551	---	---	---	---	1.55747	---	1.55747	---	---	---	---	---	---	---	---	---	---	---	---	Y
P06576~P10606	P06576	P10606	ATP5B	COX5B	Y	Y	MitoCarta v2.0|GO|PMID: 23371551	MitoCarta v2.0|GO|GeneCards: 5|PMID: 25002142;23371551	---	---	---	1.55743	---	---	1.55743	---	---	---	---	---	---	---	---	---	Y	Y	Y	Y
P25705~Q9UHQ9	P25705	Q9UHQ9	ATP5A1	CYB5R1	Y	Y	MitoCarta v2.0|GO|PMID: 23371551	GO|GeneCards: 5	---	---	---	1.55742	---	---	1.55742	---	---	---	---	---	---	---	---	---	---	---	---	---
P05067~Q13423	P05067	Q13423	APP	NNT	Y	Y	GeneCards: 2	MitoCarta v2.0|GO|GeneCards: 5|PMID: 23371551	---	---	---	1.63094	---	1.48368	1.55731	---	---	---	---	---	---	---	Y	---	---	---	---	---
Q12849~Q9HAV7	Q12849	Q9HAV7	GRSF1	GRPEL1	Y	Y	MitoCarta v2.0|GO|GeneCards: 5|PMID: 23371551	MitoCarta v2.0|GO|GeneCards: 5|PMID: 23371551	---	---	---	---	1.5573	---	1.5573	---	---	---	---	---	---	Y	---	---	---	---	Y	Y
Q16595~Q16836	Q16595	Q16836	FXN	HADH	Y	Y	MitoCarta v2.0|GO|GeneCards: 5|PMID: 23371551	MitoCarta v2.0|GO|GeneCards: 5|PMID: 23371551	---	---	1.4071	---	1.70749	---	1.55729	---	---	---	---	---	---	---	Y	---	---	---	Y	Y
P12694~P13639	P12694	P13639	BCKDHA	EEF2	Y	Y	MitoCarta v2.0|GO|GeneCards: 5|PMID: 23371551	GeneCards: 2	---	---	---	---	---	1.55725	1.55725	---	---	---	---	---	---	---	---	---	---	---	---	---
O75323~Q6IAA8	O75323	Q6IAA8	GBAS	LAMTOR1	Y	---	MitoCarta v2.0|GO|PMID: 23371551	---	GOCC	---	---	---	---	1.55719	1.55719	---	---	---	---	---	---	---	Y	---	---	---	---	---
Q15006~Q5J8M3	Q15006	Q5J8M3	EMC2	EMC4	Y	Y	MitoCarta v2.0|GeneCards: 2	GeneCards: 2	---	---	---	---	---	1.55715	1.55715	26496610;28514442	---	---	---	---	Y	---	Y	Y	---	Y	Y	---
P19404~P42704	P19404	P42704	NDUFV2	LRPPRC	Y	Y	MitoCarta v2.0|GO|GeneCards: 5|PMID: 23371551	MitoCarta v2.0|GO|GeneCards: 5|PMID: 23371551	---	---	---	1.6436	---	1.47055	1.55708	---	---	---	---	---	---	---	---	---	---	---	Y	Y
P11177~P14927	P11177	P14927	PDHB	UQCRB	Y	Y	MitoCarta v2.0|GO|GeneCards: 5|PMID: 23371551	MitoCarta v2.0|GeneCards: 5|PMID: 23371551	---	---	---	1.48763	---	1.62646	1.55705	---	---	---	---	---	---	---	Y	---	---	---	Y	Y
P05413~P29401	P05413	P29401	FABP3	TKT	Y	Y	GeneCards: 2	MitoCarta v2.0	---	---	---	1.48272	---	1.63125	1.55699	---	---	---	---	---	---	Y	---	---	---	---	---	---
Q8N4H5~Q9UKR5	Q8N4H5	Q9UKR5	TOMM5	C14orf1	Y	---	MitoCarta v2.0|GO|GeneCards: 5|PMID: 23371551	---	GOCC;PMID: 23371551	---	---	---	---	1.55687	1.55687	---	---	---	---	---	---	---	---	---	---	---	---	---
P00387~P20340	P00387	P20340	CYB5R3	RAB6A	Y	---	MitoCarta v2.0|GO|GeneCards: 5|PMID: 23371551	---	GOCC;PMID: 23371551	---	---	1.70766	1.3137	1.64885	1.55674	---	---	---	---	---	---	Y	Y	---	---	---	---	---
P04083~Q9NQ88	P04083	Q9NQ88	ANXA1	TIGAR	Y	Y	GeneCards: 3	GO|GeneCards: 5	---	---	---	---	1.55664	---	1.55664	---	---	---	---	---	---	Y	---	---	---	---	Y	---
Q56VL3~Q8N4H5	Q56VL3	Q8N4H5	OCIAD2	TOMM5	Y	Y	MitoCarta v2.0|GeneCards: 4	MitoCarta v2.0|GO|GeneCards: 5|PMID: 23371551	---	GOCC;PMID: 23371551	---	---	---	1.55649	1.55649	---	---	---	---	---	---	---	---	---	---	---	---	---
P02649~P42704	P02649	P42704	APOE	LRPPRC	Y	Y	GeneCards: 2	MitoCarta v2.0|GO|GeneCards: 5|PMID: 23371551	---	---	---	1.45108	---	1.66178	1.55643	---	---	---	---	---	---	---	---	---	---	---	---	---
P08574~P19404	P08574	P19404	CYC1	NDUFV2	Y	Y	MitoCarta v2.0|GO|GeneCards: 5|PMID: 25002142;23371551	MitoCarta v2.0|GO|GeneCards: 5|PMID: 23371551	---	---	---	1.56996	---	1.54282	1.55639	---	---	---	---	---	---	---	Y	---	Y	Y	Y	Y
P35232~P51970	P35232	P51970	PHB	NDUFA8	Y	Y	MitoCarta v2.0|GO|GeneCards: 5	MitoCarta v2.0|GO|GeneCards: 5|PMID: 25002142;23371551	---	---	---	1.41759	---	1.69506	1.55632	---	---	---	---	Y	---	---	Y	Y	---	---	Y	Y
Q6GMV3~Q8NFV4	Q6GMV3	Q8NFV4	PTRHD1	ABHD11	Y	Y	GeneCards: 3	MitoCarta v2.0|GeneCards: 5|PMID: 23371551	---	---	---	---	---	1.5563	1.5563	---	---	---	---	---	---	---	---	---	---	---	---	---
P16615~P27824	P16615	P27824	ATP2A2	CANX	Y	Y	GeneCards: 2	GeneCards: 2	---	---	---	---	---	1.55626	1.55626	---	---	---	---	---	---	---	Y	Y	---	Y	Y	---
P24539~P27824	P24539	P27824	ATP5F1	CANX	Y	Y	MitoCarta v2.0|GO|GeneCards: 5|PMID: 23371551	GeneCards: 2	---	---	---	---	---	1.55625	1.55625	---	---	---	---	---	---	---	Y	---	---	---	---	---
Q00325~Q9UHQ9	Q00325	Q9UHQ9	SLC25A3	CYB5R1	Y	Y	MitoCarta v2.0|GO|GeneCards: 5	GO|GeneCards: 5	---	---	---	1.46541	---	1.64678	1.5561	---	---	---	---	---	---	---	---	---	---	---	---	---
P00387~P51148	P00387	P51148	CYB5R3	RAB5C	Y	---	MitoCarta v2.0|GO|GeneCards: 5|PMID: 23371551	---	GOCC;PMID: 23371551	---	---	1.50629	1.51805	1.64369	1.55601	---	---	---	---	---	---	Y	Y	---	---	---	---	---
Q12797~Q15006	Q12797	Q15006	ASPH	EMC2	Y	Y	GeneCards: 2	MitoCarta v2.0|GeneCards: 2	---	---	---	1.4775	---	1.63445	1.55598	---	---	---	---	---	---	---	Y	---	---	---	Y	---
P05556~P55084	P05556	P55084	ITGB1	HADHB	---	Y	---	MitoCarta v2.0|GO|GeneCards: 5|PMID: 23371551	---	GOCC	1.48135	---	1.63057	---	1.55596	---	---	---	---	---	---	Y	---	---	---	---	---	---
P02649~P49411	P02649	P49411	APOE	TUFM	Y	Y	GeneCards: 2	MitoCarta v2.0|GO|GeneCards: 5|PMID: 23371551	---	---	---	1.51681	---	1.59466	1.55574	---	---	---	---	---	---	---	Y	---	---	---	---	---
P06576~P49411	P06576	P49411	ATP5B	TUFM	Y	Y	MitoCarta v2.0|GO|PMID: 23371551	MitoCarta v2.0|GO|GeneCards: 5|PMID: 23371551	---	---	---	1.54652	---	1.56475	1.55563	---	---	---	---	Y	---	---	---	---	---	Y	Y	Y
O14773~P36776	O14773	P36776	TPP1	LONP1	Y	Y	GeneCards: 3	MitoCarta v2.0|GO|GeneCards: 5|PMID: 23371551	---	---	---	1.55478	---	1.55633	1.55555	---	---	---	---	---	---	---	Y	---	---	---	---	---
O95167~P10620	O95167	P10620	NDUFA3	MGST1	Y	Y	MitoCarta v2.0|GO|GeneCards: 5	MitoCarta v2.0|GO|GeneCards: 5|PMID: 23371551	---	GOCC;PMID: 23371551	---	---	---	1.55521	1.55521	---	---	---	---	---	---	---	---	---	---	---	---	---
P36542~Q9HCU5	P36542	Q9HCU5	ATP5C1	PREB	Y	Y	MitoCarta v2.0|GO|PMID: 23371551	GeneCards: 2	---	---	---	1.48863	---	1.62128	1.55496	---	---	---	---	---	---	---	---	---	---	---	---	---
Q5T1C6~Q99497	Q5T1C6	Q99497	THEM4	PARK7	Y	Y	MitoCarta v2.0|GO|GeneCards: 5|PMID: 23371551	MitoCarta v2.0|GO|GeneCards: 5	---	---	---	---	1.55469	---	1.55469	---	---	---	---	---	---	---	---	---	---	---	---	---
O75947~P25705	O75947	P25705	ATP5H	ATP5A1	Y	Y	MitoCarta v2.0|GO|GeneCards: 5|PMID: 23371551	MitoCarta v2.0|GO|PMID: 23371551	---	---	---	1.55464	---	---	1.55464	26344197;27499296;29222160	---	Y	Y	Y	Y	---	---	---	Y	Y	Y	Y
P55072~Q15006	P55072	Q15006	VCP	EMC2	Y	Y	GeneCards: 2	MitoCarta v2.0|GeneCards: 2	---	---	---	1.54221	---	1.56667	1.55444	---	---	---	---	---	---	---	Y	---	---	---	---	---
P02649~P49821	P02649	P49821	APOE	NDUFV1	Y	Y	GeneCards: 2	MitoCarta v2.0|GO|GeneCards: 5|PMID: 23371551	---	---	---	1.46986	---	1.63877	1.55431	---	---	---	---	---	---	---	Y	---	---	---	---	---
O14773~P02649	O14773	P02649	TPP1	APOE	Y	Y	GeneCards: 3	GeneCards: 2	---	---	---	1.54566	---	1.56275	1.5542	---	---	---	---	---	---	---	Y	---	---	---	Y	---
P24752~Q06830	P24752	Q06830	ACAT1	PRDX1	Y	Y	MitoCarta v2.0|GO|GeneCards: 5|PMID: 23371551	GeneCards: 4|PMID: 23371551	---	---	1.33836	---	1.76968	---	1.55402	---	---	---	---	---	---	Y	Y	---	---	---	---	Y
P83111~Q96AG4	P83111	Q96AG4	LACTB	LRRC59	Y	Y	MitoCarta v2.0|GO|GeneCards: 5|PMID: 23371551	GO|GeneCards: 5|PMID: 23371551	---	---	---	1.64914	---	1.45889	1.55401	---	---	---	---	---	---	---	Y	---	---	---	---	---
P40939~P42704	P40939	P42704	HADHA	LRPPRC	Y	Y	MitoCarta v2.0|GO|GeneCards: 5|PMID: 23371551	MitoCarta v2.0|GO|GeneCards: 5|PMID: 23371551	---	---	1.92138	1.10758	1.9288	1.25711	1.55372	---	---	---	---	Y	---	Y	---	Y	---	---	Y	Y
P31930~P51970	P31930	P51970	UQCRC1	NDUFA8	Y	Y	MitoCarta v2.0|GO|GeneCards: 5|PMID: 23371551	MitoCarta v2.0|GO|GeneCards: 5|PMID: 25002142;23371551	---	---	---	1.55991	---	1.54737	1.55364	---	---	---	---	---	---	---	Y	Y	Y	Y	Y	Y
P57105~Q8N4H5	P57105	Q8N4H5	SYNJ2BP	TOMM5	Y	Y	MitoCarta v2.0|GO|GeneCards: 5|PMID: 25002142;23371551	MitoCarta v2.0|GO|GeneCards: 5|PMID: 23371551	GOCC;PMID: 23371551	GOCC;PMID: 23371551	---	---	---	1.55363	1.55363	---	---	---	---	---	---	---	---	---	---	---	---	Y
P30044~Q06830	P30044	Q06830	PRDX5	PRDX1	Y	Y	MitoCarta v2.0|GO|GeneCards: 5|PMID: 23371551	GeneCards: 4|PMID: 23371551	---	---	1.40345	---	1.70336	---	1.5534	22939629;26344197	---	---	---	---	Y	Y	Y	---	Y	Y	Y	Y
P51572~Q6NUK1	P51572	Q6NUK1	BCAP31	SLC25A24	Y	Y	GO|GeneCards: 3	MitoCarta v2.0|GO|GeneCards: 5	---	---	---	1.57893	---	1.52776	1.55335	---	---	---	---	---	---	---	---	---	---	---	---	---
P45880~Q56VL3	P45880	Q56VL3	VDAC2	OCIAD2	Y	Y	MitoCarta v2.0|GO|GeneCards: 5|PMID: 23371551	MitoCarta v2.0|GeneCards: 4	GOCC;PMID: 23371551	---	---	1.38276	---	1.72371	1.55324	---	---	---	---	---	---	---	Y	---	---	---	---	---
O75489~Q16795	O75489	Q16795	NDUFS3	NDUFA9	Y	Y	MitoCarta v2.0|GO|GeneCards: 5|PMID: 23371551	MitoCarta v2.0|GO|GeneCards: 5|PMID: 23371551	---	---	---	---	---	1.55318	1.55318	27499296;28514442	18485875;24344204	---	Y	---	Y	---	Y	Y	Y	Y	Y	Y
O14548~P40939	O14548	P40939	COX7A2L	HADHA	Y	Y	MitoCarta v2.0|GO|GeneCards: 5|PMID: 23371551	MitoCarta v2.0|GO|GeneCards: 5|PMID: 23371551	---	---	---	1.34994	---	1.75628	1.55311	---	---	---	---	---	---	---	---	Y	---	---	Y	Y
P19367~Q9BR76	P19367	Q9BR76	HK1	CORO1B	Y	Y	MitoCarta v2.0|GO|GeneCards: 5|PMID: 23371551	GeneCards: 2	GOCC;PMID: 23371551	---	---	---	1.5531	---	1.5531	---	---	---	---	---	---	---	---	---	---	---	---	---
P23434~P78417	P23434	P78417	GCSH	GSTO1	Y	Y	MitoCarta v2.0|GeneCards: 5|PMID: 23371551	MitoCarta v2.0	---	---	---	---	1.55301	---	1.55301	---	---	---	---	---	---	Y	Y	---	---	---	---	---
P02786~P06576	P02786	P06576	TFRC	ATP5B	Y	Y	GeneCards: 2	MitoCarta v2.0|GO|PMID: 23371551	---	---	---	1.58421	---	1.52148	1.55284	---	---	---	---	---	---	Y	Y	---	---	---	Y	---
P06576~P11021	P06576	P11021	ATP5B	HSPA5	Y	Y	MitoCarta v2.0|GO|PMID: 23371551	GeneCards: 4	---	---	---	1.55278	---	---	1.55278	---	---	---	---	Y	---	---	Y	---	Y	Y	---	---
Q53S33~Q9NRV9	Q53S33	Q9NRV9	BOLA3	HEBP1	Y	Y	MitoCarta v2.0|GO|GeneCards: 5	MitoCarta v2.0	---	---	---	---	1.55257	---	1.55257	---	---	---	---	---	---	---	---	---	---	---	Y	---
Q9Y2Q5~Q9Y3D2	Q9Y2Q5	Q9Y3D2	LAMTOR2	MSRB2	Y	Y	GeneCards: 2	MitoCarta v2.0|GeneCards: 4|PMID: 23371551	---	---	1.46093	---	1.64393	---	1.55243	---	---	---	---	---	---	---	---	---	---	---	Y	---
P04179~Q9Y281	P04179	Q9Y281	SOD2	CFL2	Y	Y	MitoCarta v2.0|GO|GeneCards: 5|PMID: 23371551	GeneCards: 2	---	---	---	1.48102	---	1.62344	1.55223	---	---	---	---	---	---	---	Y	---	---	---	---	---
P55084~P62879	P55084	P62879	HADHB	GNB2	Y	---	MitoCarta v2.0|GO|GeneCards: 5|PMID: 23371551	---	GOCC	---	---	1.53123	---	1.57312	1.55217	---	---	---	---	---	---	---	---	---	---	---	---	---
P09669~Q9Y6M9	P09669	Q9Y6M9	COX6C	NDUFB9	Y	Y	MitoCarta v2.0|GO|GeneCards: 5|PMID: 25002142;23371551	MitoCarta v2.0|GO|GeneCards: 5|PMID: 23371551	---	---	---	---	---	1.55211	1.55211	---	---	---	---	---	---	---	Y	---	Y	Y	Y	Y
P07919~P16615	P07919	P16615	UQCRH	ATP2A2	Y	Y	MitoCarta v2.0|GO|GeneCards: 5|PMID: 25002142;23371551	GeneCards: 2	---	---	---	---	---	1.5521	1.5521	---	---	---	---	---	---	---	Y	---	---	---	---	---
O43715~Q9BU61	O43715	Q9BU61	TRIAP1	NDUFAF3	Y	Y	MitoCarta v2.0|GO|GeneCards: 5	MitoCarta v2.0|GO|GeneCards: 5	---	---	---	---	1.55207	---	1.55207	---	---	---	---	---	---	---	---	---	---	---	---	---
P07954~P22570	P07954	P22570	FH	FDXR	Y	Y	MitoCarta v2.0|GO|GeneCards: 5|PMID: 23371551	MitoCarta v2.0|GO|GeneCards: 5|PMID: 23371551	---	---	---	---	---	1.55201	1.55201	---	---	---	---	---	---	---	---	Y	---	---	---	Y
O95881~P49748	O95881	P49748	TXNDC12	ACADVL	Y	Y	MitoCarta v2.0|PMID: 25002142	MitoCarta v2.0|GO|GeneCards: 5|PMID: 23371551	---	---	---	---	1.55194	---	1.55194	---	---	---	---	---	---	---	---	---	---	---	---	---
Q6UW68~Q9Y277	Q6UW68	Q9Y277	TMEM205	VDAC3	Y	Y	MitoCarta v2.0	MitoCarta v2.0|GO|GeneCards: 5|PMID: 23371551	---	GOCC;PMID: 23371551	---	---	---	1.55181	1.55181	---	---	---	---	---	---	---	---	---	---	---	---	---
P00387~Q96IX5	P00387	Q96IX5	CYB5R3	USMG5	Y	Y	MitoCarta v2.0|GO|GeneCards: 5|PMID: 23371551	MitoCarta v2.0|GO|GeneCards: 5	GOCC;PMID: 23371551	---	---	---	---	1.5517	1.5517	---	---	---	---	---	---	---	Y	---	---	---	---	---
P14406~P60468	P14406	P60468	COX7A2	SEC61B	Y	Y	MitoCarta v2.0|GeneCards: 5	GeneCards: 2	---	---	---	---	---	1.55123	1.55123	---	---	---	---	---	---	---	---	---	---	---	Y	---
O96008~Q6UW68	O96008	Q6UW68	TOMM40	TMEM205	Y	Y	MitoCarta v2.0|GO|GeneCards: 5|PMID: 23371551	MitoCarta v2.0	GOCC;PMID: 23371551	---	---	---	---	1.55115	1.55115	---	---	---	---	---	---	---	---	---	---	---	---	---
P49411~Q13423	P49411	Q13423	TUFM	NNT	Y	Y	MitoCarta v2.0|GO|GeneCards: 5|PMID: 23371551	MitoCarta v2.0|GO|GeneCards: 5|PMID: 23371551	---	---	---	1.49256	---	1.60951	1.55104	---	---	---	---	---	---	---	---	---	---	---	---	Y
O75323~O95292	O75323	O95292	GBAS	VAPB	Y	Y	MitoCarta v2.0|GO|PMID: 23371551	GeneCards: 2	GOCC	---	---	---	---	1.55063	1.55063	---	---	---	---	---	---	---	Y	---	---	---	---	---
P06576~P13639	P06576	P13639	ATP5B	EEF2	Y	Y	MitoCarta v2.0|GO|PMID: 23371551	GeneCards: 2	---	---	---	---	---	1.55052	1.55052	---	---	---	---	---	---	---	---	---	Y	Y	Y	---
O95302~Q99623	O95302	Q99623	FKBP9	PHB2	Y	Y	GeneCards: 2	MitoCarta v2.0|GO|GeneCards: 5	---	---	---	1.52626	---	1.57472	1.55049	---	---	---	---	---	---	---	Y	---	Y	---	---	---
P28300~P38606	P28300	P38606	LOX	ATP6V1A	Y	Y	GeneCards: 2	GeneCards: 2	---	---	---	---	---	1.55042	1.55042	---	---	---	---	---	---	---	---	---	---	---	---	---
P13639~Q13423	P13639	Q13423	EEF2	NNT	Y	Y	GeneCards: 2	MitoCarta v2.0|GO|GeneCards: 5|PMID: 23371551	---	---	---	---	---	1.55038	1.55038	---	---	---	---	---	---	---	---	---	---	---	---	---
P17931~Q9UIJ7	P17931	Q9UIJ7	LGALS3	AK3	Y	Y	GO|GeneCards: 5	MitoCarta v2.0|GO|GeneCards: 5|PMID: 23371551	---	---	---	1.44141	---	1.65912	1.55026	---	---	---	---	---	---	---	---	---	---	---	---	---
P11177~Q99623	P11177	Q99623	PDHB	PHB2	Y	Y	MitoCarta v2.0|GO|GeneCards: 5|PMID: 23371551	MitoCarta v2.0|GO|GeneCards: 5	---	---	1.34266	1.55671	---	1.75128	1.55022	---	---	---	---	---	---	---	Y	Y	---	---	---	---
P00441~P53597	P00441	P53597	SOD1	SUCLG1	Y	Y	MitoCarta v2.0|GO|GeneCards: 5|PMID: 23371551	MitoCarta v2.0|GO|GeneCards: 5|PMID: 23371551	---	---	1.33988	---	1.76049	---	1.55019	---	---	---	---	---	---	Y	Y	---	---	---	Y	Y
P08559~Q02218	P08559	Q02218	PDHA1	OGDH	Y	Y	MitoCarta v2.0|GO|GeneCards: 5|PMID: 23371551	MitoCarta v2.0|GO|GeneCards: 5|PMID: 23371551	---	---	---	1.50088	---	1.59944	1.55016	22939629;26344197	---	---	---	---	Y	---	Y	---	Y	Y	Y	Y
O75323~Q99623	O75323	Q99623	GBAS	PHB2	Y	Y	MitoCarta v2.0|GO|PMID: 23371551	MitoCarta v2.0|GO|GeneCards: 5	GOCC	---	---	---	---	1.55005	1.55005	---	---	---	---	---	---	---	Y	---	---	---	---	---
P07858~P28838	P07858	P28838	CTSB	LAP3	Y	Y	GeneCards: 4	MitoCarta v2.0|GeneCards: 4|PMID: 23371551	---	---	1.5499	---	---	---	1.5499	---	---	---	---	---	---	---	Y	---	---	Y	---	---
P07954~Q9Y2Z4	P07954	Q9Y2Z4	FH	YARS2	Y	Y	MitoCarta v2.0|GO|GeneCards: 5|PMID: 23371551	MitoCarta v2.0|GO|GeneCards: 5|PMID: 23371551	---	---	---	---	---	1.54974	1.54974	---	---	---	---	---	---	---	---	---	---	---	---	Y
O95336~Q99497	O95336	Q99497	PGLS	PARK7	Y	Y	GeneCards: 2	MitoCarta v2.0|GO|GeneCards: 5	---	---	---	---	1.54973	---	1.54973	---	---	---	---	---	---	Y	Y	Y	---	---	---	---
P51970~Q9H9B4	P51970	Q9H9B4	NDUFA8	SFXN1	Y	Y	MitoCarta v2.0|GO|GeneCards: 5|PMID: 25002142;23371551	MitoCarta v2.0|GO|GeneCards: 5	---	---	---	1.42443	---	1.67497	1.5497	---	---	---	---	Y	---	---	Y	---	---	---	---	Y
P30044~P40926	P30044	P40926	PRDX5	MDH2	Y	Y	MitoCarta v2.0|GO|GeneCards: 5|PMID: 23371551	MitoCarta v2.0|GO|GeneCards: 5|PMID: 23371551	---	---	1.73885	1.23387	1.67638	---	1.5497	---	---	---	---	---	---	Y	Y	---	---	---	---	Y
P42704~Q5J8M3	P42704	Q5J8M3	LRPPRC	EMC4	Y	Y	MitoCarta v2.0|GO|GeneCards: 5|PMID: 23371551	GeneCards: 2	---	---	---	---	---	1.54963	1.54963	---	---	---	---	---	---	---	---	---	---	---	Y	---
P31930~Q9UHQ9	P31930	Q9UHQ9	UQCRC1	CYB5R1	Y	Y	MitoCarta v2.0|GO|GeneCards: 5|PMID: 23371551	GO|GeneCards: 5	---	---	---	1.55974	---	1.53905	1.54939	---	---	---	---	---	---	---	---	---	---	---	---	---
O14561~P09936	O14561	P09936	NDUFAB1	UCHL1	Y	Y	MitoCarta v2.0|GO|GeneCards: 5|PMID: 23371551	GeneCards: 2	---	---	---	---	1.54937	---	1.54937	---	---	---	---	---	---	Y	Y	Y	---	---	---	---
P04179~P23528	P04179	P23528	SOD2	CFL1	Y	Y	MitoCarta v2.0|GO|GeneCards: 5|PMID: 23371551	GeneCards: 3	---	---	0.949948	1.80979	---	1.88796	1.54923	---	---	---	---	---	---	---	---	---	---	---	---	---
O96000~P30837	O96000	P30837	NDUFB10	ALDH1B1	Y	Y	MitoCarta v2.0|GO|GeneCards: 5|PMID: 23371551	MitoCarta v2.0|GO|GeneCards: 5|PMID: 23371551	---	---	---	1.5492	---	---	1.5492	---	---	---	---	---	---	---	---	---	---	---	---	Y
P25325~P58546	P25325	P58546	MPST	MTPN	Y	Y	MitoCarta v2.0|GeneCards: 5|PMID: 23371551	GeneCards: 2	---	---	---	---	1.54913	---	1.54913	---	---	---	---	---	---	Y	Y	---	---	---	---	---
P27144~Q96C01	P27144	Q96C01	AK4	FAM136A	Y	Y	MitoCarta v2.0|GO|GeneCards: 5|PMID: 23371551	MitoCarta v2.0|GeneCards: 4	---	---	---	---	---	1.54911	1.54911	---	---	---	---	---	---	---	Y	---	---	---	---	---
P22695~P36542	P22695	P36542	UQCRC2	ATP5C1	Y	Y	MitoCarta v2.0|GO|GeneCards: 5|PMID: 23371551	MitoCarta v2.0|GO|PMID: 23371551	---	---	---	1.62339	---	1.47483	1.54911	26344197	---	---	---	Y	Y	---	Y	Y	Y	Y	Y	Y
P27144~P54819	P27144	P54819	AK4	AK2	Y	Y	MitoCarta v2.0|GO|GeneCards: 5|PMID: 23371551	MitoCarta v2.0|GeneCards: 5|PMID: 23371551	---	---	1.47895	---	1.61886	---	1.54891	---	---	---	---	---	---	Y	---	Y	Y	---	Y	---
P08559~Q9UHQ9	P08559	Q9UHQ9	PDHA1	CYB5R1	Y	Y	MitoCarta v2.0|GO|GeneCards: 5|PMID: 23371551	GO|GeneCards: 5	---	---	---	1.46146	---	1.63609	1.54877	---	---	---	---	---	---	---	---	---	---	---	---	---
P16435~P35232	P16435	P35232	POR	PHB	Y	Y	GeneCards: 3	MitoCarta v2.0|GO|GeneCards: 5	---	---	---	1.50465	---	1.59268	1.54866	---	---	---	---	---	---	Y	Y	---	---	---	---	---
O94827~O96008	O94827	O96008	PLEKHG5	TOMM40	---	Y	---	MitoCarta v2.0|GO|GeneCards: 5|PMID: 23371551	---	GOCC;PMID: 23371551	---	---	---	1.54837	1.54837	---	---	---	---	---	---	---	---	---	---	---	---	---
Q96AG4~Q9H7Z7	Q96AG4	Q9H7Z7	LRRC59	PTGES2	Y	Y	GO|GeneCards: 5|PMID: 23371551	MitoCarta v2.0|GO|GeneCards: 5|PMID: 23371551	---	---	---	1.59023	---	1.50633	1.54828	---	---	---	---	---	---	---	---	---	---	---	---	Y
P51970~P55084	P51970	P55084	NDUFA8	HADHB	Y	Y	MitoCarta v2.0|GO|GeneCards: 5|PMID: 25002142;23371551	MitoCarta v2.0|GO|GeneCards: 5|PMID: 23371551	---	GOCC	---	1.43243	---	1.66412	1.54828	---	---	---	---	---	---	---	---	Y	Y	---	---	Y
P60174~Q96CM8	P60174	Q96CM8	TPI1	ACSF2	Y	Y	MitoCarta v2.0|GeneCards: 3	MitoCarta v2.0|GeneCards: 5|PMID: 23371551	---	---	---	---	1.54827	---	1.54827	---	---	---	---	---	---	Y	Y	---	---	---	---	---
P06576~Q6NUK1	P06576	Q6NUK1	ATP5B	SLC25A24	Y	Y	MitoCarta v2.0|GO|PMID: 23371551	MitoCarta v2.0|GO|GeneCards: 5	---	---	---	1.5947	---	1.50165	1.54817	---	---	---	---	---	---	---	---	---	---	---	---	Y
P30041~Q16774	P30041	Q16774	PRDX6	GUK1	Y	Y	MitoCarta v2.0|GeneCards: 3	MitoCarta v2.0|GeneCards: 3	---	---	---	1.65247	1.30094	1.69056	1.54799	---	---	---	---	---	---	Y	Y	---	---	---	---	---
P25705~P51572	P25705	P51572	ATP5A1	BCAP31	Y	Y	MitoCarta v2.0|GO|PMID: 23371551	GO|GeneCards: 3	---	---	---	1.54788	---	---	1.54788	---	---	---	---	---	---	---	---	---	---	---	---	---
P13073~P30041	P13073	P30041	COX4I1	PRDX6	Y	Y	MitoCarta v2.0|GO|GeneCards: 5|PMID: 23371551	MitoCarta v2.0|GeneCards: 3	---	---	---	---	1.54778	---	1.54778	---	---	---	---	---	---	---	---	---	---	---	Y	---
P48047~Q9H9B4	P48047	Q9H9B4	ATP5O	SFXN1	Y	Y	MitoCarta v2.0|GO|GeneCards: 5|PMID: 23371551	MitoCarta v2.0|GO|GeneCards: 5	---	---	---	1.49018	---	1.60516	1.54767	---	---	---	---	---	---	---	Y	---	Y	---	---	Y
Q8N4H5~Q9Y305	Q8N4H5	Q9Y305	TOMM5	ACOT9	Y	Y	MitoCarta v2.0|GO|GeneCards: 5|PMID: 23371551	MitoCarta v2.0|GeneCards: 5	GOCC;PMID: 23371551	---	---	---	---	1.54766	1.54766	---	---	---	---	---	---	---	---	---	---	---	Y	---
P35270~Q8NFV4	P35270	Q8NFV4	SPR	ABHD11	Y	Y	MitoCarta v2.0|GeneCards: 2	MitoCarta v2.0|GeneCards: 5|PMID: 23371551	---	---	---	---	---	1.54763	1.54763	---	---	---	---	---	---	---	---	---	---	---	---	---
O75964~Q9Y305	O75964	Q9Y305	ATP5L	ACOT9	Y	Y	MitoCarta v2.0|GO|GeneCards: 5|PMID: 23371551	MitoCarta v2.0|GeneCards: 5	---	---	---	---	---	1.54762	1.54762	---	---	---	---	---	---	---	---	---	---	---	---	---
P62258~Q9NR28	P62258	Q9NR28	YWHAE	DIABLO	Y	Y	GeneCards: 3	MitoCarta v2.0|GO|GeneCards: 5|PMID: 23371551	---	---	---	---	1.46693	1.62824	1.54759	---	---	---	---	---	---	Y	---	Y	---	---	---	---
P05362~Q56VL3	P05362	Q56VL3	ICAM1	OCIAD2	Y	Y	GeneCards: 2	MitoCarta v2.0|GeneCards: 4	---	---	---	1.54718	---	---	1.54718	---	---	---	---	---	---	---	---	---	---	---	---	---
P08574~Q14257	P08574	Q14257	CYC1	RCN2	Y	Y	MitoCarta v2.0|GO|GeneCards: 5|PMID: 25002142;23371551	MitoCarta v2.0	---	---	---	1.4163	---	1.67804	1.54717	---	---	---	---	---	---	---	Y	---	---	---	---	---
Q10471~Q9Y277	Q10471	Q9Y277	GALNT2	VDAC3	---	Y	---	MitoCarta v2.0|GO|GeneCards: 5|PMID: 23371551	---	GOCC;PMID: 23371551	---	1.41997	---	1.67428	1.54712	---	---	---	---	---	---	---	Y	---	---	---	---	---
P22695~Q9UH62	P22695	Q9UH62	UQCRC2	ARMCX3	Y	Y	MitoCarta v2.0|GO|GeneCards: 5|PMID: 23371551	GeneCards: 3	---	GOCC	---	1.50196	---	1.59223	1.5471	---	---	---	---	---	---	---	---	---	---	---	---	---
Q10713~Q9UBQ7	Q10713	Q9UBQ7	PMPCA	GRHPR	Y	Y	MitoCarta v2.0|GO|GeneCards: 5|PMID: 23371551	MitoCarta v2.0|GeneCards: 3|PMID: 23371551	---	---	1.47407	---	1.62006	---	1.54706	---	---	---	---	---	---	Y	---	---	---	---	Y	Y
O75251~Q99623	O75251	Q99623	NDUFS7	PHB2	Y	Y	MitoCarta v2.0|GO|GeneCards: 5|PMID: 23371551	MitoCarta v2.0|GO|GeneCards: 5	---	---	---	---	---	1.54691	1.54691	---	---	---	---	---	---	---	Y	Y	---	---	---	---
P08238~P35222	P08238	P35222	HSP90AB1	CTNNB1	Y	Y	GO|GeneCards: 5	GeneCards: 2	---	---	---	---	1.54674	---	1.54674	---	15492215	---	---	---	Y	---	Y	---	---	Y	Y	---
P49189~Q9H3Z4	P49189	Q9H3Z4	ALDH9A1	DNAJC5	Y	Y	MitoCarta v2.0|GeneCards: 4|PMID: 23371551	GO|GeneCards: 5	---	---	---	---	1.54659	---	1.54659	---	---	---	---	---	---	---	---	---	---	---	---	---
P30084~Q9HAV7	P30084	Q9HAV7	ECHS1	GRPEL1	Y	Y	MitoCarta v2.0|GO|GeneCards: 5|PMID: 23371551	MitoCarta v2.0|GO|GeneCards: 5|PMID: 23371551	---	---	---	---	---	1.54648	1.54648	---	---	---	---	---	---	---	---	---	---	---	---	Y
P40926~P42765	P40926	P42765	MDH2	ACAA2	Y	Y	MitoCarta v2.0|GO|GeneCards: 5|PMID: 23371551	MitoCarta v2.0|GO|GeneCards: 5|PMID: 23371551	---	---	---	1.54642	---	---	1.54642	29222160	---	---	Y	---	Y	---	---	---	---	---	---	Y
P17931~Q86TX2	P17931	Q86TX2	LGALS3	ACOT1	Y	Y	GO|GeneCards: 5	GeneCards: 2	---	---	---	1.54635	---	---	1.54635	---	---	---	---	---	---	---	---	---	---	---	---	---
P35232~P51572	P35232	P51572	PHB	BCAP31	Y	Y	MitoCarta v2.0|GO|GeneCards: 5	GO|GeneCards: 3	---	---	---	1.57945	---	1.51325	1.54635	26344197	---	---	---	---	Y	---	Y	---	---	---	---	---
P06576~Q9H7Z7	P06576	Q9H7Z7	ATP5B	PTGES2	Y	Y	MitoCarta v2.0|GO|PMID: 23371551	MitoCarta v2.0|GO|GeneCards: 5|PMID: 23371551	---	---	---	1.59306	---	1.49961	1.54634	---	---	---	---	---	---	---	---	---	---	---	---	Y
P11177~Q9BPW8	P11177	Q9BPW8	PDHB	NIPSNAP1	Y	Y	MitoCarta v2.0|GO|GeneCards: 5|PMID: 23371551	MitoCarta v2.0|GeneCards: 5|PMID: 23371551	---	---	---	1.40303	---	1.68926	1.54615	---	---	---	---	---	---	---	Y	Y	---	---	---	Y
P07954~Q5TC12	P07954	Q5TC12	FH	ATPAF1	Y	Y	MitoCarta v2.0|GO|GeneCards: 5|PMID: 23371551	MitoCarta v2.0|GeneCards: 4|PMID: 23371551	---	---	---	---	1.54614	---	1.54614	---	---	---	---	---	---	Y	---	---	---	---	---	Y
O00217~P08559	O00217	P08559	NDUFS8	PDHA1	Y	Y	MitoCarta v2.0|GO|GeneCards: 5|PMID: 23371551	MitoCarta v2.0|GO|GeneCards: 5|PMID: 23371551	---	---	---	---	---	1.54613	1.54613	---	---	---	---	---	---	---	Y	Y	---	Y	---	Y
P10620~P39656	P10620	P39656	MGST1	DDOST	Y	---	MitoCarta v2.0|GO|GeneCards: 5|PMID: 23371551	---	GOCC;PMID: 23371551	---	---	1.37658	---	1.71562	1.5461	---	---	---	---	---	---	---	---	---	---	---	---	---
O75915~P00387	O75915	P00387	ARL6IP5	CYB5R3	---	Y	---	MitoCarta v2.0|GO|GeneCards: 5|PMID: 23371551	---	GOCC;PMID: 23371551	---	1.63893	1.24592	1.75282	1.54589	---	---	---	---	---	---	---	---	---	---	---	---	---
P25705~P62820	P25705	P62820	ATP5A1	RAB1A	Y	Y	MitoCarta v2.0|GO|PMID: 23371551	GeneCards: 2	---	---	---	1.54584	---	---	1.54584	---	---	---	---	---	---	---	---	---	---	---	Y	---
P10620~Q56VL3	P10620	Q56VL3	MGST1	OCIAD2	Y	Y	MitoCarta v2.0|GO|GeneCards: 5|PMID: 23371551	MitoCarta v2.0|GeneCards: 4	GOCC;PMID: 23371551	---	---	1.49833	---	1.59327	1.5458	---	---	---	---	---	---	---	---	---	---	---	---	---
O95881~P13995	O95881	P13995	TXNDC12	MTHFD2	Y	Y	MitoCarta v2.0|PMID: 25002142	MitoCarta v2.0|GeneCards: 5|PMID: 23371551	---	---	1.38094	---	1.71049	---	1.54572	---	---	---	---	---	---	---	---	---	---	---	---	---
P00387~P11233	P00387	P11233	CYB5R3	RALA	Y	---	MitoCarta v2.0|GO|GeneCards: 5|PMID: 23371551	---	GOCC;PMID: 23371551	---	---	1.40889	---	1.68222	1.54556	---	---	---	---	---	---	---	Y	---	---	---	Y	---
P06576~Q14257	P06576	Q14257	ATP5B	RCN2	Y	Y	MitoCarta v2.0|GO|PMID: 23371551	MitoCarta v2.0	---	---	---	1.54293	---	1.54815	1.54554	---	---	---	---	---	---	Y	---	---	---	---	---	---
P55072~P60900	P55072	P60900	VCP	PSMA6	Y	Y	GeneCards: 2	MitoCarta v2.0	---	---	1.48321	---	1.60784	---	1.54553	---	19822669	---	---	---	Y	Y	Y	Y	Y	---	Y	---
Q56VL3~Q96IX5	Q56VL3	Q96IX5	OCIAD2	USMG5	Y	Y	MitoCarta v2.0|GeneCards: 4	MitoCarta v2.0|GO|GeneCards: 5	---	---	---	---	---	1.54529	1.54529	---	---	---	---	---	---	---	Y	---	---	---	---	---
P40926~Q06830	P40926	Q06830	MDH2	PRDX1	Y	Y	MitoCarta v2.0|GO|GeneCards: 5|PMID: 23371551	GeneCards: 4|PMID: 23371551	---	---	1.41925	---	1.67127	---	1.54526	---	---	---	---	---	---	Y	Y	---	---	---	---	Y
O75947~Q9Y6M9	O75947	Q9Y6M9	ATP5H	NDUFB9	Y	Y	MitoCarta v2.0|GO|GeneCards: 5|PMID: 23371551	MitoCarta v2.0|GO|GeneCards: 5|PMID: 23371551	---	---	---	---	---	1.54512	1.54512	---	---	---	---	---	---	---	---	---	Y	Y	Y	Y
P36776~P42704	P36776	P42704	LONP1	LRPPRC	Y	Y	MitoCarta v2.0|GO|GeneCards: 5|PMID: 23371551	MitoCarta v2.0|GO|GeneCards: 5|PMID: 23371551	---	---	1.5124	1.71162	1.28894	1.66748	1.54511	26496610	---	---	---	Y	Y	---	---	---	---	---	---	Y
O14548~P51149	O14548	P51149	COX7A2L	RAB7A	Y	Y	MitoCarta v2.0|GO|GeneCards: 5|PMID: 23371551	GeneCards: 2	---	---	---	1.30829	---	1.78175	1.54502	---	---	---	---	---	---	---	Y	---	---	---	---	---
P42765~Q96AB3	P42765	Q96AB3	ACAA2	ISOC2	Y	Y	MitoCarta v2.0|GO|GeneCards: 5|PMID: 23371551	MitoCarta v2.0|GeneCards: 2|PMID: 23371551	---	---	---	---	---	1.54499	1.54499	---	---	---	---	---	---	---	---	---	---	---	---	Y
O94925~P36542	O94925	P36542	GLS	ATP5C1	Y	Y	MitoCarta v2.0|GO|GeneCards: 5|PMID: 23371551	MitoCarta v2.0|GO|PMID: 23371551	---	---	---	1.54498	---	---	1.54498	---	---	---	---	---	---	---	---	---	---	---	---	Y
P12109~Q16740	P12109	Q16740	COL6A1	CLPP	Y	Y	GeneCards: 2	MitoCarta v2.0|GO|GeneCards: 5|PMID: 23371551	---	---	1.49817	---	1.59172	---	1.54495	---	---	---	---	---	---	---	---	Y	---	---	Y	---
P55084~Q96AG4	P55084	Q96AG4	HADHB	LRRC59	Y	Y	MitoCarta v2.0|GO|GeneCards: 5|PMID: 23371551	GO|GeneCards: 5|PMID: 23371551	GOCC	---	---	1.43986	---	1.64964	1.54475	---	---	---	---	---	---	---	Y	---	---	---	---	Y
Q8NBX0~Q9UJZ1	Q8NBX0	Q9UJZ1	SCCPDH	STOML2	Y	Y	MitoCarta v2.0|GO|GeneCards: 5	MitoCarta v2.0|GO|GeneCards: 5|PMID: 23371551	---	---	---	1.50041	---	1.5889	1.54465	---	---	---	---	---	---	---	---	---	---	---	Y	---
P19404~P31930	P19404	P31930	NDUFV2	UQCRC1	Y	Y	MitoCarta v2.0|GO|GeneCards: 5|PMID: 23371551	MitoCarta v2.0|GO|GeneCards: 5|PMID: 23371551	---	---	---	1.61219	---	1.47683	1.54451	22939629	---	---	---	---	Y	---	Y	---	Y	Y	Y	Y
Q07065~Q9UH62	Q07065	Q9UH62	CKAP4	ARMCX3	---	Y	---	GeneCards: 3	---	GOCC	---	1.35199	---	1.73635	1.54417	---	---	---	---	---	---	---	---	---	---	---	---	---
P30519~P83111	P30519	P83111	HMOX2	LACTB	Y	Y	GeneCards: 2	MitoCarta v2.0|GO|GeneCards: 5|PMID: 23371551	---	---	---	1.66333	---	1.42488	1.5441	---	---	---	---	---	---	---	---	---	---	---	---	---
P49821~P83111	P49821	P83111	NDUFV1	LACTB	Y	Y	MitoCarta v2.0|GO|GeneCards: 5|PMID: 23371551	MitoCarta v2.0|GO|GeneCards: 5|PMID: 23371551	---	---	---	1.65584	---	1.43208	1.54396	---	---	---	---	---	---	---	---	---	---	---	---	---
P05413~Q9Y3D2	P05413	Q9Y3D2	FABP3	MSRB2	Y	Y	GeneCards: 2	MitoCarta v2.0|GeneCards: 4|PMID: 23371551	---	---	---	1.4425	---	1.6454	1.54395	---	---	---	---	---	---	---	---	---	---	---	Y	---
P13804~P30405	P13804	P30405	ETFA	PPIF	Y	Y	MitoCarta v2.0|GO|GeneCards: 5|PMID: 23371551	MitoCarta v2.0|GO|GeneCards: 5|PMID: 23371551	---	---	---	---	---	1.54393	1.54393	---	---	---	---	---	---	---	---	---	---	---	Y	Y
P51659~Q9HA77	P51659	Q9HA77	HSD17B4	CARS2	Y	Y	MitoCarta v2.0|GeneCards: 3	MitoCarta v2.0|GeneCards: 5|PMID: 23371551	---	---	---	---	1.54374	---	1.54374	---	---	---	---	---	---	---	Y	---	---	---	---	---
Q07812~Q99757	Q07812	Q99757	BAX	TXN2	Y	Y	MitoCarta v2.0|GO|GeneCards: 5|PMID: 23371551	MitoCarta v2.0|GO|GeneCards: 5|PMID: 23371551	GOCC;PMID: 23371551	---	1.51567	---	1.57142	---	1.54355	---	---	---	---	---	---	Y	---	---	---	---	Y	---
O43772~P63218	O43772	P63218	SLC25A20	GNG5	Y	Y	MitoCarta v2.0|GO|GeneCards: 5	MitoCarta v2.0|GeneCards: 3	---	---	---	---	---	1.54334	1.54334	---	---	---	---	---	---	---	---	---	---	---	---	---
O00116~P10620	O00116	P10620	AGPS	MGST1	Y	Y	GO|GeneCards: 5	MitoCarta v2.0|GO|GeneCards: 5|PMID: 23371551	---	GOCC;PMID: 23371551	---	1.35075	---	1.73586	1.5433	---	---	---	---	---	---	---	---	---	---	---	---	---
P02649~P38606	P02649	P38606	APOE	ATP6V1A	Y	Y	GeneCards: 2	GeneCards: 2	---	---	---	1.46684	---	1.61969	1.54327	---	---	---	---	---	---	---	Y	---	---	---	---	---
P51572~Q9Y6M9	P51572	Q9Y6M9	BCAP31	NDUFB9	Y	Y	GO|GeneCards: 3	MitoCarta v2.0|GO|GeneCards: 5|PMID: 23371551	---	---	---	---	---	1.54297	1.54297	---	---	---	---	---	---	---	Y	---	---	---	---	---
Q96AB3~Q9Y3D2	Q96AB3	Q9Y3D2	ISOC2	MSRB2	Y	Y	MitoCarta v2.0|GeneCards: 2|PMID: 23371551	MitoCarta v2.0|GeneCards: 4|PMID: 23371551	---	---	---	---	---	1.54293	1.54293	---	---	---	---	---	---	---	---	---	---	---	---	Y
P30519~Q99623	P30519	Q99623	HMOX2	PHB2	Y	Y	GeneCards: 2	MitoCarta v2.0|GO|GeneCards: 5	---	---	---	1.37321	---	1.71256	1.54289	---	---	---	---	---	---	---	---	---	---	---	---	---
O43402~P08559	O43402	P08559	EMC8	PDHA1	Y	Y	GeneCards: 5	MitoCarta v2.0|GO|GeneCards: 5|PMID: 23371551	---	---	---	---	---	1.54288	1.54288	---	---	---	---	---	---	---	---	---	---	---	---	---
P22695~Q8NBX0	P22695	Q8NBX0	UQCRC2	SCCPDH	Y	Y	MitoCarta v2.0|GO|GeneCards: 5|PMID: 23371551	MitoCarta v2.0|GO|GeneCards: 5	---	---	---	1.55985	---	1.52589	1.54287	---	---	---	---	---	---	---	Y	Y	---	---	Y	---
P04843~P10620	P04843	P10620	RPN1	MGST1	---	Y	---	MitoCarta v2.0|GO|GeneCards: 5|PMID: 23371551	---	GOCC;PMID: 23371551	---	1.30733	---	1.77835	1.54284	---	---	---	---	---	---	---	---	---	---	---	---	---
P30086~Q9NYJ1	P30086	Q9NYJ1	PEBP1	COA4	Y	Y	PMID: 23371551	MitoCarta v2.0|GeneCards: 4	PMID: 23371551	---	1.3782	---	1.70732	---	1.54276	---	---	---	---	---	---	---	---	---	---	---	---	---
P20340~P55084	P20340	P55084	RAB6A	HADHB	---	Y	---	MitoCarta v2.0|GO|GeneCards: 5|PMID: 23371551	---	GOCC	---	1.56032	---	1.52474	1.54253	---	---	---	---	---	---	---	---	---	---	---	---	---
P21796~P62873	P21796	P62873	VDAC1	GNB1	Y	---	MitoCarta v2.0|GO|GeneCards: 5|PMID: 23371551	---	GOCC;PMID: 23371551	---	---	1.56293	---	1.52195	1.54244	---	---	---	---	---	---	---	Y	---	---	---	---	---
Q08257~Q9NPJ3	Q08257	Q9NPJ3	CRYZ	ACOT13	Y	Y	MitoCarta v2.0|GeneCards: 2|PMID: 23371551	MitoCarta v2.0|GeneCards: 4	---	---	---	---	---	1.54237	1.54237	---	---	---	---	---	---	---	Y	---	---	---	---	---
P04075~P04406	P04075	P04406	ALDOA	GAPDH	Y	Y	GeneCards: 2	MitoCarta v2.0|GeneCards: 3	---	---	---	1.54235	---	---	1.54235	26344197	---	---	---	---	Y	---	---	---	Y	Y	Y	---
Q16774~Q53H82	Q16774	Q53H82	GUK1	LACTB2	Y	Y	MitoCarta v2.0|GeneCards: 3	MitoCarta v2.0|GO|GeneCards: 5	---	---	1.1587	1.70812	1.43568	1.86691	1.54235	---	---	---	---	---	---	---	---	---	---	---	---	---
O43772~O75964	O43772	O75964	SLC25A20	ATP5L	Y	Y	MitoCarta v2.0|GO|GeneCards: 5	MitoCarta v2.0|GO|GeneCards: 5|PMID: 23371551	---	---	---	1.49071	---	1.59373	1.54222	---	---	---	---	---	---	---	---	---	---	---	---	Y
P15954~Q9BPW8	P15954	Q9BPW8	COX7C	NIPSNAP1	Y	Y	MitoCarta v2.0|GO|GeneCards: 5	MitoCarta v2.0|GeneCards: 5|PMID: 23371551	---	---	---	---	---	1.54213	1.54213	---	---	---	---	---	---	---	Y	Y	---	---	---	---
O00116~Q9BPW8	O00116	Q9BPW8	AGPS	NIPSNAP1	Y	Y	GO|GeneCards: 5	MitoCarta v2.0|GeneCards: 5|PMID: 23371551	---	---	---	1.44961	---	1.63464	1.54213	---	---	---	---	---	---	---	---	---	---	---	---	---
P04083~P30041	P04083	P30041	ANXA1	PRDX6	Y	Y	GeneCards: 3	MitoCarta v2.0|GeneCards: 3	---	---	---	1.65733	1.0797	1.88935	1.54213	---	---	---	---	---	---	Y	---	---	---	---	---	---
P24539~Q9H9B4	P24539	Q9H9B4	ATP5F1	SFXN1	Y	Y	MitoCarta v2.0|GO|GeneCards: 5|PMID: 23371551	MitoCarta v2.0|GO|GeneCards: 5	---	---	---	---	---	1.54211	1.54211	---	---	---	---	---	---	---	Y	---	---	---	---	Y
O43715~P00387	O43715	P00387	TRIAP1	CYB5R3	Y	Y	MitoCarta v2.0|GO|GeneCards: 5	MitoCarta v2.0|GO|GeneCards: 5|PMID: 23371551	---	GOCC;PMID: 23371551	---	---	1.54211	---	1.54211	---	---	---	---	---	---	---	---	---	---	---	---	---
P25705~Q00325	P25705	Q00325	ATP5A1	SLC25A3	Y	Y	MitoCarta v2.0|GO|PMID: 23371551	MitoCarta v2.0|GO|GeneCards: 5	---	---	---	1.54209	---	---	1.54209	29222160	---	---	Y	---	Y	---	---	---	Y	Y	Y	Y
P16435~Q6NZI2	P16435	Q6NZI2	POR	PTRF	Y	Y	GeneCards: 3	GO	---	---	---	---	---	1.54207	1.54207	---	---	---	---	---	---	---	---	---	---	---	---	---
Q5VWZ2~Q6GMV3	Q5VWZ2	Q6GMV3	LYPLAL1	PTRHD1	Y	Y	MitoCarta v2.0|GeneCards: 2	GeneCards: 3	---	---	---	1.36879	1.54837	1.7078	1.54165	---	---	---	---	---	---	---	---	---	---	---	---	---
P06733~Q96C01	P06733	Q96C01	ENO1	FAM136A	Y	Y	GeneCards: 2	MitoCarta v2.0|GeneCards: 4	---	---	---	---	---	1.54148	1.54148	---	---	---	---	---	---	---	Y	---	---	---	---	---
P53597~Q96BY6	P53597	Q96BY6	SUCLG1	DOCK10	Y	Y	MitoCarta v2.0|GO|GeneCards: 5|PMID: 23371551	GeneCards: 2	---	---	---	---	1.54147	---	1.54147	---	---	---	---	---	---	---	---	---	---	---	---	---
P00387~P51970	P00387	P51970	CYB5R3	NDUFA8	Y	Y	MitoCarta v2.0|GO|GeneCards: 5|PMID: 23371551	MitoCarta v2.0|GO|GeneCards: 5|PMID: 25002142;23371551	GOCC;PMID: 23371551	---	---	1.43067	---	1.65216	1.54141	---	---	---	---	---	---	---	---	---	---	---	---	---
O95167~Q9UHQ9	O95167	Q9UHQ9	NDUFA3	CYB5R1	Y	Y	MitoCarta v2.0|GO|GeneCards: 5	GO|GeneCards: 5	---	---	---	---	---	1.54112	1.54112	---	---	---	---	---	---	---	---	---	---	---	---	---
O75438~P51572	O75438	P51572	NDUFB1	BCAP31	Y	Y	MitoCarta v2.0|GO|GeneCards: 5	GO|GeneCards: 3	---	---	---	1.38405	---	1.69797	1.54101	---	---	---	---	---	---	---	Y	---	---	---	---	---
P06576~P28331	P06576	P28331	ATP5B	NDUFS1	Y	Y	MitoCarta v2.0|GO|PMID: 23371551	MitoCarta v2.0|GO|GeneCards: 5|PMID: 23371551	---	---	---	1.51023	---	1.57174	1.54099	22939629	---	---	---	Y	Y	---	Y	Y	Y	Y	Y	Y
P09669~P20674	P09669	P20674	COX6C	COX5A	Y	Y	MitoCarta v2.0|GO|GeneCards: 5|PMID: 25002142;23371551	MitoCarta v2.0|GO|GeneCards: 5|PMID: 23371551	---	---	---	---	---	1.54087	1.54087	---	---	---	---	---	---	---	Y	Y	Y	Y	Y	Y
P21964~Q13423	P21964	Q13423	COMT	NNT	Y	Y	MitoCarta v2.0|GeneCards: 3	MitoCarta v2.0|GO|GeneCards: 5|PMID: 23371551	---	---	---	1.61988	---	1.46183	1.54085	---	---	---	---	---	---	---	Y	---	---	---	---	---
P21964~P60953	P21964	P60953	COMT	CDC42	Y	Y	MitoCarta v2.0|GeneCards: 3	GeneCards: 2	---	---	---	---	1.54077	---	1.54077	---	---	---	---	---	---	---	---	---	---	---	---	---
P00387~P45880	P00387	P45880	CYB5R3	VDAC2	Y	Y	MitoCarta v2.0|GO|GeneCards: 5|PMID: 23371551	MitoCarta v2.0|GO|GeneCards: 5|PMID: 23371551	GOCC;PMID: 23371551	GOCC;PMID: 23371551	---	1.52268	---	1.55838	1.54053	---	---	---	---	---	---	---	Y	---	---	---	---	Y
P34897~P55072	P34897	P55072	SHMT2	VCP	Y	Y	MitoCarta v2.0|GO|GeneCards: 5|PMID: 23371551	GeneCards: 2	---	---	---	---	1.54046	---	1.54046	---	---	---	---	---	---	---	---	---	---	---	Y	---
P78417~Q9BW91	P78417	Q9BW91	GSTO1	NUDT9	Y	Y	MitoCarta v2.0	MitoCarta v2.0|GO|GeneCards: 5|PMID: 23371551	---	---	---	---	1.54037	---	1.54037	26344197	---	---	---	---	Y	---	---	---	---	---	Y	---
P61421~Q96B49	P61421	Q96B49	ATP6V0D1	TOMM6	---	Y	---	MitoCarta v2.0|GO|GeneCards: 5	---	GOCC;PMID: 23371551	---	---	---	1.54032	1.54032	---	---	---	---	---	---	---	---	---	---	---	---	---
O75348~P00167	O75348	P00167	ATP6V1G1	CYB5A	---	Y	---	MitoCarta v2.0|GeneCards: 5|PMID: 23371551	---	PMID: 23371551	---	1.30569	---	1.77449	1.54009	---	---	---	---	---	---	---	---	---	---	---	---	---
Q14061~Q9NYJ1	Q14061	Q9NYJ1	COX17	COA4	Y	Y	MitoCarta v2.0|GO|GeneCards: 5|PMID: 23371551	MitoCarta v2.0|GeneCards: 4	---	---	---	---	1.54008	---	1.54008	---	---	---	---	---	---	Y	---	---	---	---	Y	---
P00441~P78417	P00441	P78417	SOD1	GSTO1	Y	Y	MitoCarta v2.0|GO|GeneCards: 5|PMID: 23371551	MitoCarta v2.0	---	---	---	---	1.53992	---	1.53992	---	---	---	---	---	---	Y	Y	---	---	---	Y	---
O75380~P27824	O75380	P27824	NDUFS6	CANX	Y	Y	MitoCarta v2.0|GO|GeneCards: 5|PMID: 23371551	GeneCards: 2	---	---	---	1.42258	---	1.65725	1.53992	---	---	---	---	Y	---	---	---	---	---	---	---	---
O75964~Q96IX5	O75964	Q96IX5	ATP5L	USMG5	Y	Y	MitoCarta v2.0|GO|GeneCards: 5|PMID: 23371551	MitoCarta v2.0|GO|GeneCards: 5	---	---	---	---	---	1.53974	1.53974	---	---	---	---	---	---	---	---	---	---	Y	---	---
P26440~P42765	P26440	P42765	IVD	ACAA2	Y	Y	MitoCarta v2.0|GeneCards: 5|PMID: 23371551	MitoCarta v2.0|GO|GeneCards: 5|PMID: 23371551	---	---	---	---	1.53964	---	1.53964	---	---	---	---	---	---	---	Y	---	---	---	---	Y
O75608~Q8NFV4	O75608	Q8NFV4	LYPLA1	ABHD11	Y	Y	MitoCarta v2.0|GeneCards: 3	MitoCarta v2.0|GeneCards: 5|PMID: 23371551	---	---	---	---	1.53963	---	1.53963	---	---	---	---	---	---	---	---	---	---	---	---	---
P32119~P57105	P32119	P57105	PRDX2	SYNJ2BP	Y	Y	MitoCarta v2.0|GeneCards: 2	MitoCarta v2.0|GO|GeneCards: 5|PMID: 25002142;23371551	---	GOCC;PMID: 23371551	---	---	---	1.53943	1.53943	---	---	---	---	---	---	---	---	---	---	---	---	---
P31930~Q9H7Z7	P31930	Q9H7Z7	UQCRC1	PTGES2	Y	Y	MitoCarta v2.0|GO|GeneCards: 5|PMID: 23371551	MitoCarta v2.0|GO|GeneCards: 5|PMID: 23371551	---	---	---	1.72468	---	1.35407	1.53937	---	---	---	---	---	---	---	---	---	---	---	Y	Y
P30044~Q14061	P30044	Q14061	PRDX5	COX17	Y	Y	MitoCarta v2.0|GO|GeneCards: 5|PMID: 23371551	MitoCarta v2.0|GO|GeneCards: 5|PMID: 23371551	---	---	---	---	1.48438	1.59405	1.53922	---	---	---	---	---	---	Y	---	Y	---	---	---	---
P05141~Q96IX5	P05141	Q96IX5	SLC25A5	USMG5	Y	Y	MitoCarta v2.0|GO|GeneCards: 5|PMID: 23371551	MitoCarta v2.0|GO|GeneCards: 5	---	---	---	---	---	1.53917	1.53917	---	---	---	---	---	---	---	Y	---	---	---	---	---
P00403~Q9HCU5	P00403	Q9HCU5	MT-CO2	PREB	Y	Y	MitoCarta v2.0|GO|GeneCards: 5	GeneCards: 2	---	---	---	1.45998	---	1.61811	1.53904	---	---	---	---	---	---	---	---	---	---	---	---	---
P53597~P60709	P53597	P60709	SUCLG1	ACTB	Y	Y	MitoCarta v2.0|GO|GeneCards: 5|PMID: 23371551	GeneCards: 2	---	---	---	---	1.53884	---	1.53884	---	---	---	---	Y	---	---	---	---	---	---	---	---
P31930~P36542	P31930	P36542	UQCRC1	ATP5C1	Y	Y	MitoCarta v2.0|GO|GeneCards: 5|PMID: 23371551	MitoCarta v2.0|GO|PMID: 23371551	---	---	---	1.62807	---	1.44943	1.53875	22939629	---	---	---	---	Y	---	Y	Y	Y	Y	Y	Y
Q99798~Q9NQR4	Q99798	Q9NQR4	ACO2	NIT2	Y	Y	MitoCarta v2.0|GO|GeneCards: 5|PMID: 23371551	MitoCarta v2.0|GeneCards: 4	---	---	---	1.49924	---	1.57822	1.53873	---	---	---	---	---	---	---	---	---	---	---	---	---
P09669~P35232	P09669	P35232	COX6C	PHB	Y	Y	MitoCarta v2.0|GO|GeneCards: 5|PMID: 25002142;23371551	MitoCarta v2.0|GO|GeneCards: 5	---	---	---	---	---	1.53852	1.53852	---	---	---	---	---	Y	---	Y	---	---	---	Y	Y
P40939~Q9Y305	P40939	Q9Y305	HADHA	ACOT9	Y	Y	MitoCarta v2.0|GO|GeneCards: 5|PMID: 23371551	MitoCarta v2.0|GeneCards: 5	---	---	---	---	1.4191	1.6579	1.5385	---	---	---	---	---	---	Y	Y	---	---	---	---	---
P06576~P55072	P06576	P55072	ATP5B	VCP	Y	Y	MitoCarta v2.0|GO|PMID: 23371551	GeneCards: 2	---	---	---	1.55178	---	1.52503	1.5384	---	---	---	---	Y	---	---	Y	---	Y	---	---	---
O75347~Q86U28	O75347	Q86U28	TBCA	ISCA2	Y	Y	GeneCards: 2	MitoCarta v2.0|GeneCards: 5|PMID: 23371551	---	---	---	---	1.53834	---	1.53834	---	---	---	---	---	---	---	---	Y	---	---	---	---
P45880~P62879	P45880	P62879	VDAC2	GNB2	Y	---	MitoCarta v2.0|GO|GeneCards: 5|PMID: 23371551	---	GOCC;PMID: 23371551	---	---	1.48584	---	1.59077	1.53831	---	---	---	---	---	---	---	Y	---	---	---	---	---
P00387~Q9Y6A9	P00387	Q9Y6A9	CYB5R3	SPCS1	Y	---	MitoCarta v2.0|GO|GeneCards: 5|PMID: 23371551	---	GOCC;PMID: 23371551	---	---	---	---	1.53827	1.53827	---	---	---	---	---	---	---	---	---	---	---	---	---
P05413~Q6GMV3	P05413	Q6GMV3	FABP3	PTRHD1	Y	Y	GeneCards: 2	GeneCards: 3	---	---	---	1.27596	---	1.80041	1.53818	---	---	---	---	---	---	---	---	---	---	---	---	---
P04179~Q7Z4H8	P04179	Q7Z4H8	SOD2	KDELC2	Y	Y	MitoCarta v2.0|GO|GeneCards: 5|PMID: 23371551	GeneCards: 2	---	---	---	---	1.53804	---	1.53804	---	---	---	---	---	---	---	---	---	---	---	---	---
P00441~Q8NBJ7	P00441	Q8NBJ7	SOD1	SUMF2	Y	Y	MitoCarta v2.0|GO|GeneCards: 5|PMID: 23371551	GeneCards: 2	---	---	---	1.3034	---	1.77264	1.53802	---	---	---	---	---	---	---	---	---	---	---	---	---
O95881~P14618	O95881	P14618	TXNDC12	PKM	Y	Y	MitoCarta v2.0|PMID: 25002142	GO|GeneCards: 5	---	---	1.52495	---	1.55087	---	1.53791	---	---	---	---	---	---	Y	---	---	---	---	---	---
P30041~Q16595	P30041	Q16595	PRDX6	FXN	Y	Y	MitoCarta v2.0|GeneCards: 3	MitoCarta v2.0|GO|GeneCards: 5|PMID: 23371551	---	---	---	---	1.53787	---	1.53787	---	---	---	---	---	---	---	Y	---	---	---	---	---
O43402~P27824	O43402	P27824	EMC8	CANX	Y	Y	GeneCards: 5	GeneCards: 2	---	---	---	---	---	1.53785	1.53785	---	---	---	---	---	---	---	---	---	---	---	---	---
P36543~Q14257	P36543	Q14257	ATP6V1E1	RCN2	Y	Y	GeneCards: 2	MitoCarta v2.0	---	---	---	1.46983	---	1.60584	1.53783	---	---	---	---	---	---	---	---	---	---	---	Y	---
Q16595~Q16774	Q16595	Q16774	FXN	GUK1	Y	Y	MitoCarta v2.0|GO|GeneCards: 5|PMID: 23371551	MitoCarta v2.0|GeneCards: 3	---	---	1.51096	---	1.56465	---	1.53781	---	---	---	---	---	---	Y	Y	Y	---	---	---	---
P22307~P42765	P22307	P42765	SCP2	ACAA2	Y	Y	MitoCarta v2.0|GeneCards: 4	MitoCarta v2.0|GO|GeneCards: 5|PMID: 23371551	---	---	---	1.48857	---	1.58698	1.53777	---	---	---	---	---	---	Y	---	---	Y	Y	Y	---
P42704~Q15006	P42704	Q15006	LRPPRC	EMC2	Y	Y	MitoCarta v2.0|GO|GeneCards: 5|PMID: 23371551	MitoCarta v2.0|GeneCards: 2	---	---	---	1.49837	---	1.57704	1.5377	---	---	---	---	---	---	---	---	---	---	---	Y	---
P08559~P28331	P08559	P28331	PDHA1	NDUFS1	Y	Y	MitoCarta v2.0|GO|GeneCards: 5|PMID: 23371551	MitoCarta v2.0|GO|GeneCards: 5|PMID: 23371551	---	---	---	1.52563	---	1.5497	1.53767	---	---	---	---	Y	---	---	Y	Y	---	Y	Y	Y
P10620~P61019	P10620	P61019	MGST1	RAB2A	Y	---	MitoCarta v2.0|GO|GeneCards: 5|PMID: 23371551	---	GOCC;PMID: 23371551	---	---	1.5296	---	1.54567	1.53763	---	---	---	---	---	---	---	---	---	---	---	---	---
P35222~P42704	P35222	P42704	CTNNB1	LRPPRC	Y	Y	GeneCards: 2	MitoCarta v2.0|GO|GeneCards: 5|PMID: 23371551	---	---	---	---	1.57145	1.50369	1.53757	---	---	---	---	---	---	---	---	---	---	---	---	---
Q02218~Q9UJZ1	Q02218	Q9UJZ1	OGDH	STOML2	Y	Y	MitoCarta v2.0|GO|GeneCards: 5|PMID: 23371551	MitoCarta v2.0|GO|GeneCards: 5|PMID: 23371551	---	---	---	1.55766	---	1.51665	1.53715	---	---	---	---	---	---	---	---	---	---	---	---	Y
O14880~Q6UW68	O14880	Q6UW68	MGST3	TMEM205	Y	Y	MitoCarta v2.0|GeneCards: 2	MitoCarta v2.0	---	---	---	---	---	1.53712	1.53712	---	---	---	---	---	---	---	---	---	---	---	---	---
P30519~P49411	P30519	P49411	HMOX2	TUFM	Y	Y	GeneCards: 2	MitoCarta v2.0|GO|GeneCards: 5|PMID: 23371551	---	---	---	1.49887	---	1.57505	1.53696	---	---	---	---	---	---	---	---	---	---	---	---	---
P45880~Q9NVA2	P45880	Q9NVA2	VDAC2	SEPT11	Y	---	MitoCarta v2.0|GO|GeneCards: 5|PMID: 23371551	---	GOCC;PMID: 23371551	---	---	---	1.53695	---	1.53695	22939629	---	---	---	---	Y	---	---	---	---	Y	Y	---
O43169~P12694	O43169	P12694	CYB5B	BCKDHA	Y	Y	MitoCarta v2.0|GeneCards: 5|PMID: 23371551	MitoCarta v2.0|GO|GeneCards: 5|PMID: 23371551	GOCC;PMID: 23371551	---	---	1.50085	---	1.57291	1.53688	---	---	---	---	---	---	---	---	---	Y	---	---	---
O15498~Q00688	O15498	Q00688	YKT6	FKBP3	Y	Y	GO|GeneCards: 5	GeneCards: 2	---	---	---	---	1.53686	---	1.53686	---	---	---	---	---	---	---	Y	---	---	---	---	---
P04844~Q9NS69	P04844	Q9NS69	RPN2	TOMM22	---	Y	---	MitoCarta v2.0|GO|GeneCards: 5|PMID: 23371551	---	GOCC;PMID: 23371551	---	1.56085	---	1.51281	1.53683	---	---	---	---	---	---	---	Y	Y	---	---	---	---
P16615~P19367	P16615	P19367	ATP2A2	HK1	Y	Y	GeneCards: 2	MitoCarta v2.0|GO|GeneCards: 5|PMID: 23371551	---	GOCC;PMID: 23371551	---	---	---	1.53675	1.53675	---	---	---	---	---	---	---	---	---	---	---	---	---
P55084~P63218	P55084	P63218	HADHB	GNG5	Y	Y	MitoCarta v2.0|GO|GeneCards: 5|PMID: 23371551	MitoCarta v2.0|GeneCards: 3	GOCC	---	---	---	---	1.53673	1.53673	---	---	---	---	---	---	---	---	---	---	---	Y	---
P53701~Q8NFV4	P53701	Q8NFV4	HCCS	ABHD11	Y	Y	MitoCarta v2.0|GO|GeneCards: 5|PMID: 25002142	MitoCarta v2.0|GeneCards: 5|PMID: 23371551	---	---	---	---	1.53669	---	1.53669	---	---	---	---	---	---	---	---	---	---	---	---	---
O75947~P27105	O75947	P27105	ATP5H	STOM	Y	Y	MitoCarta v2.0|GO|GeneCards: 5|PMID: 23371551	MitoCarta v2.0|GO|GeneCards: 5	---	---	---	1.47893	---	1.59429	1.53661	---	---	---	---	---	Y	---	---	---	---	---	---	---
O14548~O95167	O14548	O95167	COX7A2L	NDUFA3	Y	Y	MitoCarta v2.0|GO|GeneCards: 5|PMID: 23371551	MitoCarta v2.0|GO|GeneCards: 5	---	---	---	---	---	1.53657	1.53657	---	---	---	---	---	---	---	Y	---	---	---	---	Y
O75489~P13639	O75489	P13639	NDUFS3	EEF2	Y	Y	MitoCarta v2.0|GO|GeneCards: 5|PMID: 23371551	GeneCards: 2	---	---	---	---	---	1.5365	1.5365	---	---	---	---	---	---	---	Y	---	---	---	---	---
P00167~Q9Y6C9	P00167	Q9Y6C9	CYB5A	MTCH2	Y	Y	MitoCarta v2.0|GeneCards: 5|PMID: 23371551	MitoCarta v2.0|GeneCards: 5	PMID: 23371551	---	---	---	---	1.53622	1.53622	---	---	---	---	---	---	---	Y	---	---	---	---	---
P50416~Q5J8M3	P50416	Q5J8M3	CPT1A	EMC4	Y	Y	MitoCarta v2.0|GO|GeneCards: 5|PMID: 23371551	GeneCards: 2	GOCC;PMID: 23371551	---	---	---	---	1.53619	1.53619	---	---	---	---	---	---	---	---	---	---	---	---	---
P11233~P55084	P11233	P55084	RALA	HADHB	---	Y	---	MitoCarta v2.0|GO|GeneCards: 5|PMID: 23371551	---	GOCC	---	1.45015	---	1.62221	1.53618	---	---	---	---	---	---	---	---	---	---	---	Y	---
P51970~Q9H7Z7	P51970	Q9H7Z7	NDUFA8	PTGES2	Y	Y	MitoCarta v2.0|GO|GeneCards: 5|PMID: 25002142;23371551	MitoCarta v2.0|GO|GeneCards: 5|PMID: 23371551	---	---	---	1.53496	---	1.53718	1.53607	---	---	---	---	---	---	---	---	---	---	---	---	---
P00387~P48047	P00387	P48047	CYB5R3	ATP5O	Y	Y	MitoCarta v2.0|GO|GeneCards: 5|PMID: 23371551	MitoCarta v2.0|GO|GeneCards: 5|PMID: 23371551	GOCC;PMID: 23371551	---	---	1.58464	---	1.48737	1.53601	---	---	---	---	---	---	---	Y	---	Y	---	---	---
P00441~Q99798	P00441	Q99798	SOD1	ACO2	Y	Y	MitoCarta v2.0|GO|GeneCards: 5|PMID: 23371551	MitoCarta v2.0|GO|GeneCards: 5|PMID: 23371551	---	---	1.47342	---	1.5984	---	1.53591	Lenti_CellSys	---	---	---	Y	---	Y	Y	Y	---	Y	Y	Y
P09936~P35270	P09936	P35270	UCHL1	SPR	Y	Y	GeneCards: 2	MitoCarta v2.0|GeneCards: 2	---	---	---	---	1.53588	---	1.53588	---	---	---	---	---	---	---	Y	---	---	---	Y	---
P08574~Q16795	P08574	Q16795	CYC1	NDUFA9	Y	Y	MitoCarta v2.0|GO|GeneCards: 5|PMID: 25002142;23371551	MitoCarta v2.0|GO|GeneCards: 5|PMID: 23371551	---	---	---	---	---	1.53565	1.53565	---	---	---	---	---	---	---	Y	Y	Y	Y	Y	Y
P09110~P24752	P09110	P24752	ACAA1	ACAT1	Y	Y	MitoCarta v2.0|GeneCards: 3	MitoCarta v2.0|GO|GeneCards: 5|PMID: 23371551	---	---	1.58267	1.20293	1.82088	---	1.5355	---	---	---	---	---	---	Y	---	---	---	Y	Y	---
P51572~P60709	P51572	P60709	BCAP31	ACTB	Y	Y	GO|GeneCards: 3	GeneCards: 2	---	---	---	1.53539	---	---	1.53539	---	---	---	---	---	---	---	---	---	Y	---	---	---
P62937~Q96AB3	P62937	Q96AB3	PPIA	ISOC2	Y	Y	GeneCards: 2	MitoCarta v2.0|GeneCards: 2|PMID: 23371551	---	---	---	---	---	1.53534	1.53534	---	---	---	---	---	---	---	Y	---	---	---	---	---
P30519~P49189	P30519	P49189	HMOX2	ALDH9A1	Y	Y	GeneCards: 2	MitoCarta v2.0|GeneCards: 4|PMID: 23371551	---	---	---	---	1.53533	---	1.53533	---	---	---	---	---	---	---	---	---	---	---	---	---
P24311~P51572	P24311	P51572	COX7B	BCAP31	Y	Y	MitoCarta v2.0|GeneCards: 5	GO|GeneCards: 3	---	---	---	---	---	1.53527	1.53527	---	---	---	---	---	---	---	Y	---	---	---	---	---
P07339~P49419	P07339	P49419	CTSD	ALDH7A1	Y	Y	GeneCards: 2	MitoCarta v2.0|GO|GeneCards: 5|PMID: 23371551	---	---	---	---	---	1.53513	1.53513	---	---	---	---	---	---	---	---	---	Y	---	---	---
O95302~P35232	O95302	P35232	FKBP9	PHB	Y	Y	GeneCards: 2	MitoCarta v2.0|GO|GeneCards: 5	---	---	---	1.47937	---	1.59087	1.53512	---	---	---	---	---	---	---	Y	---	---	---	---	---
P35232~Q9Y6M9	P35232	Q9Y6M9	PHB	NDUFB9	Y	Y	MitoCarta v2.0|GO|GeneCards: 5	MitoCarta v2.0|GO|GeneCards: 5|PMID: 23371551	---	---	---	---	---	1.53501	1.53501	---	---	---	---	---	---	---	Y	Y	---	---	---	Y
P28838~Q9UBQ7	P28838	Q9UBQ7	LAP3	GRHPR	Y	Y	MitoCarta v2.0|GeneCards: 4|PMID: 23371551	MitoCarta v2.0|GeneCards: 3|PMID: 23371551	---	---	1.49387	---	1.57546	---	1.53467	---	---	---	---	---	---	---	Y	---	---	---	---	Y
P00387~Q15904	P00387	Q15904	CYB5R3	ATP6AP1	Y	---	MitoCarta v2.0|GO|GeneCards: 5|PMID: 23371551	---	GOCC;PMID: 23371551	---	---	---	---	1.53461	1.53461	---	---	---	---	---	---	---	---	---	---	---	---	---
[truncated: 1,324 more rows]

## Sheet: DN PPI
Table S2. Scoring and validation of high-quality protein-protein interactions
Subtitle: High-confidence mtPPIs in DNLC network supported by experimental and computational evidences
[truncated: 3,569 more rows]

## Sheet: DF PPI
Table S2. Scoring and validation of high-quality protein-protein interactions
Subtitle: High-confidence mtPPIs in differential (DF) network
[truncated: 2,796 more rows]

## Sheet: List of IP-MS baits
Table S2. Scoring and validation of high-quality protein-protein interactions
Subtitle: List of proteins purified by IP/MS to validate the BF/MS NTera2 ECSC or DNLC network
[truncated: 87 more rows]

## Sheet: Domain Enrichment
Table S2. Scoring and validation of high-quality protein-protein interactions
[truncated: 65 more rows]

## Sheet: PPIs to cell types
Table S2. Scoring and validation of high-quality protein-protein interactions
[truncated: 3,569 more rows]

[truncated: 1 more sheets: README]
