# Supplementary material for: Rewiring of the Human Mitochondrial Interactome during Neuronal Reprogramming Reveals Regulators of the Respirasome and Neurogenesis
Source: iScience. 2019 Sep 4;19:1114–32. doi: 10.1016/j.isci.2019.08.057 (PMC6831851; doi:10.1016/j.isci.2019.08.057)
Supplement: Table S3. Identification of Putative MPCs and Orphan Associations in the Networks Enriched for Gene Ontology (GO) Processes, Related to Figures 3, S4, S5, and Transparent Methods [file mmc4.xlsx]

## Sheet: Complex List
Table S3. Identification of putative MPCs and orphan associations in the networks enriched for Gene Ontology (GO) processes.
Subtitle: Putative multiprotein complexes predicted in DNLCs
Complex ID (CID)	Complex Size	Subunits of a complex with UniProt IDs	Subunits of a complex with protein name	Members of the complex shown in expanded format
CID 001	59	P08574;P11177;P15954;O00217;O00483;O14548;O14880;O14949;O43920;O75251;O75306;O75323;O75489;O96008;P00403;P06576;P08559;P09669;P0C6C1;P10176;P12694;P13073;P13674;P14406;P14625;P19105;P20674;P21796;P22695;P24311;P27797;P27824;P28331;P31930;P35232;P36542;P40939;P45880;P49821;P50416;P55072;P55084;P60709;Q00059;Q12797;Q16795;Q16891;Q5TGZ0;Q6ZMW2;Q8N4H5;Q8NBX0;Q99623;Q9BPW8;Q9BUV8;Q9NS69;Q9ULV4;Q9Y277;…	ACTB;ANKRD34C;ASPH;ATP5B;ATP5C1;CALR;CANX;COA3;CORO1C;MT-CO2;COX4I1;COX5A;COX6C;COX7B;COX7C;COX7A2L;COX8A;CPT1A;C20orf24;COX7A2;CYC1;HADHA;HADHB;HSP90B1;MGST3;MINOS1;IMMT;MYL12A;MTCH2;NDUFA4;NDUFA9;NDUFS1;NDUFS2;NDUFS3;NDUFS5;NDUFS7;NDUFS8;NDUFV1;NIPSNAP1;GBAS;BCKDHA;PDHA1;PDHB;P4HA1;PHB2;PHB;UQCRC1;UQCRC2;UQCRQ;SCCPDH;VCP;TFAM;TOMM22;TOMM40;TOMM5;VDAC1;VDAC2;VDAC3;ZNF782	ACTB	ANKRD34C	ASPH	ATP5B	ATP5C1	CALR	CANX	COA3	CORO1C	MT-CO2	COX4I1	COX5A	COX6C	COX7B	COX7C	COX7A2L	COX8A	CPT1A	C20orf24	COX7A2	CYC1	HADHA	HADHB	HSP90B1	MGST3	MINOS1	IMMT	MYL12A	MTCH2	NDUFA4	NDUFA9	NDUFS1	NDUFS2	NDUFS3	NDUFS5	NDUFS7	NDUFS8	NDUFV1	NIPSNAP1	GBAS	BCKDHA	PDHA1	PDHB	P4HA1	PHB2	PHB
CID 002	31	Q99497;Q9BX68;Q9Y696;O00299;O14561;O94760;O95336;O95865;P00441;P00813;P06733;P09211;P09936;P23434;P25325;P30041;P30042;P30085;P35228;P36871;P48444;P48735;P49773;P60174;Q53H82;Q99798;Q9BSH5;Q9H425;Q9P0J1;Q9UBQ7;Q9UMX5	PGLS;ACO2;NDUFAB1;ADA;C1orf198;CLIC1;CLIC4;ARCN1;DDAH1;DDAH2;ENO1;C21orf33;GCSH;GRHPR;GSTP1;HDHD3;HINT1;HINT2;IDH2;CMPK1;LACTB2;NENF;NOS2;PARK7;PDP1;PGM1;PRDX6;SOD1;MPST;TPI1;UCHL1	PGLS	ACO2	NDUFAB1	ADA	C1orf198	CLIC1	CLIC4	ARCN1	DDAH1	DDAH2	ENO1	C21orf33	GCSH	GRHPR	GSTP1	HDHD3	HINT1	HINT2	IDH2	CMPK1	LACTB2	NENF	NOS2	PARK7	PDP1	PGM1	PRDX6	SOD1	MPST	TPI1	UCHL1
CID 003	19	O75874;Q8N5Z0;Q9NNW7;O75390;P00390;P02787;P04181;P09104;P17174;P20933;P29597;P30084;P52209;P55809;Q12931;Q15067;Q6YP21;Q8N4Q1;Q8NI22	PGD;AADAT;GOT1;ACOX1;AGA;CS;ECHS1;ENO2;GSR;IDH1;KYAT3;MCFD2;CHCHD4;OAT;OXCT1;TRAP1;TF;TXNRD2;TYK2	PGD	AADAT	GOT1	ACOX1	AGA	CS	ECHS1	ENO2	GSR	IDH1	KYAT3	MCFD2	CHCHD4	OAT	OXCT1	TRAP1	TF	TXNRD2	TYK2
CID 004	22	P62258;Q9NR28;O43615;O60882;P04632;P05091;P07195;P07954;P22314;P30837;P31939;P54725;P61758;P61981;P63104;Q04917;Q13011;Q5JTZ9;Q99487;Q9HAV7;Q9NQP4;Q9NSE4	YWHAE;YWHAH;YWHAG;YWHAZ;ALDH1B1;ALDH2;CAPNS1;DIABLO;ECH1;FH;GRPEL1;LDHB;MMP20;PAFAH2;VBP1;PFDN4;ATIC;RAD23A;AARS2;IARS2;TIMM44;UBA1	YWHAE	YWHAH	YWHAG	YWHAZ	ALDH1B1	ALDH2	CAPNS1	DIABLO	ECH1	FH	GRPEL1	LDHB	MMP20	PAFAH2	VBP1	PFDN4	ATIC	RAD23A	AARS2	IARS2	TIMM44	UBA1
CID 005	19	O75439;P08758;Q8NCW5;O14618;O43396;P49915;P53597;P60174;P78417;Q10713;Q15181;Q16822;Q6P4F2;Q7Z4H8;Q96CM8;Q96I99;Q9NQR4;Q9NUJ1;Q9P2R7	ABHD10;ACSF2;ANXA5;CCS;FDX2;GSTO1;GMPS;PPA1;KDELC2;PMPCA;PMPCB;NIT2;NAXE;PCK2;SUCLG1;SUCLA2;SUCLG2;TPI1;TXNL1	ABHD10	ACSF2	ANXA5	CCS	FDX2	GSTO1	GMPS	PPA1	KDELC2	PMPCA	PMPCB	NIT2	NAXE	PCK2	SUCLG1	SUCLA2	SUCLG2	TPI1	TXNL1
CID 006	17	Q16774;Q8IXL7;A8MXV4;O75347;O95881;P07602;P10599;P27144;P30044;P30626;P54819;P58546;P60520;Q13428;Q16595;Q86SX6;Q86U28	FXN;GABARAPL2;GLRX5;ISCA2;AK2;AK4;GUK1;MSRB3;MTPN;NUDT19;PRDX5;PSAP;SRI;TBCA;TCOF1;TXN;TXNDC12	FXN	GABARAPL2	GLRX5	ISCA2	AK2	AK4	GUK1	MSRB3	MTPN	NUDT19	PRDX5	PSAP	SRI	TBCA	TCOF1	TXN	TXNDC12
CID 007	13	O43464;P04179;Q9UMS0;Q9Y3B8;O60888;O75390;P09622;P40925;P42126;P53597;Q5JRX3;Q9NUJ1;Q9P2R7	ABHD10;CS;CUTA;DLD;ECI1;HTRA2;MDH1;NFU1;REXO2;PITRM1;SOD2;SUCLG1;SUCLA2	ABHD10	CS	CUTA	DLD	ECI1	HTRA2	MDH1	NFU1	REXO2	PITRM1	SOD2	SUCLG1	SUCLA2
CID 008	13	O00330;P10515;P54136;Q7L3T8;P07814;P12956;P42704;P51659;Q08211;Q12906;Q8IZ83;Q9BR76;Q9P2J5	ALDH16A1;CORO1B;HSD17B4;DHX9;ILF3;LRPPRC;DLAT;PDHX;EPRS;LARS;PARS2;RARS;XRCC6	ALDH16A1	CORO1B	HSD17B4	DHX9	ILF3	LRPPRC	DLAT	PDHX	EPRS	LARS	PARS2	RARS	XRCC6
CID 009	10	P34913;P42765;P00338;P09486;P12268;P14324;P18850;P31937;P54687;P55786	HIBADH;ATF6;BCAT1;FDPS;EPHX2;IMPDH2;LDHA;NPEPPS;SPARC;ACAA2	HIBADH	ATF6	BCAT1	FDPS	EPHX2	IMPDH2	LDHA	NPEPPS	SPARC	ACAA2
CID 010	13	Q96AG4;Q9P035;P51659;Q12906;Q15006;Q15046;Q5J8M3;Q8IZ83;Q8NBX0;Q99623;Q9BR76;Q9UJS0;Q9ULV4	ALDH16A1;SLC25A13;CORO1B;CORO1C;HSD17B4;EMC2;EMC4;HACD3;ILF3;LRRC59;PHB2;SCCPDH;KARS	ALDH16A1	SLC25A13	CORO1B	CORO1C	HSD17B4	EMC2	EMC4	HACD3	ILF3	LRRC59	PHB2	SCCPDH	KARS
CID 011	11	O95571;P49915;P53597;P78417;Q15181;Q6P4F2;Q7Z4H8;Q96BR5;Q96I99;Q9NQR4;Q9Y281	COA7;CFL2;ETHE1;FDX2;GSTO1;GMPS;PPA1;KDELC2;NIT2;SUCLG1;SUCLG2	COA7	CFL2	ETHE1	FDX2	GSTO1	GMPS	PPA1	KDELC2	NIT2	SUCLG1	SUCLG2
CID 012	13	A5A3E0;P04844;P39656;Q14103;Q8IXB1;Q9H8V8;O96008;P45880;P55084;Q13505;Q8N4H5;Q9NS69;Q9Y277	DNAJC10;HADHB;HNRNPD;MTX1;DDOST;POTEF;RPN2;TOMM22;TOMM40;TOMM5;VDAC2;VDAC3	DNAJC10	HADHB	HNRNPD	MTX1	DDOST	POTEF	RPN2	TOMM22	TOMM40	TOMM5	VDAC2	VDAC3
CID 013	9	P22234;P23368;P32322;Q13162;Q16740;Q96C36;P12107;P34932;Q14257	CLPP;COL11A1;HSPA4;ME2;PYCR1;PYCR2;PRDX4;PAICS;RCN2	CLPP	COL11A1	HSPA4	ME2	PYCR1	PYCR2	PRDX4	PAICS	RCN2
CID 014	9	O43715;O75608;O75368;Q6GMV3;Q8NBJ7;Q99757;Q9H299;Q9NYJ1;Q9UIJ7	COA4;AK3;LYPLA1;PTRHD1;SH3BGRL;SH3BGRL3;SUMF2;TXN2;TRIAP1	COA4	AK3	LYPLA1	PTRHD1	SH3BGRL	SH3BGRL3	SUMF2	TXN2	TRIAP1
CID 015	11	O60568;P04843;P05023;Q02809;O96008;P21796;P45880;P55084;Q8N4H5;Q9NS69;Q9Y277	ATP1A1;HADHB;PLOD1;PLOD3;RPN1;TOMM22;TOMM40;TOMM5;VDAC1;VDAC2;VDAC3	ATP1A1	HADHB	PLOD1	PLOD3	RPN1	TOMM22	TOMM40	TOMM5	VDAC1	VDAC2	VDAC3
CID 016	8	O43181;O43678;O76024;Q7L311;Q9NX63;Q9Y4P3;Q16891;Q96AG4	ARMCX2;LRRC59;CHCHD3;IMMT;NDUFA2;NDUFS4;TBL2;WFS1	ARMCX2	LRRC59	CHCHD3	IMMT	NDUFA2	NDUFS4	TBL2	WFS1
CID 017	9	P54886;Q96AY3;Q96QK1;O95302;P30153;Q15274;Q7L1Q6;Q86UY8;Q9BRK5	PPP2R1A;BZW1;SDF4;FKBP10;FKBP9;QPRT;NT5DC3;ALDH18A1;VPS35	PPP2R1A	BZW1	SDF4	FKBP10	FKBP9	QPRT	NT5DC3	ALDH18A1	VPS35
CID 018	8	P12109;P34932;P22234;P30048;P40939;Q13162;Q16740;Q8TB92	CLPP;COL6A1;HADHA;HMGCLL1;HSPA4;PRDX3;PRDX4;PAICS	CLPP	COL6A1	HADHA	HMGCLL1	HSPA4	PRDX3	PRDX4	PAICS
CID 019	8	Q9HCC0;Q9NX14;O14773;O96000;P06576;P07237;Q16718;Q9Y6M9	ATP5B;MCCC2;NDUFA5;NDUFB9;NDUFB10;NDUFB11;P4HB;TPP1	ATP5B	MCCC2	NDUFA5	NDUFB9	NDUFB10	NDUFB11	P4HB	TPP1
CID 020	8	P30086;Q07820;P07108;P46379;P98175;Q13015;Q9NUQ3;Q9UNZ2	DBI;MLLT11;BAG6;MCL1;NSFL1C;PEBP1;RBM10;TXLNG	DBI	MLLT11	BAG6	MCL1	NSFL1C	PEBP1	RBM10	TXLNG
CID 021	7	P35613;Q9Y639;O14983;O43169;P13674;P16615;P27824	ATP2A1;ATP2A2;BSG;CANX;CYB5B;NPTN;P4HA1	ATP2A1	ATP2A2	BSG	CANX	CYB5B	NPTN	P4HA1
CID 022	6	O75947;P48047;O75964;P11021;P18859;P24539	ATP5F1;ATP5H;ATP5J;ATP5L;ATP5O;HSPA5	ATP5F1	ATP5H	ATP5J	ATP5L	ATP5O	HSPA5
CID 023	8	P06454;P55209;O75323;O96008;P45880;P55084;Q8N4H5;Q9Y277	HADHB;GBAS;NAP1L1;PTMA;TOMM40;TOMM5;VDAC2;VDAC3	HADHB	GBAS	NAP1L1	PTMA	TOMM40	TOMM5	VDAC2	VDAC3
CID 024	7	P00387;P16070;P16435;P18084;Q9BXK5;O96008;Q9Y277	BCL2L13;CD44;ITGB5;CYB5R3;POR;TOMM40;VDAC3	BCL2L13	CD44	ITGB5	CYB5R3	POR	TOMM40	VDAC3
CID 025	6	Q16850;Q8TB92;P02794;P30048;P34932;P40939	CYP51A1;HADHA;FTH1;HMGCLL1;HSPA4;PRDX3	CYP51A1	HADHA	FTH1	HMGCLL1	HSPA4	PRDX3
CID 026	5	O75746;P19367;Q13423;Q16881;P34897	SLC25A12;SHMT2;HK1;NNT;TXNRD1	SLC25A12	SHMT2	HK1	NNT	TXNRD1
CID 027	8	O14964;O15127;O43490;O95772;Q4G1C9;Q92813;P57105;Q9NS69	GLIPR1L2;HGS;DIO2;STARD3NL;PROM1;SCAMP2;SYNJ2BP;TOMM22	GLIPR1L2	HGS	DIO2	STARD3NL	PROM1	SCAMP2	SYNJ2BP	TOMM22
CID 028	7	P02730;Q14697;O75323;O96008;P45880;P55084;Q9Y277	SLC4A1;HADHB;GANAB;GBAS;TOMM40;VDAC2;VDAC3	SLC4A1	HADHB	GANAB	GBAS	TOMM40	VDAC2	VDAC3
CID 029	7	Q8WXE9;Q96JB1;O96008;P45880;P55084;Q9NS69;Q9Y277	DNAH8;HADHB;STON2;TOMM22;TOMM40;VDAC2;VDAC3	DNAH8	HADHB	STON2	TOMM22	TOMM40	VDAC2	VDAC3
CID 030	6	P09874;Q7KZF4;Q12906;Q13501;Q8IZ83;Q9ULV4	ALDH16A1;CORO1C;ILF3;PARP1;SND1;SQSTM1	ALDH16A1	CORO1C	ILF3	PARP1	SND1	SQSTM1
CID 031	5	Q13501;Q99832;P34897;Q7KZF4;Q9GZT3	SHMT2;SLIRP;SND1;SQSTM1;CCT7	SHMT2	SLIRP	SND1	SQSTM1	CCT7
CID 032	5	P07900;P61978;P06733;P09211;P63104	YWHAZ;ENO1;GSTP1;HNRNPK;HSP90AA1	YWHAZ	ENO1	GSTP1	HNRNPK	HSP90AA1
CID 033	6	P04216;P20645;Q13277;O43169;P57105;Q9NS69	CYB5B;M6PR;STX3;SYNJ2BP;THY1;TOMM22	CYB5B	M6PR	STX3	SYNJ2BP	THY1	TOMM22
CID 034	5	P13804;P38117;P54819;P62937;Q08257	ETFA;ETFB;AK2;PPIA;CRYZ	ETFA	ETFB	AK2	PPIA	CRYZ
CID 035	6	P10809;P30048;P06576;P21796;P22695;P51659	ATP5B;HSPD1;HSD17B4;PRDX3;UQCRC2;VDAC1	ATP5B	HSPD1	HSD17B4	PRDX3	UQCRC2	VDAC1
CID 036	4	Q9BSE5;P07203;P09486;P14324	FDPS;GPX1;AGMAT;SPARC	FDPS	GPX1	AGMAT	SPARC
CID 037	4	P23528;P40926;P49419;P00505	GOT2;ALDH7A1;CFL1;MDH2	GOT2	ALDH7A1	CFL1	MDH2
CID 038	4	Q16762;Q9H299;P30086;Q16854	DGUOK;PEBP1;SH3BGRL3;TST	DGUOK	PEBP1	SH3BGRL3	TST
CID 039	5	P15311;Q15019;P21796;P45880;P55084	HADHB;EZR;SEPT2;VDAC1;VDAC2	HADHB	EZR	SEPT2	VDAC1	VDAC2
CID 040	4	P43155;O43772;P11142;Q15067	ACOX1;CRAT;HSPA8;SLC25A20	ACOX1	CRAT	HSPA8	SLC25A20
CID 041	3	P82930;Q92552;Q9Y3D9	MRPS23;MRPS27;MRPS34	MRPS23	MRPS27	MRPS34
CID 042	5	P12074;O95182;P19404;P21281;Q16718	COX6A1;NDUFA5;NDUFA7;NDUFV2;ATP6V1B2	COX6A1	NDUFA5	NDUFA7	NDUFV2	ATP6V1B2
CID 043	5	P43121;Q13740;O43169;P21796;Q9NP58	ABCB6;ALCAM;CYB5B;MCAM;VDAC1	ABCB6	ALCAM	CYB5B	MCAM	VDAC1
CID 044	4	P26885;P04075;P62937;Q16836	ALDOA;FKBP2;HADH;PPIA	ALDOA	FKBP2	HADH	PPIA
CID 045	4	P00966;P05121;P07099;Q5NDL2	ASS1;EOGT;EPHX1;SERPINE1	ASS1	EOGT	EPHX1	SERPINE1
CID 046	3	P22570;Q6YN16;Q9UFN0	FDXR;HSDL2;NIPSNAP3A	FDXR	HSDL2	NIPSNAP3A
CID 047	3	Q6NUK1;Q9NX40;P11021	HSPA5;OCIAD1;SLC25A24	HSPA5	OCIAD1	SLC25A24
CID 048	3	P51149;P11142;P54652	HSPA2;HSPA8;RAB7A	HSPA2	HSPA8	RAB7A
CID 049	4	Q9H2K8;P07203;P08133;Q15067	ACOX1;ANXA6;GPX1;TAOK3	ACOX1	ANXA6	GPX1	TAOK3
CID 050	4	P27348;P07237;P09486;P31937	YWHAQ;HIBADH;P4HB;SPARC	YWHAQ	HIBADH	P4HB	SPARC
CID 051	3	P11586;Q9Y2S7;O43464	MTHFD1;HTRA2;POLDIP2	MTHFD1	HTRA2	POLDIP2
CID 052	3	Q15907;P00505;Q16836	GOT2;HADH;RAB11B	GOT2	HADH	RAB11B
CID 053	4	P05026;P49321;O75323;Q9NVH1	ATP1B1;DNAJC11;NASP;GBAS	ATP1B1	DNAJC11	NASP	GBAS
CID 054	3	P56937;O14618;Q16822	CCS;HSD17B7;PCK2	CCS	HSD17B7	PCK2
CID 055	3	Q9UNF0;Q15067;Q8NI22	ACOX1;MCFD2;PACSIN2	ACOX1	MCFD2	PACSIN2
CID 056	4	O15173;Q14108;O43169;Q9NS69	CYB5B;PGRMC2;SCARB2;TOMM22	CYB5B	PGRMC2	SCARB2	TOMM22
CID 057	3	P63165;P55957;Q9BXF6	BID;RAB11FIP5;SUMO1	BID	RAB11FIP5	SUMO1
CID 058	3	Q8N1F7;P55957;Q9BXF6	BID;NUP93;RAB11FIP5	BID	NUP93	RAB11FIP5
CID 059	3	O14908;P55957;Q9BXF6	BID;GIPC1;RAB11FIP5	BID	GIPC1	RAB11FIP5
CID 060	3	P45973;P55957;Q9BXF6	BID;CBX5;RAB11FIP5	BID	CBX5	RAB11FIP5
CID 061	3	P85037;P55957;Q9BXF6	BID;FOXK1;RAB11FIP5	BID	FOXK1	RAB11FIP5
CID 062	4	Q13813;P21796;Q13505;Q9NS69	MTX1;SPTAN1;TOMM22;VDAC1	MTX1	SPTAN1	TOMM22	VDAC1
CID 063	3	P68104;P21796;P60709	ACTB;EEF1A1;VDAC1	ACTB	EEF1A1	VDAC1
CID 064	3	Q9HCM2;Q13505;Q9NS69	MTX1;PLXNA4;TOMM22	MTX1	PLXNA4	TOMM22
CID 065	3	Q8N987;Q13505;Q9NS69	MTX1;NECAB1;TOMM22	MTX1	NECAB1	TOMM22
CID 066	3	P05362;P21796;P27824	CANX;ICAM1;VDAC1	CANX	ICAM1	VDAC1
CID 067	2	P12235;P59998	SLC25A4;ARPC4	SLC25A4	ARPC4
CID 068	2	Q14767;Q96RQ3	LTBP2;MCCC1	LTBP2	MCCC1
CID 069	2	P14854;Q06830	COX6B1;PRDX1	COX6B1	PRDX1
CID 070	2	P15104;P80303	GLUL;NUCB2	GLUL	NUCB2
CID 071	2	Q86Y39;Q9P0S9	NDUFA11;TMEM14C	NDUFA11	TMEM14C
CID 072	2	P53396;Q01433	ACLY;AMPD2	ACLY	AMPD2
CID 073	2	O43837;P51553	IDH3B;IDH3G	IDH3B	IDH3G
CID 074	2	P49768;Q9NV96	TMEM30A;PSEN1	TMEM30A	PSEN1
CID 075	2	P38646;Q9UJZ1	HSPA9;STOML2	HSPA9	STOML2
CID 076	2	O95139;P17568	NDUFB6;NDUFB7	NDUFB6	NDUFB7
CID 077	2	P07339;P47985	CTSD;UQCRFS1	CTSD	UQCRFS1
CID 078	2	O94826;P35606	COPB2;TOMM70	COPB2	TOMM70
CID 079	3	Q07065;P21796;Q13505	CKAP4;MTX1;VDAC1	CKAP4	MTX1	VDAC1
CID 080	2	Q16363;Q9GZT3	LAMA4;SLIRP	LAMA4	SLIRP
CID 081	2	P53992;P00167	CYB5A;SEC24C	CYB5A	SEC24C
CID 082	2	P51610;P62937	HCFC1;PPIA	HCFC1	PPIA
CID 083	2	P04083;P04075	ALDOA;ANXA1	ALDOA	ANXA1
CID 084	2	P54289;Q9NP58	ABCB6;CACNA2D1	ABCB6	CACNA2D1
CID 085	2	P30405;P04075	ALDOA;PPIF	ALDOA	PPIF
CID 086	2	Q8TAF3;Q07021	C1QBP;WDR48	C1QBP	WDR48
CID 087	2	P61586;P20592	MX2;RHOA	MX2	RHOA
CID 088	2	P11310;P54687	ACADM;BCAT1	ACADM	BCAT1
CID 089	2	P02792;P02794	FTH1;FTL	FTH1	FTL
CID 090	2	Q9BXS5;P02794	AP1M1;FTH1	AP1M1	FTH1
CID 091	2	P99999;Q16836	CYCS;HADH	CYCS	HADH
CID 092	2	O95202;Q12797	ASPH;LETM1	ASPH	LETM1
CID 093	2	Q8TB22;Q5JRX3	PITRM1;SPATA20	PITRM1	SPATA20
CID 094	2	P40692;O95169	MLH1;NDUFB8	MLH1	NDUFB8
CID 095	2	P13693;P55957	BID;TPT1	BID	TPT1
CID 096	2	P08473;Q9NVH1	DNAJC11;MME	DNAJC11	MME
CID 097	2	Q8N4V1;Q96HS1	MMGT1;PGAM5	MMGT1	PGAM5
CID 098	2	Q5GAN6;Q96HS1	PGAM5;RNASE10	PGAM5	RNASE10
CID 099	2	P39060;Q96HS1	COL18A1;PGAM5	COL18A1	PGAM5
CID 100	2	Q92945;Q96HS1	KHSRP;PGAM5	KHSRP	PGAM5
CID 101	2	Q10471;Q96HS1	GALNT2;PGAM5	GALNT2	PGAM5
CID 102	2	Q9NPA0;Q96HS1	EMC7;PGAM5	EMC7	PGAM5
CID 103	2	Q9UHB6;Q96HS1	LIMA1;PGAM5	LIMA1	PGAM5
CID 104	2	Q92575;Q96HS1	PGAM5;UBXN4	PGAM5	UBXN4
CID 105	2	Q99959;Q96HS1	PGAM5;PKP2	PGAM5	PKP2
CID 106	2	P49792;Q9UIJ7	AK3;RANBP2	AK3	RANBP2
CID 107	2	Q01082;Q13505	MTX1;SPTBN1	MTX1	SPTBN1
CID 108	2	Q07955;O75323	GBAS;SRSF1	GBAS	SRSF1
CID 109	2	Q13347;O75323	EIF3I;GBAS	EIF3I	GBAS
CID 110	2	Q15293;O75323	GBAS;RCN1	GBAS	RCN1
CID 111	2	Q00839;O75323	HNRNPU;GBAS	HNRNPU	GBAS
CID 112	2	Q14444;O75323	CAPRIN1;GBAS	CAPRIN1	GBAS
CID 113	2	Q15185;O75323	GBAS;PTGES3	GBAS	PTGES3
CID 114	2	Q16352;Q9BXF6	INA;RAB11FIP5	INA	RAB11FIP5
CID 115	2	O43752;Q9BXF6	RAB11FIP5;STX6	RAB11FIP5	STX6
CID 116	2	P22061;Q9BXF6	PCMT1;RAB11FIP5	PCMT1	RAB11FIP5
CID 117	2	Q9UK76;Q9BXF6	HN1;RAB11FIP5	HN1	RAB11FIP5
CID 118	2	Q8WW12;Q9BXF6	PCNP;RAB11FIP5	PCNP	RAB11FIP5
CID 119	2	P84090;Q9BXF6	ERH;RAB11FIP5	ERH	RAB11FIP5
CID 120	2	P00558;Q9BXF6	PGK1;RAB11FIP5	PGK1	RAB11FIP5
CID 121	2	Q9NRX4;Q9BXF6	PHPT1;RAB11FIP5	PHPT1	RAB11FIP5
CID 122	2	O43768;Q9BXF6	ENSA;RAB11FIP5	ENSA	RAB11FIP5
CID 123	2	P09525;Q9BXF6	ANXA4;RAB11FIP5	ANXA4	RAB11FIP5
CID 124	2	Q04756;Q9BXF6	HGFAC;RAB11FIP5	HGFAC	RAB11FIP5
CID 125	2	Q15833;Q9BXF6	RAB11FIP5;STXBP2	RAB11FIP5	STXBP2
CID 126	2	O15018;Q9BXF6	PDZD2;RAB11FIP5	PDZD2	RAB11FIP5
CID 127	2	Q8WWX9;Q9BXF6	RAB11FIP5;SELENOM	RAB11FIP5	SELENOM
CID 128	2	Q92900;Q9BXF6	UPF1;RAB11FIP5	UPF1	RAB11FIP5
CID 129	2	P07919;O43920	NDUFS5;UQCRH	NDUFS5	UQCRH
CID 130	2	P20020;P21796	ATP2B1;VDAC1	ATP2B1	VDAC1
CID 131	2	Q13885;P21796	TUBB2A;VDAC1	TUBB2A	VDAC1
CID 132	2	Q14699;P21796	RFTN1;VDAC1	RFTN1	VDAC1
CID 133	2	P09471;P40939	HADHA;GNAO1	HADHA	GNAO1
CID 134	2	P29992;P40939	HADHA;GNA11	HADHA	GNA11
CID 135	2	Q92692;Q9NS69	NECTIN2;TOMM22	NECTIN2	TOMM22
CID 136	2	Q9Y282;Q9NS69	ERGIC3;TOMM22	ERGIC3	TOMM22
CID 137	2	Q8NEQ6;Q9NS69	C1orf64;TOMM22	C1orf64	TOMM22
CID 138	2	Q9H1E5;Q9NS69	TMX4;TOMM22	TMX4	TOMM22
CID 139	2	Q16563;Q9NS69	SYPL1;TOMM22	SYPL1	TOMM22
[truncated: 13 more columns]

## Sheet: Intra complex PPI
Table S3. Identification of putative MPCs and orphan associations in the networks enriched for Gene Ontology (GO) processes.
Subtitle: List of intra complex PPIs from ECSC and DNLC network
Interacting protein pair	Protein A (UniProt)	Protein B (UniProt)	Protein A	Protein B	Complex ID (CID)	Is protein A mitochondrial?	Is protein B mitochondrial?	XL/MS (Schweppe et al., 2017)	XL/MS (Liu et al., 2017)	ΣLLS (ECSCs)	ΣLLS (DNLCs)
P06576~Q9NS69	P06576	Q9NS69	ATP5B	TOMM22	CID 001	Y	Y	---	---	1.4507	1.59962
P34932~Q16740	P34932	Q16740	HSPA4	CLPP	CID 013 CID 018	Y	Y	---	---	1.45118	1.6721
P04075~P30405	P04075	P30405	ALDOA	PPIF	CID 085	Y	Y	---	---	1.45232	1.50258
Q99623~Q9Y6C9	Q99623	Q9Y6C9	PHB2	MTCH2	CID 001	Y	Y	---	---	1.45289	1.73056
P35232~P55084	P35232	P55084	PHB	HADHB	CID 001	Y	Y	---	---	1.45299	1.82509
O43920~P11177	O43920	P11177	NDUFS5	PDHB	CID 001	Y	Y	---	---	1.45375	1.64891
O75439~Q8NCW5	O75439	Q8NCW5	PMPCB	NAXE	CID 005	Y	Y	---	---	1.45474	1.6979
P09211~P30041	P09211	P30041	GSTP1	PRDX6	CID 002	Y	Y	---	---	1.45517	1.73258
Q16795~Q9ULV4	Q16795	Q9ULV4	NDUFA9	CORO1C	CID 001	Y	Y	---	---	1.45769	1.54052
P05023~P55084	P05023	P55084	ATP1A1	HADHB	CID 015	---	Y	---	---	1.45885	1.77314
P28331~P35232	P28331	P35232	NDUFS1	PHB	CID 001	Y	Y	---	---	1.46052	1.81977
P08559~P12694	P08559	P12694	PDHA1	BCKDHA	CID 001	Y	Y	---	---	1.46223	1.55777
P39656~Q9NS69	P39656	Q9NS69	DDOST	TOMM22	CID 012	---	Y	---	---	1.46407	1.73029
P20674~Q9BPW8	P20674	Q9BPW8	COX5A	NIPSNAP1	CID 001	Y	Y	---	---	1.46475	1.49776
P60709~P68104	P60709	P68104	ACTB	EEF1A1	CID 063	Y	Y	---	---	1.46607	1.4656
P53597~Q96CM8	P53597	Q96CM8	SUCLG1	ACSF2	CID 005	Y	Y	---	---	1.46689	1.4718
P21796~P40939	P21796	P40939	VDAC1	HADHA	CID 001	Y	Y	---	---	1.4675	1.78637
P08559~Q8NBX0	P08559	Q8NBX0	PDHA1	SCCPDH	CID 001	Y	Y	---	---	1.46765	1.68415
Q8NBX0~Q9BPW8	Q8NBX0	Q9BPW8	SCCPDH	NIPSNAP1	CID 001	Y	Y	---	---	1.46783	1.62202
P11177~P13674	P11177	P13674	PDHB	P4HA1	CID 001	Y	Y	---	---	1.46785	1.55402
P09669~P24311	P09669	P24311	COX6C	COX7B	CID 001	Y	Y	Y	---	1.46833	1.74489
P15954~P24311	P15954	P24311	COX7C	COX7B	CID 001	Y	Y	---	---	1.46927	1.48493
Q9Y2R0~Q9Y6C9	Q9Y2R0	Q9Y6C9	COA3	MTCH2	CID 001	Y	Y	---	---	1.4694	1.58909
P08559~P60709	P08559	P60709	PDHA1	ACTB	CID 001	Y	Y	---	---	1.46973	1.7111
P45880~Q8NBX0	P45880	Q8NBX0	VDAC2	SCCPDH	CID 001	Y	Y	---	---	1.47034	1.79376
P11177~P35232	P11177	P35232	PDHB	PHB	CID 001	Y	Y	---	---	1.47105	1.70663
P13073~P20674	P13073	P20674	COX4I1	COX5A	CID 001	Y	Y	---	---	1.47114	1.45714
P27824~Q99623	P27824	Q99623	CANX	PHB2	CID 001	Y	Y	---	---	1.4716	1.51206
P30085~Q9Y696	P30085	Q9Y696	CMPK1	CLIC4	CID 002	Y	Y	---	---	1.47225	1.61006
P40939~Q99623	P40939	Q99623	HADHA	PHB2	CID 001	Y	Y	---	---	1.47269	1.74299
P08758~P78417	P08758	P78417	ANXA5	GSTO1	CID 005	Y	Y	---	---	1.47274	1.81728
P08559~Q9BPW8	P08559	Q9BPW8	PDHA1	NIPSNAP1	CID 001	Y	Y	---	---	1.47362	1.60996
O75489~Q99623	O75489	Q99623	NDUFS3	PHB2	CID 001	Y	Y	---	---	1.47465	1.72863
P45880~Q8N4H5	P45880	Q8N4H5	VDAC2	TOMM5	CID 001 CID 012 CID 015 CID 023	Y	Y	---	---	1.47519	1.79548
O75439~P53597	O75439	P53597	PMPCB	SUCLG1	CID 005	Y	Y	---	---	1.47771	1.72015
P11177~P60709	P11177	P60709	PDHB	ACTB	CID 001	Y	Y	---	---	1.47778	1.68033
P06576~P08574	P06576	P08574	ATP5B	CYC1	CID 001	Y	Y	---	---	1.47822	1.60605
P31930~P60709	P31930	P60709	UQCRC1	ACTB	CID 001	Y	Y	---	---	1.47823	1.76741
O14548~Q8NBX0	O14548	Q8NBX0	COX7A2L	SCCPDH	CID 001	Y	Y	---	---	1.47837	1.53315
O00217~Q99623	O00217	Q99623	NDUFS8	PHB2	CID 001	Y	Y	---	---	1.47931	1.70775
P09669~Q9BPW8	P09669	Q9BPW8	COX6C	NIPSNAP1	CID 001	Y	Y	---	---	1.48138	1.636
P09936~Q9UBQ7	P09936	Q9UBQ7	UCHL1	GRHPR	CID 002	Y	Y	---	---	1.48273	1.65278
P53597~Q9P2R7	P53597	Q9P2R7	SUCLG1	SUCLA2	CID 005 CID 007	Y	Y	Y	Y	1.48354	1.57068
P13804~P38117	P13804	P38117	ETFA	ETFB	CID 034	Y	Y	Y	Y	1.48416	1.62985
P09211~Q9UMX5	P09211	Q9UMX5	GSTP1	NENF	CID 002	Y	Y	---	---	1.48524	1.55083
P48735~Q9Y696	P48735	Q9Y696	IDH2	CLIC4	CID 002	Y	Y	---	---	1.48556	1.49831
P53597~Q7Z4H8	P53597	Q7Z4H8	SUCLG1	KDELC2	CID 005 CID 011	Y	Y	---	---	1.48729	1.68567
P09936~Q9BX68	P09936	Q9BX68	UCHL1	HINT2	CID 002	Y	Y	---	---	1.48854	1.8404
Q8NBX0~Q9Y6C9	Q8NBX0	Q9Y6C9	SCCPDH	MTCH2	CID 001	Y	Y	---	---	1.49119	1.73956
O43920~P22695	O43920	P22695	NDUFS5	UQCRC2	CID 001	Y	Y	---	---	1.49142	1.68052
Q8NBX0~Q9Y2R0	Q8NBX0	Q9Y2R0	SCCPDH	COA3	CID 001	Y	Y	---	---	1.4923	1.60258
P08758~Q8NCW5	P08758	Q8NCW5	ANXA5	NAXE	CID 005	Y	Y	---	---	1.49272	1.85344
P06576~P49821	P06576	P49821	ATP5B	NDUFV1	CID 001	Y	Y	---	---	1.49569	1.77175
P14625~P27797	P14625	P27797	HSP90B1	CALR	CID 001	Y	Y	---	---	1.49592	1.71705
P60174~Q9BX68	P60174	Q9BX68	TPI1	HINT2	CID 002	Y	Y	---	---	1.49824	1.59481
P06733~P30042	P06733	P30042	ENO1	C21orf33	CID 002	Y	Y	---	---	1.49859	1.77337
P08559~P49821	P08559	P49821	PDHA1	NDUFV1	CID 001	Y	Y	---	---	1.49871	1.72586
P10599~Q86SX6	P10599	Q86SX6	TXN	GLRX5	CID 006	Y	Y	---	---	1.4993	1.60928
P15954~Q9Y2R0	P15954	Q9Y2R0	COX7C	COA3	CID 001	Y	Y	---	---	1.5009	1.49281
O75251~P50416	O75251	P50416	NDUFS7	CPT1A	CID 001	Y	Y	---	---	1.50312	1.50436
P11177~P55072	P11177	P55072	PDHB	VCP	CID 001	Y	Y	---	---	1.50409	1.53172
P08559~P08574	P08559	P08574	PDHA1	CYC1	CID 001	Y	Y	---	---	1.50422	1.76685
O75489~P35232	O75489	P35232	NDUFS3	PHB	CID 001	Y	Y	---	---	1.50451	1.77043
P54819~Q16774	P54819	Q16774	AK2	GUK1	CID 006	Y	Y	---	---	1.50478	1.51852
P27824~Q9BPW8	P27824	Q9BPW8	CANX	NIPSNAP1	CID 001	Y	Y	---	---	1.50903	1.5802
P10599~Q16595	P10599	Q16595	TXN	FXN	CID 006	Y	Y	---	---	1.50913	1.68504
O75323~P15954	O75323	P15954	GBAS	COX7C	CID 001	Y	Y	---	---	1.5094	1.56294
P00441~Q9UMX5	P00441	Q9UMX5	SOD1	NENF	CID 002	Y	Y	---	---	1.51001	1.57914
P30042~Q99497	P30042	Q99497	C21orf33	PARK7	CID 002	Y	Y	---	---	1.5107	1.66435
P35232~Q9Y6C9	P35232	Q9Y6C9	PHB	MTCH2	CID 001	Y	Y	---	---	1.51095	1.79151
P55084~Q02809	P55084	Q02809	HADHB	PLOD1	CID 015	Y	---	---	---	1.51105	1.61727
O00217~P06576	O00217	P06576	NDUFS8	ATP5B	CID 001	Y	Y	---	---	1.51211	1.79442
P22695~P55084	P22695	P55084	UQCRC2	HADHB	CID 001	Y	Y	---	---	1.51295	1.86141
P08758~Q96CM8	P08758	Q96CM8	ANXA5	ACSF2	CID 005	Y	Y	---	---	1.51387	1.73417
O14880~P45880	O14880	P45880	MGST3	VDAC2	CID 001	Y	Y	---	---	1.51409	1.62864
P05091~Q9HAV7	P05091	Q9HAV7	ALDH2	GRPEL1	CID 004	Y	Y	---	---	1.51493	1.5387
O75323~P27824	O75323	P27824	GBAS	CANX	CID 001	Y	Y	---	---	1.51602	1.52225
Q8NCW5~Q96I99	Q8NCW5	Q96I99	NAXE	SUCLG2	CID 005	Y	Y	---	---	1.51634	1.86466
P06576~Q9ULV4	P06576	Q9ULV4	ATP5B	CORO1C	CID 001	Y	Y	---	---	1.51829	1.75531
P06576~Q8NBX0	P06576	Q8NBX0	ATP5B	SCCPDH	CID 001	Y	Y	---	---	1.5184	1.66227
O96008~P45880	O96008	P45880	TOMM40	VDAC2	CID 001 CID 012 CID 015 CID 023 CID 028 CID 029	Y	Y	---	---	1.5191	1.70917
P60709~Q9BPW8	P60709	Q9BPW8	ACTB	NIPSNAP1	CID 001	Y	Y	---	---	1.52072	1.49174
Q99798~Q9Y696	Q99798	Q9Y696	ACO2	CLIC4	CID 002	Y	Y	---	---	1.5214	1.66887
P08758~Q96I99	P08758	Q96I99	ANXA5	SUCLG2	CID 005	Y	Y	---	---	1.52159	1.74433
Q99497~Q9UBQ7	Q99497	Q9UBQ7	PARK7	GRHPR	CID 002	Y	Y	---	---	1.52272	1.65031
P55084~Q9Y2R0	P55084	Q9Y2R0	HADHB	COA3	CID 001	Y	Y	---	---	1.52643	1.62557
O96000~P06576	O96000	P06576	NDUFB10	ATP5B	CID 019	Y	Y	---	---	1.52742	1.54744
P30041~Q9Y696	P30041	Q9Y696	PRDX6	CLIC4	CID 002	Y	Y	---	---	1.52882	1.67101
O75439~Q96I99	O75439	Q96I99	PMPCB	SUCLG2	CID 005	Y	Y	---	---	1.52885	1.66397
Q8NBX0~Q9Y277	Q8NBX0	Q9Y277	SCCPDH	VDAC3	CID 001	Y	Y	---	---	1.53246	1.68954
P06576~P12694	P06576	P12694	ATP5B	BCKDHA	CID 001	Y	Y	---	---	1.53246	1.58683
P06576~P36542	P06576	P36542	ATP5B	ATP5C1	CID 001	Y	Y	Y	Y	1.53318	1.6444
Q15274~Q96AY3	Q15274	Q96AY3	QPRT	FKBP10	CID 017	Y	Y	---	---	1.5335	1.47596
P08574~Q16795	P08574	Q16795	CYC1	NDUFA9	CID 001	Y	Y	---	---	1.53565	1.6584
P00441~Q99798	P00441	Q99798	SOD1	ACO2	CID 002	Y	Y	---	---	1.53591	1.81039
P04844~Q9NS69	P04844	Q9NS69	RPN2	TOMM22	CID 012	---	Y	---	---	1.53683	1.77418
P08559~P28331	P08559	P28331	PDHA1	NDUFS1	CID 001	Y	Y	---	---	1.53767	1.68584
Q16595~Q16774	Q16595	Q16774	FXN	GUK1	CID 006	Y	Y	---	---	1.53781	1.80064
O75347~Q86U28	O75347	Q86U28	TBCA	ISCA2	CID 006	Y	Y	---	---	1.53834	1.4877
P31930~P36542	P31930	P36542	UQCRC1	ATP5C1	CID 001	Y	Y	---	---	1.53875	1.45791
P09669~P20674	P09669	P20674	COX6C	COX5A	CID 001	Y	Y	---	---	1.54087	1.67911
P06576~P28331	P06576	P28331	ATP5B	NDUFS1	CID 001	Y	Y	---	---	1.54099	1.81835
P15954~Q9BPW8	P15954	Q9BPW8	COX7C	NIPSNAP1	CID 001	Y	Y	---	---	1.54213	1.58971
P22695~Q8NBX0	P22695	Q8NBX0	UQCRC2	SCCPDH	CID 001	Y	Y	---	---	1.54287	1.80864
P12109~Q16740	P12109	Q16740	COL6A1	CLPP	CID 018	Y	Y	---	---	1.54495	1.56634
O00217~P08559	O00217	P08559	NDUFS8	PDHA1	CID 001	Y	Y	---	---	1.54613	1.65337
P11177~Q9BPW8	P11177	Q9BPW8	PDHB	NIPSNAP1	CID 001	Y	Y	---	---	1.54615	1.73037
O75251~Q99623	O75251	Q99623	NDUFS7	PHB2	CID 001	Y	Y	---	---	1.54691	1.51319
P62258~Q9NR28	P62258	Q9NR28	YWHAE	DIABLO	CID 004	Y	Y	---	---	1.54759	1.82717
P27144~P54819	P27144	P54819	AK4	AK2	CID 006	Y	Y	---	---	1.54891	1.62983
P22695~P36542	P22695	P36542	UQCRC2	ATP5C1	CID 001	Y	Y	---	---	1.54911	1.45724
O14561~P09936	O14561	P09936	NDUFAB1	UCHL1	CID 002	Y	Y	---	---	1.54937	1.94918
O95336~Q99497	O95336	Q99497	PGLS	PARK7	CID 002	Y	Y	---	---	1.54973	1.6409
P11177~Q99623	P11177	Q99623	PDHB	PHB2	CID 001	Y	Y	---	---	1.55022	1.70615
O14548~P40939	O14548	P40939	COX7A2L	HADHA	CID 001	Y	Y	---	---	1.55311	1.72399
O75489~Q16795	O75489	Q16795	NDUFS3	NDUFA9	CID 001	Y	Y	---	Y	1.55318	1.70307
P16615~P27824	P16615	P27824	ATP2A2	CANX	CID 021	Y	Y	---	---	1.55626	1.65628
Q15006~Q5J8M3	Q15006	Q5J8M3	EMC2	EMC4	CID 010	Y	Y	---	---	1.55715	1.58231
P22695~Q16795	P22695	Q16795	UQCRC2	NDUFA9	CID 001	Y	Y	Y	---	1.55885	1.66371
P07195~P61981	P07195	P61981	LDHB	YWHAG	CID 004	Y	Y	---	---	1.55989	1.63518
P09211~Q99798	P09211	Q99798	GSTP1	ACO2	CID 002	Y	Y	---	---	1.5614	1.78348
P15954~Q99623	P15954	Q99623	COX7C	PHB2	CID 001	Y	Y	---	---	1.56208	1.59987
P21796~P45880	P21796	P45880	VDAC1	VDAC2	CID 001 CID 015 CID 039	Y	Y	---	---	1.56213	1.69256
P09211~Q9UBQ7	P09211	Q9UBQ7	GSTP1	GRHPR	CID 002	Y	Y	---	---	1.56542	1.70303
P06576~P30048	P06576	P30048	ATP5B	PRDX3	CID 035	Y	Y	---	---	1.56701	1.45019
P08574~P11177	P08574	P11177	CYC1	PDHB	CID 001	Y	Y	---	---	1.56989	1.86811
P08574~P22695	P08574	P22695	CYC1	UQCRC2	CID 001	Y	Y	---	Y	1.57006	1.76568
P08758~P53597	P08758	P53597	ANXA5	SUCLG1	CID 005	Y	Y	---	---	1.57052	1.6415
O75251~P06576	O75251	P06576	NDUFS7	ATP5B	CID 001	Y	Y	---	---	1.57055	1.51556
P11177~P49821	P11177	P49821	PDHB	NDUFV1	CID 001	Y	Y	---	---	1.57531	1.76275
P12694~P22695	P12694	P22695	BCKDHA	UQCRC2	CID 001	Y	Y	---	---	1.57577	1.63476
P30042~Q9UMX5	P30042	Q9UMX5	C21orf33	NENF	CID 002	Y	Y	---	---	1.5764	1.74952
P09211~Q99497	P09211	Q99497	GSTP1	PARK7	CID 002	Y	Y	---	---	1.5771	1.58185
P58546~Q16774	P58546	Q16774	MTPN	GUK1	CID 006	Y	Y	---	---	1.57788	1.72289
P58546~Q8IXL7	P58546	Q8IXL7	MTPN	MSRB3	CID 006	Y	Y	---	---	1.57852	1.70964
P20674~P55084	P20674	P55084	COX5A	HADHB	CID 001	Y	Y	---	---	1.57855	1.6343
P00403~P36542	P00403	P36542	MT-CO2	ATP5C1	CID 001	Y	Y	---	---	1.57883	1.4547
O96000~Q9Y6M9	O96000	Q9Y6M9	NDUFB10	NDUFB9	CID 019	Y	Y	---	---	1.57985	1.65957
Q6GMV3~Q99757	Q6GMV3	Q99757	PTRHD1	TXN2	CID 014	Y	Y	---	---	1.58145	1.84636
P11177~Q9ULV4	P11177	Q9ULV4	PDHB	CORO1C	CID 001	Y	Y	---	---	1.58221	1.6581
O14880~O96008	O14880	O96008	MGST3	TOMM40	CID 001	Y	Y	---	---	1.58226	1.5944
P58546~Q86SX6	P58546	Q86SX6	MTPN	GLRX5	CID 006	Y	Y	---	---	1.58228	1.7056
P22695~P31930	P22695	P31930	UQCRC2	UQCRC1	CID 001	Y	Y	Y	Y	1.58235	1.65957
P40939~Q9Y277	P40939	Q9Y277	HADHA	VDAC3	CID 001	Y	Y	---	---	1.58468	1.85349
Q5J8M3~Q96AG4	Q5J8M3	Q96AG4	EMC4	LRRC59	CID 010	Y	Y	---	---	1.58684	1.48093
P13073~P15954	P13073	P15954	COX4I1	COX7C	CID 001	Y	Y	---	Y	1.58896	1.80424
O75489~P08559	O75489	P08559	NDUFS3	PDHA1	CID 001	Y	Y	---	---	1.58913	1.80545
O75347~Q16774	O75347	Q16774	TBCA	GUK1	CID 006	Y	Y	---	---	1.58963	1.52096
P22695~Q9BPW8	P22695	Q9BPW8	UQCRC2	NIPSNAP1	CID 001	Y	Y	---	---	1.58965	1.62424
O14880~Q9Y277	O14880	Q9Y277	MGST3	VDAC3	CID 001	Y	Y	---	---	1.5904	1.60339
P55084~Q99623	P55084	Q99623	HADHB	PHB2	CID 001	Y	Y	---	---	1.59084	1.81621
P40939~P45880	P40939	P45880	HADHA	VDAC2	CID 001	Y	Y	---	---	1.59174	1.88127
P06576~Q9BPW8	P06576	Q9BPW8	ATP5B	NIPSNAP1	CID 001	Y	Y	---	---	1.59323	1.46155
P13674~P40939	P13674	P40939	P4HA1	HADHA	CID 001	Y	Y	---	---	1.59344	1.46159
P55084~Q9BPW8	P55084	Q9BPW8	HADHB	NIPSNAP1	CID 001	Y	Y	---	---	1.59348	1.64165
Q9BX68~Q9UBQ7	Q9BX68	Q9UBQ7	HINT2	GRHPR	CID 002	Y	Y	---	---	1.59554	1.69934
P78417~Q96I99	P78417	Q96I99	GSTO1	SUCLG2	CID 005 CID 011	Y	Y	---	---	1.59709	1.66318
P12694~P49821	P12694	P49821	BCKDHA	NDUFV1	CID 001	Y	Y	---	---	1.59754	1.62921
P20674~Q99623	P20674	Q99623	COX5A	PHB2	CID 001	Y	Y	---	---	1.59834	1.56483
O75489~P06576	O75489	P06576	NDUFS3	ATP5B	CID 001	Y	Y	---	---	1.59891	1.69077
P11177~P28331	P11177	P28331	PDHB	NDUFS1	CID 001	Y	Y	---	---	1.6002	1.67704
P12694~P27824	P12694	P27824	BCKDHA	CANX	CID 001	Y	Y	---	---	1.60258	1.5586
P78417~Q6P4F2	P78417	Q6P4F2	GSTO1	FDX2	CID 005 CID 011	Y	Y	---	---	1.60337	1.63817
Q15006~Q96AG4	Q15006	Q96AG4	EMC2	LRRC59	CID 010	Y	Y	---	---	1.60367	1.45522
P30042~Q53H82	P30042	Q53H82	C21orf33	LACTB2	CID 002	Y	Y	---	---	1.60419	1.63103
O00217~P11177	O00217	P11177	NDUFS8	PDHB	CID 001	Y	Y	---	---	1.60806	1.6636
P22695~Q9ULV4	P22695	Q9ULV4	UQCRC2	CORO1C	CID 001	Y	Y	---	---	1.60901	1.78285
Q99497~Q9BX68	Q99497	Q9BX68	PARK7	HINT2	CID 002	Y	Y	---	---	1.60952	1.83547
O75947~P11021	O75947	P11021	ATP5H	HSPA5	CID 022	Y	Y	---	---	1.60981	1.5048
P22695~P30048	P22695	P30048	UQCRC2	PRDX3	CID 035	Y	Y	---	---	1.61052	1.47214
P09936~Q99798	P09936	Q99798	UCHL1	ACO2	CID 002	Y	Y	---	---	1.61198	1.65552
O75947~P48047	O75947	P48047	ATP5H	ATP5O	CID 022	Y	Y	---	Y	1.61307	1.51092
P42126~Q9Y3B8	P42126	Q9Y3B8	ECI1	REXO2	CID 007	Y	Y	---	---	1.61408	1.6529
P30085~Q9UBQ7	P30085	Q9UBQ7	CMPK1	GRHPR	CID 002	Y	Y	---	---	1.61449	1.45311
P12694~P28331	P12694	P28331	BCKDHA	NDUFS1	CID 001	Y	Y	---	---	1.61528	1.57245
Q9BSH5~Q9UMX5	Q9BSH5	Q9UMX5	HDHD3	NENF	CID 002	Y	Y	---	---	1.61595	1.59528
O75251~P11177	O75251	P11177	NDUFS7	PDHB	CID 001	Y	Y	---	---	1.61638	1.6557
O95881~P27144	O95881	P27144	TXNDC12	AK4	CID 006	Y	Y	---	---	1.61682	1.50501
Q96AG4~Q99623	Q96AG4	Q99623	LRRC59	PHB2	CID 010	Y	Y	---	---	1.61718	1.6234
P11177~P12694	P11177	P12694	PDHB	BCKDHA	CID 001	Y	Y	---	---	1.61832	1.6508
P20674~P35232	P20674	P35232	COX5A	PHB	CID 001	Y	Y	---	---	1.62029	1.53465
P36542~P40939	P36542	P40939	ATP5C1	HADHA	CID 001	Y	Y	---	Y	1.62178	1.79177
O14561~Q9BX68	O14561	Q9BX68	NDUFAB1	HINT2	CID 002	Y	Y	---	---	1.62395	1.8986
Q9UBQ7~Q9UMX5	Q9UBQ7	Q9UMX5	GRHPR	NENF	CID 002	Y	Y	---	---	1.62469	1.67249
O75439~P08758	O75439	P08758	PMPCB	ANXA5	CID 005	Y	Y	---	---	1.62505	1.75246
O00217~P27824	O00217	P27824	NDUFS8	CANX	CID 001	Y	Y	---	---	1.62782	1.45257
P22695~P60709	P22695	P60709	UQCRC2	ACTB	CID 001	Y	Y	---	---	1.62783	1.76157
Q99623~Q9Y2R0	Q99623	Q9Y2R0	PHB2	COA3	CID 001	Y	Y	---	---	1.62849	1.57673
P30153~Q96QK1	P30153	Q96QK1	PPP2R1A	VPS35	CID 017	Y	Y	---	---	1.6288	1.45999
O75347~Q86SX6	O75347	Q86SX6	TBCA	GLRX5	CID 006	Y	Y	---	---	1.6303	1.75819
O75489~P11177	O75489	P11177	NDUFS3	PDHB	CID 001	Y	Y	---	---	1.63039	1.83756
O75251~P08559	O75251	P08559	NDUFS7	PDHA1	CID 001	Y	Y	---	---	1.63054	1.58915
P15954~P35232	P15954	P35232	COX7C	PHB	CID 001	Y	Y	---	---	1.63142	1.59526
P30085~Q99798	P30085	Q99798	CMPK1	ACO2	CID 002	Y	Y	---	---	1.63175	1.50253
P25325~Q9Y696	P25325	Q9Y696	MPST	CLIC4	CID 002	Y	Y	---	---	1.63178	1.65094
P15954~P20674	P15954	P20674	COX7C	COX5A	CID 001	Y	Y	---	---	1.63381	1.58212
P22695~P49821	P22695	P49821	UQCRC2	NDUFV1	CID 001	Y	Y	---	---	1.63388	1.84164
O75390~P30084	O75390	P30084	CS	ECHS1	CID 003	Y	Y	---	---	1.63488	1.59546
O95336~Q9BSH5	O95336	Q9BSH5	PGLS	HDHD3	CID 002	Y	Y	---	---	1.63519	1.61141
O14561~Q9UMX5	O14561	Q9UMX5	NDUFAB1	NENF	CID 002	Y	Y	---	---	1.63568	1.82429
P23528~P40926	P23528	P40926	CFL1	MDH2	CID 037	Y	Y	---	---	1.6361	1.5985
P06576~P55084	P06576	P55084	ATP5B	HADHB	CID 001	Y	Y	---	Y	1.63716	1.80702
O75251~P28331	O75251	P28331	NDUFS7	NDUFS1	CID 001	Y	Y	---	---	1.63763	1.58081
P49821~Q9ULV4	P49821	Q9ULV4	NDUFV1	CORO1C	CID 001	Y	Y	---	---	1.64031	1.72661
P27824~Q9ULV4	P27824	Q9ULV4	CANX	CORO1C	CID 001	Y	Y	---	---	1.64119	1.46759
O75251~P27824	O75251	P27824	NDUFS7	CANX	CID 001	Y	Y	---	---	1.64503	1.63642
P06576~P08559	P06576	P08559	ATP5B	PDHA1	CID 001	Y	Y	---	---	1.64666	1.64249
P08574~P27824	P08574	P27824	CYC1	CANX	CID 001	Y	Y	---	---	1.64718	1.74832
P35232~Q9Y2R0	P35232	Q9Y2R0	PHB	COA3	CID 001	Y	Y	---	---	1.65252	1.58822
P30085~Q9BX68	P30085	Q9BX68	CMPK1	HINT2	CID 002	Y	Y	---	---	1.65447	1.60618
P06576~P40939	P06576	P40939	ATP5B	HADHA	CID 001	Y	Y	---	Y	1.65555	1.72177
P30042~Q9BX68	P30042	Q9BX68	C21orf33	HINT2	CID 002	Y	Y	---	---	1.6558	1.62995
P35232~Q8NBX0	P35232	Q8NBX0	PHB	SCCPDH	CID 001	Y	Y	---	---	1.65606	1.73649
O00217~P28331	O00217	P28331	NDUFS8	NDUFS1	CID 001	Y	Y	---	---	1.65647	1.7882
Q16774~Q8IXL7	Q16774	Q8IXL7	GUK1	MSRB3	CID 006	Y	Y	---	---	1.65673	1.8475
P31930~Q16795	P31930	Q16795	UQCRC1	NDUFA9	CID 001	Y	Y	---	---	1.6584	1.60725
Q99623~Q9BPW8	Q99623	Q9BPW8	PHB2	NIPSNAP1	CID 001	Y	Y	---	---	1.65894	1.52794
Q96AG4~Q9ULV4	Q96AG4	Q9ULV4	LRRC59	CORO1C	CID 010	Y	Y	---	---	1.65898	1.53309
P22695~P28331	P22695	P28331	UQCRC2	NDUFS1	CID 001	Y	Y	---	---	1.65963	1.83445
P19367~Q13423	P19367	Q13423	HK1	NNT	CID 026	Y	Y	---	---	1.66018	1.80458
O00217~P22695	O00217	P22695	NDUFS8	UQCRC2	CID 001	Y	Y	---	---	1.66035	1.78145
P08574~P28331	P08574	P28331	CYC1	NDUFS1	CID 001	Y	Y	---	---	1.66329	1.65559
P25325~Q53H82	P25325	Q53H82	MPST	LACTB2	CID 002	Y	Y	---	---	1.66492	1.75415
O00217~P49821	O00217	P49821	NDUFS8	NDUFV1	CID 001	Y	Y	---	---	1.66727	1.77516
P60174~Q6P4F2	P60174	Q6P4F2	TPI1	FDX2	CID 005	Y	Y	---	---	1.66764	1.68527
P45880~Q9Y277	P45880	Q9Y277	VDAC2	VDAC3	CID 001 CID 012 CID 015 CID 023 CID 028 CID 029	Y	Y	---	---	1.66795	1.80807
P27824~P49821	P27824	P49821	CANX	NDUFV1	CID 001	Y	Y	---	---	1.66806	1.53809
Q9UBQ7~Q9Y696	Q9UBQ7	Q9Y696	GRHPR	CLIC4	CID 002	Y	Y	---	---	1.66937	1.72608
P40925~P42126	P40925	P42126	MDH1	ECI1	CID 007	Y	Y	---	---	1.66937	1.75074
P30085~Q99497	P30085	Q99497	CMPK1	PARK7	CID 002	Y	Y	---	---	1.67065	1.60224
P07954~P61981	P07954	P61981	FH	YWHAG	CID 004	Y	Y	---	---	1.67257	1.86562
Q8NBX0~Q99623	Q8NBX0	Q99623	SCCPDH	PHB2	CID 001 CID 010	Y	Y	---	---	1.67463	1.55225
P04844~P55084	P04844	P55084	RPN2	HADHB	CID 012	---	Y	---	---	1.67475	1.77073
P35232~Q9BPW8	P35232	Q9BPW8	PHB	NIPSNAP1	CID 001	Y	Y	---	---	1.67679	1.54742
P11021~P48047	P11021	P48047	HSPA5	ATP5O	CID 022	Y	Y	---	---	1.67739	1.65881
P49821~Q16795	P49821	Q16795	NDUFV1	NDUFA9	CID 001	Y	Y	---	---	1.67881	1.61489
P30084~P52209	P30084	P52209	ECHS1	PGD	CID 003	Y	Y	---	---	1.67999	1.75609
P12694~P31930	P12694	P31930	BCKDHA	UQCRC1	CID 001	Y	Y	---	---	1.68025	1.63433
O96008~Q8N4H5	O96008	Q8N4H5	TOMM40	TOMM5	CID 001 CID 012 CID 015 CID 023	Y	Y	---	---	1.68028	1.75242
Q99798~Q9UBQ7	Q99798	Q9UBQ7	ACO2	GRHPR	CID 002	Y	Y	---	---	1.68038	1.78723
P06576~P11177	P06576	P11177	ATP5B	PDHB	CID 001	Y	Y	---	---	1.68063	1.63344
Q99497~Q9UMX5	Q99497	Q9UMX5	PARK7	NENF	CID 002	Y	Y	---	---	1.68167	1.86208
P28331~Q16795	P28331	Q16795	NDUFS1	NDUFA9	CID 001	Y	Y	Y	---	1.68171	1.57113
P40925~Q9Y3B8	P40925	Q9Y3B8	MDH1	REXO2	CID 007	Y	Y	---	---	1.68193	1.76956
P11021~Q6NUK1	P11021	Q6NUK1	HSPA5	SLC25A24	CID 047	Y	Y	---	---	1.68247	1.69385
Q8N4H5~Q9Y277	Q8N4H5	Q9Y277	TOMM5	VDAC3	CID 001 CID 012 CID 015 CID 023	Y	Y	---	---	1.68256	1.6533
P06576~P35232	P06576	P35232	ATP5B	PHB	CID 001	Y	Y	---	---	1.68276	1.83594
P27824~Q12797	P27824	Q12797	CANX	ASPH	CID 001	Y	Y	---	---	1.68321	1.58308
P39656~P55084	P39656	P55084	DDOST	HADHB	CID 012	---	Y	---	---	1.68458	1.79208
O75390~P42126	O75390	P42126	CS	ECI1	CID 007	Y	Y	---	---	1.68507	1.67567
O14561~Q99798	O14561	Q99798	NDUFAB1	ACO2	CID 002	Y	Y	---	---	1.68662	1.7755
P25325~Q9BX68	P25325	Q9BX68	MPST	HINT2	CID 002	Y	Y	---	---	1.68687	1.45907
O14561~P23434	O14561	P23434	NDUFAB1	GCSH	CID 002	Y	Y	---	---	1.68785	1.74408
O75489~P22695	O75489	P22695	NDUFS3	UQCRC2	CID 001	Y	Y	---	---	1.69006	1.85705
P00441~P23434	P00441	P23434	SOD1	GCSH	CID 002	Y	Y	---	---	1.6913	1.88071
P09936~Q9BSH5	P09936	Q9BSH5	UCHL1	HDHD3	CID 002	Y	Y	---	---	1.69236	1.75786
P22695~P27824	P22695	P27824	UQCRC2	CANX	CID 001	Y	Y	---	---	1.69241	1.60508
O75489~P08574	O75489	P08574	NDUFS3	CYC1	CID 001	Y	Y	---	---	1.69303	1.78382
P22695~P40939	P22695	P40939	UQCRC2	HADHA	CID 001	Y	Y	---	Y	1.69435	1.56824
P28331~Q9ULV4	P28331	Q9ULV4	NDUFS1	CORO1C	CID 001	Y	Y	---	---	1.69436	1.77369
P08574~P12694	P08574	P12694	CYC1	BCKDHA	CID 001	Y	Y	---	---	1.69467	1.62655
P25325~P30042	P25325	P30042	MPST	C21orf33	CID 002	Y	Y	---	---	1.69639	1.84817
O14880~Q8N4H5	O14880	Q8N4H5	MGST3	TOMM5	CID 001	Y	Y	---	---	1.6971	1.51299
Q53H82~Q9Y696	Q53H82	Q9Y696	LACTB2	CLIC4	CID 002	Y	Y	---	---	1.69742	1.68153
O75251~P22695	O75251	P22695	NDUFS7	UQCRC2	CID 001	Y	Y	---	---	1.69883	1.62232
P30042~Q9Y696	P30042	Q9Y696	C21orf33	CLIC4	CID 002	Y	Y	---	---	1.69935	1.59642
P22695~P35232	P22695	P35232	UQCRC2	PHB	CID 001	Y	Y	---	---	1.69951	1.84346
O75489~P12694	O75489	P12694	NDUFS3	BCKDHA	CID 001	Y	Y	---	---	1.70211	1.62514
P40939~P60709	P40939	P60709	HADHA	ACTB	CID 001	Y	Y	---	---	1.70345	1.76176
O75251~P49821	O75251	P49821	NDUFS7	NDUFV1	CID 001	Y	Y	---	---	1.70394	1.57247
P55084~Q8NBX0	P55084	Q8NBX0	HADHB	SCCPDH	CID 001	Y	Y	---	---	1.70455	1.77268
P08574~Q9ULV4	P08574	Q9ULV4	CYC1	CORO1C	CID 001	Y	Y	---	---	1.70546	1.60625
P42126~Q9UMS0	P42126	Q9UMS0	ECI1	NFU1	CID 007	Y	Y	---	---	1.7085	1.68125
P22695~Q99623	P22695	Q99623	UQCRC2	PHB2	CID 001	Y	Y	---	---	1.71046	1.83075
P08574~Q12797	P08574	Q12797	CYC1	ASPH	CID 001	Y	Y	---	---	1.71125	1.55928
O14561~Q9BSH5	O14561	Q9BSH5	NDUFAB1	HDHD3	CID 002	Y	Y	---	---	1.71156	1.743
P06576~Q99623	P06576	Q99623	ATP5B	PHB2	CID 001	Y	Y	---	---	1.71169	1.82617
P23434~P60174	P23434	P60174	GCSH	TPI1	CID 002	Y	Y	---	---	1.71434	1.74756
P02792~P02794	P02792	P02794	FTL	FTH1	CID 089	Y	Y	---	---	1.71446	1.58077
P06576~P60709	P06576	P60709	ATP5B	ACTB	CID 001	Y	Y	---	---	1.7167	1.72068
O96008~Q9Y277	O96008	Q9Y277	TOMM40	VDAC3	CID 001 CID 012 CID 015 CID 023 CID 024 CID 028 CID 029	Y	Y	---	---	1.71976	1.67088
P78417~Q96CM8	P78417	Q96CM8	GSTO1	ACSF2	CID 005	Y	Y	---	---	1.72018	1.60579
P08574~P31930	P08574	P31930	CYC1	UQCRC1	CID 001	Y	Y	---	---	1.72049	1.72761
P25325~Q9UMX5	P25325	Q9UMX5	MPST	NENF	CID 002	Y	Y	---	---	1.72066	1.70365
P06576~P31930	P06576	P31930	ATP5B	UQCRC1	CID 001	Y	Y	---	Y	1.72086	1.8602
O00217~P31930	O00217	P31930	NDUFS8	UQCRC1	CID 001	Y	Y	---	---	1.72767	1.81059
O75489~P49821	O75489	P49821	NDUFS3	NDUFV1	CID 001	Y	Y	---	---	1.7319	1.83855
O75390~P40925	O75390	P40925	CS	MDH1	CID 007	Y	Y	---	---	1.73426	1.78384
Q9UMS0~Q9Y3B8	Q9UMS0	Q9Y3B8	NFU1	REXO2	CID 007	Y	Y	---	---	1.73776	1.77882
P11177~P22695	P11177	P22695	PDHB	UQCRC2	CID 001	Y	Y	---	---	1.74156	1.8069
P09211~Q9Y696	P09211	Q9Y696	GSTP1	CLIC4	CID 002	Y	Y	---	---	1.74187	1.5539
P25325~Q99497	P25325	Q99497	MPST	PARK7	CID 002	Y	Y	---	---	1.74197	1.59354
O75489~Q9ULV4	O75489	Q9ULV4	NDUFS3	CORO1C	CID 001	Y	Y	---	---	1.74332	1.72495
P09669~P13073	P09669	P13073	COX6C	COX4I1	CID 001	Y	Y	Y	Y	1.74538	1.83914
P08559~P22695	P08559	P22695	PDHA1	UQCRC2	CID 001	Y	Y	---	---	1.74834	1.77491
O75390~Q9Y3B8	O75390	Q9Y3B8	CS	REXO2	CID 007	Y	Y	---	---	1.74946	1.5686
P08574~P49821	P08574	P49821	CYC1	NDUFV1	CID 001	Y	Y	---	---	1.74973	1.71637
P27824~P55072	P27824	P55072	CANX	VCP	CID 001	Y	Y	---	---	1.74996	1.50512
P31930~P49821	P31930	P49821	UQCRC1	NDUFV1	CID 001	Y	Y	---	Y	1.75137	1.83504
O75251~O75489	O75251	O75489	NDUFS7	NDUFS3	CID 001	Y	Y	---	Y	1.75347	1.61375
P31930~Q9ULV4	P31930	Q9ULV4	UQCRC1	CORO1C	CID 001	Y	Y	---	---	1.7556	1.78327
O00217~O75489	O00217	O75489	NDUFS8	NDUFS3	CID 001	Y	Y	---	---	1.75612	1.7547
P55084~P60709	P55084	P60709	HADHB	ACTB	CID 001	Y	Y	---	---	1.75778	1.74003
O75347~Q16595	O75347	Q16595	TBCA	FXN	CID 006	Y	Y	---	---	1.75817	1.67787
P35232~Q99623	P35232	Q99623	PHB	PHB2	CID 001	Y	Y	Y	Y	1.75824	1.77003
P58546~Q16595	P58546	Q16595	MTPN	FXN	CID 006	Y	Y	---	---	1.76066	1.79353
O75489~P31930	O75489	P31930	NDUFS3	UQCRC1	CID 001	Y	Y	---	---	1.76145	1.81401
P07195~P30837	P07195	P30837	LDHB	ALDH1B1	CID 004	Y	Y	---	---	1.76279	1.60893
O75489~P27824	O75489	P27824	NDUFS3	CANX	CID 001	Y	Y	---	---	1.76846	1.63059
Q96AY3~Q9BRK5	Q96AY3	Q9BRK5	FKBP10	SDF4	CID 017	Y	Y	---	---	1.77047	1.48908
P27824~P28331	P27824	P28331	CANX	NDUFS1	CID 001	Y	Y	---	---	1.77114	1.46427
P28331~P31930	P28331	P31930	NDUFS1	UQCRC1	CID 001	Y	Y	---	Y	1.77117	1.86447
O75390~Q9UMS0	O75390	Q9UMS0	CS	NFU1	CID 007	Y	Y	---	---	1.77323	1.49281
P28331~P49821	P28331	P49821	NDUFS1	NDUFV1	CID 001	Y	Y	Y	---	1.77683	1.82278
P40939~Q8NBX0	P40939	Q8NBX0	HADHA	SCCPDH	CID 001	Y	Y	---	---	1.77763	1.75951
P35232~P60709	P35232	P60709	PHB	ACTB	CID 001	Y	Y	---	---	1.778	1.73086
P08574~P55072	P08574	P55072	CYC1	VCP	CID 001	Y	Y	---	---	1.78212	1.54612
Q16595~Q86SX6	Q16595	Q86SX6	FXN	GLRX5	CID 006	Y	Y	---	---	1.78526	1.81718
O00217~P08574	O00217	P08574	NDUFS8	CYC1	CID 001	Y	Y	---	---	1.78698	1.61136
P60709~Q99623	P60709	Q99623	ACTB	PHB2	CID 001	Y	Y	---	---	1.78728	1.6784
O75251~P31930	O75251	P31930	NDUFS7	UQCRC1	CID 001	Y	Y	---	---	1.79097	1.60106
P06576~P22695	P06576	P22695	ATP5B	UQCRC2	CID 001 CID 035	Y	Y	---	---	1.79317	1.82514
O75489~P28331	O75489	P28331	NDUFS3	NDUFS1	CID 001	Y	Y	---	Y	1.79512	1.7747
O75251~P12694	O75251	P12694	NDUFS7	BCKDHA	CID 001	Y	Y	---	---	1.79657	1.55517
P08574~P13674	P08574	P13674	CYC1	P4HA1	CID 001	Y	Y	---	---	1.80137	1.47268
Q9BX68~Q9UMX5	Q9BX68	Q9UMX5	HINT2	NENF	CID 002	Y	Y	---	---	1.80491	1.86383
P34897~Q7KZF4	P34897	Q7KZF4	SHMT2	SND1	CID 031	Y	Y	---	---	1.80549	1.45961
O75390~P04181	O75390	P04181	CS	OAT	CID 003	Y	Y	---	---	1.80658	1.72421
P13674~P27824	P13674	P27824	P4HA1	CANX	CID 001 CID 021	Y	Y	---	---	1.80824	1.52037
P12694~Q9ULV4	P12694	Q9ULV4	BCKDHA	CORO1C	CID 001	Y	Y	---	---	1.81295	1.55928
Q99798~Q9UMX5	Q99798	Q9UMX5	ACO2	NENF	CID 002	Y	Y	---	---	1.81763	1.59535
O00217~O75251	O00217	O75251	NDUFS8	NDUFS7	CID 001	Y	Y	---	---	1.82115	1.55812
P45880~Q15019	P45880	Q15019	VDAC2	SEPT2	CID 039	Y	---	---	---	1.82209	1.52327
O75251~P08574	O75251	P08574	NDUFS7	CYC1	CID 001	Y	Y	---	---	1.82381	1.61254
O00217~P12694	O00217	P12694	NDUFS8	BCKDHA	CID 001	Y	Y	---	---	1.83099	1.50726
P53597~Q96I99	P53597	Q96I99	SUCLG1	SUCLG2	CID 005 CID 011	Y	Y	Y	---	1.83225	1.77618
O14561~P00441	O14561	P00441	NDUFAB1	SOD1	CID 002	Y	Y	---	---	1.83755	1.75572
Q99798~Q9BX68	Q99798	Q9BX68	ACO2	HINT2	CID 002	Y	Y	---	---	1.83791	1.75954
O75251~Q9ULV4	O75251	Q9ULV4	NDUFS7	CORO1C	CID 001	Y	Y	---	---	1.84614	1.53317
Q96CM8~Q96I99	Q96CM8	Q96I99	ACSF2	SUCLG2	CID 005	Y	Y	---	---	1.84644	1.74355
O14561~P60174	O14561	P60174	NDUFAB1	TPI1	CID 002	Y	Y	---	---	1.85137	1.54522
O00217~Q9ULV4	O00217	Q9ULV4	NDUFS8	CORO1C	CID 001	Y	Y	---	---	1.8533	1.71842
O95302~Q96AY3	O95302	Q96AY3	FKBP9	FKBP10	CID 017	Y	Y	---	---	1.88843	1.78497
P40925~Q9UMS0	P40925	Q9UMS0	MDH1	NFU1	CID 007	Y	Y	---	---	1.91395	1.67448
A5A3E0~P45880	A5A3E0	P45880	POTEF	VDAC2	CID 012	---	Y	---	---	---	1.5326
A5A3E0~P55084	A5A3E0	P55084	POTEF	HADHB	CID 012	---	Y	---	---	---	1.52047
A5A3E0~Q13505	A5A3E0	Q13505	POTEF	MTX1	CID 012	---	Y	---	---	---	1.66031
A5A3E0~Q8N4H5	A5A3E0	Q8N4H5	POTEF	TOMM5	CID 012	---	Y	---	---	---	1.51074
A5A3E0~Q9NS69	A5A3E0	Q9NS69	POTEF	TOMM22	CID 012	---	Y	---	---	---	1.45737
A5A3E0~Q9Y277	A5A3E0	Q9Y277	POTEF	VDAC3	CID 012	---	Y	---	---	---	1.4546
A8MXV4~P10599	A8MXV4	P10599	NUDT19	TXN	CID 006	Y	Y	---	---	---	1.51097
A8MXV4~P27144	A8MXV4	P27144	NUDT19	AK4	CID 006	Y	Y	---	---	---	1.55948
A8MXV4~P30044	A8MXV4	P30044	NUDT19	PRDX5	CID 006	Y	Y	---	---	---	1.45756
A8MXV4~P54819	A8MXV4	P54819	NUDT19	AK2	CID 006	Y	Y	---	---	---	1.67312
A8MXV4~P60520	A8MXV4	P60520	NUDT19	GABARAPL2	CID 006	Y	Y	---	---	---	1.54829
A8MXV4~Q13428	A8MXV4	Q13428	NUDT19	TCOF1	CID 006	Y	Y	---	---	---	1.54336
A8MXV4~Q16595	A8MXV4	Q16595	NUDT19	FXN	CID 006	Y	Y	---	---	---	1.50393
A8MXV4~Q16774	A8MXV4	Q16774	NUDT19	GUK1	CID 006	Y	Y	---	---	---	1.47786
A8MXV4~Q8IXL7	A8MXV4	Q8IXL7	NUDT19	MSRB3	CID 006	Y	Y	---	---	---	1.548
O00217~O14548	O00217	O14548	NDUFS8	COX7A2L	CID 001	Y	Y	---	---	---	1.54626
O00217~O14949	O00217	O14949	NDUFS8	UQCRQ	CID 001	Y	Y	---	---	---	1.60671
O00217~O43920	O00217	O43920	NDUFS8	NDUFS5	CID 001	Y	Y	---	---	---	1.68341
O00217~O75306	O00217	O75306	NDUFS8	NDUFS2	CID 001	Y	Y	---	---	---	1.58793
O00217~O96008	O00217	O96008	NDUFS8	TOMM40	CID 001	Y	Y	---	---	---	1.53828
O00217~P00403	O00217	P00403	NDUFS8	MT-CO2	CID 001	Y	Y	---	---	---	1.48712
O00217~P0C6C1	O00217	P0C6C1	NDUFS8	ANKRD34C	CID 001	Y	Y	---	---	---	1.49515
O00217~P13073	O00217	P13073	NDUFS8	COX4I1	CID 001	Y	Y	---	---	---	1.45013
O00217~P14406	O00217	P14406	NDUFS8	COX7A2	CID 001	Y	Y	---	---	---	1.7038
O00217~P14625	O00217	P14625	NDUFS8	HSP90B1	CID 001	Y	Y	---	---	---	1.48908
O00217~P15954	O00217	P15954	NDUFS8	COX7C	CID 001	Y	Y	---	---	---	1.57657
O00217~P19105	O00217	P19105	NDUFS8	MYL12A	CID 001	Y	Y	---	---	---	1.63602
O00217~P21796	O00217	P21796	NDUFS8	VDAC1	CID 001	Y	Y	---	---	---	1.73832
O00217~P35232	O00217	P35232	NDUFS8	PHB	CID 001	Y	Y	---	---	---	1.77242
O00217~P36542	O00217	P36542	NDUFS8	ATP5C1	CID 001	Y	Y	---	---	---	1.61703
O00217~P40939	O00217	P40939	NDUFS8	HADHA	CID 001	Y	Y	---	---	---	1.70813
O00217~P45880	O00217	P45880	NDUFS8	VDAC2	CID 001	Y	Y	---	---	---	1.75929
O00217~P50416	O00217	P50416	NDUFS8	CPT1A	CID 001	Y	Y	---	---	---	1.47527
O00217~P55084	O00217	P55084	NDUFS8	HADHB	CID 001	Y	Y	---	---	---	1.73852
O00217~P60709	O00217	P60709	NDUFS8	ACTB	CID 001	Y	Y	---	---	---	1.67219
O00217~Q16795	O00217	Q16795	NDUFS8	NDUFA9	CID 001	Y	Y	---	---	---	1.54055
O00217~Q16891	O00217	Q16891	NDUFS8	IMMT	CID 001	Y	Y	---	---	---	1.52353
O00217~Q6ZMW2	O00217	Q6ZMW2	NDUFS8	ZNF782	CID 001	Y	Y	---	---	---	1.50637
O00217~Q8N4H5	O00217	Q8N4H5	NDUFS8	TOMM5	CID 001	Y	Y	---	---	---	1.77024
O00217~Q8NBX0	O00217	Q8NBX0	NDUFS8	SCCPDH	CID 001	Y	Y	---	---	---	1.69373
O00217~Q9BPW8	O00217	Q9BPW8	NDUFS8	NIPSNAP1	CID 001	Y	Y	---	---	---	1.49059
O00217~Q9BUV8	O00217	Q9BUV8	NDUFS8	C20orf24	CID 001	Y	Y	---	---	---	1.4701
O00217~Q9NS69	O00217	Q9NS69	NDUFS8	TOMM22	CID 001	Y	Y	---	---	---	1.63398
O00217~Q9Y277	O00217	Q9Y277	NDUFS8	VDAC3	CID 001	Y	Y	---	---	---	1.60125
O00217~Q9Y2R0	O00217	Q9Y2R0	NDUFS8	COA3	CID 001	Y	Y	---	---	---	1.52871
O00217~Q9Y6C9	O00217	Q9Y6C9	NDUFS8	MTCH2	CID 001	Y	Y	---	---	---	1.66336
O00299~O14561	O00299	O14561	CLIC1	NDUFAB1	CID 002	Y	Y	---	---	---	1.86661
O00299~O94760	O00299	O94760	CLIC1	DDAH1	CID 002	Y	Y	---	---	---	1.64185
O00299~O95336	O00299	O95336	CLIC1	PGLS	CID 002	Y	Y	---	---	---	1.67519
O00299~P00441	O00299	P00441	CLIC1	SOD1	CID 002	Y	Y	---	---	---	1.64845
O00299~P00813	O00299	P00813	CLIC1	ADA	CID 002	Y	Y	---	---	---	1.54999
O00299~P06733	O00299	P06733	CLIC1	ENO1	CID 002	Y	Y	---	---	---	1.55888
O00299~P09211	O00299	P09211	CLIC1	GSTP1	CID 002	Y	Y	---	---	---	1.61229
O00299~P09936	O00299	P09936	CLIC1	UCHL1	CID 002	Y	Y	---	---	---	1.7525
O00299~P23434	O00299	P23434	CLIC1	GCSH	CID 002	Y	Y	---	---	---	1.87094
O00299~P30041	O00299	P30041	CLIC1	PRDX6	CID 002	Y	Y	---	---	---	1.75919
O00299~P30085	O00299	P30085	CLIC1	CMPK1	CID 002	Y	Y	---	---	---	1.57632
O00299~P36871	O00299	P36871	CLIC1	PGM1	CID 002	Y	Y	---	---	---	1.67516
O00299~P48444	O00299	P48444	CLIC1	ARCN1	CID 002	Y	Y	---	---	---	1.72742
O00299~P48735	O00299	P48735	CLIC1	IDH2	CID 002	Y	Y	---	---	---	1.54681
O00299~P60174	O00299	P60174	CLIC1	TPI1	CID 002	Y	Y	---	---	---	1.56095
O00299~Q99497	O00299	Q99497	CLIC1	PARK7	CID 002	Y	Y	---	---	---	1.72412
O00299~Q99798	O00299	Q99798	CLIC1	ACO2	CID 002	Y	Y	---	---	---	1.77691
O00299~Q9BSH5	O00299	Q9BSH5	CLIC1	HDHD3	CID 002	Y	Y	---	---	---	1.50164
O00299~Q9BX68	O00299	Q9BX68	CLIC1	HINT2	CID 002	Y	Y	---	---	---	1.7466
O00299~Q9P0J1	O00299	Q9P0J1	CLIC1	PDP1	CID 002	Y	Y	---	---	---	1.66243
O00299~Q9UBQ7	O00299	Q9UBQ7	CLIC1	GRHPR	CID 002	Y	Y	---	---	---	1.70743
O00299~Q9UMX5	O00299	Q9UMX5	CLIC1	NENF	CID 002	Y	Y	---	---	---	1.6796
O00299~Q9Y696	O00299	Q9Y696	CLIC1	CLIC4	CID 002	Y	Y	---	---	---	1.74609
O00330~P07814	O00330	P07814	PDHX	EPRS	CID 008	Y	Y	---	---	---	1.69061
O00330~P10515	O00330	P10515	PDHX	DLAT	CID 008	Y	Y	---	Y	---	1.86108
O00330~P12956	O00330	P12956	PDHX	XRCC6	CID 008	Y	Y	---	---	---	1.64669
O00330~P42704	O00330	P42704	PDHX	LRPPRC	CID 008	Y	Y	---	---	---	1.81128
O00330~P51659	O00330	P51659	PDHX	HSD17B4	CID 008	Y	Y	---	---	---	1.56484
O00330~P54136	O00330	P54136	PDHX	RARS	CID 008	Y	Y	---	---	---	1.67637
O00330~Q08211	O00330	Q08211	PDHX	DHX9	CID 008	Y	Y	---	---	---	1.76058
O00330~Q12906	O00330	Q12906	PDHX	ILF3	CID 008	Y	Y	---	---	---	1.6623
O00330~Q7L3T8	O00330	Q7L3T8	PDHX	PARS2	CID 008	Y	Y	---	---	---	1.65747
O00330~Q8IZ83	O00330	Q8IZ83	PDHX	ALDH16A1	CID 008	Y	Y	---	---	---	1.72892
O00330~Q9P2J5	O00330	Q9P2J5	PDHX	LARS	CID 008	Y	Y	---	---	---	1.63405
O00483~O14949	O00483	O14949	NDUFA4	UQCRQ	CID 001	Y	Y	---	---	---	1.52684
O00483~O75251	O00483	O75251	NDUFA4	NDUFS7	CID 001	Y	Y	---	---	---	1.55266
O00483~O75489	O00483	O75489	NDUFA4	NDUFS3	CID 001	Y	Y	---	---	---	1.51016
O00483~O96008	O00483	O96008	NDUFA4	TOMM40	CID 001	Y	Y	---	---	---	1.49456
O00483~P00403	O00483	P00403	NDUFA4	MT-CO2	CID 001	Y	Y	---	---	---	1.61956
O00483~P08559	O00483	P08559	NDUFA4	PDHA1	CID 001	Y	Y	---	---	---	1.50272
O00483~P08574	O00483	P08574	NDUFA4	CYC1	CID 001	Y	Y	---	---	---	1.5966
O00483~P09669	O00483	P09669	NDUFA4	COX6C	CID 001	Y	Y	---	Y	---	1.68434
O00483~P0C6C1	O00483	P0C6C1	NDUFA4	ANKRD34C	CID 001	Y	Y	---	---	---	1.48148
O00483~P10176	O00483	P10176	NDUFA4	COX8A	CID 001	Y	Y	---	---	---	1.60134
O00483~P11177	O00483	P11177	NDUFA4	PDHB	CID 001	Y	Y	---	---	---	1.63584
O00483~P13073	O00483	P13073	NDUFA4	COX4I1	CID 001	Y	Y	---	Y	---	1.62524
O00483~P14625	O00483	P14625	NDUFA4	HSP90B1	CID 001	Y	Y	---	---	---	1.59329
O00483~P15954	O00483	P15954	NDUFA4	COX7C	CID 001	Y	Y	---	---	---	1.57416
O00483~P22695	O00483	P22695	NDUFA4	UQCRC2	CID 001	Y	Y	---	---	---	1.49256
O00483~P27797	O00483	P27797	NDUFA4	CALR	CID 001	Y	Y	---	---	---	1.50674
O00483~P27824	O00483	P27824	NDUFA4	CANX	CID 001	Y	Y	---	---	---	1.60991
O00483~P36542	O00483	P36542	NDUFA4	ATP5C1	CID 001	Y	Y	---	Y	---	1.56059
O00483~P40939	O00483	P40939	NDUFA4	HADHA	CID 001	Y	Y	---	Y	---	1.57999
O00483~P45880	O00483	P45880	NDUFA4	VDAC2	CID 001	Y	Y	---	---	---	1.53006
O00483~P55084	O00483	P55084	NDUFA4	HADHB	CID 001	Y	Y	---	---	---	1.50172
O00483~Q16795	O00483	Q16795	NDUFA4	NDUFA9	CID 001	Y	Y	---	Y	---	1.50762
O00483~Q5TGZ0	O00483	Q5TGZ0	NDUFA4	MINOS1	CID 001	Y	Y	---	---	---	1.65772
O00483~Q6ZMW2	O00483	Q6ZMW2	NDUFA4	ZNF782	CID 001	Y	Y	---	---	---	1.45384
O00483~Q8N4H5	O00483	Q8N4H5	NDUFA4	TOMM5	CID 001	Y	Y	---	---	---	1.60011
O00483~Q9BPW8	O00483	Q9BPW8	NDUFA4	NIPSNAP1	CID 001	Y	Y	---	---	---	1.46794
O00483~Q9BUV8	O00483	Q9BUV8	NDUFA4	C20orf24	CID 001	Y	Y	---	---	---	1.47688
O00483~Q9Y277	O00483	Q9Y277	NDUFA4	VDAC3	CID 001	Y	Y	---	---	---	1.50451
O00483~Q9Y2R0	O00483	Q9Y2R0	NDUFA4	COA3	CID 001	Y	Y	---	---	---	1.51818
O14548~O14880	O14548	O14880	COX7A2L	MGST3	CID 001	Y	Y	---	---	---	1.52129
O14548~O14949	O14548	O14949	COX7A2L	UQCRQ	CID 001	Y	Y	---	---	---	1.48716
O14548~O43920	O14548	O43920	COX7A2L	NDUFS5	CID 001	Y	Y	---	---	---	1.45812
O14548~O75251	O14548	O75251	COX7A2L	NDUFS7	CID 001	Y	Y	---	---	---	1.51185
O14548~O75306	O14548	O75306	COX7A2L	NDUFS2	CID 001	Y	Y	---	---	---	1.5216
O14548~O75323	O14548	O75323	COX7A2L	GBAS	CID 001	Y	Y	---	---	---	1.49751
O14548~O75489	O14548	O75489	COX7A2L	NDUFS3	CID 001	Y	Y	---	---	---	1.68041
O14548~O96008	O14548	O96008	COX7A2L	TOMM40	CID 001	Y	Y	---	---	---	1.50711
O14548~P00403	O14548	P00403	COX7A2L	MT-CO2	CID 001	Y	Y	---	---	---	1.63998
O14548~P06576	O14548	P06576	COX7A2L	ATP5B	CID 001	Y	Y	---	---	---	1.56596
O14548~P08559	O14548	P08559	COX7A2L	PDHA1	CID 001	Y	Y	---	---	---	1.66733
O14548~P08574	O14548	P08574	COX7A2L	CYC1	CID 001	Y	Y	---	---	---	1.70107
O14548~P09669	O14548	P09669	COX7A2L	COX6C	CID 001	Y	Y	---	---	---	1.52664
O14548~P0C6C1	O14548	P0C6C1	COX7A2L	ANKRD34C	CID 001	Y	Y	---	---	---	1.52139
O14548~P10176	O14548	P10176	COX7A2L	COX8A	CID 001	Y	Y	---	---	---	1.46941
O14548~P11177	O14548	P11177	COX7A2L	PDHB	CID 001	Y	Y	---	---	---	1.69551
O14548~P13073	O14548	P13073	COX7A2L	COX4I1	CID 001	Y	Y	---	---	---	1.57181
O14548~P14406	O14548	P14406	COX7A2L	COX7A2	CID 001	Y	Y	---	---	---	1.54724
O14548~P14625	O14548	P14625	COX7A2L	HSP90B1	CID 001	Y	Y	---	---	---	1.48875
O14548~P15954	O14548	P15954	COX7A2L	COX7C	CID 001	Y	Y	---	---	---	1.59942
O14548~P19105	O14548	P19105	COX7A2L	MYL12A	CID 001	Y	Y	---	---	---	1.62128
O14548~P21796	O14548	P21796	COX7A2L	VDAC1	CID 001	Y	Y	---	---	---	1.6573
O14548~P22695	O14548	P22695	COX7A2L	UQCRC2	CID 001	Y	Y	---	---	---	1.69092
O14548~P27824	O14548	P27824	COX7A2L	CANX	CID 001	Y	Y	---	---	---	1.54046
O14548~P28331	O14548	P28331	COX7A2L	NDUFS1	CID 001	Y	Y	---	---	---	1.59702
O14548~P31930	O14548	P31930	COX7A2L	UQCRC1	CID 001	Y	Y	---	---	---	1.68929
O14548~P35232	O14548	P35232	COX7A2L	PHB	CID 001	Y	Y	---	---	---	1.62109
O14548~P36542	O14548	P36542	COX7A2L	ATP5C1	CID 001	Y	Y	---	---	---	1.63244
O14548~P45880	O14548	P45880	COX7A2L	VDAC2	CID 001	Y	Y	---	---	---	1.71224
O14548~P49821	O14548	P49821	COX7A2L	NDUFV1	CID 001	Y	Y	---	---	---	1.63336
O14548~P55084	O14548	P55084	COX7A2L	HADHB	CID 001	Y	Y	---	---	---	1.72935
O14548~P60709	O14548	P60709	COX7A2L	ACTB	CID 001	Y	Y	---	---	---	1.64924
O14548~Q16795	O14548	Q16795	COX7A2L	NDUFA9	CID 001	Y	Y	---	---	---	1.50115
O14548~Q6ZMW2	O14548	Q6ZMW2	COX7A2L	ZNF782	CID 001	Y	Y	---	---	---	1.48567
O14548~Q8N4H5	O14548	Q8N4H5	COX7A2L	TOMM5	CID 001	Y	Y	---	---	---	1.52081
O14548~Q99623	O14548	Q99623	COX7A2L	PHB2	CID 001	Y	Y	---	---	---	1.61337
O14548~Q9BPW8	O14548	Q9BPW8	COX7A2L	NIPSNAP1	CID 001	Y	Y	---	---	---	1.54327
O14548~Q9BUV8	O14548	Q9BUV8	COX7A2L	C20orf24	CID 001	Y	Y	---	---	---	1.5975
O14548~Q9NS69	O14548	Q9NS69	COX7A2L	TOMM22	CID 001	Y	Y	---	---	---	1.65456
O14548~Q9ULV4	O14548	Q9ULV4	COX7A2L	CORO1C	CID 001	Y	Y	---	---	---	1.56979
O14548~Q9Y277	O14548	Q9Y277	COX7A2L	VDAC3	CID 001	Y	Y	---	---	---	1.65026
O14548~Q9Y6C9	O14548	Q9Y6C9	COX7A2L	MTCH2	CID 001	Y	Y	---	---	---	1.53812
O14561~O94760	O14561	O94760	NDUFAB1	DDAH1	CID 002	Y	Y	---	---	---	1.78172
O14561~O95336	O14561	O95336	NDUFAB1	PGLS	CID 002	Y	Y	---	---	---	1.88297
O14561~O95865	O14561	O95865	NDUFAB1	DDAH2	CID 002	Y	Y	---	---	---	1.62177
O14561~P00813	O14561	P00813	NDUFAB1	ADA	CID 002	Y	Y	---	---	---	1.74336
O14561~P06733	O14561	P06733	NDUFAB1	ENO1	CID 002	Y	Y	---	---	---	1.67044
O14561~P09211	O14561	P09211	NDUFAB1	GSTP1	CID 002	Y	Y	---	---	---	1.6125
O14561~P30041	O14561	P30041	NDUFAB1	PRDX6	CID 002	Y	Y	---	---	---	1.75111
O14561~P30042	O14561	P30042	NDUFAB1	C21orf33	CID 002	Y	Y	---	---	---	1.52473
O14561~P30085	O14561	P30085	NDUFAB1	CMPK1	CID 002	Y	Y	---	---	---	1.8941
O14561~P35228	O14561	P35228	NDUFAB1	NOS2	CID 002	Y	Y	---	---	---	1.46141
O14561~P36871	O14561	P36871	NDUFAB1	PGM1	CID 002	Y	Y	---	---	---	1.64718
O14561~P48444	O14561	P48444	NDUFAB1	ARCN1	CID 002	Y	Y	---	---	---	1.87943
O14561~P48735	O14561	P48735	NDUFAB1	IDH2	CID 002	Y	Y	---	---	---	1.6957
O14561~Q53H82	O14561	Q53H82	NDUFAB1	LACTB2	CID 002	Y	Y	---	---	---	1.65839
O14561~Q99497	O14561	Q99497	NDUFAB1	PARK7	CID 002	Y	Y	---	---	---	1.88775
O14561~Q9P0J1	O14561	Q9P0J1	NDUFAB1	PDP1	CID 002	Y	Y	---	---	---	1.76853
O14561~Q9UBQ7	O14561	Q9UBQ7	NDUFAB1	GRHPR	CID 002	Y	Y	---	---	---	1.67917
O14561~Q9Y696	O14561	Q9Y696	NDUFAB1	CLIC4	CID 002	Y	Y	---	---	---	1.86153
O14618~O75439	O14618	O75439	CCS	PMPCB	CID 005	Y	Y	---	---	---	1.65197
O14618~P08758	O14618	P08758	CCS	ANXA5	CID 005	Y	Y	---	---	---	1.74862
O14618~P49915	O14618	P49915	CCS	GMPS	CID 005	Y	Y	---	---	---	1.65251
O14618~P53597	O14618	P53597	CCS	SUCLG1	CID 005	Y	Y	---	---	---	1.49199
O14618~P56937	O14618	P56937	CCS	HSD17B7	CID 054	Y	Y	---	---	---	1.57187
O14618~P60174	O14618	P60174	CCS	TPI1	CID 005	Y	Y	---	---	---	1.48663
O14618~P78417	O14618	P78417	CCS	GSTO1	CID 005	Y	Y	---	---	---	1.72618
O14618~Q10713	O14618	Q10713	CCS	PMPCA	CID 005	Y	Y	---	---	---	1.53676
O14618~Q15181	O14618	Q15181	CCS	PPA1	CID 005	Y	Y	---	---	---	1.64266
O14618~Q16822	O14618	Q16822	CCS	PCK2	CID 005 CID 054	Y	Y	---	---	---	1.75246
O14618~Q6P4F2	O14618	Q6P4F2	CCS	FDX2	CID 005	Y	Y	---	---	---	1.47043
O14618~Q7Z4H8	O14618	Q7Z4H8	CCS	KDELC2	CID 005	Y	Y	---	---	---	1.61513
O14618~Q8NCW5	O14618	Q8NCW5	CCS	NAXE	CID 005	Y	Y	---	---	---	1.73202
O14618~Q96CM8	O14618	Q96CM8	CCS	ACSF2	CID 005	Y	Y	---	---	---	1.62962
O14618~Q96I99	O14618	Q96I99	CCS	SUCLG2	CID 005	Y	Y	---	---	---	1.68478
O14618~Q9NQR4	O14618	Q9NQR4	CCS	NIT2	CID 005	Y	Y	---	---	---	1.60022
O14773~Q9HCC0	O14773	Q9HCC0	TPP1	MCCC2	CID 019	Y	Y	---	---	---	1.5312
O14773~Q9NX14	O14773	Q9NX14	TPP1	NDUFB11	CID 019	Y	Y	---	---	---	1.58604
O14880~O14949	O14880	O14949	MGST3	UQCRQ	CID 001	Y	Y	---	---	---	1.64418
O14880~O75251	O14880	O75251	MGST3	NDUFS7	CID 001	Y	Y	---	---	---	1.51769
O14880~O75323	O14880	O75323	MGST3	GBAS	CID 001	Y	Y	---	---	---	1.55143
O14880~O75489	O14880	O75489	MGST3	NDUFS3	CID 001	Y	Y	---	---	---	1.55427
O14880~P00403	O14880	P00403	MGST3	MT-CO2	CID 001	Y	Y	---	---	---	1.73835
O14880~P08559	O14880	P08559	MGST3	PDHA1	CID 001	Y	Y	---	---	---	1.5065
O14880~P08574	O14880	P08574	MGST3	CYC1	CID 001	Y	Y	---	---	---	1.68695
O14880~P09669	O14880	P09669	MGST3	COX6C	CID 001	Y	Y	---	---	---	1.75771
O14880~P0C6C1	O14880	P0C6C1	MGST3	ANKRD34C	CID 001	Y	Y	---	---	---	1.52168
O14880~P10176	O14880	P10176	MGST3	COX8A	CID 001	Y	Y	---	---	---	1.63233
O14880~P11177	O14880	P11177	MGST3	PDHB	CID 001	Y	Y	---	---	---	1.68988
O14880~P12694	O14880	P12694	MGST3	BCKDHA	CID 001	Y	Y	---	---	---	1.54323
O14880~P13073	O14880	P13073	MGST3	COX4I1	CID 001	Y	Y	---	---	---	1.70608
O14880~P14625	O14880	P14625	MGST3	HSP90B1	CID 001	Y	Y	---	---	---	1.51166
O14880~P15954	O14880	P15954	MGST3	COX7C	CID 001	Y	Y	---	---	---	1.65463
O14880~P20674	O14880	P20674	MGST3	COX5A	CID 001	Y	Y	---	---	---	1.48757
O14880~P22695	O14880	P22695	MGST3	UQCRC2	CID 001	Y	Y	---	---	---	1.56534
O14880~P27824	O14880	P27824	MGST3	CANX	CID 001	Y	Y	---	---	---	1.6703
O14880~P31930	O14880	P31930	MGST3	UQCRC1	CID 001	Y	Y	---	---	---	1.51261
O14880~P36542	O14880	P36542	MGST3	ATP5C1	CID 001	Y	Y	---	---	---	1.55142
O14880~P40939	O14880	P40939	MGST3	HADHA	CID 001	Y	Y	---	---	---	1.65813
O14880~P49821	O14880	P49821	MGST3	NDUFV1	CID 001	Y	Y	---	---	---	1.46333
O14880~P55072	O14880	P55072	MGST3	VCP	CID 001	Y	Y	---	---	---	1.55472
O14880~P55084	O14880	P55084	MGST3	HADHB	CID 001	Y	Y	---	---	---	1.60494
O14880~Q00059	O14880	Q00059	MGST3	TFAM	CID 001	Y	Y	---	---	---	1.48522
O14880~Q16795	O14880	Q16795	MGST3	NDUFA9	CID 001	Y	Y	---	---	---	1.58565
O14880~Q8NBX0	O14880	Q8NBX0	MGST3	SCCPDH	CID 001	Y	Y	---	---	---	1.62236
O14880~Q9BPW8	O14880	Q9BPW8	MGST3	NIPSNAP1	CID 001	Y	Y	---	---	---	1.54717
O14880~Q9BUV8	O14880	Q9BUV8	MGST3	C20orf24	CID 001	Y	Y	---	---	---	1.61137
O14880~Q9NS69	O14880	Q9NS69	MGST3	TOMM22	CID 001	Y	Y	---	---	---	1.50383
O14880~Q9Y2R0	O14880	Q9Y2R0	MGST3	COA3	CID 001	Y	Y	---	---	---	1.47728
O14908~P55957	O14908	P55957	GIPC1	BID	CID 059	---	Y	---	---	---	1.65494
O14908~Q9BXF6	O14908	Q9BXF6	GIPC1	RAB11FIP5	CID 059	---	Y	---	---	---	1.65594
O14949~O43920	O14949	O43920	UQCRQ	NDUFS5	CID 001	Y	Y	---	---	---	1.50482
O14949~O75251	O14949	O75251	UQCRQ	NDUFS7	CID 001	Y	Y	---	---	---	1.73089
O14949~O75306	O14949	O75306	UQCRQ	NDUFS2	CID 001	Y	Y	---	---	---	1.71555
O14949~O75489	O14949	O75489	UQCRQ	NDUFS3	CID 001	Y	Y	---	---	---	1.72462
O14949~O96008	O14949	O96008	UQCRQ	TOMM40	CID 001	Y	Y	---	---	---	1.54876
O14949~P00403	O14949	P00403	UQCRQ	MT-CO2	CID 001	Y	Y	---	---	---	1.46247
O14949~P06576	O14949	P06576	UQCRQ	ATP5B	CID 001	Y	Y	---	---	---	1.51688
O14949~P08559	O14949	P08559	UQCRQ	PDHA1	CID 001	Y	Y	---	---	---	1.61133
O14949~P08574	O14949	P08574	UQCRQ	CYC1	CID 001	Y	Y	---	Y	---	1.6389
O14949~P0C6C1	O14949	P0C6C1	UQCRQ	ANKRD34C	CID 001	Y	Y	---	---	---	1.63654
O14949~P11177	O14949	P11177	UQCRQ	PDHB	CID 001	Y	Y	---	---	---	1.61218
O14949~P13073	O14949	P13073	UQCRQ	COX4I1	CID 001	Y	Y	---	---	---	1.45618
O14949~P14406	O14949	P14406	UQCRQ	COX7A2	CID 001	Y	Y	---	---	---	1.58872
O14949~P14625	O14949	P14625	UQCRQ	HSP90B1	CID 001	Y	Y	---	---	---	1.52249
O14949~P15954	O14949	P15954	UQCRQ	COX7C	CID 001	Y	Y	---	---	---	1.56198
O14949~P22695	O14949	P22695	UQCRQ	UQCRC2	CID 001	Y	Y	---	---	---	1.70353
O14949~P27824	O14949	P27824	UQCRQ	CANX	CID 001	Y	Y	---	---	---	1.548
O14949~P28331	O14949	P28331	UQCRQ	NDUFS1	CID 001	Y	Y	---	---	---	1.65088
O14949~P31930	O14949	P31930	UQCRQ	UQCRC1	CID 001	Y	Y	---	---	---	1.65248
O14949~P35232	O14949	P35232	UQCRQ	PHB	CID 001	Y	Y	---	---	---	1.59468
O14949~P36542	O14949	P36542	UQCRQ	ATP5C1	CID 001	Y	Y	---	---	---	1.6097
O14949~P40939	O14949	P40939	UQCRQ	HADHA	CID 001	Y	Y	---	---	---	1.72523
O14949~P45880	O14949	P45880	UQCRQ	VDAC2	CID 001	Y	Y	---	---	---	1.65198
O14949~P49821	O14949	P49821	UQCRQ	NDUFV1	CID 001	Y	Y	---	---	---	1.6322
O14949~P55084	O14949	P55084	UQCRQ	HADHB	CID 001	Y	Y	---	---	---	1.66648
O14949~Q00059	O14949	Q00059	UQCRQ	TFAM	CID 001	Y	Y	---	---	---	1.55018
O14949~Q16795	O14949	Q16795	UQCRQ	NDUFA9	CID 001	Y	Y	---	---	---	1.76072
O14949~Q16891	O14949	Q16891	UQCRQ	IMMT	CID 001	Y	Y	---	---	---	1.52708
O14949~Q5TGZ0	O14949	Q5TGZ0	UQCRQ	MINOS1	CID 001	Y	Y	---	---	---	1.74764
O14949~Q6ZMW2	O14949	Q6ZMW2	UQCRQ	ZNF782	CID 001	Y	Y	---	---	---	1.46169
O14949~Q8N4H5	O14949	Q8N4H5	UQCRQ	TOMM5	CID 001	Y	Y	---	---	---	1.51405
O14949~Q8NBX0	O14949	Q8NBX0	UQCRQ	SCCPDH	CID 001	Y	Y	---	---	---	1.56235
O14949~Q99623	O14949	Q99623	UQCRQ	PHB2	CID 001	Y	Y	---	---	---	1.57926
O14949~Q9BPW8	O14949	Q9BPW8	UQCRQ	NIPSNAP1	CID 001	Y	Y	---	---	---	1.54244
O14949~Q9BUV8	O14949	Q9BUV8	UQCRQ	C20orf24	CID 001	Y	Y	---	---	---	1.4776
O14949~Q9NS69	O14949	Q9NS69	UQCRQ	TOMM22	CID 001	Y	Y	---	---	---	1.60092
O14949~Q9ULV4	O14949	Q9ULV4	UQCRQ	CORO1C	CID 001	Y	Y	---	---	---	1.559
O14949~Q9Y277	O14949	Q9Y277	UQCRQ	VDAC3	CID 001	Y	Y	---	---	---	1.59366
O14949~Q9Y2R0	O14949	Q9Y2R0	UQCRQ	COA3	CID 001	Y	Y	---	---	---	1.46772
O14949~Q9Y6C9	O14949	Q9Y6C9	UQCRQ	MTCH2	CID 001	Y	Y	---	---	---	1.59255
O14964~P57105	O14964	P57105	HGS	SYNJ2BP	CID 027	---	Y	---	---	---	1.52456
O14964~Q9NS69	O14964	Q9NS69	HGS	TOMM22	CID 027	---	Y	---	---	---	1.47234
O14983~P16615	O14983	P16615	ATP2A1	ATP2A2	CID 021	Y	Y	---	---	---	1.57907
O14983~P27824	O14983	P27824	ATP2A1	CANX	CID 021	Y	Y	---	---	---	1.71435
O14983~P35613	O14983	P35613	ATP2A1	BSG	CID 021	Y	Y	---	---	---	1.46205
O14983~Q9Y639	O14983	Q9Y639	ATP2A1	NPTN	CID 021	Y	Y	---	---	---	1.5197
O15018~Q9BXF6	O15018	Q9BXF6	PDZD2	RAB11FIP5	CID 126	---	Y	---	---	---	1.46405
O15127~P57105	O15127	P57105	SCAMP2	SYNJ2BP	CID 027	---	Y	---	---	---	1.50409
O15127~Q9NS69	O15127	Q9NS69	SCAMP2	TOMM22	CID 027	---	Y	---	---	---	1.47791
O15173~O43169	O15173	O43169	PGRMC2	CYB5B	CID 056	---	Y	---	---	---	1.49114
O15173~Q9NS69	O15173	Q9NS69	PGRMC2	TOMM22	CID 056	---	Y	---	---	---	1.50523
O43169~P04216	O43169	P04216	CYB5B	THY1	CID 033	Y	---	---	---	---	1.49695
O43169~P20645	O43169	P20645	CYB5B	M6PR	CID 033	Y	---	---	---	---	1.51414
O43169~P27824	O43169	P27824	CYB5B	CANX	CID 021	Y	Y	---	---	---	1.54819
O43169~P35613	O43169	P35613	CYB5B	BSG	CID 021	Y	Y	---	---	---	1.51007
O43169~P43121	O43169	P43121	CYB5B	MCAM	CID 043	Y	---	---	---	---	1.53657
O43169~P57105	O43169	P57105	CYB5B	SYNJ2BP	CID 033	Y	Y	---	---	---	1.47219
O43169~Q13277	O43169	Q13277	CYB5B	STX3	CID 033	Y	---	---	---	---	1.4626
O43169~Q13740	O43169	Q13740	CYB5B	ALCAM	CID 043	Y	---	---	---	---	1.54677
O43169~Q14108	O43169	Q14108	CYB5B	SCARB2	CID 056	Y	---	---	---	---	1.65672
O43169~Q9Y639	O43169	Q9Y639	CYB5B	NPTN	CID 021	Y	Y	---	---	---	1.52148
O43181~O43678	O43181	O43678	NDUFS4	NDUFA2	CID 016	Y	Y	---	---	---	1.49483
O43181~O76024	O43181	O76024	NDUFS4	WFS1	CID 016	Y	Y	---	---	---	1.58623
O43181~Q7L311	O43181	Q7L311	NDUFS4	ARMCX2	CID 016	Y	Y	---	---	---	1.45721
O43181~Q9NX63	O43181	Q9NX63	NDUFS4	CHCHD3	CID 016	Y	Y	---	---	---	1.52497
O43181~Q9Y4P3	O43181	Q9Y4P3	NDUFS4	TBL2	CID 016	Y	Y	---	---	---	1.64281
O43396~O75439	O43396	O75439	TXNL1	PMPCB	CID 005	Y	Y	---	---	---	1.55575
O43396~P08758	O43396	P08758	TXNL1	ANXA5	CID 005	Y	Y	---	---	---	1.50116
O43396~P60174	O43396	P60174	TXNL1	TPI1	CID 005	Y	Y	---	---	---	1.71456
O43396~P78417	O43396	P78417	TXNL1	GSTO1	CID 005	Y	Y	---	---	---	1.47416
O43396~Q6P4F2	O43396	Q6P4F2	TXNL1	FDX2	CID 005	Y	Y	---	---	---	1.52765
O43464~O60888	O43464	O60888	HTRA2	CUTA	CID 007	Y	Y	---	---	---	1.48796
O43464~O75390	O43464	O75390	HTRA2	CS	CID 007	Y	Y	---	---	---	1.64144
O43464~P04179	O43464	P04179	HTRA2	SOD2	CID 007	Y	Y	---	---	---	1.8619
O43464~P09622	O43464	P09622	HTRA2	DLD	CID 007	Y	Y	---	---	---	1.72483
O43464~P11586	O43464	P11586	HTRA2	MTHFD1	CID 051	Y	Y	---	---	---	1.65125
O43464~P40925	O43464	P40925	HTRA2	MDH1	CID 007	Y	Y	---	---	---	1.79317
O43464~P42126	O43464	P42126	HTRA2	ECI1	CID 007	Y	Y	---	---	---	1.75501
O43464~Q5JRX3	O43464	Q5JRX3	HTRA2	PITRM1	CID 007	Y	Y	---	---	---	1.61483
O43464~Q9NUJ1	O43464	Q9NUJ1	HTRA2	ABHD10	CID 007	Y	Y	---	---	---	1.62786
O43464~Q9P2R7	O43464	Q9P2R7	HTRA2	SUCLA2	CID 007	Y	Y	---	---	---	1.73742
O43464~Q9UMS0	O43464	Q9UMS0	HTRA2	NFU1	CID 007	Y	Y	---	---	---	1.77334
O43464~Q9Y2S7	O43464	Q9Y2S7	HTRA2	POLDIP2	CID 051	Y	Y	---	---	---	1.67038
O43464~Q9Y3B8	O43464	Q9Y3B8	HTRA2	REXO2	CID 007	Y	Y	---	---	---	1.78465
O43490~P57105	O43490	P57105	PROM1	SYNJ2BP	CID 027	---	Y	---	---	---	1.45291
O43490~Q9NS69	O43490	Q9NS69	PROM1	TOMM22	CID 027	---	Y	---	---	---	1.51366
O43615~P22314	O43615	P22314	TIMM44	UBA1	CID 004	Y	Y	---	---	---	1.45269
O43615~P62258	O43615	P62258	TIMM44	YWHAE	CID 004	Y	Y	---	---	---	1.45002
O43615~Q9NR28	O43615	Q9NR28	TIMM44	DIABLO	CID 004	Y	Y	---	---	---	1.46592
O43678~O76024	O43678	O76024	NDUFA2	WFS1	CID 016	Y	Y	---	---	---	1.63253
O43678~Q7L311	O43678	Q7L311	NDUFA2	ARMCX2	CID 016	Y	Y	---	---	---	1.58506
O43678~Q96AG4	O43678	Q96AG4	NDUFA2	LRRC59	CID 016	Y	Y	---	---	---	1.50908
O43678~Q9Y4P3	O43678	Q9Y4P3	NDUFA2	TBL2	CID 016	Y	Y	---	---	---	1.49118
O43715~O75368	O43715	O75368	TRIAP1	SH3BGRL	CID 014	Y	Y	---	---	---	1.6701
O43715~O75608	O43715	O75608	TRIAP1	LYPLA1	CID 014	Y	Y	---	---	---	1.54832
O43715~Q6GMV3	O43715	Q6GMV3	TRIAP1	PTRHD1	CID 014	Y	Y	---	---	---	1.47932
O43715~Q8NBJ7	O43715	Q8NBJ7	TRIAP1	SUMF2	CID 014	Y	Y	---	---	---	1.73993
O43715~Q99757	O43715	Q99757	TRIAP1	TXN2	CID 014	Y	Y	---	---	---	1.53391
O43715~Q9H299	O43715	Q9H299	TRIAP1	SH3BGRL3	CID 014	Y	Y	---	---	---	1.6098
O43715~Q9NYJ1	O43715	Q9NYJ1	TRIAP1	COA4	CID 014	Y	Y	---	---	---	1.71233
O43715~Q9UIJ7	O43715	Q9UIJ7	TRIAP1	AK3	CID 014	Y	Y	---	---	---	1.49553
O43752~Q9BXF6	O43752	Q9BXF6	STX6	RAB11FIP5	CID 115	---	Y	---	---	---	1.6117
O43768~Q9BXF6	O43768	Q9BXF6	ENSA	RAB11FIP5	CID 122	---	Y	---	---	---	1.5006
O43772~P11142	O43772	P11142	SLC25A20	HSPA8	CID 040	Y	Y	---	---	---	1.60164
O43772~P43155	O43772	P43155	SLC25A20	CRAT	CID 040	Y	Y	---	---	---	1.57983
O43772~Q15067	O43772	Q15067	SLC25A20	ACOX1	CID 040	Y	Y	---	---	---	1.69872
O43837~P51553	O43837	P51553	IDH3B	IDH3G	CID 073	Y	Y	---	Y	---	1.57456
O43920~O75251	O43920	O75251	NDUFS5	NDUFS7	CID 001	Y	Y	---	---	---	1.47483
O43920~O75306	O43920	O75306	NDUFS5	NDUFS2	CID 001	Y	Y	---	---	---	1.46318
O43920~O75489	O43920	O75489	NDUFS5	NDUFS3	CID 001	Y	Y	---	---	---	1.6286
O43920~O96008	O43920	O96008	NDUFS5	TOMM40	CID 001	Y	Y	---	---	---	1.48264
O43920~P06576	O43920	P06576	NDUFS5	ATP5B	CID 001	Y	Y	---	---	---	1.68413
O43920~P07919	O43920	P07919	NDUFS5	UQCRH	CID 129	Y	Y	---	---	---	1.45412
O43920~P08559	O43920	P08559	NDUFS5	PDHA1	CID 001	Y	Y	---	---	---	1.65227
O43920~P08574	O43920	P08574	NDUFS5	CYC1	CID 001	Y	Y	---	---	---	1.57457
O43920~P09669	O43920	P09669	NDUFS5	COX6C	CID 001	Y	Y	---	---	---	1.47485
O43920~P12694	O43920	P12694	NDUFS5	BCKDHA	CID 001	Y	Y	---	---	---	1.52597
O43920~P14406	O43920	P14406	NDUFS5	COX7A2	CID 001	Y	Y	---	---	---	1.58075
O43920~P14625	O43920	P14625	NDUFS5	HSP90B1	CID 001	Y	Y	---	---	---	1.48968
O43920~P15954	O43920	P15954	NDUFS5	COX7C	CID 001	Y	Y	---	---	---	1.57535
O43920~P19105	O43920	P19105	NDUFS5	MYL12A	CID 001	Y	Y	---	---	---	1.52677
O43920~P21796	O43920	P21796	NDUFS5	VDAC1	CID 001	Y	Y	---	---	---	1.65553
O43920~P28331	O43920	P28331	NDUFS5	NDUFS1	CID 001	Y	Y	---	---	---	1.70706
O43920~P31930	O43920	P31930	NDUFS5	UQCRC1	CID 001	Y	Y	---	---	---	1.72146
O43920~P35232	O43920	P35232	NDUFS5	PHB	CID 001	Y	Y	---	---	---	1.68295
O43920~P36542	O43920	P36542	NDUFS5	ATP5C1	CID 001	Y	Y	---	---	---	1.52718
O43920~P40939	O43920	P40939	NDUFS5	HADHA	CID 001	Y	Y	---	---	---	1.63049
O43920~P45880	O43920	P45880	NDUFS5	VDAC2	CID 001	Y	Y	---	---	---	1.6587
O43920~P49821	O43920	P49821	NDUFS5	NDUFV1	CID 001	Y	Y	---	---	---	1.66921
O43920~P50416	O43920	P50416	NDUFS5	CPT1A	CID 001	Y	Y	---	---	---	1.49069
O43920~P55084	O43920	P55084	NDUFS5	HADHB	CID 001	Y	Y	---	---	---	1.66233
O43920~P60709	O43920	P60709	NDUFS5	ACTB	CID 001	Y	Y	---	---	---	1.58283
O43920~Q16795	O43920	Q16795	NDUFS5	NDUFA9	CID 001	Y	Y	---	---	---	1.45106
O43920~Q8N4H5	O43920	Q8N4H5	NDUFS5	TOMM5	CID 001	Y	Y	---	---	---	1.66388
O43920~Q8NBX0	O43920	Q8NBX0	NDUFS5	SCCPDH	CID 001	Y	Y	---	---	---	1.55513
O43920~Q99623	O43920	Q99623	NDUFS5	PHB2	CID 001	Y	Y	---	---	---	1.62169
O43920~Q9BUV8	O43920	Q9BUV8	NDUFS5	C20orf24	CID 001	Y	Y	---	---	---	1.49643
O43920~Q9NS69	O43920	Q9NS69	NDUFS5	TOMM22	CID 001	Y	Y	---	---	---	1.6102
O43920~Q9ULV4	O43920	Q9ULV4	NDUFS5	CORO1C	CID 001	Y	Y	---	---	---	1.60448
O43920~Q9Y277	O43920	Q9Y277	NDUFS5	VDAC3	CID 001	Y	Y	---	---	---	1.53084
O43920~Q9Y6C9	O43920	Q9Y6C9	NDUFS5	MTCH2	CID 001	Y	Y	---	---	---	1.57867
O60568~O96008	O60568	O96008	PLOD3	TOMM40	CID 015	---	Y	---	---	---	1.6445
O60568~P21796	O60568	P21796	PLOD3	VDAC1	CID 015	---	Y	---	---	---	1.66616
O60568~P45880	O60568	P45880	PLOD3	VDAC2	CID 015	---	Y	---	---	---	1.73838
O60568~P55084	O60568	P55084	PLOD3	HADHB	CID 015	---	Y	---	---	---	1.69697
O60568~Q8N4H5	O60568	Q8N4H5	PLOD3	TOMM5	CID 015	---	Y	---	---	---	1.57656
O60568~Q9NS69	O60568	Q9NS69	PLOD3	TOMM22	CID 015	---	Y	---	---	---	1.7097
O60568~Q9Y277	O60568	Q9Y277	PLOD3	VDAC3	CID 015	---	Y	---	---	---	1.70463
O60882~P07954	O60882	P07954	MMP20	FH	CID 004	Y	Y	---	---	---	1.49632
O60882~P62258	O60882	P62258	MMP20	YWHAE	CID 004	Y	Y	---	---	---	1.51488
O60882~Q9NR28	O60882	Q9NR28	MMP20	DIABLO	CID 004	Y	Y	---	---	---	1.55941
O60888~O75390	O60888	O75390	CUTA	CS	CID 007	Y	Y	---	---	---	1.66194
O60888~P04179	O60888	P04179	CUTA	SOD2	CID 007	Y	Y	---	---	---	1.50902
O60888~P09622	O60888	P09622	CUTA	DLD	CID 007	Y	Y	---	---	---	1.54704
O60888~P40925	O60888	P40925	CUTA	MDH1	CID 007	Y	Y	---	---	---	1.60575
O60888~P42126	O60888	P42126	CUTA	ECI1	CID 007	Y	Y	---	---	---	1.62276
O60888~Q9UMS0	O60888	Q9UMS0	CUTA	NFU1	CID 007	Y	Y	---	---	---	1.51525
O60888~Q9Y3B8	O60888	Q9Y3B8	CUTA	REXO2	CID 007	Y	Y	---	---	---	1.46003
O75251~O96008	O75251	O96008	NDUFS7	TOMM40	CID 001	Y	Y	---	---	---	1.55051
O75251~P00403	O75251	P00403	NDUFS7	MT-CO2	CID 001	Y	Y	---	---	---	1.53395
O75251~P09669	O75251	P09669	NDUFS7	COX6C	CID 001	Y	Y	---	---	---	1.56125
O75251~P0C6C1	O75251	P0C6C1	NDUFS7	ANKRD34C	CID 001	Y	Y	---	---	---	1.61208
O75251~P13073	O75251	P13073	NDUFS7	COX4I1	CID 001	Y	Y	---	---	---	1.51318
O75251~P14406	O75251	P14406	NDUFS7	COX7A2	CID 001	Y	Y	---	---	---	1.57286
O75251~P14625	O75251	P14625	NDUFS7	HSP90B1	CID 001	Y	Y	---	---	---	1.56667
O75251~P15954	O75251	P15954	NDUFS7	COX7C	CID 001	Y	Y	---	---	---	1.57058
O75251~P35232	O75251	P35232	NDUFS7	PHB	CID 001	Y	Y	---	---	---	1.49506
O75251~P36542	O75251	P36542	NDUFS7	ATP5C1	CID 001	Y	Y	---	---	---	1.6064
O75251~P40939	O75251	P40939	NDUFS7	HADHA	CID 001	Y	Y	---	---	---	1.6537
O75251~P45880	O75251	P45880	NDUFS7	VDAC2	CID 001	Y	Y	---	---	---	1.62819
O75251~P55084	O75251	P55084	NDUFS7	HADHB	CID 001	Y	Y	---	---	---	1.59187
O75251~Q00059	O75251	Q00059	NDUFS7	TFAM	CID 001	Y	Y	---	---	---	1.48005
O75251~Q16795	O75251	Q16795	NDUFS7	NDUFA9	CID 001	Y	Y	Y	Y	---	1.59482
O75251~Q6ZMW2	O75251	Q6ZMW2	NDUFS7	ZNF782	CID 001	Y	Y	---	---	---	1.57243
O75251~Q8N4H5	O75251	Q8N4H5	NDUFS7	TOMM5	CID 001	Y	Y	---	---	---	1.7431
O75251~Q8NBX0	O75251	Q8NBX0	NDUFS7	SCCPDH	CID 001	Y	Y	---	---	---	1.72455
O75251~Q9BUV8	O75251	Q9BUV8	NDUFS7	C20orf24	CID 001	Y	Y	---	---	---	1.58966
O75251~Q9NS69	O75251	Q9NS69	NDUFS7	TOMM22	CID 001	Y	Y	---	---	---	1.56455
O75251~Q9Y277	O75251	Q9Y277	NDUFS7	VDAC3	CID 001	Y	Y	---	---	---	1.59652
O75251~Q9Y2R0	O75251	Q9Y2R0	NDUFS7	COA3	CID 001	Y	Y	---	---	---	1.61887
O75251~Q9Y6C9	O75251	Q9Y6C9	NDUFS7	MTCH2	CID 001	Y	Y	---	---	---	1.4878
O75306~O75489	O75306	O75489	NDUFS2	NDUFS3	CID 001	Y	Y	---	Y	---	1.69483
O75306~O96008	O75306	O96008	NDUFS2	TOMM40	CID 001	Y	Y	---	---	---	1.48575
O75306~P06576	O75306	P06576	NDUFS2	ATP5B	CID 001	Y	Y	---	---	---	1.51351
O75306~P08559	O75306	P08559	NDUFS2	PDHA1	CID 001	Y	Y	---	---	---	1.60505
O75306~P08574	O75306	P08574	NDUFS2	CYC1	CID 001	Y	Y	---	---	---	1.56425
O75306~P09669	O75306	P09669	NDUFS2	COX6C	CID 001	Y	Y	---	---	---	1.4905
O75306~P0C6C1	O75306	P0C6C1	NDUFS2	ANKRD34C	CID 001	Y	Y	---	---	---	1.58793
O75306~P11177	O75306	P11177	NDUFS2	PDHB	CID 001	Y	Y	---	---	---	1.59563
O75306~P12694	O75306	P12694	NDUFS2	BCKDHA	CID 001	Y	Y	---	---	---	1.52793
O75306~P14406	O75306	P14406	NDUFS2	COX7A2	CID 001	Y	Y	---	---	---	1.5658
O75306~P14625	O75306	P14625	NDUFS2	HSP90B1	CID 001	Y	Y	---	---	---	1.54353
O75306~P15954	O75306	P15954	NDUFS2	COX7C	CID 001	Y	Y	---	---	---	1.46614
O75306~P19105	O75306	P19105	NDUFS2	MYL12A	CID 001	Y	Y	---	---	---	1.47262
O75306~P21796	O75306	P21796	NDUFS2	VDAC1	CID 001	Y	Y	---	---	---	1.46471
O75306~P22695	O75306	P22695	NDUFS2	UQCRC2	CID 001	Y	Y	---	---	---	1.67054
O75306~P27797	O75306	P27797	NDUFS2	CALR	CID 001	Y	Y	---	---	---	1.4604
O75306~P27824	O75306	P27824	NDUFS2	CANX	CID 001	Y	Y	---	---	---	1.45732
O75306~P28331	O75306	P28331	NDUFS2	NDUFS1	CID 001	Y	Y	---	---	---	1.6269
O75306~P31930	O75306	P31930	NDUFS2	UQCRC1	CID 001	Y	Y	---	---	---	1.6231
O75306~P35232	O75306	P35232	NDUFS2	PHB	CID 001	Y	Y	---	---	---	1.60307
O75306~P36542	O75306	P36542	NDUFS2	ATP5C1	CID 001	Y	Y	---	---	---	1.5791
O75306~P40939	O75306	P40939	NDUFS2	HADHA	CID 001	Y	Y	---	---	---	1.67758
O75306~P45880	O75306	P45880	NDUFS2	VDAC2	CID 001	Y	Y	---	---	---	1.61131
O75306~P49821	O75306	P49821	NDUFS2	NDUFV1	CID 001	Y	Y	---	---	---	1.66482
O75306~P55084	O75306	P55084	NDUFS2	HADHB	CID 001	Y	Y	---	---	---	1.61615
O75306~Q00059	O75306	Q00059	NDUFS2	TFAM	CID 001	Y	Y	---	---	---	1.49048
O75306~Q16795	O75306	Q16795	NDUFS2	NDUFA9	CID 001	Y	Y	---	---	---	1.47243
O75306~Q16891	O75306	Q16891	NDUFS2	IMMT	CID 001	Y	Y	---	---	---	1.53272
O75306~Q6ZMW2	O75306	Q6ZMW2	NDUFS2	ZNF782	CID 001	Y	Y	---	---	---	1.52053
O75306~Q8N4H5	O75306	Q8N4H5	NDUFS2	TOMM5	CID 001	Y	Y	---	---	---	1.67275
O75306~Q8NBX0	O75306	Q8NBX0	NDUFS2	SCCPDH	CID 001	Y	Y	---	---	---	1.63664
O75306~Q99623	O75306	Q99623	NDUFS2	PHB2	CID 001	Y	Y	---	---	---	1.52948
O75306~Q9BUV8	O75306	Q9BUV8	NDUFS2	C20orf24	CID 001	Y	Y	---	---	---	1.61435
O75306~Q9NS69	O75306	Q9NS69	NDUFS2	TOMM22	CID 001	Y	Y	---	---	---	1.6464
O75306~Q9ULV4	O75306	Q9ULV4	NDUFS2	CORO1C	CID 001	Y	Y	---	---	---	1.57251
O75306~Q9Y277	O75306	Q9Y277	NDUFS2	VDAC3	CID 001	Y	Y	---	---	---	1.56572
O75306~Q9Y2R0	O75306	Q9Y2R0	NDUFS2	COA3	CID 001	Y	Y	---	---	---	1.55262
O75306~Q9Y6C9	O75306	Q9Y6C9	NDUFS2	MTCH2	CID 001	Y	Y	---	---	---	1.46742
O75323~P00403	O75323	P00403	GBAS	MT-CO2	CID 001	Y	Y	---	---	---	1.69841
O75323~P02730	O75323	P02730	GBAS	SLC4A1	CID 028	Y	---	---	---	---	1.45277
O75323~P05026	O75323	P05026	GBAS	ATP1B1	CID 053	Y	---	---	---	---	1.56923
O75323~P06454	O75323	P06454	GBAS	PTMA	CID 023	Y	---	---	---	---	1.61487
O75323~P08574	O75323	P08574	GBAS	CYC1	CID 001	Y	Y	---	---	---	1.62743
O75323~P09669	O75323	P09669	GBAS	COX6C	CID 001	Y	Y	---	---	---	1.61908
O75323~P10176	O75323	P10176	GBAS	COX8A	CID 001	Y	Y	---	---	---	1.60728
O75323~P11177	O75323	P11177	GBAS	PDHB	CID 001	Y	Y	---	---	---	1.52864
O75323~P13073	O75323	P13073	GBAS	COX4I1	CID 001	Y	Y	---	---	---	1.67259
O75323~P20674	O75323	P20674	GBAS	COX5A	CID 001	Y	Y	---	---	---	1.47961
O75323~P24311	O75323	P24311	GBAS	COX7B	CID 001	Y	Y	---	---	---	1.68085
O75323~P40939	O75323	P40939	GBAS	HADHA	CID 001	Y	Y	---	---	---	1.51984
O75323~P45880	O75323	P45880	GBAS	VDAC2	CID 001 CID 023 CID 028	Y	Y	---	---	---	1.48509
O75323~P49321	O75323	P49321	GBAS	NASP	CID 053	Y	---	---	---	---	1.6377
O75323~P55072	O75323	P55072	GBAS	VCP	CID 001	Y	Y	---	---	---	1.54786
O75323~P55084	O75323	P55084	GBAS	HADHB	CID 001 CID 023 CID 028	Y	Y	---	---	---	1.49441
O75323~P55209	O75323	P55209	GBAS	NAP1L1	CID 023	Y	---	---	---	---	1.49766
O75323~Q00839	O75323	Q00839	GBAS	HNRNPU	CID 111	Y	---	---	---	---	1.59194
O75323~Q07955	O75323	Q07955	GBAS	SRSF1	CID 108	Y	---	---	---	---	1.6256
O75323~Q13347	O75323	Q13347	GBAS	EIF3I	CID 109	Y	---	---	---	---	1.5006
O75323~Q14444	O75323	Q14444	GBAS	CAPRIN1	CID 112	Y	---	---	---	---	1.46242
O75323~Q14697	O75323	Q14697	GBAS	GANAB	CID 028	Y	---	---	---	---	1.68364
O75323~Q15185	O75323	Q15185	GBAS	PTGES3	CID 113	Y	---	---	---	---	1.56663
O75323~Q15293	O75323	Q15293	GBAS	RCN1	CID 110	Y	---	---	---	---	1.46928
O75347~O95881	O75347	O95881	TBCA	TXNDC12	CID 006	Y	Y	---	---	---	1.65243
O75347~P07602	O75347	P07602	TBCA	PSAP	CID 006	Y	Y	---	---	---	1.63971
O75347~Q8IXL7	O75347	Q8IXL7	TBCA	MSRB3	CID 006	Y	Y	---	---	---	1.48923
O75368~O75608	O75368	O75608	SH3BGRL	LYPLA1	CID 014	Y	Y	---	---	---	1.45857
O75368~Q9NYJ1	O75368	Q9NYJ1	SH3BGRL	COA4	CID 014	Y	Y	---	---	---	1.54087
O75390~O75874	O75390	O75874	CS	IDH1	CID 003	Y	Y	---	---	---	1.6166
O75390~P00390	O75390	P00390	CS	GSR	CID 003	Y	Y	---	---	---	1.78995
O75390~P02787	O75390	P02787	CS	TF	CID 003	Y	Y	---	---	---	1.69178
O75390~P04179	O75390	P04179	CS	SOD2	CID 007	Y	Y	---	---	---	1.63683
O75390~P09104	O75390	P09104	CS	ENO2	CID 003	Y	Y	---	---	---	1.59769
O75390~P09622	O75390	P09622	CS	DLD	CID 007	Y	Y	---	---	---	1.67842
O75390~P20933	O75390	P20933	CS	AGA	CID 003	Y	Y	---	---	---	1.65425
O75390~P29597	O75390	P29597	CS	TYK2	CID 003	Y	Y	---	---	---	1.70456
O75390~P52209	O75390	P52209	CS	PGD	CID 003	Y	Y	---	---	---	1.78938
O75390~P55809	O75390	P55809	CS	OXCT1	CID 003	Y	Y	---	Y	---	1.45111
O75390~Q12931	O75390	Q12931	CS	TRAP1	CID 003	Y	Y	---	---	---	1.4636
O75390~Q15067	O75390	Q15067	CS	ACOX1	CID 003	Y	Y	---	---	---	1.46459
O75390~Q8N4Q1	O75390	Q8N4Q1	CS	CHCHD4	CID 003	Y	Y	---	---	---	1.46505
O75390~Q8N5Z0	O75390	Q8N5Z0	CS	AADAT	CID 003	Y	Y	---	---	---	1.48941
O75390~Q9NNW7	O75390	Q9NNW7	CS	TXNRD2	CID 003	Y	Y	---	---	---	1.67163
O75439~P49915	O75439	P49915	PMPCB	GMPS	CID 005	Y	Y	---	---	---	1.58439
O75439~P60174	O75439	P60174	PMPCB	TPI1	CID 005	Y	Y	---	---	---	1.60048
O75439~P78417	O75439	P78417	PMPCB	GSTO1	CID 005	Y	Y	---	---	---	1.67995
O75439~Q10713	O75439	Q10713	PMPCB	PMPCA	CID 005	Y	Y	---	---	---	1.71118
O75439~Q15181	O75439	Q15181	PMPCB	PPA1	CID 005	Y	Y	---	---	---	1.62957
O75439~Q16822	O75439	Q16822	PMPCB	PCK2	CID 005	Y	Y	---	---	---	1.48706
O75439~Q6P4F2	O75439	Q6P4F2	PMPCB	FDX2	CID 005	Y	Y	---	---	---	1.53998
O75439~Q7Z4H8	O75439	Q7Z4H8	PMPCB	KDELC2	CID 005	Y	Y	---	---	---	1.67862
O75439~Q96CM8	O75439	Q96CM8	PMPCB	ACSF2	CID 005	Y	Y	---	---	---	1.45161
O75439~Q9NQR4	O75439	Q9NQR4	PMPCB	NIT2	CID 005	Y	Y	---	---	---	1.5214
O75439~Q9NUJ1	O75439	Q9NUJ1	PMPCB	ABHD10	CID 005	Y	Y	---	---	---	1.47982
O75439~Q9P2R7	O75439	Q9P2R7	PMPCB	SUCLA2	CID 005	Y	Y	---	---	---	1.59092
O75489~O96008	O75489	O96008	NDUFS3	TOMM40	CID 001	Y	Y	---	---	---	1.65106
O75489~P00403	O75489	P00403	NDUFS3	MT-CO2	CID 001	Y	Y	---	---	---	1.66611
O75489~P09669	O75489	P09669	NDUFS3	COX6C	CID 001	Y	Y	---	---	---	1.57251
O75489~P0C6C1	O75489	P0C6C1	NDUFS3	ANKRD34C	CID 001	Y	Y	---	---	---	1.59519
O75489~P13073	O75489	P13073	NDUFS3	COX4I1	CID 001	Y	Y	---	---	---	1.6296
O75489~P14406	O75489	P14406	NDUFS3	COX7A2	CID 001	Y	Y	---	---	---	1.70787
O75489~P14625	O75489	P14625	NDUFS3	HSP90B1	CID 001	Y	Y	---	---	---	1.65825
O75489~P15954	O75489	P15954	NDUFS3	COX7C	CID 001	Y	Y	---	---	---	1.69147
O75489~P19105	O75489	P19105	NDUFS3	MYL12A	CID 001	Y	Y	---	---	---	1.74612
O75489~P20674	O75489	P20674	NDUFS3	COX5A	CID 001	Y	Y	---	---	---	1.52332
O75489~P21796	O75489	P21796	NDUFS3	VDAC1	CID 001	Y	Y	---	---	---	1.73278
O75489~P27797	O75489	P27797	NDUFS3	CALR	CID 001	Y	Y	---	---	---	1.54805
O75489~P36542	O75489	P36542	NDUFS3	ATP5C1	CID 001	Y	Y	---	---	---	1.75176
O75489~P40939	O75489	P40939	NDUFS3	HADHA	CID 001	Y	Y	---	---	---	1.84732
O75489~P45880	O75489	P45880	NDUFS3	VDAC2	CID 001	Y	Y	---	---	---	1.83636
O75489~P55084	O75489	P55084	NDUFS3	HADHB	CID 001	Y	Y	---	---	---	1.79791
O75489~P60709	O75489	P60709	NDUFS3	ACTB	CID 001	Y	Y	---	---	---	1.74492
O75489~Q00059	O75489	Q00059	NDUFS3	TFAM	CID 001	Y	Y	---	---	---	1.51371
O75489~Q16891	O75489	Q16891	NDUFS3	IMMT	CID 001	Y	Y	---	---	---	1.60829
O75489~Q5TGZ0	O75489	Q5TGZ0	NDUFS3	MINOS1	CID 001	Y	Y	---	---	---	1.48435
O75489~Q6ZMW2	O75489	Q6ZMW2	NDUFS3	ZNF782	CID 001	Y	Y	---	---	---	1.65185
O75489~Q8N4H5	O75489	Q8N4H5	NDUFS3	TOMM5	CID 001	Y	Y	---	---	---	1.77382
O75489~Q8NBX0	O75489	Q8NBX0	NDUFS3	SCCPDH	CID 001	Y	Y	---	---	---	1.80073
O75489~Q9BPW8	O75489	Q9BPW8	NDUFS3	NIPSNAP1	CID 001	Y	Y	---	---	---	1.6726
O75489~Q9BUV8	O75489	Q9BUV8	NDUFS3	C20orf24	CID 001	Y	Y	---	---	---	1.71584
O75489~Q9NS69	O75489	Q9NS69	NDUFS3	TOMM22	CID 001	Y	Y	---	---	---	1.77599
O75489~Q9Y277	O75489	Q9Y277	NDUFS3	VDAC3	CID 001	Y	Y	---	---	---	1.76129
O75489~Q9Y2R0	O75489	Q9Y2R0	NDUFS3	COA3	CID 001	Y	Y	---	---	---	1.61839
O75489~Q9Y6C9	O75489	Q9Y6C9	NDUFS3	MTCH2	CID 001	Y	Y	---	---	---	1.60549
O75608~Q6GMV3	O75608	Q6GMV3	LYPLA1	PTRHD1	CID 014	Y	Y	---	---	---	1.50374
O75608~Q8NBJ7	O75608	Q8NBJ7	LYPLA1	SUMF2	CID 014	Y	Y	---	---	---	1.66169
O75608~Q99757	O75608	Q99757	LYPLA1	TXN2	CID 014	Y	Y	---	---	---	1.57525
O75608~Q9H299	O75608	Q9H299	LYPLA1	SH3BGRL3	CID 014	Y	Y	---	---	---	1.52254
O75608~Q9NYJ1	O75608	Q9NYJ1	LYPLA1	COA4	CID 014	Y	Y	---	---	---	1.54044
O75608~Q9UIJ7	O75608	Q9UIJ7	LYPLA1	AK3	CID 014	Y	Y	---	---	---	1.5155
O75746~P19367	O75746	P19367	SLC25A12	HK1	CID 026	Y	Y	---	---	---	1.49693
O75746~Q13423	O75746	Q13423	SLC25A12	NNT	CID 026	Y	Y	---	---	---	1.56753
O75746~Q16881	O75746	Q16881	SLC25A12	TXNRD1	CID 026	Y	Y	---	---	---	1.49312
O75874~P00390	O75874	P00390	IDH1	GSR	CID 003	Y	Y	---	---	---	1.72402
O75874~P02787	O75874	P02787	IDH1	TF	CID 003	Y	Y	---	---	---	1.69959
O75874~P04181	O75874	P04181	IDH1	OAT	CID 003	Y	Y	---	---	---	1.62925
O75874~P09104	O75874	P09104	IDH1	ENO2	CID 003	Y	Y	---	---	---	1.74813
O75874~P17174	O75874	P17174	IDH1	GOT1	CID 003	Y	Y	---	---	---	1.67057
O75874~P20933	O75874	P20933	IDH1	AGA	CID 003	Y	Y	---	---	---	1.62668
O75874~P29597	O75874	P29597	IDH1	TYK2	CID 003	Y	Y	---	---	---	1.602
O75874~P30084	O75874	P30084	IDH1	ECHS1	CID 003	Y	Y	---	---	---	1.77203
O75874~P52209	O75874	P52209	IDH1	PGD	CID 003	Y	Y	---	---	---	1.81724
O75874~P55809	O75874	P55809	IDH1	OXCT1	CID 003	Y	Y	---	---	---	1.62734
O75874~Q12931	O75874	Q12931	IDH1	TRAP1	CID 003	Y	Y	---	---	---	1.544
O75874~Q15067	O75874	Q15067	IDH1	ACOX1	CID 003	Y	Y	---	---	---	1.63431
O75874~Q6YP21	O75874	Q6YP21	IDH1	KYAT3	CID 003	Y	Y	---	---	---	1.47689
O75874~Q8N4Q1	O75874	Q8N4Q1	IDH1	CHCHD4	CID 003	Y	Y	---	---	---	1.65362
O75874~Q8N5Z0	O75874	Q8N5Z0	IDH1	AADAT	CID 003	Y	Y	---	---	---	1.77423
O75874~Q8NI22	O75874	Q8NI22	IDH1	MCFD2	CID 003	Y	Y	---	---	---	1.6629
O75874~Q9NNW7	O75874	Q9NNW7	IDH1	TXNRD2	CID 003	Y	Y	---	---	---	1.78136
O75947~O75964	O75947	O75964	ATP5H	ATP5L	CID 022	Y	Y	---	---	---	1.73152
O75947~P18859	O75947	P18859	ATP5H	ATP5J	CID 022	Y	Y	Y	Y	---	1.47055
O75947~P24539	O75947	P24539	ATP5H	ATP5F1	CID 022	Y	Y	Y	Y	---	1.70581
O75964~P24539	O75964	P24539	ATP5L	ATP5F1	CID 022	Y	Y	---	---	---	1.62816
O75964~P48047	O75964	P48047	ATP5L	ATP5O	CID 022	Y	Y	---	---	---	1.45895
O76024~Q16891	O76024	Q16891	WFS1	IMMT	CID 016	Y	Y	---	---	---	1.59342
O76024~Q7L311	O76024	Q7L311	WFS1	ARMCX2	CID 016	Y	Y	---	---	---	1.47289
O76024~Q9NX63	O76024	Q9NX63	WFS1	CHCHD3	CID 016	Y	Y	---	---	---	1.59176
O76024~Q9Y4P3	O76024	Q9Y4P3	WFS1	TBL2	CID 016	Y	Y	---	---	---	1.4764
O94760~O95336	O94760	O95336	DDAH1	PGLS	CID 002	Y	Y	---	---	---	1.72313
O94760~P00813	O94760	P00813	DDAH1	ADA	CID 002	Y	Y	---	---	---	1.8361
O94760~P09936	O94760	P09936	DDAH1	UCHL1	CID 002	Y	Y	---	---	---	1.79543
O94760~P30085	O94760	P30085	DDAH1	CMPK1	CID 002	Y	Y	---	---	---	1.77867
O94760~P48444	O94760	P48444	DDAH1	ARCN1	CID 002	Y	Y	---	---	---	1.64343
O94760~Q53H82	O94760	Q53H82	DDAH1	LACTB2	CID 002	Y	Y	---	---	---	1.49551
O94760~Q99497	O94760	Q99497	DDAH1	PARK7	CID 002	Y	Y	---	---	---	1.60933
O94760~Q9BSH5	O94760	Q9BSH5	DDAH1	HDHD3	CID 002	Y	Y	---	---	---	1.81155
O94760~Q9BX68	O94760	Q9BX68	DDAH1	HINT2	CID 002	Y	Y	---	---	---	1.58914
O94760~Q9P0J1	O94760	Q9P0J1	DDAH1	PDP1	CID 002	Y	Y	---	---	---	1.53397
O94760~Q9UMX5	O94760	Q9UMX5	DDAH1	NENF	CID 002	Y	Y	---	---	---	1.51195
O94760~Q9Y696	O94760	Q9Y696	DDAH1	CLIC4	CID 002	Y	Y	---	---	---	1.64686
O94826~P35606	O94826	P35606	TOMM70	COPB2	CID 078	Y	---	---	---	---	1.52628
O95139~P17568	O95139	P17568	NDUFB6	NDUFB7	CID 076	Y	Y	---	---	---	1.52686
O95169~P40692	O95169	P40692	NDUFB8	MLH1	CID 094	Y	Y	---	---	---	1.46713
O95182~P12074	O95182	P12074	NDUFA7	COX6A1	CID 042	Y	Y	---	---	---	1.46715
O95202~Q12797	O95202	Q12797	LETM1	ASPH	CID 092	Y	Y	---	---	---	1.50673
O95302~P54886	O95302	P54886	FKBP9	ALDH18A1	CID 017	Y	Y	---	---	---	1.74487
O95302~Q96QK1	O95302	Q96QK1	FKBP9	VPS35	CID 017	Y	Y	---	---	---	1.68568
O95336~P00441	O95336	P00441	PGLS	SOD1	CID 002	Y	Y	---	---	---	1.49781
O95336~P23434	O95336	P23434	PGLS	GCSH	CID 002	Y	Y	---	---	---	1.78796
O95336~P30041	O95336	P30041	PGLS	PRDX6	CID 002	Y	Y	---	---	---	1.61275
O95336~P36871	O95336	P36871	PGLS	PGM1	CID 002	Y	Y	---	---	---	1.7155
O95336~Q99798	O95336	Q99798	PGLS	ACO2	CID 002	Y	Y	---	---	---	1.71558
O95336~Q9BX68	O95336	Q9BX68	PGLS	HINT2	CID 002	Y	Y	---	---	---	1.69641
O95336~Q9P0J1	O95336	Q9P0J1	PGLS	PDP1	CID 002	Y	Y	---	---	---	1.5588
O95336~Q9UBQ7	O95336	Q9UBQ7	PGLS	GRHPR	CID 002	Y	Y	---	---	---	1.58488
O95336~Q9Y696	O95336	Q9Y696	PGLS	CLIC4	CID 002	Y	Y	---	---	---	1.66493
O95571~P49915	O95571	P49915	ETHE1	GMPS	CID 011	Y	Y	---	---	---	1.64632
O95571~P53597	O95571	P53597	ETHE1	SUCLG1	CID 011	Y	Y	---	---	---	1.50987
O95571~P78417	O95571	P78417	ETHE1	GSTO1	CID 011	Y	Y	---	---	---	1.46193
O95571~Q15181	O95571	Q15181	ETHE1	PPA1	CID 011	Y	Y	---	---	---	1.69673
O95571~Q6P4F2	O95571	Q6P4F2	ETHE1	FDX2	CID 011	Y	Y	---	---	---	1.53384
O95571~Q7Z4H8	O95571	Q7Z4H8	ETHE1	KDELC2	CID 011	Y	Y	---	---	---	1.52882
O95571~Q96BR5	O95571	Q96BR5	ETHE1	COA7	CID 011	Y	Y	---	---	---	1.47748
O95571~Q96I99	O95571	Q96I99	ETHE1	SUCLG2	CID 011	Y	Y	---	---	---	1.54646
O95571~Q9NQR4	O95571	Q9NQR4	ETHE1	NIT2	CID 011	Y	Y	---	---	---	1.68395
O95571~Q9Y281	O95571	Q9Y281	ETHE1	CFL2	CID 011	Y	Y	---	---	---	1.65551
O95772~P57105	O95772	P57105	STARD3NL	SYNJ2BP	CID 027	---	Y	---	---	---	1.66567
O95772~Q9NS69	O95772	Q9NS69	STARD3NL	TOMM22	CID 027	---	Y	---	---	---	1.5906
O95865~P06733	O95865	P06733	DDAH2	ENO1	CID 002	Y	Y	---	---	---	1.60645
O95865~P25325	O95865	P25325	DDAH2	MPST	CID 002	Y	Y	---	---	---	1.78392
O95865~P30042	O95865	P30042	DDAH2	C21orf33	CID 002	Y	Y	---	---	---	1.66888
O95865~P49773	O95865	P49773	DDAH2	HINT1	CID 002	Y	Y	---	---	---	1.69464
O95865~Q53H82	O95865	Q53H82	DDAH2	LACTB2	CID 002	Y	Y	---	---	---	1.83528
O95865~Q99497	O95865	Q99497	DDAH2	PARK7	CID 002	Y	Y	---	---	---	1.7173
O95865~Q9BSH5	O95865	Q9BSH5	DDAH2	HDHD3	CID 002	Y	Y	---	---	---	1.58909
O95865~Q9BX68	O95865	Q9BX68	DDAH2	HINT2	CID 002	Y	Y	---	---	---	1.64678
O95865~Q9P0J1	O95865	Q9P0J1	DDAH2	PDP1	CID 002	Y	Y	---	---	---	1.82154
O95865~Q9Y696	O95865	Q9Y696	DDAH2	CLIC4	CID 002	Y	Y	---	---	---	1.69729
O95881~P07602	O95881	P07602	TXNDC12	PSAP	CID 006	Y	Y	---	---	---	1.64931
O95881~P10599	O95881	P10599	TXNDC12	TXN	CID 006	Y	Y	---	---	---	1.73954
O95881~P30044	O95881	P30044	TXNDC12	PRDX5	CID 006	Y	Y	---	---	---	1.79625
O95881~P30626	O95881	P30626	TXNDC12	SRI	CID 006	Y	Y	---	---	---	1.51758
O95881~P54819	O95881	P54819	TXNDC12	AK2	CID 006	Y	Y	---	---	---	1.66473
O95881~P58546	O95881	P58546	TXNDC12	MTPN	CID 006	Y	Y	---	---	---	1.56776
O95881~P60520	O95881	P60520	TXNDC12	GABARAPL2	CID 006	Y	Y	---	---	---	1.72806
O95881~Q16595	O95881	Q16595	TXNDC12	FXN	CID 006	Y	Y	---	---	---	1.66805
O95881~Q16774	O95881	Q16774	TXNDC12	GUK1	CID 006	Y	Y	---	---	---	1.53077
O95881~Q86SX6	O95881	Q86SX6	TXNDC12	GLRX5	CID 006	Y	Y	---	---	---	1.71191
O95881~Q8IXL7	O95881	Q8IXL7	TXNDC12	MSRB3	CID 006	Y	Y	---	---	---	1.59024
O96000~Q9HCC0	O96000	Q9HCC0	NDUFB10	MCCC2	CID 019	Y	Y	---	---	---	1.58433
O96000~Q9NX14	O96000	Q9NX14	NDUFB10	NDUFB11	CID 019	Y	Y	Y	---	---	1.45367
O96008~P00403	O96008	P00403	TOMM40	MT-CO2	CID 001	Y	Y	---	---	---	1.60882
O96008~P02730	O96008	P02730	TOMM40	SLC4A1	CID 028	Y	---	---	---	---	1.47705
O96008~P04843	O96008	P04843	TOMM40	RPN1	CID 015	Y	---	---	---	---	1.65134
O96008~P04844	O96008	P04844	TOMM40	RPN2	CID 012	Y	---	---	---	---	1.52074
O96008~P05023	O96008	P05023	TOMM40	ATP1A1	CID 015	Y	---	---	---	---	1.6578
O96008~P06454	O96008	P06454	TOMM40	PTMA	CID 023	Y	---	---	---	---	1.64241
O96008~P06576	O96008	P06576	TOMM40	ATP5B	CID 001	Y	Y	---	---	---	1.59715
O96008~P08559	O96008	P08559	TOMM40	PDHA1	CID 001	Y	Y	---	---	---	1.6113
O96008~P08574	O96008	P08574	TOMM40	CYC1	CID 001	Y	Y	---	---	---	1.69403
O96008~P0C6C1	O96008	P0C6C1	TOMM40	ANKRD34C	CID 001	Y	Y	---	---	---	1.46413
O96008~P11177	O96008	P11177	TOMM40	PDHB	CID 001	Y	Y	---	---	---	1.72672
O96008~P12694	O96008	P12694	TOMM40	BCKDHA	CID 001	Y	Y	---	---	---	1.58629
O96008~P13073	O96008	P13073	TOMM40	COX4I1	CID 001	Y	Y	---	---	---	1.65727
O96008~P14625	O96008	P14625	TOMM40	HSP90B1	CID 001	Y	Y	---	---	---	1.58141
O96008~P15954	O96008	P15954	TOMM40	COX7C	CID 001	Y	Y	---	---	---	1.6282
O96008~P16070	O96008	P16070	TOMM40	CD44	CID 024	Y	Y	---	---	---	1.5133
O96008~P16435	O96008	P16435	TOMM40	POR	CID 024	Y	Y	---	---	---	1.59226
O96008~P19105	O96008	P19105	TOMM40	MYL12A	CID 001	Y	Y	---	---	---	1.50665
O96008~P27797	O96008	P27797	TOMM40	CALR	CID 001	Y	Y	---	---	---	1.46225
O96008~P28331	O96008	P28331	TOMM40	NDUFS1	CID 001	Y	Y	---	---	---	1.58832
O96008~P35232	O96008	P35232	TOMM40	PHB	CID 001	Y	Y	---	---	---	1.59375
O96008~P36542	O96008	P36542	TOMM40	ATP5C1	CID 001	Y	Y	---	---	---	1.46314
O96008~P39656	O96008	P39656	TOMM40	DDOST	CID 012	Y	---	---	---	---	1.56952
O96008~P40939	O96008	P40939	TOMM40	HADHA	CID 001	Y	Y	---	---	---	1.75696
O96008~P49821	O96008	P49821	TOMM40	NDUFV1	CID 001	Y	Y	---	---	---	1.62975
O96008~P50416	O96008	P50416	TOMM40	CPT1A	CID 001	Y	Y	---	---	---	1.47292
O96008~P55084	O96008	P55084	TOMM40	HADHB	CID 001 CID 012 CID 015 CID 023 CID 028 CID 029	Y	Y	---	---	---	1.66307
O96008~P55209	O96008	P55209	TOMM40	NAP1L1	CID 023	Y	---	---	---	---	1.61898
O96008~Q00059	O96008	Q00059	TOMM40	TFAM	CID 001	Y	Y	---	---	---	1.4904
O96008~Q02809	O96008	Q02809	TOMM40	PLOD1	CID 015	Y	---	---	---	---	1.46557
O96008~Q14103	O96008	Q14103	TOMM40	HNRNPD	CID 012	Y	---	---	---	---	1.54341
O96008~Q14697	O96008	Q14697	TOMM40	GANAB	CID 028	Y	---	---	---	---	1.5595
O96008~Q16795	O96008	Q16795	TOMM40	NDUFA9	CID 001	Y	Y	---	---	---	1.54787
O96008~Q5TGZ0	O96008	Q5TGZ0	TOMM40	MINOS1	CID 001	Y	Y	---	---	---	1.73353
O96008~Q6ZMW2	O96008	Q6ZMW2	TOMM40	ZNF782	CID 001	Y	Y	---	---	---	1.49675
O96008~Q8IXB1	O96008	Q8IXB1	TOMM40	DNAJC10	CID 012	Y	---	---	---	---	1.517
O96008~Q8NBX0	O96008	Q8NBX0	TOMM40	SCCPDH	CID 001	Y	Y	---	---	---	1.7303
O96008~Q8WXE9	O96008	Q8WXE9	TOMM40	STON2	CID 029	Y	---	---	---	---	1.49571
O96008~Q96JB1	O96008	Q96JB1	TOMM40	DNAH8	CID 029	Y	---	---	---	---	1.49562
O96008~Q99623	O96008	Q99623	TOMM40	PHB2	CID 001	Y	Y	---	---	---	1.60828
O96008~Q9BPW8	O96008	Q9BPW8	TOMM40	NIPSNAP1	CID 001	Y	Y	---	---	---	1.55106
O96008~Q9BUV8	O96008	Q9BUV8	TOMM40	C20orf24	CID 001	Y	Y	---	---	---	1.64327
O96008~Q9BXK5	O96008	Q9BXK5	TOMM40	BCL2L13	CID 024	Y	Y	---	---	---	1.50773
O96008~Q9H8V8	O96008	Q9H8V8	TOMM40	---	CID 012	Y	---	---	---	---	1.56183
O96008~Q9NS69	O96008	Q9NS69	TOMM40	TOMM22	CID 001 CID 012 CID 015 CID 029	Y	Y	---	---	---	1.53555
O96008~Q9ULV4	O96008	Q9ULV4	TOMM40	CORO1C	CID 001	Y	Y	---	---	---	1.52864
O96008~Q9Y2R0	O96008	Q9Y2R0	TOMM40	COA3	CID 001	Y	Y	---	---	---	1.60652
P00167~P53992	P00167	P53992	CYB5A	SEC24C	CID 081	Y	---	---	---	---	1.48777
P00338~P09486	P00338	P09486	LDHA	SPARC	CID 009	Y	Y	---	---	---	1.72803
P00338~P12268	P00338	P12268	LDHA	IMPDH2	CID 009	Y	Y	---	---	---	1.50768
P00338~P18850	P00338	P18850	LDHA	ATF6	CID 009	Y	Y	---	---	---	1.52105
P00338~P31937	P00338	P31937	LDHA	HIBADH	CID 009	Y	Y	---	---	---	1.50934
P00338~P34913	P00338	P34913	LDHA	EPHX2	CID 009	Y	Y	---	---	---	1.75178
P00338~P42765	P00338	P42765	LDHA	ACAA2	CID 009	Y	Y	---	---	---	1.7848
P00338~P54687	P00338	P54687	LDHA	BCAT1	CID 009	Y	Y	---	---	---	1.61574
P00338~P55786	P00338	P55786	LDHA	NPEPPS	CID 009	Y	Y	---	---	---	1.81484
P00387~P16070	P00387	P16070	CYB5R3	CD44	CID 024	Y	Y	---	---	---	1.51534
P00387~P16435	P00387	P16435	CYB5R3	POR	CID 024	Y	Y	---	---	---	1.56519
P00387~P18084	P00387	P18084	CYB5R3	ITGB5	CID 024	Y	Y	---	---	---	1.52656
P00387~Q9BXK5	P00387	Q9BXK5	CYB5R3	BCL2L13	CID 024	Y	Y	---	---	---	1.52813
P00390~P02787	P00390	P02787	GSR	TF	CID 003	Y	Y	---	---	---	1.67205
P00390~P04181	P00390	P04181	GSR	OAT	CID 003	Y	Y	---	---	---	1.6683
P00390~P09104	P00390	P09104	GSR	ENO2	CID 003	Y	Y	---	---	---	1.63781
P00390~P17174	P00390	P17174	GSR	GOT1	CID 003	Y	Y	---	---	---	1.52487
P00390~P20933	P00390	P20933	GSR	AGA	CID 003	Y	Y	---	---	---	1.55068
P00390~P29597	P00390	P29597	GSR	TYK2	CID 003	Y	Y	---	---	---	1.67181
P00390~P30084	P00390	P30084	GSR	ECHS1	CID 003	Y	Y	---	---	---	1.6808
P00390~P52209	P00390	P52209	GSR	PGD	CID 003	Y	Y	---	---	---	1.80136
P00390~P55809	P00390	P55809	GSR	OXCT1	CID 003	Y	Y	---	---	---	1.54264
P00390~Q12931	P00390	Q12931	GSR	TRAP1	CID 003	Y	Y	---	---	---	1.52513
P00390~Q15067	P00390	Q15067	GSR	ACOX1	CID 003	Y	Y	---	---	---	1.56937
P00390~Q8N4Q1	P00390	Q8N4Q1	GSR	CHCHD4	CID 003	Y	Y	---	---	---	1.57586
P00390~Q8N5Z0	P00390	Q8N5Z0	GSR	AADAT	CID 003	Y	Y	---	---	---	1.66259
P00390~Q8NI22	P00390	Q8NI22	GSR	MCFD2	CID 003	Y	Y	---	---	---	1.51229
P00390~Q9NNW7	P00390	Q9NNW7	GSR	TXNRD2	CID 003	Y	Y	---	---	---	1.73949
P00403~P06576	P00403	P06576	MT-CO2	ATP5B	CID 001	Y	Y	---	---	---	1.5018
P00403~P08559	P00403	P08559	MT-CO2	PDHA1	CID 001	Y	Y	---	---	---	1.6401
P00403~P08574	P00403	P08574	MT-CO2	CYC1	CID 001	Y	Y	---	---	---	1.83453
P00403~P09669	P00403	P09669	MT-CO2	COX6C	CID 001	Y	Y	---	---	---	1.49647
P00403~P10176	P00403	P10176	MT-CO2	COX8A	CID 001	Y	Y	---	---	---	1.81891
P00403~P11177	P00403	P11177	MT-CO2	PDHB	CID 001	Y	Y	---	---	---	1.82638
P00403~P12694	P00403	P12694	MT-CO2	BCKDHA	CID 001	Y	Y	---	---	---	1.55158
P00403~P13073	P00403	P13073	MT-CO2	COX4I1	CID 001	Y	Y	---	---	---	1.87179
P00403~P13674	P00403	P13674	MT-CO2	P4HA1	CID 001	Y	Y	---	---	---	1.49326
P00403~P14406	P00403	P14406	MT-CO2	COX7A2	CID 001	Y	Y	---	---	---	1.45633
P00403~P14625	P00403	P14625	MT-CO2	HSP90B1	CID 001	Y	Y	---	---	---	1.63159
P00403~P15954	P00403	P15954	MT-CO2	COX7C	CID 001	Y	Y	---	---	---	1.65551
P00403~P19105	P00403	P19105	MT-CO2	MYL12A	CID 001	Y	Y	---	---	---	1.65542
P00403~P20674	P00403	P20674	MT-CO2	COX5A	CID 001	Y	Y	---	---	---	1.6216
P00403~P21796	P00403	P21796	MT-CO2	VDAC1	CID 001	Y	Y	---	---	---	1.61019
P00403~P24311	P00403	P24311	MT-CO2	COX7B	CID 001	Y	Y	---	---	---	1.56357
P00403~P27797	P00403	P27797	MT-CO2	CALR	CID 001	Y	Y	---	---	---	1.52176
P00403~P27824	P00403	P27824	MT-CO2	CANX	CID 001	Y	Y	---	---	---	1.76906
P00403~P28331	P00403	P28331	MT-CO2	NDUFS1	CID 001	Y	Y	---	---	---	1.4919
P00403~P31930	P00403	P31930	MT-CO2	UQCRC1	CID 001	Y	Y	---	---	---	1.51625
P00403~P35232	P00403	P35232	MT-CO2	PHB	CID 001	Y	Y	---	---	---	1.52505
P00403~P40939	P00403	P40939	MT-CO2	HADHA	CID 001	Y	Y	---	---	---	1.79285
P00403~P45880	P00403	P45880	MT-CO2	VDAC2	CID 001	Y	Y	---	---	---	1.73709
P00403~P49821	P00403	P49821	MT-CO2	NDUFV1	CID 001	Y	Y	---	---	---	1.57195
P00403~P55072	P00403	P55072	MT-CO2	VCP	CID 001	Y	Y	---	---	---	1.49138
P00403~P55084	P00403	P55084	MT-CO2	HADHB	CID 001	Y	Y	---	---	---	1.73357
P00403~P60709	P00403	P60709	MT-CO2	ACTB	CID 001	Y	Y	---	---	---	1.5779
P00403~Q00059	P00403	Q00059	MT-CO2	TFAM	CID 001	Y	Y	---	---	---	1.49511
P00403~Q12797	P00403	Q12797	MT-CO2	ASPH	CID 001	Y	Y	---	---	---	1.55412
P00403~Q16795	P00403	Q16795	MT-CO2	NDUFA9	CID 001	Y	Y	---	---	---	1.57745
P00403~Q6ZMW2	P00403	Q6ZMW2	MT-CO2	ZNF782	CID 001	Y	Y	---	---	---	1.45792
P00403~Q8N4H5	P00403	Q8N4H5	MT-CO2	TOMM5	CID 001	Y	Y	---	---	---	1.46069
P00403~Q8NBX0	P00403	Q8NBX0	MT-CO2	SCCPDH	CID 001	Y	Y	---	---	---	1.53387
P00403~Q99623	P00403	Q99623	MT-CO2	PHB2	CID 001	Y	Y	---	---	---	1.5572
P00403~Q9BPW8	P00403	Q9BPW8	MT-CO2	NIPSNAP1	CID 001	Y	Y	---	---	---	1.65956
P00403~Q9BUV8	P00403	Q9BUV8	MT-CO2	C20orf24	CID 001	Y	Y	---	---	---	1.58477
P00403~Q9NS69	P00403	Q9NS69	MT-CO2	TOMM22	CID 001	Y	Y	---	---	---	1.52456
P00403~Q9ULV4	P00403	Q9ULV4	MT-CO2	CORO1C	CID 001	Y	Y	---	---	---	1.50027
P00403~Q9Y277	P00403	Q9Y277	MT-CO2	VDAC3	CID 001	Y	Y	---	---	---	1.60798
P00441~P06733	P00441	P06733	SOD1	ENO1	CID 002	Y	Y	---	---	---	1.69219
P00441~P09211	P00441	P09211	SOD1	GSTP1	CID 002	Y	Y	---	---	---	1.82809
P00441~P09936	P00441	P09936	SOD1	UCHL1	CID 002	Y	Y	---	---	---	1.53912
P00441~P30041	P00441	P30041	SOD1	PRDX6	CID 002	Y	Y	---	---	---	1.71238
P00441~P35228	P00441	P35228	SOD1	NOS2	CID 002	Y	Y	---	---	---	1.4871
P00441~P36871	P00441	P36871	SOD1	PGM1	CID 002	Y	Y	---	---	---	1.76243
P00441~P48444	P00441	P48444	SOD1	ARCN1	CID 002	Y	Y	---	---	---	1.59783
P00441~Q99497	P00441	Q99497	SOD1	PARK7	CID 002	Y	Y	---	---	---	1.65502
P00441~Q9BX68	P00441	Q9BX68	SOD1	HINT2	CID 002	Y	Y	---	---	---	1.72835
P00441~Q9P0J1	P00441	Q9P0J1	SOD1	PDP1	CID 002	Y	Y	---	---	---	1.51722
P00441~Q9UBQ7	P00441	Q9UBQ7	SOD1	GRHPR	CID 002	Y	Y	---	---	---	1.66238
P00441~Q9Y696	P00441	Q9Y696	SOD1	CLIC4	CID 002	Y	Y	---	---	---	1.57327
P00505~P23528	P00505	P23528	GOT2	CFL1	CID 037	Y	Y	---	---	---	1.47272
P00505~P40926	P00505	P40926	GOT2	MDH2	CID 037	Y	Y	Y	Y	---	1.45396
P00505~Q15907	P00505	Q15907	GOT2	RAB11B	CID 052	Y	Y	---	---	---	1.60243
P00505~Q16836	P00505	Q16836	GOT2	HADH	CID 052	Y	Y	---	Y	---	1.49287
P00558~Q9BXF6	P00558	Q9BXF6	PGK1	RAB11FIP5	CID 120	---	Y	---	---	---	1.5633
P00813~Q99497	P00813	Q99497	ADA	PARK7	CID 002	Y	Y	---	---	---	1.51601
P00813~Q9BSH5	P00813	Q9BSH5	ADA	HDHD3	CID 002	Y	Y	---	---	---	1.72505
P00813~Q9BX68	P00813	Q9BX68	ADA	HINT2	CID 002	Y	Y	---	---	---	1.51693
P00813~Q9Y696	P00813	Q9Y696	ADA	CLIC4	CID 002	Y	Y	---	---	---	1.5405
P00966~P05121	P00966	P05121	ASS1	SERPINE1	CID 045	Y	---	---	---	---	1.58928
P00966~P07099	P00966	P07099	ASS1	EPHX1	CID 045	Y	---	---	---	---	1.84016
P00966~Q5NDL2	P00966	Q5NDL2	ASS1	EOGT	CID 045	Y	---	---	---	---	1.50691
P02730~P45880	P02730	P45880	SLC4A1	VDAC2	CID 028	---	Y	---	---	---	1.47359
P02730~P55084	P02730	P55084	SLC4A1	HADHB	CID 028	---	Y	---	---	---	1.55836
P02730~Q9Y277	P02730	Q9Y277	SLC4A1	VDAC3	CID 028	---	Y	---	---	---	1.52612
P02787~P04181	P02787	P04181	TF	OAT	CID 003	Y	Y	---	---	---	1.67302
P02787~P09104	P02787	P09104	TF	ENO2	CID 003	Y	Y	---	---	---	1.55761
P02787~P17174	P02787	P17174	TF	GOT1	CID 003	Y	Y	---	---	---	1.48102
P02787~P20933	P02787	P20933	TF	AGA	CID 003	Y	Y	---	---	---	1.55804
P02787~P29597	P02787	P29597	TF	TYK2	CID 003	Y	Y	---	---	---	1.70535
P02787~P30084	P02787	P30084	TF	ECHS1	CID 003	Y	Y	---	---	---	1.67658
P02787~P52209	P02787	P52209	TF	PGD	CID 003	Y	Y	---	---	---	1.78854
P02787~P55809	P02787	P55809	TF	OXCT1	CID 003	Y	Y	---	---	---	1.50957
P02787~Q8N5Z0	P02787	Q8N5Z0	TF	AADAT	CID 003	Y	Y	---	---	---	1.52901
P02787~Q9NNW7	P02787	Q9NNW7	TF	TXNRD2	CID 003	Y	Y	---	---	---	1.68866
P02794~P34932	P02794	P34932	FTH1	HSPA4	CID 025	Y	Y	---	---	---	1.45535
P02794~P40939	P02794	P40939	FTH1	HADHA	CID 025	Y	Y	---	---	---	1.4943
P02794~Q16850	P02794	Q16850	FTH1	CYP51A1	CID 025	Y	Y	---	---	---	1.47709
P02794~Q8TB92	P02794	Q8TB92	FTH1	HMGCLL1	CID 025	Y	Y	---	---	---	1.50313
P02794~Q9BXS5	P02794	Q9BXS5	FTH1	AP1M1	CID 090	Y	Y	---	---	---	1.73603
P04075~P04083	P04075	P04083	ALDOA	ANXA1	CID 083	Y	Y	---	---	---	1.46809
P04075~P26885	P04075	P26885	ALDOA	FKBP2	CID 044	Y	Y	---	---	---	1.50116
P04075~Q16836	P04075	Q16836	ALDOA	HADH	CID 044	Y	Y	---	---	---	1.53026
P04179~P09622	P04179	P09622	SOD2	DLD	CID 007	Y	Y	---	---	---	1.71384
P04179~P40925	P04179	P40925	SOD2	MDH1	CID 007	Y	Y	---	---	---	1.80534
P04179~P42126	P04179	P42126	SOD2	ECI1	CID 007	Y	Y	---	---	---	1.75098
P04179~P53597	P04179	P53597	SOD2	SUCLG1	CID 007	Y	Y	---	---	---	1.68366
P04179~Q5JRX3	P04179	Q5JRX3	SOD2	PITRM1	CID 007	Y	Y	---	---	---	1.6216
P04179~Q9NUJ1	P04179	Q9NUJ1	SOD2	ABHD10	CID 007	Y	Y	---	---	---	1.58128
P04179~Q9P2R7	P04179	Q9P2R7	SOD2	SUCLA2	CID 007	Y	Y	---	---	---	1.73893
P04179~Q9UMS0	P04179	Q9UMS0	SOD2	NFU1	CID 007	Y	Y	---	---	---	1.74605
P04179~Q9Y3B8	P04179	Q9Y3B8	SOD2	REXO2	CID 007	Y	Y	---	---	---	1.77085
P04181~P09104	P04181	P09104	OAT	ENO2	CID 003	Y	Y	---	---	---	1.71248
P04181~P17174	P04181	P17174	OAT	GOT1	CID 003	Y	Y	---	---	---	1.50044
P04181~P20933	P04181	P20933	OAT	AGA	CID 003	Y	Y	---	---	---	1.6899
P04181~P29597	P04181	P29597	OAT	TYK2	CID 003	Y	Y	---	---	---	1.69281
P04181~P30084	P04181	P30084	OAT	ECHS1	CID 003	Y	Y	---	---	---	1.51414
P04181~P52209	P04181	P52209	OAT	PGD	CID 003	Y	Y	---	---	---	1.81098
P04181~P55809	P04181	P55809	OAT	OXCT1	CID 003	Y	Y	---	---	---	1.65128
P04181~Q12931	P04181	Q12931	OAT	TRAP1	CID 003	Y	Y	---	---	---	1.49863
P04181~Q8N5Z0	P04181	Q8N5Z0	OAT	AADAT	CID 003	Y	Y	---	---	---	1.53037
P04181~Q9NNW7	P04181	Q9NNW7	OAT	TXNRD2	CID 003	Y	Y	---	---	---	1.71011
P04216~P57105	P04216	P57105	THY1	SYNJ2BP	CID 033	---	Y	---	---	---	1.53961
P04216~Q9NS69	P04216	Q9NS69	THY1	TOMM22	CID 033	---	Y	---	---	---	1.48946
P04632~P05091	P04632	P05091	CAPNS1	ALDH2	CID 004	Y	Y	---	---	---	1.70343
P04632~P07954	P04632	P07954	CAPNS1	FH	CID 004	Y	Y	---	---	---	1.87545
P04632~P22314	P04632	P22314	CAPNS1	UBA1	CID 004	Y	Y	---	---	---	1.58795
P04632~P30837	P04632	P30837	CAPNS1	ALDH1B1	CID 004	Y	Y	---	---	---	1.70636
P04632~P31939	P04632	P31939	CAPNS1	ATIC	CID 004	Y	Y	---	---	---	1.6014
P04632~P62258	P04632	P62258	CAPNS1	YWHAE	CID 004	Y	Y	---	---	---	1.77818
P04632~Q13011	P04632	Q13011	CAPNS1	ECH1	CID 004	Y	Y	---	---	---	1.47544
P04632~Q9NR28	P04632	Q9NR28	CAPNS1	DIABLO	CID 004	Y	Y	---	---	---	1.76134
P04632~Q9NSE4	P04632	Q9NSE4	CAPNS1	IARS2	CID 004	Y	Y	---	---	---	1.5572
P04843~P21796	P04843	P21796	RPN1	VDAC1	CID 015	---	Y	---	---	---	1.81657
P04843~P45880	P04843	P45880	RPN1	VDAC2	CID 015	---	Y	---	---	---	1.83991
P04843~P55084	P04843	P55084	RPN1	HADHB	CID 015	---	Y	---	---	---	1.86369
P04843~Q8N4H5	P04843	Q8N4H5	RPN1	TOMM5	CID 015	---	Y	---	---	---	1.79429
P04843~Q9NS69	P04843	Q9NS69	RPN1	TOMM22	CID 015	---	Y	---	---	---	1.74529
P04843~Q9Y277	P04843	Q9Y277	RPN1	VDAC3	CID 015	---	Y	---	---	---	1.72763
P04844~P45880	P04844	P45880	RPN2	VDAC2	CID 012	---	Y	---	---	---	1.47968
P04844~Q13505	P04844	Q13505	RPN2	MTX1	CID 012	---	Y	---	---	---	1.60836
P04844~Q8N4H5	P04844	Q8N4H5	RPN2	TOMM5	CID 012	---	Y	---	---	---	1.70629
P04844~Q9Y277	P04844	Q9Y277	RPN2	VDAC3	CID 012	---	Y	---	---	---	1.67931
P05023~P21796	P05023	P21796	ATP1A1	VDAC1	CID 015	---	Y	---	---	---	1.73432
P05023~P45880	P05023	P45880	ATP1A1	VDAC2	CID 015	---	Y	---	---	---	1.81811
P05023~Q8N4H5	P05023	Q8N4H5	ATP1A1	TOMM5	CID 015	---	Y	---	---	---	1.6851
P05023~Q9NS69	P05023	Q9NS69	ATP1A1	TOMM22	CID 015	---	Y	---	---	---	1.69282
P05023~Q9Y277	P05023	Q9Y277	ATP1A1	VDAC3	CID 015	---	Y	---	---	---	1.75456
P05026~Q9NVH1	P05026	Q9NVH1	ATP1B1	DNAJC11	CID 053	---	Y	---	---	---	1.46517
P05091~P07195	P05091	P07195	ALDH2	LDHB	CID 004	Y	Y	---	---	---	1.66209
P05091~P07954	P05091	P07954	ALDH2	FH	CID 004	Y	Y	---	---	---	1.72376
P05091~P22314	P05091	P22314	ALDH2	UBA1	CID 004	Y	Y	---	---	---	1.76334
P05091~P30837	P05091	P30837	ALDH2	ALDH1B1	CID 004	Y	Y	---	---	---	1.75681
P05091~P54725	P05091	P54725	ALDH2	RAD23A	CID 004	Y	Y	---	---	---	1.58141
P05091~P61758	P05091	P61758	ALDH2	VBP1	CID 004	Y	Y	---	---	---	1.73349
P05091~P61981	P05091	P61981	ALDH2	YWHAG	CID 004	Y	Y	---	---	---	1.67011
P05091~P62258	P05091	P62258	ALDH2	YWHAE	CID 004	Y	Y	---	---	---	1.81923
P05091~P63104	P05091	P63104	ALDH2	YWHAZ	CID 004	Y	Y	---	---	---	1.63088
P05091~Q04917	P05091	Q04917	ALDH2	YWHAH	CID 004	Y	Y	---	---	---	1.61008
P05091~Q5JTZ9	P05091	Q5JTZ9	ALDH2	AARS2	CID 004	Y	Y	---	---	---	1.70352
P05091~Q99487	P05091	Q99487	ALDH2	PAFAH2	CID 004	Y	Y	---	---	---	1.54167
P05091~Q9NQP4	P05091	Q9NQP4	ALDH2	PFDN4	CID 004	Y	Y	---	---	---	1.55807
P05091~Q9NR28	P05091	Q9NR28	ALDH2	DIABLO	CID 004	Y	Y	---	---	---	1.79123
P05091~Q9NSE4	P05091	Q9NSE4	ALDH2	IARS2	CID 004	Y	Y	---	---	---	1.76449
P05362~P21796	P05362	P21796	ICAM1	VDAC1	CID 066	Y	Y	---	---	---	1.53683
P05362~P27824	P05362	P27824	ICAM1	CANX	CID 066	Y	Y	---	---	---	1.52316
P06454~P45880	P06454	P45880	PTMA	VDAC2	CID 023	---	Y	---	---	---	1.62528
P06454~P55084	P06454	P55084	PTMA	HADHB	CID 023	---	Y	---	---	---	1.60473
P06454~Q8N4H5	P06454	Q8N4H5	PTMA	TOMM5	CID 023	---	Y	---	---	---	1.47723
P06454~Q9Y277	P06454	Q9Y277	PTMA	VDAC3	CID 023	---	Y	---	---	---	1.6186
P06576~P07237	P06576	P07237	ATP5B	P4HB	CID 019	Y	Y	---	---	---	1.5489
P06576~P10809	P06576	P10809	ATP5B	HSPD1	CID 035	Y	Y	---	---	---	1.49785
P06576~P13073	P06576	P13073	ATP5B	COX4I1	CID 001	Y	Y	---	Y	---	1.48826
P06576~P14406	P06576	P14406	ATP5B	COX7A2	CID 001	Y	Y	---	---	---	1.73525
P06576~P15954	P06576	P15954	ATP5B	COX7C	CID 001	Y	Y	---	---	---	1.57941
P06576~P19105	P06576	P19105	ATP5B	MYL12A	CID 001	Y	Y	---	---	---	1.64073
P06576~P20674	P06576	P20674	ATP5B	COX5A	CID 001	Y	Y	---	---	---	1.58241
P06576~P21796	P06576	P21796	ATP5B	VDAC1	CID 001 CID 035	Y	Y	---	---	---	1.87971
P06576~P45880	P06576	P45880	ATP5B	VDAC2	CID 001	Y	Y	---	---	---	1.78797
P06576~P50416	P06576	P50416	ATP5B	CPT1A	CID 001	Y	Y	---	---	---	1.53824
P06576~Q16718	P06576	Q16718	ATP5B	NDUFA5	CID 019	Y	Y	---	---	---	1.6502
P06576~Q16795	P06576	Q16795	ATP5B	NDUFA9	CID 001	Y	Y	---	Y	---	1.50023
P06576~Q16891	P06576	Q16891	ATP5B	IMMT	CID 001	Y	Y	---	---	---	1.46702
P06576~Q6ZMW2	P06576	Q6ZMW2	ATP5B	ZNF782	CID 001	Y	Y	---	---	---	1.45796
P06576~Q8N4H5	P06576	Q8N4H5	ATP5B	TOMM5	CID 001	Y	Y	---	---	---	1.74287
P06576~Q9BUV8	P06576	Q9BUV8	ATP5B	C20orf24	CID 001	Y	Y	---	---	---	1.51319
P06576~Q9HCC0	P06576	Q9HCC0	ATP5B	MCCC2	CID 019	Y	Y	---	---	---	1.55447
P06576~Q9NX14	P06576	Q9NX14	ATP5B	NDUFB11	CID 019	Y	Y	---	---	---	1.50629
P06576~Q9Y277	P06576	Q9Y277	ATP5B	VDAC3	CID 001	Y	Y	---	---	---	1.66808
P06576~Q9Y2R0	P06576	Q9Y2R0	ATP5B	COA3	CID 001	Y	Y	---	---	---	1.51352
P06576~Q9Y6C9	P06576	Q9Y6C9	ATP5B	MTCH2	CID 001	Y	Y	---	---	---	1.7539
P06576~Q9Y6M9	P06576	Q9Y6M9	ATP5B	NDUFB9	CID 019	Y	Y	---	---	---	1.69271
P06733~P07900	P06733	P07900	ENO1	HSP90AA1	CID 032	Y	Y	---	---	---	1.60149
P06733~P09211	P06733	P09211	ENO1	GSTP1	CID 002 CID 032	Y	Y	---	---	---	1.64814
P06733~P09936	P06733	P09936	ENO1	UCHL1	CID 002	Y	Y	---	---	---	1.63866
P06733~P23434	P06733	P23434	ENO1	GCSH	CID 002	Y	Y	---	---	---	1.54534
P06733~P25325	P06733	P25325	ENO1	MPST	CID 002	Y	Y	---	---	---	1.63061
P06733~P30041	P06733	P30041	ENO1	PRDX6	CID 002	Y	Y	---	---	---	1.55521
P06733~P35228	P06733	P35228	ENO1	NOS2	CID 002	Y	Y	---	---	---	1.69024
P06733~P48444	P06733	P48444	ENO1	ARCN1	CID 002	Y	Y	---	---	---	1.5023
P06733~P48735	P06733	P48735	ENO1	IDH2	CID 002	Y	Y	---	---	---	1.67268
P06733~P49773	P06733	P49773	ENO1	HINT1	CID 002	Y	Y	---	---	---	1.65482
P06733~P60174	P06733	P60174	ENO1	TPI1	CID 002	Y	Y	---	---	---	1.5601
P06733~P61978	P06733	P61978	ENO1	HNRNPK	CID 032	Y	Y	---	---	---	1.49385
P06733~P63104	P06733	P63104	ENO1	YWHAZ	CID 032	Y	Y	---	---	---	1.75758
P06733~Q53H82	P06733	Q53H82	ENO1	LACTB2	CID 002	Y	Y	---	---	---	1.53792
P06733~Q99497	P06733	Q99497	ENO1	PARK7	CID 002	Y	Y	---	---	---	1.76442
P06733~Q99798	P06733	Q99798	ENO1	ACO2	CID 002	Y	Y	---	---	---	1.58994
P06733~Q9BX68	P06733	Q9BX68	ENO1	HINT2	CID 002	Y	Y	---	---	---	1.76312
P06733~Q9H425	P06733	Q9H425	ENO1	C1orf198	CID 002	Y	Y	---	---	---	1.59741
P06733~Q9P0J1	P06733	Q9P0J1	ENO1	PDP1	CID 002	Y	Y	---	---	---	1.75794
P06733~Q9UBQ7	P06733	Q9UBQ7	ENO1	GRHPR	CID 002	Y	Y	---	---	---	1.61133
P06733~Q9UMX5	P06733	Q9UMX5	ENO1	NENF	CID 002	Y	Y	---	---	---	1.78126
P06733~Q9Y696	P06733	Q9Y696	ENO1	CLIC4	CID 002	Y	Y	---	---	---	1.69606
P07108~P30086	P07108	P30086	DBI	PEBP1	CID 020	Y	Y	---	---	---	1.67611
P07108~Q07820	P07108	Q07820	DBI	MCL1	CID 020	Y	Y	---	---	---	1.45374
P07195~P07954	P07195	P07954	LDHB	FH	CID 004	Y	Y	---	---	---	1.75884
P07195~P22314	P07195	P22314	LDHB	UBA1	CID 004	Y	Y	---	---	---	1.50641
P07195~P62258	P07195	P62258	LDHB	YWHAE	CID 004	Y	Y	---	---	---	1.6803
P07195~P63104	P07195	P63104	LDHB	YWHAZ	CID 004	Y	Y	---	---	---	1.65169
P07195~Q9NR28	P07195	Q9NR28	LDHB	DIABLO	CID 004	Y	Y	---	---	---	1.53419
P07203~P09486	P07203	P09486	GPX1	SPARC	CID 036	Y	Y	---	---	---	1.50999
P07203~P14324	P07203	P14324	GPX1	FDPS	CID 036	Y	Y	---	---	---	1.83744
P07203~Q15067	P07203	Q15067	GPX1	ACOX1	CID 049	Y	Y	---	---	---	1.52794
P07203~Q9BSE5	P07203	Q9BSE5	GPX1	AGMAT	CID 036	Y	Y	---	---	---	1.70913
P07203~Q9H2K8	P07203	Q9H2K8	GPX1	TAOK3	CID 049	Y	Y	---	---	---	1.56745
P07237~P27348	P07237	P27348	P4HB	YWHAQ	CID 050	Y	Y	---	---	---	1.47247
P07237~Q9HCC0	P07237	Q9HCC0	P4HB	MCCC2	CID 019	Y	Y	---	---	---	1.53271
P07237~Q9NX14	P07237	Q9NX14	P4HB	NDUFB11	CID 019	Y	Y	---	---	---	1.47101
P07237~Q9Y6M9	P07237	Q9Y6M9	P4HB	NDUFB9	CID 019	Y	Y	---	---	---	1.49843
P07339~P47985	P07339	P47985	CTSD	UQCRFS1	CID 077	Y	Y	---	---	---	1.52068
P07602~P10599	P07602	P10599	PSAP	TXN	CID 006	Y	Y	---	---	---	1.4995
P07602~P27144	P07602	P27144	PSAP	AK4	CID 006	Y	Y	---	---	---	1.74508
P07602~P30044	P07602	P30044	PSAP	PRDX5	CID 006	Y	Y	---	---	---	1.54935
P07602~P30626	P07602	P30626	PSAP	SRI	CID 006	Y	Y	---	---	---	1.45017
P07602~P54819	P07602	P54819	PSAP	AK2	CID 006	Y	Y	---	---	---	1.56492
P07602~P58546	P07602	P58546	PSAP	MTPN	CID 006	Y	Y	---	---	---	1.69185
P07602~P60520	P07602	P60520	PSAP	GABARAPL2	CID 006	Y	Y	---	---	---	1.70841
P07602~Q13428	P07602	Q13428	PSAP	TCOF1	CID 006	Y	Y	---	---	---	1.62466
P07602~Q16595	P07602	Q16595	PSAP	FXN	CID 006	Y	Y	---	---	---	1.79793
P07602~Q16774	P07602	Q16774	PSAP	GUK1	CID 006	Y	Y	---	---	---	1.70193
P07602~Q86SX6	P07602	Q86SX6	PSAP	GLRX5	CID 006	Y	Y	---	---	---	1.76877
P07602~Q86U28	P07602	Q86U28	PSAP	ISCA2	CID 006	Y	Y	---	---	---	1.52898
P07602~Q8IXL7	P07602	Q8IXL7	PSAP	MSRB3	CID 006	Y	Y	---	---	---	1.72702
P07814~P10515	P07814	P10515	EPRS	DLAT	CID 008	Y	Y	---	---	---	1.74084
P07814~P42704	P07814	P42704	EPRS	LRPPRC	CID 008	Y	Y	---	---	---	1.74453
P07814~P51659	P07814	P51659	EPRS	HSD17B4	CID 008	Y	Y	---	---	---	1.65371
P07814~P54136	P07814	P54136	EPRS	RARS	CID 008	Y	Y	---	---	---	1.64495
P07814~Q12906	P07814	Q12906	EPRS	ILF3	CID 008	Y	Y	---	---	---	1.73734
P07814~Q7L3T8	P07814	Q7L3T8	EPRS	PARS2	CID 008	Y	Y	---	---	---	1.56641
P07900~P09211	P07900	P09211	HSP90AA1	GSTP1	CID 032	Y	Y	---	---	---	1.59845
P07900~P61978	P07900	P61978	HSP90AA1	HNRNPK	CID 032	Y	Y	---	---	---	1.47349
P07900~P63104	P07900	P63104	HSP90AA1	YWHAZ	CID 032	Y	Y	---	---	---	1.7637
P07954~P22314	P07954	P22314	FH	UBA1	CID 004	Y	Y	---	---	---	1.5843
P07954~P30837	P07954	P30837	FH	ALDH1B1	CID 004	Y	Y	---	---	---	1.72744
P07954~P31939	P07954	P31939	FH	ATIC	CID 004	Y	Y	---	---	---	1.62738
P07954~P54725	P07954	P54725	FH	RAD23A	CID 004	Y	Y	---	---	---	1.4989
P07954~P61758	P07954	P61758	FH	VBP1	CID 004	Y	Y	---	---	---	1.54354
P07954~P62258	P07954	P62258	FH	YWHAE	CID 004	Y	Y	---	---	---	1.84195
P07954~P63104	P07954	P63104	FH	YWHAZ	CID 004	Y	Y	---	---	---	1.78636
P07954~Q99487	P07954	Q99487	FH	PAFAH2	CID 004	Y	Y	---	---	---	1.49777
P07954~Q9NR28	P07954	Q9NR28	FH	DIABLO	CID 004	Y	Y	---	---	---	1.75352
P07954~Q9NSE4	P07954	Q9NSE4	FH	IARS2	CID 004	Y	Y	---	---	---	1.47347
P08133~Q9H2K8	P08133	Q9H2K8	ANXA6	TAOK3	CID 049	Y	Y	---	---	---	1.62282
P08473~Q9NVH1	P08473	Q9NVH1	MME	DNAJC11	CID 096	---	Y	---	---	---	1.46172
P08559~P09669	P08559	P09669	PDHA1	COX6C	CID 001	Y	Y	---	---	---	1.61924
P08559~P0C6C1	P08559	P0C6C1	PDHA1	ANKRD34C	CID 001	Y	Y	---	---	---	1.46192
P08559~P11177	P08559	P11177	PDHA1	PDHB	CID 001	Y	Y	Y	Y	---	1.85425
P08559~P13073	P08559	P13073	PDHA1	COX4I1	CID 001	Y	Y	---	---	---	1.60978
P08559~P14406	P08559	P14406	PDHA1	COX7A2	CID 001	Y	Y	---	---	---	1.64772
P08559~P14625	P08559	P14625	PDHA1	HSP90B1	CID 001	Y	Y	---	---	---	1.73272
P08559~P15954	P08559	P15954	PDHA1	COX7C	CID 001	Y	Y	---	---	---	1.69061
P08559~P19105	P08559	P19105	PDHA1	MYL12A	CID 001	Y	Y	---	---	---	1.667
P08559~P20674	P08559	P20674	PDHA1	COX5A	CID 001	Y	Y	---	---	---	1.58783
P08559~P21796	P08559	P21796	PDHA1	VDAC1	CID 001	Y	Y	---	---	---	1.74556
P08559~P27797	P08559	P27797	PDHA1	CALR	CID 001	Y	Y	---	---	---	1.54912
P08559~P27824	P08559	P27824	PDHA1	CANX	CID 001	Y	Y	---	---	---	1.66298
P08559~P31930	P08559	P31930	PDHA1	UQCRC1	CID 001	Y	Y	---	---	---	1.76557
P08559~P35232	P08559	P35232	PDHA1	PHB	CID 001	Y	Y	---	---	---	1.70739
P08559~P36542	P08559	P36542	PDHA1	ATP5C1	CID 001	Y	Y	---	---	---	1.7152
P08559~P40939	P08559	P40939	PDHA1	HADHA	CID 001	Y	Y	---	Y	---	1.78563
P08559~P45880	P08559	P45880	PDHA1	VDAC2	CID 001	Y	Y	---	---	---	1.78683
P08559~P55084	P08559	P55084	PDHA1	HADHB	CID 001	Y	Y	---	---	---	1.77162
P08559~Q00059	P08559	Q00059	PDHA1	TFAM	CID 001	Y	Y	---	---	---	1.52133
P08559~Q16795	P08559	Q16795	PDHA1	NDUFA9	CID 001	Y	Y	---	---	---	1.59848
P08559~Q16891	P08559	Q16891	PDHA1	IMMT	CID 001	Y	Y	---	---	---	1.5869
P08559~Q5TGZ0	P08559	Q5TGZ0	PDHA1	MINOS1	CID 001	Y	Y	---	---	---	1.45652
P08559~Q6ZMW2	P08559	Q6ZMW2	PDHA1	ZNF782	CID 001	Y	Y	---	---	---	1.55244
P08559~Q8N4H5	P08559	Q8N4H5	PDHA1	TOMM5	CID 001	Y	Y	---	---	---	1.69134
P08559~Q99623	P08559	Q99623	PDHA1	PHB2	CID 001	Y	Y	---	---	---	1.70694
P08559~Q9BUV8	P08559	Q9BUV8	PDHA1	C20orf24	CID 001	Y	Y	---	---	---	1.64497
P08559~Q9NS69	P08559	Q9NS69	PDHA1	TOMM22	CID 001	Y	Y	---	---	---	1.80004
P08559~Q9Y277	P08559	Q9Y277	PDHA1	VDAC3	CID 001	Y	Y	---	---	---	1.69669
P08559~Q9Y2R0	P08559	Q9Y2R0	PDHA1	COA3	CID 001	Y	Y	---	---	---	1.46942
P08559~Q9Y6C9	P08559	Q9Y6C9	PDHA1	MTCH2	CID 001	Y	Y	---	---	---	1.58113
P08574~P09669	P08574	P09669	CYC1	COX6C	CID 001	Y	Y	---	---	---	1.82644
P08574~P0C6C1	P08574	P0C6C1	CYC1	ANKRD34C	CID 001	Y	Y	---	---	---	1.60953
P08574~P10176	P08574	P10176	CYC1	COX8A	CID 001	Y	Y	---	---	---	1.7316
P08574~P13073	P08574	P13073	CYC1	COX4I1	CID 001	Y	Y	---	---	---	1.80706
P08574~P14406	P08574	P14406	CYC1	COX7A2	CID 001	Y	Y	---	---	---	1.60251
P08574~P14625	P08574	P14625	CYC1	HSP90B1	CID 001	Y	Y	---	---	---	1.67597
P08574~P15954	P08574	P15954	CYC1	COX7C	CID 001	Y	Y	---	---	---	1.79485
P08574~P19105	P08574	P19105	CYC1	MYL12A	CID 001	Y	Y	---	---	---	1.7086
P08574~P20674	P08574	P20674	CYC1	COX5A	CID 001	Y	Y	---	---	---	1.61998
P08574~P21796	P08574	P21796	CYC1	VDAC1	CID 001	Y	Y	---	---	---	1.67149
P08574~P24311	P08574	P24311	CYC1	COX7B	CID 001	Y	Y	---	---	---	1.45598
P08574~P27797	P08574	P27797	CYC1	CALR	CID 001	Y	Y	---	---	---	1.50387
P08574~P35232	P08574	P35232	CYC1	PHB	CID 001	Y	Y	---	---	---	1.65494
P08574~P36542	P08574	P36542	CYC1	ATP5C1	CID 001	Y	Y	---	---	---	1.74147
P08574~P40939	P08574	P40939	CYC1	HADHA	CID 001	Y	Y	---	---	---	1.84561
P08574~P45880	P08574	P45880	CYC1	VDAC2	CID 001	Y	Y	---	---	---	1.82078
P08574~P50416	P08574	P50416	CYC1	CPT1A	CID 001	Y	Y	---	---	---	1.45727
P08574~P55084	P08574	P55084	CYC1	HADHB	CID 001	Y	Y	---	---	---	1.81043
P08574~P60709	P08574	P60709	CYC1	ACTB	CID 001	Y	Y	---	---	---	1.66817
P08574~Q00059	P08574	Q00059	CYC1	TFAM	CID 001	Y	Y	---	---	---	1.60815
P08574~Q16891	P08574	Q16891	CYC1	IMMT	CID 001	Y	Y	---	---	---	1.47226
P08574~Q6ZMW2	P08574	Q6ZMW2	CYC1	ZNF782	CID 001	Y	Y	---	---	---	1.62841
P08574~Q8N4H5	P08574	Q8N4H5	CYC1	TOMM5	CID 001	Y	Y	---	---	---	1.66063
P08574~Q8NBX0	P08574	Q8NBX0	CYC1	SCCPDH	CID 001	Y	Y	---	---	---	1.68956
P08574~Q99623	P08574	Q99623	CYC1	PHB2	CID 001	Y	Y	---	---	---	1.65719
P08574~Q9BPW8	P08574	Q9BPW8	CYC1	NIPSNAP1	CID 001	Y	Y	---	---	---	1.65993
P08574~Q9BUV8	P08574	Q9BUV8	CYC1	C20orf24	CID 001	Y	Y	---	---	---	1.73505
P08574~Q9NS69	P08574	Q9NS69	CYC1	TOMM22	CID 001	Y	Y	---	---	---	1.67524
P08574~Q9Y277	P08574	Q9Y277	CYC1	VDAC3	CID 001	Y	Y	---	---	---	1.77453
P08574~Q9Y2R0	P08574	Q9Y2R0	CYC1	COA3	CID 001	Y	Y	---	---	---	1.56709
P08574~Q9Y6C9	P08574	Q9Y6C9	CYC1	MTCH2	CID 001	Y	Y	---	---	---	1.53273
P08758~P49915	P08758	P49915	ANXA5	GMPS	CID 005	Y	Y	---	---	---	1.5984
P08758~P60174	P08758	P60174	ANXA5	TPI1	CID 005	Y	Y	---	---	---	1.64803
P08758~Q10713	P08758	Q10713	ANXA5	PMPCA	CID 005	Y	Y	---	---	---	1.65805
P08758~Q15181	P08758	Q15181	ANXA5	PPA1	CID 005	Y	Y	---	---	---	1.66472
P08758~Q16822	P08758	Q16822	ANXA5	PCK2	CID 005	Y	Y	---	---	---	1.68675
P08758~Q6P4F2	P08758	Q6P4F2	ANXA5	FDX2	CID 005	Y	Y	---	---	---	1.45456
P08758~Q7Z4H8	P08758	Q7Z4H8	ANXA5	KDELC2	CID 005	Y	Y	---	---	---	1.71109
P08758~Q9NQR4	P08758	Q9NQR4	ANXA5	NIT2	CID 005	Y	Y	---	---	---	1.47371
P08758~Q9NUJ1	P08758	Q9NUJ1	ANXA5	ABHD10	CID 005	Y	Y	---	---	---	1.45224
P08758~Q9P2R7	P08758	Q9P2R7	ANXA5	SUCLA2	CID 005	Y	Y	---	---	---	1.49669
P09104~P17174	P09104	P17174	ENO2	GOT1	CID 003	Y	Y	---	---	---	1.65189
P09104~P30084	P09104	P30084	ENO2	ECHS1	CID 003	Y	Y	---	---	---	1.66219
P09104~P55809	P09104	P55809	ENO2	OXCT1	CID 003	Y	Y	---	---	---	1.64531
P09104~Q12931	P09104	Q12931	ENO2	TRAP1	CID 003	Y	Y	---	---	---	1.51881
P09104~Q15067	P09104	Q15067	ENO2	ACOX1	CID 003	Y	Y	---	---	---	1.45109
P09104~Q6YP21	P09104	Q6YP21	ENO2	KYAT3	CID 003	Y	Y	---	---	---	1.52037
P09104~Q8N4Q1	P09104	Q8N4Q1	ENO2	CHCHD4	CID 003	Y	Y	---	---	---	1.49388
P09104~Q8N5Z0	P09104	Q8N5Z0	ENO2	AADAT	CID 003	Y	Y	---	---	---	1.63806
P09104~Q9NNW7	P09104	Q9NNW7	ENO2	TXNRD2	CID 003	Y	Y	---	---	---	1.73677
P09211~P09936	P09211	P09936	GSTP1	UCHL1	CID 002	Y	Y	---	---	---	1.47351
P09211~P23434	P09211	P23434	GSTP1	GCSH	CID 002	Y	Y	---	---	---	1.77565
P09211~P36871	P09211	P36871	GSTP1	PGM1	CID 002	Y	Y	---	---	---	1.66824
P09211~P48444	P09211	P48444	GSTP1	ARCN1	CID 002	Y	Y	---	---	---	1.55391
P09211~P48735	P09211	P48735	GSTP1	IDH2	CID 002	Y	Y	---	---	---	1.7082
P09211~P60174	P09211	P60174	GSTP1	TPI1	CID 002	Y	Y	---	---	---	1.55731
P09211~P61978	P09211	P61978	GSTP1	HNRNPK	CID 032	Y	Y	---	---	---	1.49545
P09211~P63104	P09211	P63104	GSTP1	YWHAZ	CID 032	Y	Y	---	---	---	1.75434
P09211~Q9BX68	P09211	Q9BX68	GSTP1	HINT2	CID 002	Y	Y	---	---	---	1.69013
P09471~P40939	P09471	P40939	GNAO1	HADHA	CID 133	Y	Y	---	---	---	1.56527
P09486~P12268	P09486	P12268	SPARC	IMPDH2	CID 009	Y	Y	---	---	---	1.61272
P09486~P14324	P09486	P14324	SPARC	FDPS	CID 009 CID 036	Y	Y	---	---	---	1.63417
P09486~P18850	P09486	P18850	SPARC	ATF6	CID 009	Y	Y	---	---	---	1.67723
P09486~P27348	P09486	P27348	SPARC	YWHAQ	CID 050	Y	Y	---	---	---	1.4627
P09486~P31937	P09486	P31937	SPARC	HIBADH	CID 009 CID 050	Y	Y	---	---	---	1.77392
P09486~P34913	P09486	P34913	SPARC	EPHX2	CID 009	Y	Y	---	---	---	1.74682
P09486~P42765	P09486	P42765	SPARC	ACAA2	CID 009	Y	Y	---	---	---	1.75678
P09486~P54687	P09486	P54687	SPARC	BCAT1	CID 009	Y	Y	---	---	---	1.62666
P09486~P55786	P09486	P55786	SPARC	NPEPPS	CID 009	Y	Y	---	---	---	1.75298
P09486~Q9BSE5	P09486	Q9BSE5	SPARC	AGMAT	CID 036	Y	Y	---	---	---	1.55593
P09525~Q9BXF6	P09525	Q9BXF6	ANXA4	RAB11FIP5	CID 123	---	Y	---	---	---	1.6189
P09622~P40925	P09622	P40925	DLD	MDH1	CID 007	Y	Y	---	---	---	1.70042
P09622~P42126	P09622	P42126	DLD	ECI1	CID 007	Y	Y	---	---	---	1.72585
P09622~P53597	P09622	P53597	DLD	SUCLG1	CID 007	Y	Y	---	---	---	1.46857
P09622~Q5JRX3	P09622	Q5JRX3	DLD	PITRM1	CID 007	Y	Y	---	---	---	1.54627
P09622~Q9P2R7	P09622	Q9P2R7	DLD	SUCLA2	CID 007	Y	Y	---	---	---	1.542
P09622~Q9UMS0	P09622	Q9UMS0	DLD	NFU1	CID 007	Y	Y	---	---	---	1.68505
P09622~Q9Y3B8	P09622	Q9Y3B8	DLD	REXO2	CID 007	Y	Y	---	---	---	1.63583
P09669~P10176	P09669	P10176	COX6C	COX8A	CID 001	Y	Y	---	---	---	1.78736
P09669~P11177	P09669	P11177	COX6C	PDHB	CID 001	Y	Y	---	---	---	1.77494
P09669~P12694	P09669	P12694	COX6C	BCKDHA	CID 001	Y	Y	---	---	---	1.47353
P09669~P13674	P09669	P13674	COX6C	P4HA1	CID 001	Y	Y	---	---	---	1.61086
P09669~P14625	P09669	P14625	COX6C	HSP90B1	CID 001	Y	Y	---	---	---	1.63739
P09669~P15954	P09669	P15954	COX6C	COX7C	CID 001	Y	Y	---	---	---	1.56686
P09669~P27797	P09669	P27797	COX6C	CALR	CID 001	Y	Y	---	---	---	1.45227
P09669~P27824	P09669	P27824	COX6C	CANX	CID 001	Y	Y	---	---	---	1.84936
P09669~P40939	P09669	P40939	COX6C	HADHA	CID 001	Y	Y	---	---	---	1.73737
P09669~P45880	P09669	P45880	COX6C	VDAC2	CID 001	Y	Y	---	Y	---	1.64206
P09669~P55084	P09669	P55084	COX6C	HADHB	CID 001	Y	Y	---	Y	---	1.6836
P09669~Q00059	P09669	Q00059	COX6C	TFAM	CID 001	Y	Y	---	---	---	1.57193
P09669~Q16795	P09669	Q16795	COX6C	NDUFA9	CID 001	Y	Y	---	---	---	1.55874
P09669~Q5TGZ0	P09669	Q5TGZ0	COX6C	MINOS1	CID 001	Y	Y	---	---	---	1.53154
P09669~Q8NBX0	P09669	Q8NBX0	COX6C	SCCPDH	CID 001	Y	Y	---	---	---	1.46519
P09669~Q9BUV8	P09669	Q9BUV8	COX6C	C20orf24	CID 001	Y	Y	---	---	---	1.45045
P09669~Q9Y277	P09669	Q9Y277	COX6C	VDAC3	CID 001	Y	Y	---	---	---	1.4923
P09874~Q12906	P09874	Q12906	PARP1	ILF3	CID 030	Y	Y	---	---	---	1.54319
P09874~Q13501	P09874	Q13501	PARP1	SQSTM1	CID 030	Y	Y	---	---	---	1.50393
P09874~Q7KZF4	P09874	Q7KZF4	PARP1	SND1	CID 030	Y	Y	---	---	---	1.64938
P09874~Q8IZ83	P09874	Q8IZ83	PARP1	ALDH16A1	CID 030	Y	Y	---	---	---	1.46783
P09874~Q9ULV4	P09874	Q9ULV4	PARP1	CORO1C	CID 030	Y	Y	---	---	---	1.56227
P09936~P23434	P09936	P23434	UCHL1	GCSH	CID 002	Y	Y	---	---	---	1.70065
P09936~P30041	P09936	P30041	UCHL1	PRDX6	CID 002	Y	Y	---	---	---	1.60976
P09936~P30042	P09936	P30042	UCHL1	C21orf33	CID 002	Y	Y	---	---	---	1.52544
P09936~P36871	P09936	P36871	UCHL1	PGM1	CID 002	Y	Y	---	---	---	1.52261
P09936~P48735	P09936	P48735	UCHL1	IDH2	CID 002	Y	Y	---	---	---	1.46661
P09936~Q53H82	P09936	Q53H82	UCHL1	LACTB2	CID 002	Y	Y	---	---	---	1.68361
P09936~Q99497	P09936	Q99497	UCHL1	PARK7	CID 002	Y	Y	---	---	---	1.82463
P09936~Q9P0J1	P09936	Q9P0J1	UCHL1	PDP1	CID 002	Y	Y	---	---	---	1.84517
P09936~Q9Y696	P09936	Q9Y696	UCHL1	CLIC4	CID 002	Y	Y	---	---	---	1.84981
P0C6C1~P11177	P0C6C1	P11177	ANKRD34C	PDHB	CID 001	Y	Y	---	---	---	1.5156
P0C6C1~P15954	P0C6C1	P15954	ANKRD34C	COX7C	CID 001	Y	Y	---	---	---	1.47539
P0C6C1~P22695	P0C6C1	P22695	ANKRD34C	UQCRC2	CID 001	Y	Y	---	---	---	1.59034
P0C6C1~P28331	P0C6C1	P28331	ANKRD34C	NDUFS1	CID 001	Y	Y	---	---	---	1.50036
P0C6C1~P31930	P0C6C1	P31930	ANKRD34C	UQCRC1	CID 001	Y	Y	---	---	---	1.55463
P0C6C1~P35232	P0C6C1	P35232	ANKRD34C	PHB	CID 001	Y	Y	---	---	---	1.50013
P0C6C1~P36542	P0C6C1	P36542	ANKRD34C	ATP5C1	CID 001	Y	Y	---	---	---	1.51675
P0C6C1~P40939	P0C6C1	P40939	ANKRD34C	HADHA	CID 001	Y	Y	---	---	---	1.60814
P0C6C1~P45880	P0C6C1	P45880	ANKRD34C	VDAC2	CID 001	Y	Y	---	---	---	1.59717
P0C6C1~P49821	P0C6C1	P49821	ANKRD34C	NDUFV1	CID 001	Y	Y	---	---	---	1.55724
P0C6C1~P55084	P0C6C1	P55084	ANKRD34C	HADHB	CID 001	Y	Y	---	---	---	1.60826
P0C6C1~Q00059	P0C6C1	Q00059	ANKRD34C	TFAM	CID 001	Y	Y	---	---	---	1.47373
P0C6C1~Q16795	P0C6C1	Q16795	ANKRD34C	NDUFA9	CID 001	Y	Y	---	---	---	1.54227
P0C6C1~Q5TGZ0	P0C6C1	Q5TGZ0	ANKRD34C	MINOS1	CID 001	Y	Y	---	---	---	1.66614
P0C6C1~Q8N4H5	P0C6C1	Q8N4H5	ANKRD34C	TOMM5	CID 001	Y	Y	---	---	---	1.48662
P0C6C1~Q8NBX0	P0C6C1	Q8NBX0	ANKRD34C	SCCPDH	CID 001	Y	Y	---	---	---	1.47529
P0C6C1~Q99623	P0C6C1	Q99623	ANKRD34C	PHB2	CID 001	Y	Y	---	---	---	1.5166
P0C6C1~Q9BPW8	P0C6C1	Q9BPW8	ANKRD34C	NIPSNAP1	CID 001	Y	Y	---	---	---	1.46043
P0C6C1~Q9BUV8	P0C6C1	Q9BUV8	ANKRD34C	C20orf24	CID 001	Y	Y	---	---	---	1.49304
P0C6C1~Q9Y277	P0C6C1	Q9Y277	ANKRD34C	VDAC3	CID 001	Y	Y	---	---	---	1.53028
P0C6C1~Q9Y6C9	P0C6C1	Q9Y6C9	ANKRD34C	MTCH2	CID 001	Y	Y	---	---	---	1.48471
P10176~P11177	P10176	P11177	COX8A	PDHB	CID 001	Y	Y	---	---	---	1.57587
P10176~P13073	P10176	P13073	COX8A	COX4I1	CID 001	Y	Y	---	---	---	1.78146
P10176~P13674	P10176	P13674	COX8A	P4HA1	CID 001	Y	Y	---	---	---	1.49167
P10176~P15954	P10176	P15954	COX8A	COX7C	CID 001	Y	Y	---	---	---	1.66842
P10176~P20674	P10176	P20674	COX8A	COX5A	CID 001	Y	Y	---	---	---	1.54944
P10176~P24311	P10176	P24311	COX8A	COX7B	CID 001	Y	Y	---	---	---	1.66524
P10176~P27824	P10176	P27824	COX8A	CANX	CID 001	Y	Y	---	---	---	1.72001
P10176~P40939	P10176	P40939	COX8A	HADHA	CID 001	Y	Y	---	---	---	1.58458
P10176~P45880	P10176	P45880	COX8A	VDAC2	CID 001	Y	Y	---	---	---	1.46804
P10176~P55072	P10176	P55072	COX8A	VCP	CID 001	Y	Y	---	---	---	1.58242
P10176~P55084	P10176	P55084	COX8A	HADHB	CID 001	Y	Y	---	---	---	1.55876
P10176~Q12797	P10176	Q12797	COX8A	ASPH	CID 001	Y	Y	---	---	---	1.67558
P10176~Q9Y277	P10176	Q9Y277	COX8A	VDAC3	CID 001	Y	Y	---	---	---	1.52073
P10515~P12956	P10515	P12956	DLAT	XRCC6	CID 008	Y	Y	---	---	---	1.71333
P10515~P42704	P10515	P42704	DLAT	LRPPRC	CID 008	Y	Y	---	---	---	1.85032
P10515~P51659	P10515	P51659	DLAT	HSD17B4	CID 008	Y	Y	---	---	---	1.59296
P10515~P54136	P10515	P54136	DLAT	RARS	CID 008	Y	Y	---	---	---	1.65823
P10515~Q08211	P10515	Q08211	DLAT	DHX9	CID 008	Y	Y	---	---	---	1.8281
P10515~Q12906	P10515	Q12906	DLAT	ILF3	CID 008	Y	Y	---	---	---	1.65579
P10515~Q7L3T8	P10515	Q7L3T8	DLAT	PARS2	CID 008	Y	Y	---	---	---	1.64546
P10515~Q8IZ83	P10515	Q8IZ83	DLAT	ALDH16A1	CID 008	Y	Y	---	---	---	1.72924
P10515~Q9BR76	P10515	Q9BR76	DLAT	CORO1B	CID 008	Y	Y	---	---	---	1.46947
P10515~Q9P2J5	P10515	Q9P2J5	DLAT	LARS	CID 008	Y	Y	---	---	---	1.61105
P10599~P27144	P10599	P27144	TXN	AK4	CID 006	Y	Y	---	---	---	1.54507
P10599~P30044	P10599	P30044	TXN	PRDX5	CID 006	Y	Y	---	---	---	1.81511
P10599~P54819	P10599	P54819	TXN	AK2	CID 006	Y	Y	---	---	---	1.85017
P10599~P58546	P10599	P58546	TXN	MTPN	CID 006	Y	Y	---	---	---	1.63484
P10599~P60520	P10599	P60520	TXN	GABARAPL2	CID 006	Y	Y	---	---	---	1.71561
P10599~Q13428	P10599	Q13428	TXN	TCOF1	CID 006	Y	Y	---	---	---	1.59361
P10599~Q16774	P10599	Q16774	TXN	GUK1	CID 006	Y	Y	---	---	---	1.47488
P10599~Q8IXL7	P10599	Q8IXL7	TXN	MSRB3	CID 006	Y	Y	---	---	---	1.5741
P10809~P21796	P10809	P21796	HSPD1	VDAC1	CID 035	Y	Y	---	---	---	1.56272
P10809~P22695	P10809	P22695	HSPD1	UQCRC2	CID 035	Y	Y	---	---	---	1.45562
P10809~P30048	P10809	P30048	HSPD1	PRDX3	CID 035	Y	Y	---	---	---	1.55942
P10809~P51659	P10809	P51659	HSPD1	HSD17B4	CID 035	Y	Y	---	---	---	1.59329
P11021~P18859	P11021	P18859	HSPA5	ATP5J	CID 022	Y	Y	---	---	---	1.47166
P11021~Q9NX40	P11021	Q9NX40	HSPA5	OCIAD1	CID 047	Y	Y	---	---	---	1.45631
P11142~P43155	P11142	P43155	HSPA8	CRAT	CID 040	Y	Y	---	---	---	1.47665
P11142~P51149	P11142	P51149	HSPA8	RAB7A	CID 048	Y	Y	---	---	---	1.52403
P11142~P54652	P11142	P54652	HSPA8	HSPA2	CID 048	Y	Y	---	---	---	1.67529
P11177~P13073	P11177	P13073	PDHB	COX4I1	CID 001	Y	Y	---	---	---	1.80459
P11177~P14406	P11177	P14406	PDHB	COX7A2	CID 001	Y	Y	---	---	---	1.64314
P11177~P14625	P11177	P14625	PDHB	HSP90B1	CID 001	Y	Y	---	---	---	1.8162
P11177~P15954	P11177	P15954	PDHB	COX7C	CID 001	Y	Y	---	---	---	1.80626
P11177~P19105	P11177	P19105	PDHB	MYL12A	CID 001	Y	Y	---	---	---	1.73842
P11177~P20674	P11177	P20674	PDHB	COX5A	CID 001	Y	Y	---	---	---	1.66586
P11177~P21796	P11177	P21796	PDHB	VDAC1	CID 001	Y	Y	---	---	---	1.73636
P11177~P27797	P11177	P27797	PDHB	CALR	CID 001	Y	Y	---	---	---	1.64725
P11177~P27824	P11177	P27824	PDHB	CANX	CID 001	Y	Y	---	---	---	1.46908
P11177~P31930	P11177	P31930	PDHB	UQCRC1	CID 001	Y	Y	---	---	---	1.77147
P11177~P36542	P11177	P36542	PDHB	ATP5C1	CID 001	Y	Y	---	---	---	1.7567
P11177~P40939	P11177	P40939	PDHB	HADHA	CID 001	Y	Y	---	---	---	1.55701
P11177~P55084	P11177	P55084	PDHB	HADHB	CID 001	Y	Y	---	---	---	1.47185
P11177~Q00059	P11177	Q00059	PDHB	TFAM	CID 001	Y	Y	---	---	---	1.62935
P11177~Q16795	P11177	Q16795	PDHB	NDUFA9	CID 001	Y	Y	---	---	---	1.68146
P11177~Q16891	P11177	Q16891	PDHB	IMMT	CID 001	Y	Y	---	---	---	1.57359
P11177~Q5TGZ0	P11177	Q5TGZ0	PDHB	MINOS1	CID 001	Y	Y	---	---	---	1.4569
P11177~Q6ZMW2	P11177	Q6ZMW2	PDHB	ZNF782	CID 001	Y	Y	---	---	---	1.57265
P11177~Q8N4H5	P11177	Q8N4H5	PDHB	TOMM5	CID 001	Y	Y	---	---	---	1.68989
P11177~Q8NBX0	P11177	Q8NBX0	PDHB	SCCPDH	CID 001	Y	Y	---	---	---	1.69245
P11177~Q9BUV8	P11177	Q9BUV8	PDHB	C20orf24	CID 001	Y	Y	---	---	---	1.71444
P11177~Q9NS69	P11177	Q9NS69	PDHB	TOMM22	CID 001	Y	Y	---	---	---	1.74198
P11177~Q9Y277	P11177	Q9Y277	PDHB	VDAC3	CID 001	Y	Y	---	---	---	1.78024
P11177~Q9Y2R0	P11177	Q9Y2R0	PDHB	COA3	CID 001	Y	Y	---	---	---	1.53816
P11177~Q9Y6C9	P11177	Q9Y6C9	PDHB	MTCH2	CID 001	Y	Y	---	---	---	1.56491
P11310~P54687	P11310	P54687	ACADM	BCAT1	CID 088	Y	Y	---	---	---	1.45255
P11586~Q9Y2S7	P11586	Q9Y2S7	MTHFD1	POLDIP2	CID 051	Y	Y	---	---	---	1.7679
P12074~P19404	P12074	P19404	COX6A1	NDUFV2	CID 042	Y	Y	---	---	---	1.48769
P12074~P21281	P12074	P21281	COX6A1	ATP6V1B2	CID 042	Y	Y	---	---	---	1.46686
P12074~Q16718	P12074	Q16718	COX6A1	NDUFA5	CID 042	Y	Y	---	---	---	1.51949
P12107~P22234	P12107	P22234	COL11A1	PAICS	CID 013	Y	Y	---	---	---	1.65087
P12107~P23368	P12107	P23368	COL11A1	ME2	CID 013	Y	Y	---	---	---	1.51459
P12107~P32322	P12107	P32322	COL11A1	PYCR1	CID 013	Y	Y	---	---	---	1.70833
P12107~Q16740	P12107	Q16740	COL11A1	CLPP	CID 013	Y	Y	---	---	---	1.67417
P12107~Q96C36	P12107	Q96C36	COL11A1	PYCR2	CID 013	Y	Y	---	---	---	1.62764
P12109~P22234	P12109	P22234	COL6A1	PAICS	CID 018	Y	Y	---	---	---	1.45625
P12109~P30048	P12109	P30048	COL6A1	PRDX3	CID 018	Y	Y	---	---	---	1.49997
P12109~P34932	P12109	P34932	COL6A1	HSPA4	CID 018	Y	Y	---	---	---	1.70344
P12109~P40939	P12109	P40939	COL6A1	HADHA	CID 018	Y	Y	---	---	---	1.65223
P12109~Q13162	P12109	Q13162	COL6A1	PRDX4	CID 018	Y	Y	---	---	---	1.55353
P12109~Q8TB92	P12109	Q8TB92	COL6A1	HMGCLL1	CID 018	Y	Y	---	---	---	1.47347
P12235~P59998	P12235	P59998	SLC25A4	ARPC4	CID 067	Y	---	---	---	---	1.50298
P12268~P14324	P12268	P14324	IMPDH2	FDPS	CID 009	Y	Y	---	---	---	1.47915
P12268~P31937	P12268	P31937	IMPDH2	HIBADH	CID 009	Y	Y	---	---	---	1.57038
P12268~P34913	P12268	P34913	IMPDH2	EPHX2	CID 009	Y	Y	---	---	---	1.54118
P12268~P42765	P12268	P42765	IMPDH2	ACAA2	CID 009	Y	Y	---	---	---	1.45877
P12694~P13073	P12694	P13073	BCKDHA	COX4I1	CID 001	Y	Y	---	---	---	1.57158
P12694~P14406	P12694	P14406	BCKDHA	COX7A2	CID 001	Y	Y	---	---	---	1.50577
P12694~P15954	P12694	P15954	BCKDHA	COX7C	CID 001	Y	Y	---	---	---	1.59357
P12694~P20674	P12694	P20674	BCKDHA	COX5A	CID 001	Y	Y	---	---	---	1.48434
P12694~P35232	P12694	P35232	BCKDHA	PHB	CID 001	Y	Y	---	---	---	1.59535
P12694~P36542	P12694	P36542	BCKDHA	ATP5C1	CID 001	Y	Y	---	---	---	1.52782
P12694~P40939	P12694	P40939	BCKDHA	HADHA	CID 001	Y	Y	---	---	---	1.65715
P12694~P45880	P12694	P45880	BCKDHA	VDAC2	CID 001	Y	Y	---	---	---	1.65973
P12694~P55084	P12694	P55084	BCKDHA	HADHB	CID 001	Y	Y	---	---	---	1.64589
P12694~Q16891	P12694	Q16891	BCKDHA	IMMT	CID 001	Y	Y	---	---	---	1.50223
P12694~Q5TGZ0	P12694	Q5TGZ0	BCKDHA	MINOS1	CID 001	Y	Y	---	---	---	1.50526
P12694~Q6ZMW2	P12694	Q6ZMW2	BCKDHA	ZNF782	CID 001	Y	Y	---	---	---	1.45311
P12694~Q8N4H5	P12694	Q8N4H5	BCKDHA	TOMM5	CID 001	Y	Y	---	---	---	1.55025
P12694~Q99623	P12694	Q99623	BCKDHA	PHB2	CID 001	Y	Y	---	---	---	1.56774
P12694~Q9BPW8	P12694	Q9BPW8	BCKDHA	NIPSNAP1	CID 001	Y	Y	---	---	---	1.50143
P12694~Q9BUV8	P12694	Q9BUV8	BCKDHA	C20orf24	CID 001	Y	Y	---	---	---	1.52585
P12694~Q9Y277	P12694	Q9Y277	BCKDHA	VDAC3	CID 001	Y	Y	---	---	---	1.57174
P12694~Q9Y6C9	P12694	Q9Y6C9	BCKDHA	MTCH2	CID 001	Y	Y	---	---	---	1.53223
P12956~P42704	P12956	P42704	XRCC6	LRPPRC	CID 008	Y	Y	---	---	---	1.73088
P12956~P51659	P12956	P51659	XRCC6	HSD17B4	CID 008	Y	Y	---	---	---	1.5704
P12956~P54136	P12956	P54136	XRCC6	RARS	CID 008	Y	Y	---	---	---	1.52567
P12956~Q12906	P12956	Q12906	XRCC6	ILF3	CID 008	Y	Y	---	---	---	1.54796
P12956~Q7L3T8	P12956	Q7L3T8	XRCC6	PARS2	CID 008	Y	Y	---	---	---	1.46611
P13073~P14625	P13073	P14625	COX4I1	HSP90B1	CID 001	Y	Y	---	---	---	1.61821
P13073~P19105	P13073	P19105	COX4I1	MYL12A	CID 001	Y	Y	---	---	---	1.5723
P13073~P22695	P13073	P22695	COX4I1	UQCRC2	CID 001	Y	Y	---	---	---	1.63275
P13073~P24311	P13073	P24311	COX4I1	COX7B	CID 001	Y	Y	Y	Y	---	1.64442
P13073~P27797	P13073	P27797	COX4I1	CALR	CID 001	Y	Y	---	---	---	1.45754
P13073~P27824	P13073	P27824	COX4I1	CANX	CID 001	Y	Y	---	---	---	1.47286
P13073~P28331	P13073	P28331	COX4I1	NDUFS1	CID 001	Y	Y	---	---	---	1.46674
P13073~P31930	P13073	P31930	COX4I1	UQCRC1	CID 001	Y	Y	---	---	---	1.58102
P13073~P36542	P13073	P36542	COX4I1	ATP5C1	CID 001	Y	Y	---	---	---	1.62612
P13073~P40939	P13073	P40939	COX4I1	HADHA	CID 001	Y	Y	---	---	---	1.74467
P13073~P45880	P13073	P45880	COX4I1	VDAC2	CID 001	Y	Y	---	---	---	1.7178
P13073~P49821	P13073	P49821	COX4I1	NDUFV1	CID 001	Y	Y	---	Y	---	1.55571
P13073~P55072	P13073	P55072	COX4I1	VCP	CID 001	Y	Y	---	---	---	1.51712
P13073~P55084	P13073	P55084	COX4I1	HADHB	CID 001	Y	Y	---	---	---	1.68373
P13073~P60709	P13073	P60709	COX4I1	ACTB	CID 001	Y	Y	---	---	---	1.47097
P13073~Q00059	P13073	Q00059	COX4I1	TFAM	CID 001	Y	Y	---	---	---	1.49728
P13073~Q16795	P13073	Q16795	COX4I1	NDUFA9	CID 001	Y	Y	---	---	---	1.57531
P13073~Q5TGZ0	P13073	Q5TGZ0	COX4I1	MINOS1	CID 001	Y	Y	---	---	---	1.59771
P13073~Q6ZMW2	P13073	Q6ZMW2	COX4I1	ZNF782	CID 001	Y	Y	---	---	---	1.47768
P13073~Q8N4H5	P13073	Q8N4H5	COX4I1	TOMM5	CID 001	Y	Y	---	---	---	1.49606
P13073~Q8NBX0	P13073	Q8NBX0	COX4I1	SCCPDH	CID 001	Y	Y	---	---	---	1.55476
P13073~Q9BPW8	P13073	Q9BPW8	COX4I1	NIPSNAP1	CID 001	Y	Y	---	---	---	1.61136
P13073~Q9BUV8	P13073	Q9BUV8	COX4I1	C20orf24	CID 001	Y	Y	---	---	---	1.59618
P13073~Q9NS69	P13073	Q9NS69	COX4I1	TOMM22	CID 001	Y	Y	---	---	---	1.45073
P13073~Q9ULV4	P13073	Q9ULV4	COX4I1	CORO1C	CID 001	Y	Y	---	---	---	1.47026
P13073~Q9Y277	P13073	Q9Y277	COX4I1	VDAC3	CID 001	Y	Y	---	---	---	1.67514
P13674~P14625	P13674	P14625	P4HA1	HSP90B1	CID 001	Y	Y	---	---	---	1.59443
P13674~P15954	P13674	P15954	P4HA1	COX7C	CID 001	Y	Y	---	---	---	1.46091
P13674~P27797	P13674	P27797	P4HA1	CALR	CID 001	Y	Y	---	---	---	1.60004
P13674~P35613	P13674	P35613	P4HA1	BSG	CID 021	Y	Y	---	---	---	1.49065
P13674~Q9Y639	P13674	Q9Y639	P4HA1	NPTN	CID 021	Y	Y	---	---	---	1.48877
P13693~P55957	P13693	P55957	TPT1	BID	CID 095	---	Y	---	---	---	1.63115
P13804~P54819	P13804	P54819	ETFA	AK2	CID 034	Y	Y	---	---	---	1.7819
P13804~P62937	P13804	P62937	ETFA	PPIA	CID 034	Y	Y	---	---	---	1.5876
P13804~Q08257	P13804	Q08257	ETFA	CRYZ	CID 034	Y	Y	---	---	---	1.67094
P14324~P31937	P14324	P31937	FDPS	HIBADH	CID 009	Y	Y	---	---	---	1.71652
P14324~P34913	P14324	P34913	FDPS	EPHX2	CID 009	Y	Y	---	---	---	1.52176
P14324~P42765	P14324	P42765	FDPS	ACAA2	CID 009	Y	Y	---	---	---	1.45573
P14324~P55786	P14324	P55786	FDPS	NPEPPS	CID 009	Y	Y	---	---	---	1.53046
P14324~Q9BSE5	P14324	Q9BSE5	FDPS	AGMAT	CID 036	Y	Y	---	---	---	1.62842
P14406~P14625	P14406	P14625	COX7A2	HSP90B1	CID 001	Y	Y	---	---	---	1.48659
P14406~P19105	P14406	P19105	COX7A2	MYL12A	CID 001	Y	Y	---	---	---	1.62078
P14406~P22695	P14406	P22695	COX7A2	UQCRC2	CID 001	Y	Y	---	Y	---	1.56631
P14406~P28331	P14406	P28331	COX7A2	NDUFS1	CID 001	Y	Y	---	---	---	1.76883
P14406~P35232	P14406	P35232	COX7A2	PHB	CID 001	Y	Y	---	---	---	1.70402
P14406~P36542	P14406	P36542	COX7A2	ATP5C1	CID 001	Y	Y	---	---	---	1.65137
P14406~P40939	P14406	P40939	COX7A2	HADHA	CID 001	Y	Y	---	---	---	1.71439
P14406~P45880	P14406	P45880	COX7A2	VDAC2	CID 001	Y	Y	---	---	---	1.71232
P14406~P49821	P14406	P49821	COX7A2	NDUFV1	CID 001	Y	Y	---	---	---	1.72048
P14406~P55084	P14406	P55084	COX7A2	HADHB	CID 001	Y	Y	---	---	---	1.71314
P14406~P60709	P14406	P60709	COX7A2	ACTB	CID 001	Y	Y	---	---	---	1.61935
P14406~Q16795	P14406	Q16795	COX7A2	NDUFA9	CID 001	Y	Y	---	---	---	1.56858
P14406~Q16891	P14406	Q16891	COX7A2	IMMT	CID 001	Y	Y	---	---	---	1.45678
P14406~Q8N4H5	P14406	Q8N4H5	COX7A2	TOMM5	CID 001	Y	Y	---	---	---	1.68445
P14406~Q8NBX0	P14406	Q8NBX0	COX7A2	SCCPDH	CID 001	Y	Y	---	---	---	1.66073
P14406~Q99623	P14406	Q99623	COX7A2	PHB2	CID 001	Y	Y	---	---	---	1.67497
P14406~Q9BUV8	P14406	Q9BUV8	COX7A2	C20orf24	CID 001	Y	Y	---	---	---	1.4836
P14406~Q9NS69	P14406	Q9NS69	COX7A2	TOMM22	CID 001	Y	Y	---	---	---	1.55652
P14406~Q9ULV4	P14406	Q9ULV4	COX7A2	CORO1C	CID 001	Y	Y	---	---	---	1.68757
P14406~Q9Y2R0	P14406	Q9Y2R0	COX7A2	COA3	CID 001	Y	Y	---	---	---	1.48671
P14625~P15954	P14625	P15954	HSP90B1	COX7C	CID 001	Y	Y	---	---	---	1.63163
P14625~P19105	P14625	P19105	HSP90B1	MYL12A	CID 001	Y	Y	---	---	---	1.55222
P14625~P20674	P14625	P20674	HSP90B1	COX5A	CID 001	Y	Y	---	---	---	1.54655
P14625~P21796	P14625	P21796	HSP90B1	VDAC1	CID 001	Y	Y	---	---	---	1.55783
P14625~P22695	P14625	P22695	HSP90B1	UQCRC2	CID 001	Y	Y	---	---	---	1.59915
P14625~P27824	P14625	P27824	HSP90B1	CANX	CID 001	Y	Y	---	---	---	1.77827
P14625~P28331	P14625	P28331	HSP90B1	NDUFS1	CID 001	Y	Y	---	---	---	1.47361
P14625~P31930	P14625	P31930	HSP90B1	UQCRC1	CID 001	Y	Y	---	---	---	1.56299
P14625~P35232	P14625	P35232	HSP90B1	PHB	CID 001	Y	Y	---	---	---	1.51964
P14625~P36542	P14625	P36542	HSP90B1	ATP5C1	CID 001	Y	Y	---	---	---	1.62618
P14625~P40939	P14625	P40939	HSP90B1	HADHA	CID 001	Y	Y	---	---	---	1.66225
P14625~P45880	P14625	P45880	HSP90B1	VDAC2	CID 001	Y	Y	---	---	---	1.63404
P14625~P49821	P14625	P49821	HSP90B1	NDUFV1	CID 001	Y	Y	---	---	---	1.54776
P14625~P55084	P14625	P55084	HSP90B1	HADHB	CID 001	Y	Y	---	---	---	1.5798
P14625~Q00059	P14625	Q00059	HSP90B1	TFAM	CID 001	Y	Y	---	---	---	1.61328
P14625~Q16795	P14625	Q16795	HSP90B1	NDUFA9	CID 001	Y	Y	---	---	---	1.5351
P14625~Q16891	P14625	Q16891	HSP90B1	IMMT	CID 001	Y	Y	---	---	---	1.55726
P14625~Q8N4H5	P14625	Q8N4H5	HSP90B1	TOMM5	CID 001	Y	Y	---	---	---	1.4855
P14625~Q99623	P14625	Q99623	HSP90B1	PHB2	CID 001	Y	Y	---	---	---	1.53125
P14625~Q9BPW8	P14625	Q9BPW8	HSP90B1	NIPSNAP1	CID 001	Y	Y	---	---	---	1.53954
P14625~Q9BUV8	P14625	Q9BUV8	HSP90B1	C20orf24	CID 001	Y	Y	---	---	---	1.48544
P14625~Q9NS69	P14625	Q9NS69	HSP90B1	TOMM22	CID 001	Y	Y	---	---	---	1.59017
P14625~Q9ULV4	P14625	Q9ULV4	HSP90B1	CORO1C	CID 001	Y	Y	---	---	---	1.50385
P14625~Q9Y277	P14625	Q9Y277	HSP90B1	VDAC3	CID 001	Y	Y	---	---	---	1.58144
P14854~Q06830	P14854	Q06830	COX6B1	PRDX1	CID 069	Y	Y	---	---	---	1.45475
P15104~P80303	P15104	P80303	GLUL	NUCB2	CID 070	Y	Y	---	---	---	1.72543
P15311~P21796	P15311	P21796	EZR	VDAC1	CID 039	---	Y	---	---	---	1.50631
P15311~P45880	P15311	P45880	EZR	VDAC2	CID 039	---	Y	---	---	---	1.46383
P15311~P55084	P15311	P55084	EZR	HADHB	CID 039	---	Y	---	---	---	1.49211
P15954~P19105	P15954	P19105	COX7C	MYL12A	CID 001	Y	Y	---	---	---	1.63392
P15954~P21796	P15954	P21796	COX7C	VDAC1	CID 001	Y	Y	---	---	---	1.59895
P15954~P22695	P15954	P22695	COX7C	UQCRC2	CID 001	Y	Y	---	---	---	1.49299
P15954~P27797	P15954	P27797	COX7C	CALR	CID 001	Y	Y	---	---	---	1.46143
P15954~P27824	P15954	P27824	COX7C	CANX	CID 001	Y	Y	---	---	---	1.69757
P15954~P28331	P15954	P28331	COX7C	NDUFS1	CID 001	Y	Y	---	---	---	1.57615
P15954~P31930	P15954	P31930	COX7C	UQCRC1	CID 001	Y	Y	---	---	---	1.58343
P15954~P36542	P15954	P36542	COX7C	ATP5C1	CID 001	Y	Y	---	---	---	1.4868
P15954~P40939	P15954	P40939	COX7C	HADHA	CID 001	Y	Y	---	---	---	1.78366
P15954~P45880	P15954	P45880	COX7C	VDAC2	CID 001	Y	Y	---	---	---	1.74759
P15954~P49821	P15954	P49821	COX7C	NDUFV1	CID 001	Y	Y	---	---	---	1.62982
P15954~P50416	P15954	P50416	COX7C	CPT1A	CID 001	Y	Y	---	---	---	1.54454
P15954~P55072	P15954	P55072	COX7C	VCP	CID 001	Y	Y	---	---	---	1.59099
P15954~P55084	P15954	P55084	COX7C	HADHB	CID 001	Y	Y	---	---	---	1.73755
P15954~P60709	P15954	P60709	COX7C	ACTB	CID 001	Y	Y	---	---	---	1.57694
P15954~Q00059	P15954	Q00059	COX7C	TFAM	CID 001	Y	Y	---	---	---	1.54589
P15954~Q12797	P15954	Q12797	COX7C	ASPH	CID 001	Y	Y	---	---	---	1.45553
P15954~Q16795	P15954	Q16795	COX7C	NDUFA9	CID 001	Y	Y	---	---	---	1.58905
P15954~Q16891	P15954	Q16891	COX7C	IMMT	CID 001	Y	Y	---	---	---	1.45024
P15954~Q5TGZ0	P15954	Q5TGZ0	COX7C	MINOS1	CID 001	Y	Y	---	---	---	1.64965
P15954~Q6ZMW2	P15954	Q6ZMW2	COX7C	ZNF782	CID 001	Y	Y	---	---	---	1.50583
P15954~Q8N4H5	P15954	Q8N4H5	COX7C	TOMM5	CID 001	Y	Y	---	---	---	1.59243
P15954~Q8NBX0	P15954	Q8NBX0	COX7C	SCCPDH	CID 001	Y	Y	---	---	---	1.60736
P15954~Q9BUV8	P15954	Q9BUV8	COX7C	C20orf24	CID 001	Y	Y	---	---	---	1.59233
P15954~Q9NS69	P15954	Q9NS69	COX7C	TOMM22	CID 001	Y	Y	---	---	---	1.60314
P15954~Q9ULV4	P15954	Q9ULV4	COX7C	CORO1C	CID 001	Y	Y	---	---	---	1.55225
P15954~Q9Y277	P15954	Q9Y277	COX7C	VDAC3	CID 001	Y	Y	---	---	---	1.62872
P15954~Q9Y6C9	P15954	Q9Y6C9	COX7C	MTCH2	CID 001	Y	Y	---	---	---	1.49452
P16070~P16435	P16070	P16435	CD44	POR	CID 024	Y	Y	---	---	---	1.72067
P16070~Q9BXK5	P16070	Q9BXK5	CD44	BCL2L13	CID 024	Y	Y	---	---	---	1.65636
P16070~Q9Y277	P16070	Q9Y277	CD44	VDAC3	CID 024	Y	Y	---	---	---	1.66668
P16435~P18084	P16435	P18084	POR	ITGB5	CID 024	Y	Y	---	---	---	1.7262
P16435~Q9BXK5	P16435	Q9BXK5	POR	BCL2L13	CID 024	Y	Y	---	---	---	1.60895
P16435~Q9Y277	P16435	Q9Y277	POR	VDAC3	CID 024	Y	Y	---	---	---	1.75027
P16615~P35613	P16615	P35613	ATP2A2	BSG	CID 021	Y	Y	---	---	---	1.5377
P16615~Q9Y639	P16615	Q9Y639	ATP2A2	NPTN	CID 021	Y	Y	---	---	---	1.4652
P17174~P20933	P17174	P20933	GOT1	AGA	CID 003	Y	Y	---	---	---	1.65253
P17174~P29597	P17174	P29597	GOT1	TYK2	CID 003	Y	Y	---	---	---	1.4799
P17174~P30084	P17174	P30084	GOT1	ECHS1	CID 003	Y	Y	---	---	---	1.53416
P17174~P52209	P17174	P52209	GOT1	PGD	CID 003	Y	Y	---	---	---	1.60958
P17174~P55809	P17174	P55809	GOT1	OXCT1	CID 003	Y	Y	---	---	---	1.74781
P17174~Q12931	P17174	Q12931	GOT1	TRAP1	CID 003	Y	Y	---	---	---	1.4682
P17174~Q6YP21	P17174	Q6YP21	GOT1	KYAT3	CID 003	Y	Y	---	---	---	1.85531
P17174~Q8N4Q1	P17174	Q8N4Q1	GOT1	CHCHD4	CID 003	Y	Y	---	---	---	1.60987
P17174~Q8N5Z0	P17174	Q8N5Z0	GOT1	AADAT	CID 003	Y	Y	---	---	---	1.82977
P17174~Q8NI22	P17174	Q8NI22	GOT1	MCFD2	CID 003	Y	Y	---	---	---	1.49728
P17174~Q9NNW7	P17174	Q9NNW7	GOT1	TXNRD2	CID 003	Y	Y	---	---	---	1.77729
P18084~Q9BXK5	P18084	Q9BXK5	ITGB5	BCL2L13	CID 024	Y	Y	---	---	---	1.73134
P18084~Q9Y277	P18084	Q9Y277	ITGB5	VDAC3	CID 024	Y	Y	---	---	---	1.5906
P18850~P31937	P18850	P31937	ATF6	HIBADH	CID 009	Y	Y	---	---	---	1.57027
P18850~P34913	P18850	P34913	ATF6	EPHX2	CID 009	Y	Y	---	---	---	1.54365
P18850~P42765	P18850	P42765	ATF6	ACAA2	CID 009	Y	Y	---	---	---	1.58764
P18859~P48047	P18859	P48047	ATP5J	ATP5O	CID 022	Y	Y	---	Y	---	1.49924
P19105~P21796	P19105	P21796	MYL12A	VDAC1	CID 001	Y	Y	---	---	---	1.69639
P19105~P22695	P19105	P22695	MYL12A	UQCRC2	CID 001	Y	Y	---	---	---	1.72844
P19105~P27797	P19105	P27797	MYL12A	CALR	CID 001	Y	Y	---	---	---	1.49633
P19105~P27824	P19105	P27824	MYL12A	CANX	CID 001	Y	Y	---	---	---	1.56842
P19105~P28331	P19105	P28331	MYL12A	NDUFS1	CID 001	Y	Y	---	---	---	1.70858
P19105~P31930	P19105	P31930	MYL12A	UQCRC1	CID 001	Y	Y	---	---	---	1.6934
P19105~P35232	P19105	P35232	MYL12A	PHB	CID 001	Y	Y	---	---	---	1.66777
P19105~P36542	P19105	P36542	MYL12A	ATP5C1	CID 001	Y	Y	---	---	---	1.64639
P19105~P40939	P19105	P40939	MYL12A	HADHA	CID 001	Y	Y	---	---	---	1.76059
P19105~P45880	P19105	P45880	MYL12A	VDAC2	CID 001	Y	Y	---	---	---	1.73396
P19105~P49821	P19105	P49821	MYL12A	NDUFV1	CID 001	Y	Y	---	---	---	1.75191
P19105~P55084	P19105	P55084	MYL12A	HADHB	CID 001	Y	Y	---	---	---	1.70697
P19105~P60709	P19105	P60709	MYL12A	ACTB	CID 001	Y	Y	---	---	---	1.77977
P19105~Q16795	P19105	Q16795	MYL12A	NDUFA9	CID 001	Y	Y	---	---	---	1.51523
P19105~Q99623	P19105	Q99623	MYL12A	PHB2	CID 001	Y	Y	---	---	---	1.63103
P19105~Q9BPW8	P19105	Q9BPW8	MYL12A	NIPSNAP1	CID 001	Y	Y	---	---	---	1.54491
P19105~Q9NS69	P19105	Q9NS69	MYL12A	TOMM22	CID 001	Y	Y	---	---	---	1.70226
P19105~Q9Y277	P19105	Q9Y277	MYL12A	VDAC3	CID 001	Y	Y	---	---	---	1.67556
P19367~P34897	P19367	P34897	HK1	SHMT2	CID 026	Y	Y	---	---	---	1.49871
P19367~Q16881	P19367	Q16881	HK1	TXNRD1	CID 026	Y	Y	---	---	---	1.598
P20020~P21796	P20020	P21796	ATP2B1	VDAC1	CID 130	---	Y	---	---	---	1.53926
P20592~P61586	P20592	P61586	MX2	RHOA	CID 087	Y	Y	---	---	---	1.5009
P20645~P57105	P20645	P57105	M6PR	SYNJ2BP	CID 033	---	Y	---	---	---	1.52688
P20645~Q9NS69	P20645	Q9NS69	M6PR	TOMM22	CID 033	---	Y	---	---	---	1.50378
P20674~P22695	P20674	P22695	COX5A	UQCRC2	CID 001	Y	Y	---	---	---	1.59815
P20674~P36542	P20674	P36542	COX5A	ATP5C1	CID 001	Y	Y	---	---	---	1.62307
P20674~P40939	P20674	P40939	COX5A	HADHA	CID 001	Y	Y	---	---	---	1.63389
P20674~P49821	P20674	P49821	COX5A	NDUFV1	CID 001	Y	Y	---	---	---	1.4713
P20674~Q00059	P20674	Q00059	COX5A	TFAM	CID 001	Y	Y	---	---	---	1.46526
P20674~Q9BUV8	P20674	Q9BUV8	COX5A	C20orf24	CID 001	Y	Y	---	---	---	1.48362
P20933~P30084	P20933	P30084	AGA	ECHS1	CID 003	Y	Y	---	---	---	1.52095
P20933~P55809	P20933	P55809	AGA	OXCT1	CID 003	Y	Y	---	---	---	1.77456
P20933~Q6YP21	P20933	Q6YP21	AGA	KYAT3	CID 003	Y	Y	---	---	---	1.54467
P20933~Q8N5Z0	P20933	Q8N5Z0	AGA	AADAT	CID 003	Y	Y	---	---	---	1.51372
P20933~Q9NNW7	P20933	Q9NNW7	AGA	TXNRD2	CID 003	Y	Y	---	---	---	1.5972
P21281~Q16718	P21281	Q16718	ATP6V1B2	NDUFA5	CID 042	Y	Y	---	---	---	1.66558
P21796~P22695	P21796	P22695	VDAC1	UQCRC2	CID 001 CID 035	Y	Y	---	---	---	1.85131
P21796~P27824	P21796	P27824	VDAC1	CANX	CID 001 CID 066	Y	Y	---	---	---	1.54562
P21796~P28331	P21796	P28331	VDAC1	NDUFS1	CID 001	Y	Y	---	---	---	1.78532
P21796~P30048	P21796	P30048	VDAC1	PRDX3	CID 035	Y	Y	---	---	---	1.46963
P21796~P36542	P21796	P36542	VDAC1	ATP5C1	CID 001	Y	Y	---	---	---	1.67935
P21796~P43121	P21796	P43121	VDAC1	MCAM	CID 043	Y	---	---	---	---	1.47643
P21796~P49821	P21796	P49821	VDAC1	NDUFV1	CID 001	Y	Y	---	---	---	1.75392
P21796~P55084	P21796	P55084	VDAC1	HADHB	CID 001 CID 015 CID 039	Y	Y	---	---	---	1.56173
P21796~P60709	P21796	P60709	VDAC1	ACTB	CID 001 CID 063	Y	Y	---	---	---	1.76531
P21796~P68104	P21796	P68104	VDAC1	EEF1A1	CID 063	Y	Y	---	---	---	1.49484
P21796~Q02809	P21796	Q02809	VDAC1	PLOD1	CID 015	Y	---	---	---	---	1.60183
P21796~Q07065	P21796	Q07065	VDAC1	CKAP4	CID 079	Y	---	---	---	---	1.46379
P21796~Q13740	P21796	Q13740	VDAC1	ALCAM	CID 043	Y	---	---	---	---	1.48227
P21796~Q13813	P21796	Q13813	VDAC1	SPTAN1	CID 062	Y	---	---	---	---	1.51731
P21796~Q13885	P21796	Q13885	VDAC1	TUBB2A	CID 131	Y	---	---	---	---	1.46771
P21796~Q14699	P21796	Q14699	VDAC1	RFTN1	CID 132	Y	---	---	---	---	1.47822
P21796~Q15019	P21796	Q15019	VDAC1	SEPT2	CID 039	Y	---	---	---	---	1.66449
P21796~Q9BPW8	P21796	Q9BPW8	VDAC1	NIPSNAP1	CID 001	Y	Y	---	---	---	1.46944
P21796~Q9ULV4	P21796	Q9ULV4	VDAC1	CORO1C	CID 001	Y	Y	---	---	---	1.73397
P21796~Q9Y6C9	P21796	Q9Y6C9	VDAC1	MTCH2	CID 001	Y	Y	---	---	---	1.45036
P22061~Q9BXF6	P22061	Q9BXF6	PCMT1	RAB11FIP5	CID 116	---	Y	---	---	---	1.66127
P22234~P23368	P22234	P23368	PAICS	ME2	CID 013	Y	Y	---	---	---	1.60398
P22234~P32322	P22234	P32322	PAICS	PYCR1	CID 013	Y	Y	---	---	---	1.60764
P22234~P34932	P22234	P34932	PAICS	HSPA4	CID 013 CID 018	Y	Y	---	---	---	1.56331
P22234~Q13162	P22234	Q13162	PAICS	PRDX4	CID 013 CID 018	Y	Y	---	---	---	1.51679
P22234~Q16740	P22234	Q16740	PAICS	CLPP	CID 013 CID 018	Y	Y	---	---	---	1.76058
P22234~Q96C36	P22234	Q96C36	PAICS	PYCR2	CID 013	Y	Y	---	---	---	1.74722
P22314~P30837	P22314	P30837	UBA1	ALDH1B1	CID 004	Y	Y	---	---	---	1.64212
P22314~P54725	P22314	P54725	UBA1	RAD23A	CID 004	Y	Y	---	---	---	1.61065
P22314~P61758	P22314	P61758	UBA1	VBP1	CID 004	Y	Y	---	---	---	1.79284
P22314~P61981	P22314	P61981	UBA1	YWHAG	CID 004	Y	Y	---	---	---	1.55429
P22314~P62258	P22314	P62258	UBA1	YWHAE	CID 004	Y	Y	---	---	---	1.77667
P22314~Q04917	P22314	Q04917	UBA1	YWHAH	CID 004	Y	Y	---	---	---	1.58179
P22314~Q5JTZ9	P22314	Q5JTZ9	UBA1	AARS2	CID 004	Y	Y	---	---	---	1.72106
P22314~Q99487	P22314	Q99487	UBA1	PAFAH2	CID 004	Y	Y	---	---	---	1.54877
P22314~Q9HAV7	P22314	Q9HAV7	UBA1	GRPEL1	CID 004	Y	Y	---	---	---	1.62368
P22314~Q9NQP4	P22314	Q9NQP4	UBA1	PFDN4	CID 004	Y	Y	---	---	---	1.6702
P22314~Q9NR28	P22314	Q9NR28	UBA1	DIABLO	CID 004	Y	Y	---	---	---	1.78818
P22314~Q9NSE4	P22314	Q9NSE4	UBA1	IARS2	CID 004	Y	Y	---	---	---	1.76903
P22570~Q6YN16	P22570	Q6YN16	FDXR	HSDL2	CID 046	Y	Y	---	---	---	1.51355
P22570~Q9UFN0	P22570	Q9UFN0	FDXR	NIPSNAP3A	CID 046	Y	Y	---	---	---	1.49534
P22695~P27797	P22695	P27797	UQCRC2	CALR	CID 001	Y	Y	---	---	---	1.48764
P22695~P45880	P22695	P45880	UQCRC2	VDAC2	CID 001	Y	Y	---	---	---	1.88475
P22695~P50416	P22695	P50416	UQCRC2	CPT1A	CID 001	Y	Y	---	---	---	1.4938
P22695~Q16891	P22695	Q16891	UQCRC2	IMMT	CID 001	Y	Y	---	---	---	1.54978
P22695~Q6ZMW2	P22695	Q6ZMW2	UQCRC2	ZNF782	CID 001	Y	Y	---	---	---	1.60693
P22695~Q8N4H5	P22695	Q8N4H5	UQCRC2	TOMM5	CID 001	Y	Y	---	---	---	1.79695
P22695~Q9BUV8	P22695	Q9BUV8	UQCRC2	C20orf24	CID 001	Y	Y	---	---	---	1.67853
P22695~Q9NS69	P22695	Q9NS69	UQCRC2	TOMM22	CID 001	Y	Y	---	---	---	1.57304
P22695~Q9Y277	P22695	Q9Y277	UQCRC2	VDAC3	CID 001	Y	Y	---	---	---	1.60074
P22695~Q9Y2R0	P22695	Q9Y2R0	UQCRC2	COA3	CID 001	Y	Y	---	---	---	1.63599
P22695~Q9Y6C9	P22695	Q9Y6C9	UQCRC2	MTCH2	CID 001	Y	Y	---	---	---	1.56493
P23368~P32322	P23368	P32322	ME2	PYCR1	CID 013	Y	Y	---	---	---	1.64834
P23368~Q13162	P23368	Q13162	ME2	PRDX4	CID 013	Y	Y	---	---	---	1.46136
P23368~Q14257	P23368	Q14257	ME2	RCN2	CID 013	Y	Y	---	---	---	1.59796
P23368~Q16740	P23368	Q16740	ME2	CLPP	CID 013	Y	Y	---	---	---	1.72766
P23368~Q96C36	P23368	Q96C36	ME2	PYCR2	CID 013	Y	Y	---	---	---	1.63682
P23434~P30041	P23434	P30041	GCSH	PRDX6	CID 002	Y	Y	---	---	---	1.88337
P23434~P30085	P23434	P30085	GCSH	CMPK1	CID 002	Y	Y	---	---	---	1.65184
P23434~P36871	P23434	P36871	GCSH	PGM1	CID 002	Y	Y	---	---	---	1.77796
P23434~P48444	P23434	P48444	GCSH	ARCN1	CID 002	Y	Y	---	---	---	1.80444
P23434~P48735	P23434	P48735	GCSH	IDH2	CID 002	Y	Y	---	---	---	1.75337
P23434~Q99497	P23434	Q99497	GCSH	PARK7	CID 002	Y	Y	---	---	---	1.68966
P23434~Q99798	P23434	Q99798	GCSH	ACO2	CID 002	Y	Y	---	---	---	1.9351
P23434~Q9BX68	P23434	Q9BX68	GCSH	HINT2	CID 002	Y	Y	---	---	---	1.78649
P23434~Q9P0J1	P23434	Q9P0J1	GCSH	PDP1	CID 002	Y	Y	---	---	---	1.48266
P23434~Q9UBQ7	P23434	Q9UBQ7	GCSH	GRHPR	CID 002	Y	Y	---	---	---	1.72386
P23434~Q9UMX5	P23434	Q9UMX5	GCSH	NENF	CID 002	Y	Y	---	---	---	1.58303
P23434~Q9Y696	P23434	Q9Y696	GCSH	CLIC4	CID 002	Y	Y	---	---	---	1.61054
P23528~P49419	P23528	P49419	CFL1	ALDH7A1	CID 037	Y	Y	---	---	---	1.5256
P24311~P55072	P24311	P55072	COX7B	VCP	CID 001	Y	Y	---	---	---	1.50891
P24539~P48047	P24539	P48047	ATP5F1	ATP5O	CID 022	Y	Y	Y	Y	---	1.48381
P25325~P35228	P25325	P35228	MPST	NOS2	CID 002	Y	Y	---	---	---	1.48748
P25325~P49773	P25325	P49773	MPST	HINT1	CID 002	Y	Y	---	---	---	1.83436
P25325~Q9H425	P25325	Q9H425	MPST	C1orf198	CID 002	Y	Y	---	---	---	1.8001
P25325~Q9P0J1	P25325	Q9P0J1	MPST	PDP1	CID 002	Y	Y	---	---	---	1.63246
P26885~P62937	P26885	P62937	FKBP2	PPIA	CID 044	Y	Y	---	---	---	1.52985
P26885~Q16836	P26885	Q16836	FKBP2	HADH	CID 044	Y	Y	---	---	---	1.48969
P27144~P30044	P27144	P30044	AK4	PRDX5	CID 006	Y	Y	---	---	---	1.49671
P27144~P58546	P27144	P58546	AK4	MTPN	CID 006	Y	Y	---	---	---	1.69603
P27144~P60520	P27144	P60520	AK4	GABARAPL2	CID 006	Y	Y	---	---	---	1.80357
P27144~Q13428	P27144	Q13428	AK4	TCOF1	CID 006	Y	Y	---	---	---	1.70496
P27144~Q16595	P27144	Q16595	AK4	FXN	CID 006	Y	Y	---	---	---	1.81277
P27144~Q16774	P27144	Q16774	AK4	GUK1	CID 006	Y	Y	---	---	---	1.83016
P27144~Q86SX6	P27144	Q86SX6	AK4	GLRX5	CID 006	Y	Y	---	---	---	1.76261
P27144~Q86U28	P27144	Q86U28	AK4	ISCA2	CID 006	Y	Y	---	---	---	1.60231
P27144~Q8IXL7	P27144	Q8IXL7	AK4	MSRB3	CID 006	Y	Y	---	---	---	1.87253
P27348~P31937	P27348	P31937	YWHAQ	HIBADH	CID 050	Y	Y	---	---	---	1.48664
P27797~P27824	P27797	P27824	CALR	CANX	CID 001	Y	Y	---	---	---	1.69345
P27797~P36542	P27797	P36542	CALR	ATP5C1	CID 001	Y	Y	---	---	---	1.48415
P27797~P40939	P27797	P40939	CALR	HADHA	CID 001	Y	Y	---	---	---	1.5511
P27797~P55084	P27797	P55084	CALR	HADHB	CID 001	Y	Y	---	---	---	1.45088
P27797~Q12797	P27797	Q12797	CALR	ASPH	CID 001	Y	Y	---	---	---	1.56249
P27797~Q16795	P27797	Q16795	CALR	NDUFA9	CID 001	Y	Y	---	---	---	1.48139
P27797~Q16891	P27797	Q16891	CALR	IMMT	CID 001	Y	Y	---	---	---	1.47158
P27797~Q9BPW8	P27797	Q9BPW8	CALR	NIPSNAP1	CID 001	Y	Y	---	---	---	1.46219
P27797~Q9NS69	P27797	Q9NS69	CALR	TOMM22	CID 001	Y	Y	---	---	---	1.4947
P27797~Q9Y277	P27797	Q9Y277	CALR	VDAC3	CID 001	Y	Y	---	---	---	1.49391
P27824~P35232	P27824	P35232	CANX	PHB	CID 001	Y	Y	---	---	---	1.46488
P27824~P35613	P27824	P35613	CANX	BSG	CID 021	Y	Y	---	---	---	1.63867
P27824~P36542	P27824	P36542	CANX	ATP5C1	CID 001	Y	Y	---	---	---	1.61855
P27824~P40939	P27824	P40939	CANX	HADHA	CID 001	Y	Y	---	---	---	1.47829
P27824~P45880	P27824	P45880	CANX	VDAC2	CID 001	Y	Y	---	---	---	1.5349
P27824~P55084	P27824	P55084	CANX	HADHB	CID 001	Y	Y	---	---	---	1.54085
P27824~Q00059	P27824	Q00059	CANX	TFAM	CID 001	Y	Y	---	---	---	1.61239
P27824~Q16795	P27824	Q16795	CANX	NDUFA9	CID 001	Y	Y	---	---	---	1.58505
P27824~Q8N4H5	P27824	Q8N4H5	CANX	TOMM5	CID 001	Y	Y	---	---	---	1.52684
P27824~Q8NBX0	P27824	Q8NBX0	CANX	SCCPDH	CID 001	Y	Y	---	---	---	1.55592
P27824~Q9BUV8	P27824	Q9BUV8	CANX	C20orf24	CID 001	Y	Y	---	---	---	1.54864
P27824~Q9Y2R0	P27824	Q9Y2R0	CANX	COA3	CID 001	Y	Y	---	---	---	1.46437
P27824~Q9Y639	P27824	Q9Y639	CANX	NPTN	CID 021	Y	Y	---	---	---	1.65143
P28331~P36542	P28331	P36542	NDUFS1	ATP5C1	CID 001	Y	Y	---	---	---	1.66011
P28331~P40939	P28331	P40939	NDUFS1	HADHA	CID 001	Y	Y	---	---	---	1.76059
P28331~P45880	P28331	P45880	NDUFS1	VDAC2	CID 001	Y	Y	---	---	---	1.77241
P28331~P50416	P28331	P50416	NDUFS1	CPT1A	CID 001	Y	Y	---	---	---	1.5168
P28331~P55084	P28331	P55084	NDUFS1	HADHB	CID 001	Y	Y	---	---	---	1.7788
P28331~P60709	P28331	P60709	NDUFS1	ACTB	CID 001	Y	Y	---	---	---	1.75104
P28331~Q16891	P28331	Q16891	NDUFS1	IMMT	CID 001	Y	Y	---	---	---	1.56678
P28331~Q6ZMW2	P28331	Q6ZMW2	NDUFS1	ZNF782	CID 001	Y	Y	---	---	---	1.55314
P28331~Q8N4H5	P28331	Q8N4H5	NDUFS1	TOMM5	CID 001	Y	Y	---	---	---	1.77744
P28331~Q99623	P28331	Q99623	NDUFS1	PHB2	CID 001	Y	Y	---	---	---	1.6281
P28331~Q9BPW8	P28331	Q9BPW8	NDUFS1	NIPSNAP1	CID 001	Y	Y	---	---	---	1.48383
P28331~Q9BUV8	P28331	Q9BUV8	NDUFS1	C20orf24	CID 001	Y	Y	---	---	---	1.56702
P28331~Q9NS69	P28331	Q9NS69	NDUFS1	TOMM22	CID 001	Y	Y	---	---	---	1.70709
P28331~Q9Y277	P28331	Q9Y277	NDUFS1	VDAC3	CID 001	Y	Y	---	---	---	1.67476
P28331~Q9Y2R0	P28331	Q9Y2R0	NDUFS1	COA3	CID 001	Y	Y	---	---	---	1.62915
P28331~Q9Y6C9	P28331	Q9Y6C9	NDUFS1	MTCH2	CID 001	Y	Y	---	---	---	1.73518
P29597~P30084	P29597	P30084	TYK2	ECHS1	CID 003	Y	Y	---	---	---	1.57634
P29597~P55809	P29597	P55809	TYK2	OXCT1	CID 003	Y	Y	---	---	---	1.55866
P29597~Q12931	P29597	Q12931	TYK2	TRAP1	CID 003	Y	Y	---	---	---	1.46603
P29597~Q8N5Z0	P29597	Q8N5Z0	TYK2	AADAT	CID 003	Y	Y	---	---	---	1.45821
P29597~Q9NNW7	P29597	Q9NNW7	TYK2	TXNRD2	CID 003	Y	Y	---	---	---	1.66348
P29992~P40939	P29992	P40939	GNA11	HADHA	CID 134	Y	Y	---	---	---	1.50015
P30041~P36871	P30041	P36871	PRDX6	PGM1	CID 002	Y	Y	---	---	---	1.7655
P30041~P48444	P30041	P48444	PRDX6	ARCN1	CID 002	Y	Y	---	---	---	1.70045
P30041~P48735	P30041	P48735	PRDX6	IDH2	CID 002	Y	Y	---	---	---	1.64833
P30041~P60174	P30041	P60174	PRDX6	TPI1	CID 002	Y	Y	---	---	---	1.71818
P30041~Q99497	P30041	Q99497	PRDX6	PARK7	CID 002	Y	Y	---	---	---	1.59836
P30041~Q99798	P30041	Q99798	PRDX6	ACO2	CID 002	Y	Y	---	---	---	1.87186
P30041~Q9BX68	P30041	Q9BX68	PRDX6	HINT2	CID 002	Y	Y	---	---	---	1.69419
P30041~Q9P0J1	P30041	Q9P0J1	PRDX6	PDP1	CID 002	Y	Y	---	---	---	1.54391
P30041~Q9UBQ7	P30041	Q9UBQ7	PRDX6	GRHPR	CID 002	Y	Y	---	---	---	1.81738
P30041~Q9UMX5	P30041	Q9UMX5	PRDX6	NENF	CID 002	Y	Y	---	---	---	1.58915
P30042~P35228	P30042	P35228	C21orf33	NOS2	CID 002	Y	Y	---	---	---	1.70185
P30042~P49773	P30042	P49773	C21orf33	HINT1	CID 002	Y	Y	---	---	---	1.85176
P30042~Q9H425	P30042	Q9H425	C21orf33	C1orf198	CID 002	Y	Y	---	---	---	1.75339
P30042~Q9P0J1	P30042	Q9P0J1	C21orf33	PDP1	CID 002	Y	Y	---	---	---	1.74699
P30044~P54819	P30044	P54819	PRDX5	AK2	CID 006	Y	Y	---	---	---	1.74986
P30044~P60520	P30044	P60520	PRDX5	GABARAPL2	CID 006	Y	Y	---	---	---	1.73012
P30044~Q16595	P30044	Q16595	PRDX5	FXN	CID 006	Y	Y	---	---	---	1.58675
P30044~Q16774	P30044	Q16774	PRDX5	GUK1	CID 006	Y	Y	---	---	---	1.49685
P30044~Q86SX6	P30044	Q86SX6	PRDX5	GLRX5	CID 006	Y	Y	---	---	---	1.57752
P30044~Q8IXL7	P30044	Q8IXL7	PRDX5	MSRB3	CID 006	Y	Y	---	---	---	1.61125
P30048~P34932	P30048	P34932	PRDX3	HSPA4	CID 018 CID 025	Y	Y	---	---	---	1.57754
P30048~P40939	P30048	P40939	PRDX3	HADHA	CID 018 CID 025	Y	Y	---	---	---	1.49004
P30048~P51659	P30048	P51659	PRDX3	HSD17B4	CID 035	Y	Y	---	---	---	1.5671
P30048~Q16850	P30048	Q16850	PRDX3	CYP51A1	CID 025	Y	Y	---	---	---	1.53183
P30048~Q8TB92	P30048	Q8TB92	PRDX3	HMGCLL1	CID 018 CID 025	Y	Y	---	---	---	1.53781
P30084~Q12931	P30084	Q12931	ECHS1	TRAP1	CID 003	Y	Y	---	---	---	1.49808
P30084~Q15067	P30084	Q15067	ECHS1	ACOX1	CID 003	Y	Y	---	---	---	1.69924
P30084~Q8N4Q1	P30084	Q8N4Q1	ECHS1	CHCHD4	CID 003	Y	Y	---	---	---	1.68616
P30084~Q8N5Z0	P30084	Q8N5Z0	ECHS1	AADAT	CID 003	Y	Y	---	---	---	1.77763
P30084~Q8NI22	P30084	Q8NI22	ECHS1	MCFD2	CID 003	Y	Y	---	---	---	1.69239
P30084~Q9NNW7	P30084	Q9NNW7	ECHS1	TXNRD2	CID 003	Y	Y	---	---	---	1.7336
P30085~P36871	P30085	P36871	CMPK1	PGM1	CID 002	Y	Y	---	---	---	1.5644
P30085~Q9BSH5	P30085	Q9BSH5	CMPK1	HDHD3	CID 002	Y	Y	---	---	---	1.69369
P30085~Q9P0J1	P30085	Q9P0J1	CMPK1	PDP1	CID 002	Y	Y	---	---	---	1.63588
P30086~P46379	P30086	P46379	PEBP1	BAG6	CID 020	Y	Y	---	---	---	1.49005
P30086~P98175	P30086	P98175	PEBP1	RBM10	CID 020	Y	---	---	---	---	1.56155
P30086~Q07820	P30086	Q07820	PEBP1	MCL1	CID 020	Y	Y	---	---	---	1.60234
P30086~Q13015	P30086	Q13015	PEBP1	MLLT11	CID 020	Y	---	---	---	---	1.75512
P30086~Q16762	P30086	Q16762	PEBP1	TST	CID 038	Y	Y	---	---	---	1.57577
P30086~Q9H299	P30086	Q9H299	PEBP1	SH3BGRL3	CID 038	Y	Y	---	---	---	1.47594
P30086~Q9NUQ3	P30086	Q9NUQ3	PEBP1	TXLNG	CID 020	Y	---	---	---	---	1.45316
P30086~Q9UNZ2	P30086	Q9UNZ2	PEBP1	NSFL1C	CID 020	Y	---	---	---	---	1.51371
P30153~P54886	P30153	P54886	PPP2R1A	ALDH18A1	CID 017	Y	Y	---	---	---	1.48323
P30153~Q96AY3	P30153	Q96AY3	PPP2R1A	FKBP10	CID 017	Y	Y	---	---	---	1.68995
P30626~Q16595	P30626	Q16595	SRI	FXN	CID 006	Y	Y	---	---	---	1.60338
P30626~Q16774	P30626	Q16774	SRI	GUK1	CID 006	Y	Y	---	---	---	1.57584
P30626~Q86SX6	P30626	Q86SX6	SRI	GLRX5	CID 006	Y	Y	---	---	---	1.67661
P30626~Q86U28	P30626	Q86U28	SRI	ISCA2	CID 006	Y	Y	---	---	---	1.61965
P30626~Q8IXL7	P30626	Q8IXL7	SRI	MSRB3	CID 006	Y	Y	---	---	---	1.49495
P30837~P54725	P30837	P54725	ALDH1B1	RAD23A	CID 004	Y	Y	---	---	---	1.50789
P30837~P61758	P30837	P61758	ALDH1B1	VBP1	CID 004	Y	Y	---	---	---	1.64733
P30837~P61981	P30837	P61981	ALDH1B1	YWHAG	CID 004	Y	Y	---	---	---	1.65823
P30837~P62258	P30837	P62258	ALDH1B1	YWHAE	CID 004	Y	Y	---	---	---	1.7541
P30837~P63104	P30837	P63104	ALDH1B1	YWHAZ	CID 004	Y	Y	---	---	---	1.55708
P30837~Q04917	P30837	Q04917	ALDH1B1	YWHAH	CID 004	Y	Y	---	---	---	1.45764
P30837~Q13011	P30837	Q13011	ALDH1B1	ECH1	CID 004	Y	Y	---	---	---	1.48151
P30837~Q5JTZ9	P30837	Q5JTZ9	ALDH1B1	AARS2	CID 004	Y	Y	---	---	---	1.52526
P30837~Q9NQP4	P30837	Q9NQP4	ALDH1B1	PFDN4	CID 004	Y	Y	---	---	---	1.47226
P30837~Q9NR28	P30837	Q9NR28	ALDH1B1	DIABLO	CID 004	Y	Y	---	---	---	1.70829
P30837~Q9NSE4	P30837	Q9NSE4	ALDH1B1	IARS2	CID 004	Y	Y	---	---	---	1.59387
P31930~P35232	P31930	P35232	UQCRC1	PHB	CID 001	Y	Y	---	---	---	1.88706
P31930~P40939	P31930	P40939	UQCRC1	HADHA	CID 001	Y	Y	---	---	---	1.81027
P31930~P45880	P31930	P45880	UQCRC1	VDAC2	CID 001	Y	Y	---	---	---	1.85648
P31930~P50416	P31930	P50416	UQCRC1	CPT1A	CID 001	Y	Y	---	---	---	1.51815
P31930~P55084	P31930	P55084	UQCRC1	HADHB	CID 001	Y	Y	---	---	---	1.86957
P31930~Q16891	P31930	Q16891	UQCRC1	IMMT	CID 001	Y	Y	---	---	---	1.51217
P31930~Q5TGZ0	P31930	Q5TGZ0	UQCRC1	MINOS1	CID 001	Y	Y	---	---	---	1.45077
P31930~Q6ZMW2	P31930	Q6ZMW2	UQCRC1	ZNF782	CID 001	Y	Y	---	---	---	1.57902
P31930~Q8N4H5	P31930	Q8N4H5	UQCRC1	TOMM5	CID 001	Y	Y	---	---	---	1.81605
P31930~Q8NBX0	P31930	Q8NBX0	UQCRC1	SCCPDH	CID 001	Y	Y	---	---	---	1.81433
P31930~Q99623	P31930	Q99623	UQCRC1	PHB2	CID 001	Y	Y	---	---	---	1.84654
P31930~Q9BPW8	P31930	Q9BPW8	UQCRC1	NIPSNAP1	CID 001	Y	Y	---	---	---	1.60224
P31930~Q9BUV8	P31930	Q9BUV8	UQCRC1	C20orf24	CID 001	Y	Y	---	---	---	1.66903
P31930~Q9NS69	P31930	Q9NS69	UQCRC1	TOMM22	CID 001	Y	Y	---	---	---	1.46529
P31930~Q9Y277	P31930	Q9Y277	UQCRC1	VDAC3	CID 001	Y	Y	---	---	---	1.48258
P31930~Q9Y2R0	P31930	Q9Y2R0	UQCRC1	COA3	CID 001	Y	Y	---	---	---	1.63072
P31930~Q9Y6C9	P31930	Q9Y6C9	UQCRC1	MTCH2	CID 001	Y	Y	---	---	---	1.53499
P31937~P34913	P31937	P34913	HIBADH	EPHX2	CID 009	Y	Y	---	---	---	1.60571
P31937~P42765	P31937	P42765	HIBADH	ACAA2	CID 009	Y	Y	---	---	---	1.55964
P31937~P54687	P31937	P54687	HIBADH	BCAT1	CID 009	Y	Y	---	---	---	1.46614
P31937~P55786	P31937	P55786	HIBADH	NPEPPS	CID 009	Y	Y	---	---	---	1.54802
P31939~P61981	P31939	P61981	ATIC	YWHAG	CID 004	Y	Y	---	---	---	1.57606
P31939~P62258	P31939	P62258	ATIC	YWHAE	CID 004	Y	Y	---	---	---	1.51759
P31939~Q13011	P31939	Q13011	ATIC	ECH1	CID 004	Y	Y	---	---	---	1.56948
P31939~Q9NR28	P31939	Q9NR28	ATIC	DIABLO	CID 004	Y	Y	---	---	---	1.48403
P32322~Q13162	P32322	Q13162	PYCR1	PRDX4	CID 013	Y	Y	---	---	---	1.49691
P32322~Q14257	P32322	Q14257	PYCR1	RCN2	CID 013	Y	Y	---	---	---	1.50145
P32322~Q16740	P32322	Q16740	PYCR1	CLPP	CID 013	Y	Y	---	---	---	1.72575
P32322~Q96C36	P32322	Q96C36	PYCR1	PYCR2	CID 013	Y	Y	---	---	---	1.70709
P34897~Q13423	P34897	Q13423	SHMT2	NNT	CID 026	Y	Y	---	---	---	1.52081
P34897~Q13501	P34897	Q13501	SHMT2	SQSTM1	CID 031	Y	Y	---	---	---	1.50433
P34897~Q16881	P34897	Q16881	SHMT2	TXNRD1	CID 026	Y	Y	---	---	---	1.64329
P34897~Q99832	P34897	Q99832	SHMT2	CCT7	CID 031	Y	Y	---	---	---	1.58188
P34913~P42765	P34913	P42765	EPHX2	ACAA2	CID 009	Y	Y	---	---	---	1.7719
P34913~P54687	P34913	P54687	EPHX2	BCAT1	CID 009	Y	Y	---	---	---	1.59871
P34913~P55786	P34913	P55786	EPHX2	NPEPPS	CID 009	Y	Y	---	---	---	1.85994
P34932~P40939	P34932	P40939	HSPA4	HADHA	CID 018 CID 025	Y	Y	---	---	---	1.65302
P34932~Q13162	P34932	Q13162	HSPA4	PRDX4	CID 013 CID 018	Y	Y	---	---	---	1.59366
P34932~Q16850	P34932	Q16850	HSPA4	CYP51A1	CID 025	Y	Y	---	---	---	1.63028
P34932~Q8TB92	P34932	Q8TB92	HSPA4	HMGCLL1	CID 018 CID 025	Y	Y	---	---	---	1.54762
P34932~Q96C36	P34932	Q96C36	HSPA4	PYCR2	CID 013	Y	Y	---	---	---	1.59504
P35228~P49773	P35228	P49773	NOS2	HINT1	CID 002	Y	Y	---	---	---	1.47149
P35228~Q99497	P35228	Q99497	NOS2	PARK7	CID 002	Y	Y	---	---	---	1.66581
P35228~Q9BX68	P35228	Q9BX68	NOS2	HINT2	CID 002	Y	Y	---	---	---	1.63044
P35228~Q9P0J1	P35228	Q9P0J1	NOS2	PDP1	CID 002	Y	Y	---	---	---	1.5343
P35228~Q9Y696	P35228	Q9Y696	NOS2	CLIC4	CID 002	Y	Y	---	---	---	1.60669
P35232~P36542	P35232	P36542	PHB	ATP5C1	CID 001	Y	Y	---	---	---	1.67406
P35232~P40939	P35232	P40939	PHB	HADHA	CID 001	Y	Y	---	---	---	1.74169
P35232~P45880	P35232	P45880	PHB	VDAC2	CID 001	Y	Y	---	---	---	1.54423
P35232~P49821	P35232	P49821	PHB	NDUFV1	CID 001	Y	Y	---	---	---	1.8077
P35232~P50416	P35232	P50416	PHB	CPT1A	CID 001	Y	Y	---	---	---	1.46476
P35232~Q16795	P35232	Q16795	PHB	NDUFA9	CID 001	Y	Y	---	---	---	1.54147
P35232~Q6ZMW2	P35232	Q6ZMW2	PHB	ZNF782	CID 001	Y	Y	---	---	---	1.55458
P35232~Q8N4H5	P35232	Q8N4H5	PHB	TOMM5	CID 001	Y	Y	---	---	---	1.76556
P35232~Q9BUV8	P35232	Q9BUV8	PHB	C20orf24	CID 001	Y	Y	---	---	---	1.65693
P35232~Q9NS69	P35232	Q9NS69	PHB	TOMM22	CID 001	Y	Y	---	---	---	1.65817
P35232~Q9ULV4	P35232	Q9ULV4	PHB	CORO1C	CID 001	Y	Y	---	---	---	1.64256
P35232~Q9Y277	P35232	Q9Y277	PHB	VDAC3	CID 001	Y	Y	---	---	---	1.69479
P35613~Q9Y639	P35613	Q9Y639	BSG	NPTN	CID 021	Y	Y	---	---	---	1.50191
P36542~P45880	P36542	P45880	ATP5C1	VDAC2	CID 001	Y	Y	---	---	---	1.77724
P36542~P49821	P36542	P49821	ATP5C1	NDUFV1	CID 001	Y	Y	---	---	---	1.68929
P36542~P55084	P36542	P55084	ATP5C1	HADHB	CID 001	Y	Y	---	Y	---	1.74828
P36542~P60709	P36542	P60709	ATP5C1	ACTB	CID 001	Y	Y	---	---	---	1.59669
P36542~Q16795	P36542	Q16795	ATP5C1	NDUFA9	CID 001	Y	Y	---	---	---	1.61068
P36542~Q16891	P36542	Q16891	ATP5C1	IMMT	CID 001	Y	Y	---	---	---	1.54332
P36542~Q6ZMW2	P36542	Q6ZMW2	ATP5C1	ZNF782	CID 001	Y	Y	---	---	---	1.59598
P36542~Q8N4H5	P36542	Q8N4H5	ATP5C1	TOMM5	CID 001	Y	Y	---	---	---	1.65375
P36542~Q8NBX0	P36542	Q8NBX0	ATP5C1	SCCPDH	CID 001	Y	Y	---	---	---	1.6578
P36542~Q99623	P36542	Q99623	ATP5C1	PHB2	CID 001	Y	Y	---	---	---	1.67891
P36542~Q9BPW8	P36542	Q9BPW8	ATP5C1	NIPSNAP1	CID 001	Y	Y	---	---	---	1.5268
[truncated: 600 more rows]

## Sheet: Complexwise DNLC correlations
Table S3. Identification of putative MPCs and orphan associations in the networks enriched for Gene Ontology (GO) processes.
Subtitle: Correlation of interacting proteins within a predicted complex in DNLC network
Complex ID	Interacting protein (Uniprot ID)	Interacting protein name	O00217	O00483	O14548	O14880	O14949	O43920	O75251	O75306	O75323	O75489	O96008	P00403	P06576	P08559	P08574	P09669	P0C6C1	P10176	P11177	P12694	P13073	P13674	P14406	P14625	P15954	P19105	P20674	P21796	P22695	P24311	P27797	P27824	P28331	P31930	P35232	P36542	P40939	P45880	P49821	P50416	P55072	P55084	P60709	Q00059	Q12797	Q16795	Q16891
			NDUFS8	NDUFA4	COX7A2L	MGST3	UQCRQ	NDUFS5	NDUFS7	NDUFS2	GBAS	NDUFS3	TOMM40	MT-CO2	ATP5B	PDHA1	CYC1	COX6C	ANKRD34C	COX8A	PDHB	BCKDHA	COX4I1	P4HA1	COX7A2	HSP90B1	COX7C	MYL12A	COX5A	VDAC1	UQCRC2	COX7B	CALR	CANX	NDUFS1	UQCRC1	PHB	ATP5C1	HADHA	VDAC2	NDUFV1	CPT1A	VCP	HADHB	ACTB	TFAM	ASPH	NDUFA9	IMMT
CID 001	O00217	NDUFS8	1	0.475479	0.790529	0.430581	0.806596	0.932268	0.787339	0.835616	0	0.881797	0.696819	0.421322	0.934486	0.80237	0.669537	0.258622	0.764527	0	0.6813	0.7544	0.422827	0.255461	0.881359	0.53056	0.648423	0.837565	0.559282	0.734248	0.900668	0	0.391933	0.39826	0.917685	0.911624	0.899074	0.817089	0.778475	0.817326	0.940336	0.8474	0	0.84763	0.871442	0.496192	0.303445	0.768713	0.689433
CID 001	O00483	NDUFA4	0.475479	1	0.734772	0.795494	0.707172	0.54372	0.740132	0.670584	0.659092	0.713347	0.778248	0.734989	0.379576	0.640861	0.803691	0.749539	0.704021	0.662857	0.620219	0.698321	0.72636	0.76323	0.495794	0.764367	0.764619	0.482971	0.714622	0.268744	0.627777	0.468947	0.612658	0.768603	0.578902	0.565266	0.467926	0.755852	0.785157	0.637988	0.588036	0.623972	0.558051	0.653633	0.339661	0.762749	0.562559	0.779875	0.318795
CID 001	O14548	COX7A2L	0.790529	0.734772	1	0.778043	0.857598	0.824379	0.815108	0.857319	0.47635	0.927331	0.847007	0.758508	0.747312	0.866825	0.915764	0.626688	0.853922	0.438906	0.829249	0.862841	0.709619	0.579636	0.744126	0.778768	0.844667	0.9044	0.762356	0.672543	0.868556	0	0.591648	0.743265	0.743561	0.83182	0.785398	0.911506	0.928793	0.887949	0.872825	0.771156	0.300709	0.89765	0.802888	0.721893	0.522453	0.851565	0.722427
CID 001	O14880	MGST3	0.430581	0.795494	0.778043	1	0.707382	0.526843	0.771071	0.659481	0.784221	0.717663	0.794704	0.884509	0.380538	0.667733	0.905551	0.837438	0.701653	0.81135	0.80528	0.774392	0.855468	0.750735	0.41853	0.773479	0.88563	0.549152	0.785976	0	0.599854	0.594303	0.57742	0.886628	0.406394	0.517925	0.495185	0.751215	0.839917	0.704438	0.578032	0.595916	0.688621	0.69842	0.352517	0.797863	0.645823	0.798767	0.626141
CID 001	O14949	UQCRQ	0.806596	0.707172	0.857598	0.707382	1	0.789702	0.895539	0.888435	0.362362	0.920182	0.828734	0.610075	0.69298	0.83034	0.803708	0.558244	0.923262	0.390229	0.786116	0.809069	0.602871	0.475683	0.752468	0.723948	0.766798	0.761802	0.624366	0.518069	0.847948	0	0.524459	0.669521	0.738249	0.783472	0.778194	0.872498	0.873884	0.840224	0.855769	0.742346	0	0.831027	0.674438	0.706422	0.494861	0.924426	0.78233
CID 001	O43920	NDUFS5	0.932268	0.54372	0.824379	0.526843	0.789702	1	0.798987	0.827248	0	0.890271	0.772576	0.481844	0.89276	0.810995	0.73293	0.363654	0.74996	0	0.734338	0.781903	0.463005	0.376327	0.816522	0.615444	0.703496	0.825923	0.596252	0.728942	0.896166	0	0.467863	0.504487	0.884774	0.904792	0.884381	0.820234	0.818316	0.842669	0.922017	0.871736	0	0.862454	0.824724	0.56168	0.420268	0.76196	0.745371
CID 001	O75251	NDUFS7	0.787339	0.740132	0.815108	0.771071	0.895539	0.798987	1	0.902302	0.401183	0.88454	0.858832	0.62578	0.69408	0.787063	0.80485	0.57341	0.853097	0.427265	0.745359	0.772638	0.598844	0.588433	0.739771	0.717961	0.761901	0.674243	0.633038	0.440597	0.844165	0	0.565658	0.728062	0.738444	0.796736	0.759906	0.857461	0.859146	0.81578	0.848112	0.768145	0.261052	0.820733	0.595558	0.681961	0.529677	0.928137	0.774757
CID 001	O75306	NDUFS2	0.835616	0.670584	0.857319	0.659481	0.888435	0.827248	0.902302	1	0.235625	0.918036	0.822831	0.540032	0.723415	0.82442	0.77541	0.4162	0.828337	0.26878	0.754449	0.741297	0.541164	0.491105	0.79607	0.678152	0.699172	0.749519	0.607846	0.507218	0.876166	0	0.557094	0.634302	0.771987	0.846395	0.812545	0.867492	0.855398	0.840266	0.88719	0.688676	0	0.839402	0.730232	0.583249	0.410289	0.867995	0.825015
CID 001	O75323	GBAS	0	0.659092	0.47635	0.784221	0.362362	0	0.401183	0.235625	1	0.35548	0.467885	0.858018	0	0.357214	0.712622	0.852199	0.454024	0.890779	0.565997	0.590788	0.797252	0.685587	0	0.608415	0.743078	0	0.691783	0	0.261653	0.843058	0.459541	0.747594	0	0	0	0.381056	0.554489	0.377283	0	0.36038	0.852112	0.345552	0	0.76084	0.541591	0.431827	0.331654
CID 001	O75489	NDUFS3	0.881797	0.713347	0.927331	0.717663	0.920182	0.890271	0.88454	0.918036	0.35548	1	0.8889	0.659747	0.791545	0.898036	0.876835	0.535786	0.887273	0.332517	0.83923	0.846805	0.66254	0.539545	0.851032	0.768679	0.815947	0.922351	0.702999	0.715057	0.93594	0	0.577633	0.710282	0.826089	0.905394	0.866185	0.939264	0.930772	0.920555	0.956689	0.772487	0	0.917168	0.808336	0.692731	0.457054	0.91389	0.768535
CID 001	O96008	TOMM40	0.696819	0.778248	0.847007	0.794704	0.828734	0.772576	0.858832	0.822831	0.467885	0.8889	1	0.81862	0.650514	0.783231	0.863711	0.756869	0.80468	0.41811	0.812324	0.858376	0.721423	0.524869	0.68547	0.782535	0.842746	0.731742	0.739539	0.465321	0.718921	0	0.589579	0.563267	0.661345	0.803202	0.743863	0.816526	0.859616	0.802332	0.822632	0.771403	0.366063	0.721842	0.536152	0.699165	0.505447	0.883794	0.700646
CID 001	P00403	MT-CO2	0.421322	0.734989	0.758508	0.884509	0.610075	0.481844	0.62578	0.540032	0.858018	0.659747	0.81862	1	0.35907	0.639194	0.916649	0.922026	0.632736	0.837571	0.805691	0.743354	0.877123	0.632174	0.409176	0.791471	0.860718	0.634861	0.79306	0.419618	0.654768	0.642775	0.623311	0.744785	0.376319	0.624805	0.450869	0.789095	0.784336	0.655277	0.523929	0.577322	0.626707	0.646883	0.385347	0.800168	0.613748	0.704215	0.530184
CID 001	P06576	ATP5B	0.934486	0.379576	0.747312	0.380538	0.69298	0.89276	0.69408	0.723415	0	0.791545	0.650514	0.35907	1	0.710613	0.588349	0.222857	0.675757	0	0.588383	0.70709	0.355727	0	0.831205	0.421258	0.573022	0.80518	0.499934	0.800798	0.858004	0	0.283136	0.347906	0.902172	0.881144	0.903962	0.740259	0.712467	0.761452	0.881334	0.831117	0	0.81263	0.854751	0.382655	0.278004	0.657029	0.595567
CID 001	P08559	PDHA1	0.80237	0.640861	0.866825	0.667733	0.83034	0.810995	0.787063	0.82442	0.357214	0.898036	0.783231	0.639194	0.710613	1	0.831898	0.574118	0.787736	0.374396	0.854249	0.767755	0.701063	0.527565	0.729114	0.797532	0.750774	0.804235	0.680832	0.67174	0.831439	0	0.56376	0.675359	0.700267	0.795184	0.713299	0.867076	0.852444	0.857726	0.827194	0.73746	0	0.852109	0.720025	0.714991	0.48491	0.821622	0.667761
CID 001	P08574	CYC1	0.669537	0.803691	0.915764	0.905551	0.803708	0.73293	0.80485	0.77541	0.712622	0.876835	0.863711	0.916649	0.588349	0.831898	1	0.808017	0.813468	0.710097	0.901242	0.862389	0.861944	0.743579	0.612861	0.857766	0.963354	0.821927	0.849796	0.51773	0.784418	0.452178	0.638768	0.890188	0.608242	0.713022	0.696272	0.895969	0.939118	0.864435	0.776362	0.735936	0.587601	0.866731	0.633943	0.841131	0.638288	0.848675	0.718165
CID 001	P09669	COX6C	0.258622	0.749539	0.626688	0.837438	0.558244	0.363654	0.57341	0.4162	0.852199	0.535786	0.756869	0.922026	0.222857	0.574118	0.808017	1	0.553172	0.868843	0.698018	0.699191	0.822915	0.67292	0.397253	0.733488	0.83613	0.315008	0.757665	0.441366	0.67883	0.648595	0.589716	0.759053	0.277647	0.619945	0.421211	0.784851	0.696901	0.582964	0.385903	0.507799	0.562037	0.55023	0	0.81736	0.570643	0.625518	0.507201
CID 001	P0C6C1	ANKRD34C	0.764527	0.704021	0.853922	0.701653	0.923262	0.74996	0.853097	0.828337	0.454024	0.887273	0.80468	0.632736	0.675757	0.787736	0.813468	0.553172	1	0.463493	0.753763	0.804567	0.631771	0.510548	0.723299	0.714721	0.772517	0.777905	0.608583	0.521348	0.817869	0	0.538268	0.663109	0.737581	0.753998	0.755411	0.835926	0.855031	0.836888	0.862465	0.691936	0	0.832779	0.651008	0.729473	0.511352	0.873612	0.676208
CID 001	P10176	COX8A	0	0.662857	0.438906	0.81135	0.390229	0	0.427265	0.26878	0.890779	0.332517	0.41811	0.837571	0	0.374396	0.710097	0.868843	0.463493	1	0.56458	0.526191	0.748219	0.695777	0	0.622562	0.756305	0	0.651945	0	0.238356	0.724193	0.54315	0.803227	0	0	0	0.383139	0.574412	0.352077	0	0.376254	0.771981	0.30657	0	0.755905	0.668616	0.467243	0.338478
CID 001	P11177	PDHB	0.6813	0.620219	0.829249	0.80528	0.786116	0.734338	0.745359	0.754449	0.565997	0.83923	0.812324	0.805691	0.588383	0.854249	0.901242	0.698018	0.753763	0.56458	1	0.856877	0.783561	0.59992	0.611722	0.823905	0.877743	0.700724	0.806956	0.539248	0.752621	0.335971	0.581851	0.725764	0.587938	0.702162	0.607739	0.829232	0.750923	0.869565	0.752248	0.731492	0.462463	0.858979	0.535581	0.797128	0.364757	0.786198	0.626741
CID 001	P12694	BCKDHA	0.7544	0.698321	0.862841	0.774392	0.809069	0.781903	0.772638	0.741297	0.590788	0.846805	0.858376	0.743354	0.70709	0.767755	0.862389	0.699191	0.804567	0.526191	0.856877	1	0.731796	0.565741	0.646637	0.754328	0.863596	0.693229	0.787138	0.560038	0.784138	0.260027	0.498105	0.653336	0.66112	0.756985	0.765092	0.827103	0.861612	0.869433	0.809906	0.845312	0.420916	0.847418	0.610114	0.792826	0.49223	0.786941	0.672387
CID 001	P13073	COX4I1	0.422827	0.72636	0.709619	0.855468	0.602871	0.463005	0.598844	0.541164	0.797252	0.66254	0.721423	0.877123	0.355727	0.701063	0.861944	0.822915	0.631771	0.748219	0.783561	0.731796	1	0.499771	0.429562	0.734663	0.74704	0.561879	0.849242	0.407502	0.567251	0.644968	0.550177	0.636967	0.278525	0.542277	0.366254	0.714864	0.768872	0.71612	0.533142	0.536936	0.489532	0.695861	0.397467	0.769396	0.438585	0.697042	0.297108
CID 001	P13674	P4HA1	0.255461	0.76323	0.579636	0.750735	0.475683	0.376327	0.588433	0.491105	0.685587	0.539545	0.524869	0.632174	0	0.527565	0.743579	0.67292	0.510548	0.695777	0.59992	0.565741	0.499771	1	0.267193	0.850266	0.618516	0.332351	0.464001	0.32058	0.425583	0.508134	0.716363	0.789111	0.249329	0.271033	0.325965	0.488987	0.491896	0.358537	0.390295	0.482681	0.542491	0.402083	0	0.74314	0.649427	0.598625	0.548835
CID 001	P14406	COX7A2	0.881359	0.495794	0.744126	0.41853	0.752468	0.816522	0.739771	0.79607	0	0.851032	0.68547	0.409176	0.831205	0.729114	0.612861	0.397253	0.723299	0	0.611722	0.646637	0.429562	0.267193	1	0.467836	0.598319	0.830615	0.652179	0.674668	0.833108	-0.268663	0.364601	0.395786	0.878905	0.794199	0.846469	0.62676	0.680925	0.712667	0.886299	0.694988	0	0.699272	0.807432	0.38932	0.326348	0.7419	0.681244
CID 001	P14625	HSP90B1	0.53056	0.764367	0.778768	0.773479	0.723948	0.615444	0.717961	0.678152	0.608415	0.768679	0.782535	0.791471	0.421258	0.797532	0.857766	0.733488	0.714721	0.622562	0.823905	0.754328	0.734663	0.850266	0.467836	1	0.798753	0.643549	0.772259	0.354721	0.637939	0.251548	0.797536	0.865178	0.492564	0.557565	0.559688	0.79162	0.796331	0.686438	0.624193	0.664192	0.414765	0.688393	0.43452	0.869508	0.655853	0.765038	0.733595
CID 001	P15954	COX7C	0.648423	0.764619	0.844667	0.88563	0.766798	0.703496	0.761901	0.699172	0.743078	0.815947	0.842746	0.860718	0.573022	0.750774	0.963354	0.83613	0.772517	0.756305	0.877743	0.863596	0.74704	0.618516	0.598319	0.798753	1	0.74217	0.711932	0.52663	0.698268	0.501868	0.647874	0.778809	0.573194	0.697611	0.655776	0.736108	0.860417	0.714094	0.724306	0.741631	0.614519	0.651624	0.534677	0.795158	0.59139	0.829854	0.606327
CID 001	P19105	MYL12A	0.837565	0.482971	0.9044	0.549152	0.761802	0.825923	0.674243	0.749519	0	0.922351	0.731742	0.634861	0.80518	0.804235	0.821927	0.315008	0.777905	0	0.700724	0.693229	0.561879	0.332351	0.830615	0.643549	0.74217	1	0.712597	0.801776	0.864504	0	0.51365	0.561436	0.845428	0.810104	0.814611	0.855175	0.849634	0.835091	0.918574	0.659593	0	0.863064	0.899335	0.490847	0.337978	0.786407	0.69327
CID 001	P20674	COX5A	0.559282	0.714622	0.762356	0.785976	0.624366	0.596252	0.633038	0.607846	0.691783	0.702999	0.739539	0.79306	0.499934	0.680832	0.849796	0.757665	0.608583	0.651945	0.806956	0.787138	0.849242	0.464001	0.652179	0.772259	0.711932	0.712597	1	0.627212	0.717286	0.509367	0.555098	0.613081	0.540646	0.700505	0.628552	0.744503	0.794774	0.754563	0.621722	0.631473	0.455902	0.752019	0.575222	0.77066	0.564121	0.691103	0.641824
CID 001	P21796	VDAC1	0.734248	0.268744	0.672543	0	0.518069	0.728942	0.440597	0.507218	0	0.715057	0.465321	0.419618	0.800798	0.67174	0.51773	0.441366	0.521348	0	0.539248	0.560038	0.407502	0.32058	0.674668	0.354721	0.52663	0.801776	0.627212	1	0.753303	0	0	0.593228	0.776801	0.690557	0.766977	0.611645	0.575561	0.692616	0.753311	0.536623	0	0.688372	0.810303	0.279923	0.358979	0.457995	0.510735
CID 001	P22695	UQCRC2	0.900668	0.627777	0.868556	0.599854	0.847948	0.896166	0.844165	0.876166	0.261653	0.93594	0.718921	0.654768	0.858004	0.831439	0.784418	0.67883	0.817869	0.238356	0.752621	0.784138	0.567251	0.425583	0.833108	0.637939	0.698268	0.864504	0.717286	0.753303	1	0	0.49569	0.596759	0.860014	0.870094	0.887768	0.814151	0.782333	0.877924	0.942992	0.782203	0.204933	0.876825	0.830609	0.588519	0.43877	0.843379	0.75146
CID 001	P24311	COX7B	0	0.468947	0	0.594303	0	0	0	0	0.843058	0	0	0.642775	0	0	0.452178	0.648595	0	0.724193	0.335971	0.260027	0.644968	0.508134	-0.268663	0.251548	0.501868	0	0.509367	0	0	1	0	0.483972	0	0	0	0	0	0	0	0	0.824392	0	0	0.455206	0.304748	0	0
CID 001	P27797	CALR	0.391933	0.612658	0.591648	0.57742	0.524459	0.467863	0.565658	0.557094	0.459541	0.577633	0.589579	0.623311	0.283136	0.56376	0.638768	0.589716	0.538268	0.54315	0.581851	0.498105	0.550177	0.716363	0.364601	0.797536	0.647874	0.51365	0.555098	0	0.49569	0	1	0.731492	0.339093	0.37355	0.365535	0.617274	0.603148	0.477571	0.480331	0.469797	0.344519	0.409873	0.351012	0.560571	0.703408	0.618198	0.594582
CID 001	P27824	CANX	0.39826	0.768603	0.743265	0.886628	0.669521	0.504487	0.728062	0.634302	0.747594	0.710282	0.563267	0.744785	0.347906	0.675359	0.890188	0.759053	0.663109	0.803227	0.725764	0.653336	0.636967	0.789111	0.395786	0.865178	0.778809	0.561436	0.613081	0.593228	0.596759	0.483972	0.731492	1	0.404846	0.44591	0.510888	0.646717	0.679306	0.486478	0.546634	0.540728	0.506958	0.541659	0.317514	0.813896	0.727314	0.769102	0.646013
CID 001	P28331	NDUFS1	0.917685	0.578902	0.743561	0.406394	0.738249	0.884774	0.738444	0.771987	0	0.826089	0.661345	0.376319	0.902172	0.700267	0.608242	0.277647	0.737581	0	0.587938	0.66112	0.278525	0.249329	0.878905	0.492564	0.573194	0.845428	0.540646	0.776801	0.860014	0	0.339093	0.404846	1	0.884163	0.819119	0.772242	0.727766	0.74779	0.90842	0.748913	0	0.806568	0.872048	0.410549	0.536811	0.710912	0.68874
CID 001	P31930	UQCRC1	0.911624	0.565266	0.83182	0.517925	0.783472	0.904792	0.796736	0.846395	0	0.905394	0.803202	0.624805	0.881144	0.795184	0.713022	0.619945	0.753998	0	0.702162	0.756985	0.542277	0.271033	0.794199	0.557565	0.697611	0.810104	0.700505	0.690557	0.870094	0	0.37355	0.44591	0.884163	1	0.910454	0.788303	0.80108	0.814472	0.929281	0.782591	0.316768	0.784873	0.831872	0.533774	0.34873	0.775045	0.707169
CID 001	P35232	PHB	0.899074	0.467926	0.785398	0.495185	0.778194	0.884381	0.759906	0.812545	0	0.866185	0.743863	0.450869	0.903962	0.713299	0.696272	0.421211	0.755411	0	0.607739	0.765092	0.366254	0.325965	0.846469	0.559688	0.655776	0.814611	0.628552	0.766977	0.887768	0	0.365535	0.510888	0.819119	0.910454	1	0.796493	0.788227	0.720436	0.922273	0.803392	0	0.858009	0.81862	0.527857	0.467052	0.74002	0.706163
CID 001	P36542	ATP5C1	0.817089	0.755852	0.911506	0.751215	0.872498	0.820234	0.857461	0.867492	0.381056	0.939264	0.816526	0.789095	0.740259	0.867076	0.895969	0.784851	0.835926	0.383139	0.829232	0.827103	0.714864	0.488987	0.62676	0.79162	0.736108	0.855175	0.744503	0.611645	0.814151	0	0.617274	0.646717	0.772242	0.788303	0.796493	1	0.891633	0.876627	0.885386	0.774799	0.205714	0.826758	0.730186	0.724848	0.471518	0.888864	0.7467
CID 001	P40939	HADHA	0.778475	0.785157	0.928793	0.839917	0.873884	0.818316	0.859146	0.855398	0.554489	0.930772	0.859616	0.784336	0.712467	0.852444	0.939118	0.696901	0.855031	0.574412	0.750923	0.861612	0.768872	0.491896	0.680925	0.796331	0.860417	0.849634	0.794774	0.575561	0.782333	0	0.603148	0.679306	0.727766	0.80108	0.788227	0.891633	1	0.86358	0.873429	0.777566	0.408123	0.731114	0.722674	0.753167	0.559669	0.889232	0.755686
CID 001	P45880	VDAC2	0.817326	0.637988	0.887949	0.704438	0.840224	0.842669	0.81578	0.840266	0.377283	0.920555	0.802332	0.655277	0.761452	0.857726	0.864435	0.582964	0.836888	0.352077	0.869565	0.869433	0.71612	0.358537	0.712667	0.686438	0.714094	0.835091	0.754563	0.692616	0.877924	0	0.477571	0.486478	0.74779	0.814472	0.720436	0.876627	0.86358	1	0.902187	0.778736	0.210586	0.908739	0.760583	0.661005	0.377363	0.83785	0.655205
CID 001	P49821	NDUFV1	0.940336	0.588036	0.872825	0.578032	0.855769	0.922017	0.848112	0.88719	0	0.956689	0.822632	0.523929	0.881334	0.827194	0.776362	0.385903	0.862465	0	0.752248	0.809906	0.533142	0.390295	0.886299	0.624193	0.724306	0.918574	0.621722	0.753311	0.942992	0	0.480331	0.546634	0.90842	0.929281	0.922273	0.885386	0.873429	0.902187	1	0.804473	0	0.909343	0.894952	0.556452	0.360902	0.836431	0.721812
CID 001	P50416	CPT1A	0.8474	0.623972	0.771156	0.595916	0.742346	0.871736	0.768145	0.688676	0.36038	0.772487	0.771403	0.577322	0.831117	0.73746	0.735936	0.507799	0.691936	0.376254	0.731492	0.845312	0.536936	0.482681	0.694988	0.664192	0.741631	0.659593	0.631473	0.536623	0.782203	0	0.469797	0.540728	0.748913	0.782591	0.803392	0.774799	0.777566	0.778736	0.804473	1	0.244178	0.829329	0.596668	0.600696	0.555975	0.731492	0.649776
CID 001	P55072	VCP	0	0.558051	0.300709	0.688621	0	0	0.261052	0	0.852112	0	0.366063	0.626707	0	0	0.587601	0.562037	0	0.771981	0.462463	0.420916	0.489532	0.542491	0	0.414765	0.614519	0	0.455902	0	0.204933	0.824392	0.344519	0.506958	0	0.316768	0	0.205714	0.408123	0.210586	0	0.244178	1	0.190328	0	0.531726	0.48642	0.313314	0
CID 001	P55084	HADHB	0.84763	0.653633	0.89765	0.69842	0.831027	0.862454	0.820733	0.839402	0.345552	0.917168	0.721842	0.646883	0.81263	0.852109	0.866731	0.55023	0.832779	0.30657	0.858979	0.847418	0.695861	0.402083	0.699272	0.688393	0.651624	0.863064	0.752019	0.688372	0.876825	0	0.409873	0.541659	0.806568	0.784873	0.858009	0.826758	0.731114	0.908739	0.909343	0.829329	0.190328	1	0.811037	0.640478	0.435259	0.832923	0.732923
CID 001	P60709	ACTB	0.871442	0.339661	0.802888	0.352517	0.674438	0.824724	0.595558	0.730232	0	0.808336	0.536152	0.385347	0.854751	0.720025	0.633943	0	0.651008	0	0.535581	0.610114	0.397467	0	0.807432	0.43452	0.534677	0.899335	0.575222	0.810303	0.830609	0	0.351012	0.317514	0.872048	0.831872	0.81862	0.730186	0.722674	0.760583	0.894952	0.596668	0	0.811037	1	0.296741	0	0.614737	0.545604
CID 001	Q00059	TFAM	0.496192	0.762749	0.721893	0.797863	0.706422	0.56168	0.681961	0.583249	0.76084	0.692731	0.699165	0.800168	0.382655	0.714991	0.841131	0.81736	0.729473	0.755905	0.797128	0.792826	0.769396	0.74314	0.38932	0.869508	0.795158	0.490847	0.77066	0.279923	0.588519	0.455206	0.560571	0.813896	0.410549	0.533774	0.527857	0.724848	0.753167	0.661005	0.556452	0.600696	0.531726	0.640478	0.296741	1	0.587922	0.712939	0.654758
CID 001	Q12797	ASPH	0.303445	0.562559	0.522453	0.645823	0.494861	0.420268	0.529677	0.410289	0.541591	0.457054	0.505447	0.613748	0.278004	0.48491	0.638288	0.570643	0.511352	0.668616	0.364757	0.49223	0.438585	0.649427	0.326348	0.655853	0.59139	0.337978	0.564121	0.358979	0.43877	0.304748	0.703408	0.727314	0.536811	0.34873	0.467052	0.471518	0.559669	0.377363	0.360902	0.555975	0.48642	0.435259	0	0.587922	1	0.533942	0.641255
CID 001	Q16795	NDUFA9	0.768713	0.779875	0.851565	0.798767	0.924426	0.76196	0.928137	0.867995	0.431827	0.91389	0.883794	0.704215	0.657029	0.821622	0.848675	0.625518	0.873612	0.467243	0.786198	0.786941	0.697042	0.598625	0.7419	0.765038	0.829854	0.786407	0.691103	0.457995	0.843379	0	0.618198	0.769102	0.710912	0.775045	0.74002	0.888864	0.889232	0.83785	0.836431	0.731492	0.313314	0.832923	0.614737	0.712939	0.533942	1	0.767897
CID 001	Q16891	IMMT	0.689433	0.318795	0.722427	0.626141	0.78233	0.745371	0.774757	0.825015	0.331654	0.768535	0.700646	0.530184	0.595567	0.667761	0.718165	0.507201	0.676208	0.338478	0.626741	0.672387	0.297108	0.548835	0.681244	0.733595	0.606327	0.69327	0.641824	0.510735	0.75146	0	0.594582	0.646013	0.68874	0.707169	0.706163	0.7467	0.755686	0.655205	0.721812	0.649776	0	0.732923	0.545604	0.654758	0.641255	0.767897	1
CID 001	Q5TGZ0	MINOS1	0.634143	0.69005	0.699151	0.680975	0.805615	0.637384	0.838822	0.798191	0.363292	0.782859	0.752062	0.520242	0.542781	0.713752	0.732895	0.465861	0.801758	0.38164	0.707659	0.701675	0.569821	0.486669	0.58489	0.640557	0.613929	0.327372	0.535217	0	0.727525	0	0.330953	0.607481	0.568502	0.697495	0.675956	0.73647	0.768877	0.758325	0.738497	0.614008	0	0.742937	0.328251	0.707437	0.36245	0.795904	0.702037
CID 001	Q6ZMW2	ZNF782	0.771219	0.684017	0.869257	0.670344	0.885676	0.779965	0.831845	0.826772	0.368055	0.90917	0.820552	0.601018	0.716582	0.794083	0.822608	0.504773	0.936977	0.316144	0.772041	0.83847	0.622993	0.47901	0.755962	0.66147	0.767536	0.799121	0.603935	0.594227	0.836184	0	0.471067	0.610964	0.766988	0.794809	0.791255	0.869132	0.856213	0.869975	0.90311	0.744576	0	0.863874	0.718351	0.671424	0.432005	0.85038	0.665701
CID 001	Q8N4H5	TOMM5	0.928381	0.619115	0.829126	0.564337	0.88951	0.913607	0.872153	0.873865	0.231202	0.92284	0.834369	0.502919	0.864534	0.820617	0.743429	0.419865	0.897165	0	0.74327	0.810368	0.529719	0.377381	0.856766	0.604366	0.709396	0.794832	0.566962	0.655406	0.90916	0	0.423565	0.523823	0.880584	0.908069	0.896501	0.85148	0.839262	0.87903	0.956891	0.841229	0	0.877283	0.753718	0.590096	0.377987	0.841952	0.705831
CID 001	Q8NBX0	SCCPDH	0.793222	0.800581	0.807694	0.591022	0.840239	0.794686	0.811255	0.781519	0.322889	0.875007	0.807457	0.531684	0.765568	0.662149	0.716447	0.479165	0.842786	0	0.64859	0.778992	0.473984	0.405814	0.791151	0.603129	0.692823	0.756965	0.601878	0.581884	0.842967	0	0.41923	0.53913	0.779137	0.830353	0.754115	0.802549	0.803646	0.763168	0.882016	0.759531	0	0.812567	0.700002	0.617984	0.47768	0.830863	0.556167
CID 001	Q99623	PHB2	0.85732	0.699231	0.806661	0.518846	0.762414	0.867161	0.758038	0.794437	0	0.857915	0.743406	0.479842	0.872126	0.647186	0.708112	0.47192	0.783479	0	0.599028	0.760976	0.392517	0.353515	0.83155	0.584755	0.653702	0.811994	0.633825	0.759839	0.860449	0	0.383092	0.509642	0.815169	0.885776	0.897067	0.792847	0.775301	0.708085	0.885867	0.780209	0	0.841808	0.772021	0.516874	0.672154	0.743202	0.767476
CID 001	Q9BPW8	NIPSNAP1	0.639077	0.756241	0.856484	0.897314	0.763836	0.691718	0.776954	0.749776	0.718994	0.839604	0.844874	0.88298	0.556376	0.792248	0.943656	0.781916	0.781508	0.668101	0.891263	0.859527	0.854205	0.728322	0.563628	0.859658	0.924652	0.747975	0.852501	0.46522	0.730581	0.487299	0.633549	0.868212	0.586187	0.674393	0.665358	0.83928	0.876661	0.819555	0.74157	0.685974	0.583879	0.817831	0.587037	0.852489	0.5708	0.830774	0.6865
CID 001	Q9BUV8	C20orf24	0.66051	0.698043	0.859972	0.758282	0.825412	0.72538	0.757599	0.764897	0.498504	0.844276	0.852325	0.734494	0.638531	0.763633	0.862817	0.627339	0.877638	0.456783	0.812122	0.883937	0.709344	0.558005	0.595346	0.72964	0.82637	0.717431	0.706825	0.497614	0.751682	0.23683	0.513024	0.685773	0.613156	0.704904	0.729862	0.814241	0.843818	0.852756	0.813011	0.711026	0.433785	0.830086	0.615095	0.740547	0.422511	0.788593	0.615328
CID 001	Q9NS69	TOMM22	0.8274	0.608097	0.837849	0.584657	0.85109	0.808819	0.805491	0.861345	0.247188	0.904447	0.652718	0.509248	0.712974	0.814099	0.736028	0.433436	0.79167	0.252283	0.640464	0.693008	0.54727	0.343054	0.711146	0.668398	0.520818	0.835489	0.556264	0.406837	0.716827	0	0.532307	0.410061	0.793069	0.667637	0.776192	0.680728	0.676706	0.694731	0.865874	0.694721	0	0.740427	0.784216	0.560505	0.39769	0.843677	0.717705
CID 001	Q9ULV4	CORO1C	0.888504	0.621028	0.792189	0.46739	0.73034	0.870951	0.745041	0.807852	0	0.823708	0.687991	0.419033	0.871251	0.496723	0.618368	0.398975	0.698869	0	0.336402	0.731685	0.258712	0.295574	0.819036	0.515985	0.613949	0.82657	0.566956	0.755545	0.862785	0	0.393086	0.441148	0.678286	0.869943	0.785363	0.776604	0.726031	0.572604	0.878557	0.760637	0	0.818762	0.822678	0.452431	0.338613	0.740433	0.519737
CID 001	Q9Y277	VDAC3	0.738964	0.765908	0.907172	0.798743	0.845802	0.779784	0.828161	0.819103	0.471644	0.922626	0.912692	0.801938	0.697321	0.826434	0.904682	0.748477	0.821955	0.429498	0.8272	0.850868	0.712559	0.46782	0.637279	0.774474	0.782002	0.833225	0.710804	0.532836	0.706276	0	0.586271	0.574582	0.713006	0.813771	0.769643	0.837493	0.911451	0.825048	0.854933	0.75849	0.312116	0.740967	0.693753	0.700799	0.549857	0.873582	0.703105
CID 001	Q9Y2R0	COA3	0.806494	0.701642	0.850674	0.680039	0.898073	0.809466	0.868602	0.854532	0.357803	0.907818	0.85005	0.642284	0.758372	0.810068	0.816869	0.524974	0.883882	0.366405	0.793356	0.802434	0.637691	0.506011	0.802404	0.708348	0.778632	0.790213	0.657627	0.575247	0.860051	0	0.520637	0.628506	0.800327	0.823904	0.811434	0.866491	0.858599	0.850065	0.895692	0.843363	0	0.867113	0.680806	0.663187	0.497706	0.87798	0.712798
CID 001	Q9Y6C9	MTCH2	0.870696	0.52617	0.745195	0.460147	0.733046	0.860065	0.772058	0.795867	0	0.820693	0.706029	0.445982	0.880532	0.698259	0.61505	0.402989	0.750277	0	0.649881	0.675339	0.45354	0.338285	0.856034	0.459712	0.671379	0.724586	0.627055	0.683665	0.826868	0	0.298895	0.459123	0.852599	0.82627	0.847694	0.57784	0.679898	0.722624	0.868667	0.767827	0.272157	0.745316	0.719183	0.432413	0.354232	0.73896	0.672619
CID 002	O00299	CLIC1	0	0	0	0	0	0	0	0	0	0	0	0	0	0	0	0	0	0	0	0	0	0	0	0	0	0	0	0	0	0	0	0	0	0	0	0	0	0	0	0	0	0	0	0	0	0	0
CID 002	O14561	NDUFAB1	0	0	0	0	0	0	0	0	0	0	0	0	0	0	0	0	0	0	0	0	0	0	0	0	0	0	0	0	0	0	0	0	0	0	0	0	0	0	0	0	0	0	0	0	0	0	0
CID 002	O94760	DDAH1	0	0	0	0	0	0	0	0	0	0	0	0	0	0	0	0	0	0	0	0	0	0	0	0	0	0	0	0	0	0	0	0	0	0	0	0	0	0	0	0	0	0	0	0	0	0	0
CID 002	O95336	PGLS	0	0	0	0	0	0	0	0	0	0	0	0	0	0	0	0	0	0	0	0	0	0	0	0	0	0	0	0	0	0	0	0	0	0	0	0	0	0	0	0	0	0	0	0	0	0	0
CID 002	O95865	DDAH2	0	0	0	0	0	0	0	0	0	0	0	0	0	0	0	0	0	0	0	0	0	0	0	0	0	0	0	0	0	0	0	0	0	0	0	0	0	0	0	0	0	0	0	0	0	0	0
CID 002	P00441	SOD1	0	0	0	0	0	0	0	0	0	0	0	0	0	0	0	0	0	0	0	0	0	0	0	0	0	0	0	0	0	0	0	0	0	0	0	0	0	0	0	0	0	0	0	0	0	0	0
CID 002	P00813	ADA	0	0	0	0	0	0	0	0	0	0	0	0	0	0	0	0	0	0	0	0	0	0	0	0	0	0	0	0	0	0	0	0	0	0	0	0	0	0	0	0	0	0	0	0	0	0	0
CID 002	P06733	ENO1	0	0	0	0	0	0	0	0	-0.991243	0	0	0	0	0	0	0	0	0	0	0	0	0	0	0	0	0	0	0	0	0	0	0	0	0	0	0	0	0	0	0	0	0	0	0	0	-0.727813	0
CID 002	P09211	GSTP1	0	0	0	0	0	0	0	0	0	0	0	0	0	0	0	0	0	0	0	0	0	0	0	0	0	0	0	0	0	0	0	0	0	0	0	0	0	0	0	0	0	0	0	0	0	0	0
CID 002	P09936	UCHL1	0	0	0	0	0	0	0	0	0	0	0	0	0	0	0	0	0	0	0	0	0	0	0	0	0	0	0	0	0	0	0	0	0	0	0	0	0	0	0	0	0	0	0	0	0	0	0
CID 002	P23434	GCSH	0	0	0	0	0	0	0	0	0	0	0	0	0	0	0	0	0	0	0	0	0	0	0	0	0	0	0	0	0	0	0	0	0	0	0	0	0	0	0	0	0	0	0	0	0	0	0
CID 002	P25325	MPST	0	0	0	0	0	0	0	0	0	0	0	0	0	0	0	0	0	0	0	0	0	0	0	0	0	0	0	0	0	0	0	0	0	0	0	0	0	0	0	0	0	0	0	0	0	0	0
CID 002	P30041	PRDX6	0	0	0	0	0	0	0	0	0	0	0	0	0	0	0	0	0	0	0	0	0	0	0	0	0	0	0	0	0	0	0	0	0	0	0	0	0	0	0	0	0	0	0	0	0	0	0
CID 002	P30042	C21orf33	0	0	0	0	0	0	0	0	0	0	0	0	0	0	0	0	0	0	0	0	0	0	0	0	0	0	0	0	0	0	0	0	0	0	0	0	0	0	0	0	0	0	0	0	0	0	0
CID 002	P30085	CMPK1	0	0	0	0	0	0	0	0	0	0	0	0	0	0	0	0	0	0	0	0	0	0	0	0	0	0	0	0	0	0	0	0	0	0	0	0	0	0	0	0	0	0	0	0	0	0	0
CID 002	P35228	NOS2	0	0	0	0	0	0	0	0	0	0	0	0	0	0	0	0	0	0	0	0	0	0	0	0	0	0	0	0	0	0	0	0	0	0	0	0	0	0	0	0	0	0	0	0	0	0	0
CID 002	P36871	PGM1	0	0	0	0	0	0	0	0	0	0	0	0	0	0	0	0	0	0	0	0	0	0	0	0	0	0	0	0	0	0	0	0	0	0	0	0	0	0	0	0	0	0	0	0	0	0	0
CID 002	P48444	ARCN1	0	0	0	0	0	0	0	0	0	0	0	0	0	0	0	0	0	0	0	0	0	0	0	0	0	0	0	0	0	0	0	0	0	0	0	0	0	0	0	0	0	0	0	0	0	0	0
CID 002	P48735	IDH2	0.262266	0	0	0	0	0	0	0	0	0	0	0	0.283154	0	0	0	0	0	0	0.424244	0.261413	0	0	0	0	0	0	0	0	0	0	0	0	0	0	0	0.305698	0.263754	0	0.320525	0	0	0	0	0	0	0
CID 002	P49773	HINT1	0	0	0	0	0	0	0	0	0	0	0	0	0	0	0	0	0	0	0	0	0	0	0	0	0	0	0	0	0	0	0	0	0	0	0	0	0	0	0	0	0	0	0	0	0	0	0
CID 002	P60174	TPI1	0	0	0	0	0	0	0	0	0	0	0	0	0	0	0	0	0	0	0	0	0	0	0	0	0	0	0	0	0	0	0	0	0	0	0	0	0	0	0	0	0	0	0	0	-0.690514	0	0
CID 002	Q53H82	LACTB2	0	0	0	0	0	0	0	0	0	0	0	0	0	0	0	0	0	0	0	0	0	0	0	0	0	0	0	0	0	0	0	0	0	0	0	0	0	0	0	0	0	0	0	0	0	0	0
CID 002	Q99497	PARK7	0	0	0	0	0	0	0	0	0	0	0	0	0	0	0	0	0	0	0	0	0	0	0	0	0	0	0	0	0	0	0	0	0	0	0	0	0	0	0	0	0	0	0	0	0	0	0
CID 002	Q99798	ACO2	0	0	0	0	0	0	0	0	0	0	0	0	0	0	0	0	0	0	0	0	0	0	0	0	0	0	0	0	0	0	0	0	0	0	0	0	0	0	0	0	0	0	0	0	0	0	0
CID 002	Q9BSH5	HDHD3	0	0	0	0	0	0	0	0	0	0	0	0	0	0	0	0	0	0	0	0	0	0	0	0	0	0	0	0	0	0	0	0	0	0	0	0	0	0	0	0	0	0	0	0	0	0	0
CID 002	Q9BX68	HINT2	0	0	0	0	0	0	0	0	0	0	0	0	0	0	0	0	0	0	0	0	0	0	0	0	0	0	0	0	0	0	0	0	0	0	0	0	0	0	0	0	0	0	0	0	0	0	0
CID 002	Q9H425	C1orf198	0	0	0	0	0	0	0	0	0	0	0	0	0	0	0	0	0	0	0	0	0	0	0	0	0	0	0	0	0	0	0	0	0	0	0	0	0	0	0	0	0	0	0	0	0	0	0
CID 002	Q9P0J1	PDP1	0	0	0	0	0	0	0	0	0	0	0	0	0	0	0	0	0	0	0	0	0	0	0	0	0	0	0	0	0	0	0	0	0	0	0	0	0	0	0	0	0	0	0	0	0	0	0
CID 002	Q9UBQ7	GRHPR	0	0	0	0	0	0	0	0	0	0	0	0	0	0	0	0	0	0	0	0	0	0	0	0	0	0	0	0	0	0	0	0	0	0	0	0	0	0	0	0	0	0	0	0	0	0	0
CID 002	Q9UMX5	NENF	0	0	0	0	0	0	0	0	0	0	0	0	0	0	0	0	0	0	0	0	0	0	0	0	0	0	0	0	0	0	0	0	0	0	0	0	0	0	0	0	0	0	0	0	0	0	0
CID 002	Q9Y696	CLIC4	0	0	0	0	0	0	0	0	0	0	0	0	0	0	0	0	0	0	0	0	0	0	0	0	0	0	0	0	0	0	0	0	0	0	0	0	0	0	0	0	0	0	0	0	0	0	0
CID 003	O75390	CS	0	0	0	0	0	0	0	0	0	0	0	0	0	0	0	0	0	0	0	0	0	0	0	0	0	0	0	0	0	0	0	0	0	0	0	0	0	0	0	0	0	0	0	0	0	0	0
CID 003	O75874	IDH1	0	0	0	0	0	0	0	0	0	0	0	0	0	0	0	0	0	0	0	0	0	0	0	0	0	0	0	0	0	0	0	0	0	0	0	0	0	0	0	0	0	0	0	0	0	0	0
CID 003	P00390	GSR	0	0	0	0	0	0	0	0	0	0	0	0	0	0	0	0	0	0	0	0	0	0	0	0	0	0	0	0	0	0	0	0	0	0	0	0	0	0	0	0	0	0	0	0	0	0	0
CID 003	P02787	TF	0	0	0	0	0	0	0	0	0	0	0	0	0	0	0	0	0	0	0	0	0	0	0	0	0	0	0	0	-0.999976	0	0	0	0	0	0	0	0	0	0	0	0	0	0	0	0	0	0
CID 003	P04181	OAT	0	0	0	0	0	0	0	0	0	0	0	0	0	0	-0.999976	0	0	0	0	0	0	0	0	0	0	0	0	0	0	0	0	0	0	0	0	0	0	0	0	0	0	0	0	0	0	0	0
CID 003	P09104	ENO2	0	0	0	0	0	0	0	0	0	0	0	0	0	0	0	0	0	0	0	0	0	0	0	0	0	0	0	0	0	0	0	0	0	0	0	0	0	0	0	0	0	0	0	0	0	0	0
CID 003	P17174	GOT1	0	0	0	0	0	0	0	0	0	0	0	0	0	0	0	0	0	0	0	0	0	0	0	0	0	0	0	0	0	0	0	0	0	0	0	0	0	0	0	0	0	0	0	0	0	0	0
CID 003	P20933	AGA	0	0	0	0	0	0	0	0	0	0	0	0	0	0	0	0	0	0	0	0	0	0	0	0	0	0	0	0	0	0	0	0	0	0	0	0	0	0	0	0	0	0	0	0	0	0	0
CID 003	P29597	TYK2	0	0	0	0	0	0	0	0	0	0	0	0	0	0	0	0	0	0	0	0	0	0	0	0	0	0	0	0	0	0	0	0	0	0	0	0	0	0	0	0	0	0	0	0	0	0	0
CID 003	P30084	ECHS1	0	0	0	0	0	0	0	0	0	0	0	0	0	0	0	0	0	0	0	0	0	0	0	0	0	0	0	0	0	0	0	0	0	0	0	0	0	0	0	0	0	0	0	0	0	0	0
CID 003	P52209	PGD	0	0	0	0	0	0	0	0	0	0	0	0	0	0	0	0	0	0	0	0	0	0	0	0	0	0	0	0	0	0	0	0	0	0	0	0	0	0	0	0	0	0	0	0	0	0	0
CID 003	P55809	OXCT1	0	0	0	0	0	0	0	0	0	0	0	0	0	0	0	0	0	0	0	0	0	0	0	0	0	0	0	0	0	0	0	0	0	0	0	0	0	0	0	0	0	0	0	0	0	0	0
CID 003	Q12931	TRAP1	0.431308	0.325229	0.406619	0	0.447012	0.414526	0.397515	0.506236	0	0.362788	0.264272	0	0.326526	0.279931	0	0	0.434094	0	0.278103	0.287398	0	0	0.411572	0	0	0	0	0	0.41889	0	0	0	0.34571	0.366946	0.338303	0.327099	0.422904	0.350296	0.454566	0	0	0.429348	0.350845	0	0	0.353023	0
CID 003	Q15067	ACOX1	0	0	0	0	0	0	0	0	0	0	0	0	0	0	0	0	0	0	0	0	0	0	0	0	0	0	0	0	0	0	0	0	0	0	0	0	0	0	0	0	0	0	0	0	0	0	0
CID 003	Q6YP21	KYAT3	0	0	0	0	0	0	0	0	0	0	0	0	0	0	0	0	0	0	0	0	0	0	0	0	0	0	0	0	0	0	0	0	0	0	0	0	0	0	0	0	0	0	0	0	0	0	0
CID 003	Q8N4Q1	CHCHD4	0	0	0	0	0	0	0	0	0	0	0	0	0	0	0	0	0	0	0	0	0	0	0	0	0	0	0	0	0	0	0	0	0	0	0	0	0	0	0	0	0	0	0	0	0	0	0
CID 003	Q8N5Z0	AADAT	0	0	0	0	0	0	0	0	0	0	0	0	0	0	0	0	0	0	0	0	0	0	0	0	0	0	0	0	0	0	0	0	0	0	0	0	0	0	0	0	0	0	0	0	0	0	0
CID 003	Q8NI22	MCFD2	0	0	0	0	0	0	0	0	0	0	0	0	0	0	0	0	0	0	0	0	0	0	0	0	0	0	0	0	0	0	0	0	0	0	0	0	0	0	0	0	0	0	0	0	0	0	0
CID 003	Q9NNW7	TXNRD2	0	0	0	0	0	0	0	0	0	0	0	0	0	0	0	0	0	0	0	0	0	0	0	0	0	0	0	0	0	0	0	0	0	0	0	0	0	0	0	0	0	0	0	0	0	0	0
CID 004	O43615	TIMM44	0	0	0	0	0	0	0	0	0	0	0	0	0	0	0	0	0	0	0	0	0	0	0	0	0	0	0	0	0	0	0	0	0	0	0	0	0	0	0	0	0	0	0	0	0	0	0
CID 004	O60882	MMP20	0	0.996294	0	0	0	0	0	0	0	0	0	0	0	0	0	0	0	0	0	0	0	0	0	0	0	0	0	0	0	0	0	0	0	0	0	0	0	0	0	0	0	0	0	0	0	0	0
CID 004	P04632	CAPNS1	0	0	0	0	0	0	0	0	0	0	0	0	0	0	0	0	0	0	0	0	0	0	0	0	0	0	0	0	0	0	0	0	0	0	0	0	0	0	0	0	0	0	0	0	0	0	0
CID 004	P05091	ALDH2	0	0	0	0	0	0	0	0	0	0	0	0	0	0	0	0	0	0	0	0.498543	0	0	0	0	0	0	0	0	0	0	0	0	0	0	0	0	0	0	0	0	0	0	0	0	0	0	0
CID 004	P07195	LDHB	0	0	0	0	0	0	0	0	0	0	0	0	0	0	0	0	0	0	0	0	0	0	0	0	0	0	0	0	0	0	0	0	0	0	0	0	0	0	0	0	0	0	0	0	0	0	0
CID 004	P07954	FH	0	0	0	0	0	0	0	0	0	0	0	0	0	0	0	0	0	0	0	0	0	0	0	0	0	0	0	0	0	0	0	0	0	0	0	0	0	0	0	0	0	0	0	0	0	0	0
CID 004	P22314	UBA1	0	0.805221	0	0	0	0	0	0	0	0	0	0	0	0	0	0	0	0	0	0	0	0	0	0	0	0	0	0	0	0	0	0	0	0	0	0	0	0	0	0	0	0	0	0	0	0	0
CID 004	P30837	ALDH1B1	0	0	0	0	0	0	0	0	0	0	0	0	0	0	0	0	0	0	0	0.431339	0	0	0	0	0	0	0	0	0	0	0	0	0	0	0	0	0	0	0	0	0	0	0	0	0	0	0
CID 004	P31939	ATIC	0	0	0	0	0	0	0	0	0	0	0	0	0	0	0	0	0	0	0	0	0	0	0	0	0	0	0	0	0	0	0	0	0	0	0	0	0	0	0	0	0	0	0	0	0	0	0
CID 004	P54725	RAD23A	0	0	0	0	0	0	0	0	0	0	0	0	0	0	0	0	0	0	0	0	0	0	0	0	0	0	0	0	0	0	0	0	0	0	0	0	0	0	0	0	0	0	0	0	0	0	0
CID 004	P61758	VBP1	0	0	0	0	0	0	0	0	0	0	0	0	0	0	0	0	0	0	0	0	0	0	0	0	0	0	0	0	0	0	0	0	0	0	0	0	0	0	0	0	0	0	0	0	0	0	0
CID 004	P61981	YWHAG	0	0	0	0	0	0	0	0	0	0	0	0	-0.292543	0	0	0	0	0	0	0	0	0	0	0	0	0	0	0	0	0	0	0	0	0	0	0	0	0	0	0	0	0	0	0	0	0	0
CID 004	P62258	YWHAE	0	0	0	0	0	0	0	0	0	0	0	0	-0.34513	0	0	0	0	0	0	0	0	0	0	0	0	0	0	0	0	0.552026	0	0	0	0	0	0	0	0	0	0	0	0	0	0	0	0	0
CID 004	P63104	YWHAZ	0	0	0	0	0	0	0	0	0	0	0	0	0	0	0	0	0	0	0	0	0	0	0	0	0	0	0	0	0	0	0	0	0	0	0	0	0	0	0	0	0	0	0	0	0	0	0
CID 004	Q04917	YWHAH	0	0	0	0	0	0	0	0	0	0	0	0	0	0	0	0	0	0	0	0.583107	0	0	0	0	0	0	0	0	0	0	0	0	0	0	0	0	0	0	0	0	0	0	0	0	0	0	0
CID 004	Q13011	ECH1	0	0	0	0	0	0	0	0	0	0	0	0	0	0	0	0	0	0	0	0	0	0	0	0	0	0	0	0	0	0	0	0	0	0	0	0	0	0	0	0	0	0	0	0	0	0	0
CID 004	Q5JTZ9	AARS2	0	0	0	0	0	0	0	0	0	0	0	0	0	0	0	0	0	0	0	0.59156	0	0	0	0	0	0	0	0	0	0	0	0	0	0	0	0	0	0	0	0	0	0	0	0	0	0	0
CID 004	Q99487	PAFAH2	0	0	0	0	0	0	0	0	0	0	0	0	0	0	0	0	0	0	0	0.470575	0	0	0	0	0	0	0	0	0	0	0	0	0	0	0	0	0	0	0	0	0	0	0	0	0	0	0
CID 004	Q9HAV7	GRPEL1	0	0	0	0	0	0	0	0	0	0	0	0	0	0	0	0	0	0	0	0.823964	0	0	0	0	0	0	0	0	0	0	0	0	0	0	0	0	0	0	0	0	0	0	0	0	0	0	0
CID 004	Q9NQP4	PFDN4	0	0	0	0	0	0	0	0	0	0	0	0	0	0	0	0	0	0	0	0.50098	0	0	0	0	0	0	0	0	0	0	0	0	0	0	0	0	0	0	0	0	0	0	0	0	0.981606	0	0.950213
CID 004	Q9NR28	DIABLO	0	0	0	0	0	0	0	0	0	0	0	0	0	0	0	0	0	0	0	0	0	0	0	0	0	0	0	0	0	0	0	0	0	0	0	0	0	0	0	0	0	0	0	0	0	0	0
CID 004	Q9NSE4	IARS2	0.341588	0.320009	0.354378	0.454773	0.415188	0.325595	0.395505	0.387963	0	0.395516	0.505883	0.394992	0.371111	0.429416	0.405197	0	0	0	0.430209	0	0.419657	0	0	0	0.372038	0	0.407983	0	0.353276	0	0	0.341393	0	0.4154	0.431749	0.378025	0.394244	0.500733	0	0.38643	0	0.498787	0	0	0	0.519016	0
CID 005	O14618	CCS	0	0	0	0	0	0	0	0	0	0	0	0	0	0	0	0	0	0	0	0	0	0	0	0	0	0	0	0	0	0	0	0	0	0	0	0	0	0	0	0	0	0	0	0	0	0	0
CID 005	O43396	TXNL1	0	0	0	0	0	0	0	0	0	0	0	0	0	0	0	0	0	0	0	0	0	0	0	0	0	0	0	0	0	0	0	0	0	0	0	0	0	0	0	0	0	0	0	0	0	0	0
CID 005	O75439	PMPCB	0	0	0	0	0	0	0	0	0	0	0	0	0	0	0	0	0	0	0	0	0	0	0	0	0	0	0	0	0	0	0	0	0	0	0	0	0	0	0	0	0	0	0	0	0	0	0
CID 005	P08758	ANXA5	0	0	0	0	0	0	0	0	0	0	0	0	0	0	0	0	0	0	0	0	0	0	0	0	0	0	0	0	0	0	0	0	0	0	0	0	0	0	0	0	0	0	0	0	0	0	0
CID 005	P49915	GMPS	0	0	0	0	0	0	0	0	0	0	0	0	0	0	0	0	0	0	0	0	0	0	0	0	0	0	0	0	0	0	0	0	0	0	0	0	0	0	0	0	0	0	0	0	0	0	0
CID 005	P53597	SUCLG1	0	0	0	0	0	0	0	0	0	0	0	0	0	0	0	0	0	0	0	0	0	0	0	0	0	0	0	0	0	0	0	0	0	0	0	0	0	0	0	0	0	0	0	0	0	0	0
CID 005	P60174	TPI1	0	0	0	0	0	0	0	0	0	0	0	0	0	0	0	0	0	0	0	0	0	0	0	0	0	0	0	0	0	0	0	0	0	0	0	0	0	0	0	0	0	0	0	0	-0.690514	0	0
CID 005	P78417	GSTO1	0	0	0	0	0	0	0	0	0	0	0	0	0	0	0	0	0	0	0	0	0	0	0	0	0	0	0	0	0	0	0	0	0	0	0	0	0	0	0	0	0	0	0	0	0	0	0
CID 005	Q10713	PMPCA	0	0	0	0	0	0	0	0	0	0	0	0	0	0	0	0	0	0	0	0	0	0	0	0	0	0	0	0	0	0	0	0	0	0	0	0	0	0	0	0	0	0	0	0	0	0	0
CID 005	Q15181	PPA1	0	0	0	0	0	0	0	0	0	0	0	0	0	0	0	0	0	0	0	0	0	0	0	0	0	0	0	0	0	0	0	0	0	0	0	0	0	0	0	0	0	0	0	0	0	0	0
CID 005	Q16822	PCK2	0	0	0	0	0	0	0	0	0	0	0	0	0	0	0	0	0	0	0	0	0	0	0	0	0	0	0	0	0	0	0	0	0	0	0	0	0	0	0	0	0	0	0	0	0	0	0
CID 005	Q6P4F2	FDX2	0	0	0	0	0	0	0	0	0	0	0	0	0	0	0	0	0	0	0	0	0	0	0	0	0	0	0	0	0	0	0	0	0	0	0	0	0	0	0	0	0	0	0	0	0	0	0
CID 005	Q7Z4H8	KDELC2	0	0	0	0	0	0	0	0	0	0	0	0	0	0	0	0	0	0	0	0	0	0	0	0	0	0	0	0	0	0	0	0	0	0	0	0	0	0	0	0	0	0	0	0	0	0	0
CID 005	Q8NCW5	NAXE	0	0	0	0	0	0	0	0	0	0	0	0	0	0	0	0	0	0	0	0	0	0	0	0	0	0	0	0	0	0	0	0	0	0	0	0	0	0	0	0	0	0	0	0	0	0	0
CID 005	Q96CM8	ACSF2	0	0	0	0	0	0	0	0	0	0	0	0	0	0	0	0	0	0	0	0	0	0	0	0	0	0	0	0	0	0	0	0	0	0	0	0	0	0	0	0	0	0	0	0	0	0	0
CID 005	Q96I99	SUCLG2	0	0	0	0	0	0	0	0	0	0	0	0	0	0	0	0	0	0	0	0	0	0	0	0	0	0	0	0	0	0	0	0	0	0	0	0	0	0	0	0	0	0	0	0	0	0	0
CID 005	Q9NQR4	NIT2	0	0	0	0	0	0	0	0	0	0	0	0	0	0	0	0	0	0	0	0	0	0	0	0	0	0	0	0	0	0	0	0	0	0	0	0	0	0	0	0	0	0	0	0	0	0	0
CID 005	Q9NUJ1	ABHD10	0	0	0	0	0	0	0	0	0	0	0	0	0	0	0	0	0	0	0	0	0	0	0	0	0	0	0	0	0	0	0	0	0	0	0	0	0	0	0	0	0	0	0	0	0	0	0
CID 005	Q9P2R7	SUCLA2	0	0	0	0	0	0	0	0	0	0	0	0	0	0	0	0	0	0	0	0	0	0	0	0	0	0	0	0	0	0	0	0	0	0	0	0	0	0	0	0	0	0	0	0	0	0	0
CID 006	A8MXV4	NUDT19	0	0	0	0	0	0	0	0	0	0	0	0	0	0	0	0	0	0	0	0	0	0	0	0	0	0	0	0	0	0	0	0	0	0	0	0	0	0	0	0	0	0	0	0	0	0	0
CID 006	O75347	TBCA	0	0	0	0	0	0	0	0	0	0	0	0	0	0	0	0	0	0	0	0	0	0	0	0	0	0	0	0	0	0	0	0	0	0	0	0	0	0	0	0	0	0	0	0	0	0	0
CID 006	O95881	TXNDC12	0	0	0	0	0	0	0	0	0	0	0	0	0	0	0	0	0	0	0	0	0	0	0	0	0	0	0	0	0	0	0	0	0	0	0	0	0	0	0	0	0	0	0	0	0	0	0
CID 006	P07602	PSAP	0	-0.782006	0	0	0	0	0	0	0	0	0	0	0	0	0	0	0	0	0	0	0	0	0	0	0	0	0	0	0	0	0	0	0	0	0	0	0	0	0	0	0	0	0	0	0	0	0
CID 006	P10599	TXN	0	0	0	0	0	0	0	0	0	0	0	0	0.714312	0	0	0	0	0	0	0	0	0	0	0	0	0	0	0	0	0	0	0	0	0	0	0	0	0	0	0	0	0	0	0	0	0	0
CID 006	P27144	AK4	0	0	0	0	0	0	0	0	0	0	0	0	0	0	0	0	0	0	0	0	0	0	0.999998	0	0	0	0	0	0	0	0	0	0	0	0	0	0	0	0	0	0	0	0	0	0	0	0
CID 006	P30044	PRDX5	0	0	0	0	0	0	0	0	0	0	0	0	0	0	0	0	0	0	0	0	0	0	0	0	0	0	0	0	0	0	0	0	0	0	0	0	0	0	0	0	0	0	0	0	0	0	0
CID 006	P30626	SRI	0	0	0	0	0	0	0	0	0	0	0	0	0	0	0	0	0	0	0	0	0	0	0	0	0	0	0	0	0	0	0	0	0	0	0	0	0	0	0	0	0	0	0	0	0	0	0
CID 006	P54819	AK2	0	0	0	0	0	0	0	0	0	0	0	0	0	0	0	0	0	0	0	0	0	0	0	0	0	0	0	0	0	0	0	0	0	0	0	0	0	0	0	0	0	0	0	0	0	0	0
CID 006	P58546	MTPN	0	0	0	0	0	0	0	0	0	0	0	0	0	0	0	0	0	0	0	0	0	0	0	0	0	0	0	0	0	0	0	0	0	0	0	0	0	0	0	0	0	0	0	0	0	0	0.963779
CID 006	P60520	GABARAPL2	0	0	0	0	0	0	0	0	0	0	0	0	0	0	0	0	0	0	0	0	0	0	0	0	0	0	0	0	0	0	0	0	0	0	0	0	0	0	0	0	0	0	0	0	0	0	0
CID 006	Q13428	TCOF1	0	0	0	0	0	-0.999999	0	0	0	0	0	0	0	0	0	0	0	0	0	0	0	0	0	0	0	0	0	0	0	0	0	0	0	0	0	0	0	0	0	0	0	0	0	0	0	0	0
CID 006	Q16595	FXN	0	0	0	0	0	0	0	0	0	0	0	0	0	0	0	0	0	0	0	0	0	0	0	0	0	0	0	0	0	0	0	0	0	0	0	0	0	0	0	0	0	0	0	0	0	0	0.956172
CID 006	Q16774	GUK1	0	0	0	0	0	0	0	0	0	0	0	0	0	0	0	0	0	0	0	0	0	0	0	0	0	0	0	0	0	0	0	0	0	0	0	0	0	0	0	0	0	0	0	0	0	0	0.99248
CID 006	Q86SX6	GLRX5	0	0	0	0	0	0	0	0	0	0	0	0	0	0	0	0	0	0	0	0	0	0	0	0	0	0	0	0	0	0	0	0	0	0	0	0	0	0	0	0	0	0	0	0	0	0	0
CID 006	Q86U28	ISCA2	0	0	0	0	0	0	0	0	0	0	0	0	0	0	0	0	0	0	0	0	0	0	0	0	0	0	0	0	0	0	0	0	0	0	0	0	0	0	0	0	0	0	0	0	0	0	0
CID 006	Q8IXL7	MSRB3	0	0	0	0	0	0	0	0	0	0	0	0	0	0	0	0	0	0	0	0	0	0	0	0	0	0	0	0	0	0	0	0	0	0	0	0	0	0	0	0	0	0	0	0	0	0	0
CID 007	O43464	HTRA2	0	0	0	0	0	0	0	0	0	0	0	0	0	0	0	0	0	0	0	0	0	0	0	0	0	0	0	0	0	0	0	0	0	0	0	0	0	0	0	0	0	0	0	0	0	0	0
CID 007	O60888	CUTA	0	0	0	0	0	0	0	0	0	0	0	0	0	0	0	0	0	0	0	0	0	0	0	0	0	0	0	0	0	0	0	0	0	0	0	0	0	0	0	0	0	0	0	0	0	0	0
CID 007	O75390	CS	0	0	0	0	0	0	0	0	0	0	0	0	0	0	0	0	0	0	0	0	0	0	0	0	0	0	0	0	0	0	0	0	0	0	0	0	0	0	0	0	0	0	0	0	0	0	0
CID 007	P04179	SOD2	0	0.978871	0	0	0	0	0	0	0	0	0	0	0	0	0	0	0	0	0	0	0	0	0	0	0	0	0	0	0	0	0	0	0	0	0	0	0	0	0	0	0	0	0	0	0	0	0
CID 007	P09622	DLD	0	0	0	0	0	0	0	0	0	0	0	0	0	0	0	0	0	0	0	0	0	0	0	0	0	0	0	0	0	0	0	0	0	0	0	0	0	0	0	0	0	0	0	0	0	0	0
CID 007	P40925	MDH1	0	0	0	0	0	0	0	0	0	0	0	0	0	0	0	0	0	0	0	0	0	0	0	0	0	0	0	0	0	0	0	0	0	0	0	0	0	0	0	0	0	0	0	0	0	0	0
CID 007	P42126	ECI1	0	0	0	0	0	0	0	0	0	0	0	0	0	0	0	0	0	0	0	0	0	0	0	0	0	0	0	0	0	0	0	0	0	0	0	0	0	0	0	0	0	0	0	0	0	0	0
CID 007	P53597	SUCLG1	0	0	0	0	0	0	0	0	0	0	0	0	0	0	0	0	0	0	0	0	0	0	0	0	0	0	0	0	0	0	0	0	0	0	0	0	0	0	0	0	0	0	0	0	0	0	0
CID 007	Q5JRX3	PITRM1	0	0	0	0	0	0	0	0	0	0	0	0	0	0	0	0	0	0	0	0	0	0	0	0	0	0	0	0	0	0	0	0	0	0	0	0	0	0	0	0	0	0	0	0	0	0	0
CID 007	Q9NUJ1	ABHD10	0	0	0	0	0	0	0	0	0	0	0	0	0	0	0	0	0	0	0	0	0	0	0	0	0	0	0	0	0	0	0	0	0	0	0	0	0	0	0	0	0	0	0	0	0	0	0
CID 007	Q9P2R7	SUCLA2	0	0	0	0	0	0	0	0	0	0	0	0	0	0	0	0	0	0	0	0	0	0	0	0	0	0	0	0	0	0	0	0	0	0	0	0	0	0	0	0	0	0	0	0	0	0	0
CID 007	Q9UMS0	NFU1	0	0	0	0	0	0	0	0	0	0	0	0	0	0	0	0	0	0	0	0.999992	0	0	0	0	0	0	0	0	0	0	0	0	0	0	0	0	0	0	0	0	0	0	0	0	0	0	0
CID 007	Q9Y3B8	REXO2	0	0	0	0	0	0	0	0	0	0	0	0	0	0	0	0	0	0	0	0	0	0	0	0	0	0	0	0	0	0	0	0	0	0	0	0	0	0	0	0.99999	0	0	0	0	0	0	0
CID 008	O00330	PDHX	0	0.354501	0	0	0	0	0	0	0	0	0	0	0	0	0	0	0	0	0	0	0	0	0	0	0	0	0	0	0	0	0	0	0	0	0	0	0	0	0	0	0	0	0	0	0	0	0
CID 008	P07814	EPRS	0	0.628694	0	0	0	0	0	0	0	0	0	0	0	0	0	0	0	0	0	0	0	0	0	0	0	0	0	0	0	0	0	0	0	0	0	0	0	0	0	0	0	0	0	0	0	0	0
CID 008	P10515	DLAT	0	0.409046	0	0	0	0	0	0	0	0	0	0	0	0	0	0	0	0	0	0	0	0	0	0	0	0	0	0	0	0	0	0	0	0	0	0	0	0	0	0	0	0	0	0	-0.245778	0	-0.260286
CID 008	P12956	XRCC6	0	0.603594	0	0	0	0	0	0	0	0	0	0	0	0	0	0	0	0	0	0	0	0	0	0	0	0	0	0	0	0	0	0	0	0	0	0	0	0	0	0	0	0	0	0	0	0	0
CID 008	P42704	LRPPRC	0.346966	0.603882	0.597855	0.618615	0.52553	0.476693	0.530461	0.505476	0.547401	0.555814	0.652471	0.623619	0.375193	0	0.597859	0.652725	0.590707	0.508448	0	0.709991	0.424529	0.656846	0.354852	0.733708	0.693372	0.407001	0.645524	0.353592	0.496952	0.272831	0.564358	0.651855	0.321015	0.447887	0.284422	0.6114	0.580146	0.222091	0.512392	0.590589	0.451752	0.570997	0.300052	0.68812	0.342647	0.534836	0.239563
CID 008	P51659	HSD17B4	0.525193	0.305746	0.51947	0.240563	0.3709	0.526493	0.407386	0.518589	0	0.52719	0.368146	0.232935	0.565427	0	0.307031	0	0.490715	0	0	0.434959	0	0	0.539361	0	0.386039	0.522669	0.301187	0.475545	0.531505	0	0.215036	0	0.257865	0.49103	0.33683	0.383562	0.427183	0	0.573175	0.382011	0	0.47992	0.473585	0	0	0.380419	0.32861
CID 008	P54136	RARS	0	0.617435	0	0	0	0	0	0	0	0	0	0	0	0	0	0	0	0	0	0	0	0	0	0	0	0	0	0	0	0	0	0	0	0	0	0	0	0	0	0	0	0	0	0	0	0	0
CID 008	Q08211	DHX9	0	0.611735	0	0	0	0	0	0	0	0	0	0	0	0	0	0	0	0	-0.339106	0	0	0	0	0	0	0	0	0	0	0	0	0	0	0	0	0	0	0	0	0	0	0	0	0	0	0	0
CID 008	Q12906	ILF3	0	0.589468	0	0	0	0	0	0	0	0	0	0	0	0	0	0	0	0	0	0	0	0	0	0	0	0	0	0	0	0	0	0	0	0	0.342831	0	0	0	0	0	0	0	0	0	0	0	0
CID 008	Q7L3T8	PARS2	0	0.736815	0	0	0	0	0	0	0	0	0	0	0	0	0	0	0	0	0	0	0	0	0	0	0	0	0	0	0	0	0	0	0	0	0	0	0	0	0	0	0	0	0	0	0	0	0
CID 008	Q8IZ83	ALDH16A1	0	0.608359	0	0	0	0	0	0	0	0	0	0	0	0	0	0	0	0	0	0	0	0	0	0	0	0	0	0	0	0	0	0	0	0	0.318003	0	0	0	0	0	0	0	0	0	0	0	0
CID 008	Q9BR76	CORO1B	0	0.371687	0	0	0	0	0	0	0	0	0	0	0.302095	0	0	0	0	-0.368106	0	0	0	0	0	0	0	0	0	0	0	0	0	0	0.175208	0	0.335454	0	0	0	0	0	0	0	0	0	0	0	0.222735
CID 008	Q9P2J5	LARS	0	0.75469	0	0	0	0	0	0	0	0	0	0	0	0	0	0	0	0	0	0	0	0	0	0	0	0	0	0	0	0	0	0	0	0	0	0	0	0	0	0	0	0	0	0	0	0	0
CID 009	P00338	LDHA	0	0	0	0	0	0	0	0	0	0	0	0	0	0	0	0	0	0	0	0	0	0	0	0	0	0	0	0	0	0	0	0	0	0	0	0	0	0	0	0	0.999989	0	0	0	0	0	0
CID 009	P09486	SPARC	0	0	0	0	0	0	0	0	0	0	0	0	0	0	0	0	0	0	0	0	0	0	0	0	0	0	0	0	0	0	0	0	0	0	0	0	0	0	0	0	0	0	0	0	0	0	0
CID 009	P12268	IMPDH2	0	0	0	0	0	0	0	0	0	0	0	0	0	0	0	0	0	0	0	0	0	0	0	0	0	0	0	0	0	0	0	0	0	0.876291	0	0	0	0	0	0	0	0	0	0	0	0	0
CID 009	P14324	FDPS	0	0	0	0	0	0	0	0	0	0	0	0	0	0	0	0	0	0	0	0	0	0	0	0	0	0	0	0	0	0	0	0	0	0	0	0	0	0	0	0	0	0	0	0	0	0	0
CID 009	P18850	ATF6	0	0	0	0	0	0	0	0	0	0	0	0	0	0	0	0	0	0	0	0	0	0	0	0	0	0	0	0	0	0	0	0	0	0	0	0	0	0	0	0	0	0	0	0	0	0	0
CID 009	P31937	HIBADH	0	0	0	0	0	0	0	0	0	0	0	0	0	0	0	0	0	0	0	0	0	0	0	0	0	0	0	0	0	0	0	0	0	0	0	0	0	0	0	0	0	0	0	0	0	0	0
CID 009	P34913	EPHX2	0	0	0	0	0	0	0	0	0	0	0	0	0	0	0	0	0	0	0	0	0	0	0	0	0	0	0	0	0	0	0	0	0	0	0	0	0	0	0	0	0	0	0	0	0	0	0
CID 009	P42765	ACAA2	0	0	0	0	0	0	0	0	0	0	0	0	0	0	0	0	0	0	0	0	0	0	0	0	0	0	0	0	0	0	0	0	0	0	0	0	0	0	0	0	0	0	0	0	0	0	0
CID 009	P54687	BCAT1	0	0	0	0	0	0	0	0	0	0	0	0	0	0	0	0	0	0	0	0	0	0	0	0	0	0	0	0	0	0	0	0	0	0	0	0	0	0	0	0	0	0	0	0	0	0	0
CID 009	P55786	NPEPPS	0	0	0	0	0	0	0	0	0	0	0	0	0	0	0	0	0	0	0	0	0	0	0	0	0	0	0	0	0	0	0	0	0	0	0	0	0	0	0	0	0	0	0	0	0	0	0
CID 010	P51659	HSD17B4	0.525193	0.305746	0.51947	0.240563	0.3709	0.526493	0.407386	0.518589	0	0.52719	0.368146	0.232935	0.565427	0	0.307031	0	0.490715	0	0	0.434959	0	0	0.539361	0	0.386039	0.522669	0.301187	0.475545	0.531505	0	0.215036	0	0.257865	0.49103	0.33683	0.383562	0.427183	0	0.573175	0.382011	0	0.47992	0.473585	0	0	0.380419	0.32861
CID 010	Q12906	ILF3	0	0.589468	0	0	0	0	0	0	0	0	0	0	0	0	0	0	0	0	0	0	0	0	0	0	0	0	0	0	0	0	0	0	0	0	0.342831	0	0	0	0	0	0	0	0	0	0	0	0
CID 010	Q15006	EMC2	0.715794	0.61016	0.663153	0.386942	0.6163	0.751557	0.593132	0.58173	0	0.693606	0.623458	0.346152	0.772479	0.459493	0.497902	0.321283	0.705282	0	0.478129	0.686711	0.373245	0.244459	0.689053	0.439045	0.556356	0.61064	0.481862	0.643934	0.691183	0	0.285102	0.321029	0.661579	0.741836	0.653588	0.605672	0.601727	0.600571	0.757941	0.714327	0	0.709078	0.586292	0.425519	0.520974	0.578036	0.690342
CID 010	Q15046	KARS	0	0.532054	0	0	0	0	0	0	0	0	0	0	0	0	0	0	0	0	0	0	0	0	0	0	0	0	0	0	0	0	0	0	0	0	0.364997	0	0	0	0	0	0	0	0	0	0	0	0
CID 010	Q5J8M3	EMC4	0	0.508004	0	0	0	0	0	0	0	0	0	0	0	0	0	0	0	0	0	0	0	0	0	0	0	0	0	0	0	0	0	0	0.601078	0	0.344013	0	0	0	0	0	0	0	0	0	0.321226	0	0.523348
CID 010	Q8IZ83	ALDH16A1	0	0.608359	0	0	0	0	0	0	0	0	0	0	0	0	0	0	0	0	0	0	0	0	0	0	0	0	0	0	0	0	0	0	0	0	0.318003	0	0	0	0	0	0	0	0	0	0	0	0
CID 010	Q8NBX0	SCCPDH	0.793222	0.800581	0.807694	0.591022	0.840239	0.794686	0.811255	0.781519	0.322889	0.875007	0.807457	0.531684	0.765568	0.662149	0.716447	0.479165	0.842786	0	0.64859	0.778992	0.473984	0.405814	0.791151	0.603129	0.692823	0.756965	0.601878	0.581884	0.842967	0	0.41923	0.53913	0.779137	0.830353	0.754115	0.802549	0.803646	0.763168	0.882016	0.759531	0	0.812567	0.700002	0.617984	0.47768	0.830863	0.556167
CID 010	Q96AG4	LRRC59	0	0.40972	0	0	0	0	0	0	0	0	0	0	0	0	0	0	0	0	0	0	0	0	0.422474	0	0	0	0	0.507636	0.347967	0	0	0	0.691249	0.356041	0.635487	0	0	0	0	0	0	0	0	0	0.694333	0	0.856385
CID 010	Q99623	PHB2	0.85732	0.699231	0.806661	0.518846	0.762414	0.867161	0.758038	0.794437	0	0.857915	0.743406	0.479842	0.872126	0.647186	0.708112	0.47192	0.783479	0	0.599028	0.760976	0.392517	0.353515	0.83155	0.584755	0.653702	0.811994	0.633825	0.759839	0.860449	0	0.383092	0.509642	0.815169	0.885776	0.897067	0.792847	0.775301	0.708085	0.885867	0.780209	0	0.841808	0.772021	0.516874	0.672154	0.743202	0.767476
CID 010	Q9BR76	CORO1B	0	0.371687	0	0	0	0	0	0	0	0	0	0	0.302095	0	0	0	0	-0.368106	0	0	0	0	0	0	0	0	0	0	0	0	0	0	0.175208	0	0.335454	0	0	0	0	0	0	0	0	0	0	0	0.222735
CID 010	Q9P035	HACD3	0	0.809528	0	0	0	0	0	0	0	0	0	0	0	0	0	0	0	0	0	0	0	0	0	0	0	0	0.510294	0	0	0	0	0	0.575586	0	0.325289	0	0	0	0	0	0	0	0	0	0.382377	0	0.301857
CID 010	Q9UJS0	SLC25A13	0	0.525226	0	0	0	0	0	0	0	0	0	0	0.398725	0	0	0	0	0	0	0	0	0	0	0	0	0	0	0.444435	0	0	0	0	0	0	0.368906	0	0	0	0	0	0	0.391279	0	0	0	0	0.414999
CID 010	Q9ULV4	CORO1C	0.888504	0.621028	0.792189	0.46739	0.73034	0.870951	0.745041	0.807852	0	0.823708	0.687991	0.419033	0.871251	0.496723	0.618368	0.398975	0.698869	0	0.336402	0.731685	0.258712	0.295574	0.819036	0.515985	0.613949	0.82657	0.566956	0.755545	0.862785	0	0.393086	0.441148	0.678286	0.869943	0.785363	0.776604	0.726031	0.572604	0.878557	0.760637	0	0.818762	0.822678	0.452431	0.338613	0.740433	0.519737
CID 011	O95571	ETHE1	0	0	0	0	0	0	0	0	0	0	0	0	0	0	0	0	0	0	0	0	0	0	0	0	0	0	0	0	0	0	0	0	0	0	0	0	0	0	0	0	0	0	0	0	0	0	0
CID 011	P49915	GMPS	0	0	0	0	0	0	0	0	0	0	0	0	0	0	0	0	0	0	0	0	0	0	0	0	0	0	0	0	0	0	0	0	0	0	0	0	0	0	0	0	0	0	0	0	0	0	0
CID 011	P53597	SUCLG1	0	0	0	0	0	0	0	0	0	0	0	0	0	0	0	0	0	0	0	0	0	0	0	0	0	0	0	0	0	0	0	0	0	0	0	0	0	0	0	0	0	0	0	0	0	0	0
CID 011	P78417	GSTO1	0	0	0	0	0	0	0	0	0	0	0	0	0	0	0	0	0	0	0	0	0	0	0	0	0	0	0	0	0	0	0	0	0	0	0	0	0	0	0	0	0	0	0	0	0	0	0
CID 011	Q15181	PPA1	0	0	0	0	0	0	0	0	0	0	0	0	0	0	0	0	0	0	0	0	0	0	0	0	0	0	0	0	0	0	0	0	0	0	0	0	0	0	0	0	0	0	0	0	0	0	0
CID 011	Q6P4F2	FDX2	0	0	0	0	0	0	0	0	0	0	0	0	0	0	0	0	0	0	0	0	0	0	0	0	0	0	0	0	0	0	0	0	0	0	0	0	0	0	0	0	0	0	0	0	0	0	0
CID 011	Q7Z4H8	KDELC2	0	0	0	0	0	0	0	0	0	0	0	0	0	0	0	0	0	0	0	0	0	0	0	0	0	0	0	0	0	0	0	0	0	0	0	0	0	0	0	0	0	0	0	0	0	0	0
CID 011	Q96BR5	COA7	0	0	0	0	0	0	0	0	0	0	0	0	0	0	0	0	0	0	0	0	0	0	0	0	0	0	0	0	0	0	0	0	0	0	0	0	0	0	0	0	0	0	0	0	0	0	0
CID 011	Q96I99	SUCLG2	0	0	0	0	0	0	0	0	0	0	0	0	0	0	0	0	0	0	0	0	0	0	0	0	0	0	0	0	0	0	0	0	0	0	0	0	0	0	0	0	0	0	0	0	0	0	0
CID 011	Q9NQR4	NIT2	0	0	0	0	0	0	0	0	0	0	0	0	0	0	0	0	0	0	0	0	0	0	0	0	0	0	0	0	0	0	0	0	0	0	0	0	0	0	0	0	0	0	0	0	0	0	0
CID 011	Q9Y281	CFL2	0	0	0	0	0	0	0	0	0	0	0	0	0	0	0	0	0	0	0	0	0	0	0	0	0	0	0	0	0	0	0	0	0	0	0	0	0	0	0	0	0	0	0	0	0	0	0
CID 012	A5A3E0	POTEF	0.593333	0.282616	0.39663	0	0.541915	0.501191	0.484528	0.50847	0	0.481937	0.398906	0	0.487328	0.435268	0.330327	0	0.486821	0	0.320692	0.413972	0.243938	0	0.520837	0	0.32837	0.42384	0	0.27368	0.527464	-0.402226	0	0	0.596674	0.540376	0.474803	0.476122	0.409228	0.495824	0.542266	0.410344	0	0.513363	0.553004	0	0	0.504682	0.342737
CID 012	O96008	TOMM40	0.696819	0.778248	0.847007	0.794704	0.828734	0.772576	0.858832	0.822831	0.467885	0.8889	1	0.81862	0.650514	0.783231	0.863711	0.756869	0.80468	0.41811	0.812324	0.858376	0.721423	0.524869	0.68547	0.782535	0.842746	0.731742	0.739539	0.465321	0.718921	0	0.589579	0.563267	0.661345	0.803202	0.743863	0.816526	0.859616	0.802332	0.822632	0.771403	0.366063	0.721842	0.536152	0.699165	0.505447	0.883794	0.700646
CID 012	P04844	RPN2	0.776492	0.707488	0.694836	0.425127	0.740923	0.716416	0.686122	0.730875	0	0.761892	0.649145	0.413064	0.702205	0.709059	0.5741	0.353062	0.7352	0	0.623612	0.619237	0.456254	0.222231	0.785761	0.399736	0.554224	0.75195	0.502972	0.673172	0.774991	0	0.317743	0.380762	0.793901	0.775844	0.732278	0.714595	0.687447	0.741208	0.815545	0.591506	0	0.734009	0.814741	0.407036	0.470811	0.697072	0.555659
CID 012	P39656	DDOST	0.850219	0.63097	0.696733	0.362533	0.684814	0.796711	0.675064	0.71702	0	0.779481	0.613036	0.332569	0.813005	0.562966	0.541345	0.22892	0.719545	0	0.466762	0.61711	0.37606	0	0.822415	0.344421	0.532429	0.804153	0.446463	0.7357	0.788149	0	0.238759	0.29833	0.73539	0.796836	0.725953	0.688815	0.664496	0.662584	0.871155	0.626895	0	0.772782	0.870719	0.336964	0.217154	0.655958	0.481798
CID 012	P45880	VDAC2	0.817326	0.637988	0.887949	0.704438	0.840224	0.842669	0.81578	0.840266	0.377283	0.920555	0.802332	0.655277	0.761452	0.857726	0.864435	0.582964	0.836888	0.352077	0.869565	0.869433	0.71612	0.358537	0.712667	0.686438	0.714094	0.835091	0.754563	0.692616	0.877924	0	0.477571	0.486478	0.74779	0.814472	0.720436	0.876627	0.86358	1	0.902187	0.778736	0.210586	0.908739	0.760583	0.661005	0.377363	0.83785	0.655205
CID 012	P55084	HADHB	0.84763	0.653633	0.89765	0.69842	0.831027	0.862454	0.820733	0.839402	0.345552	0.917168	0.721842	0.646883	0.81263	0.852109	0.866731	0.55023	0.832779	0.30657	0.858979	0.847418	0.695861	0.402083	0.699272	0.688393	0.651624	0.863064	0.752019	0.688372	0.876825	0	0.409873	0.541659	0.806568	0.784873	0.858009	0.826758	0.731114	0.908739	0.909343	0.829329	0.190328	1	0.811037	0.640478	0.435259	0.832923	0.732923
CID 012	Q13505	MTX1	0.640904	0.341703	0.512436	0.287708	0.56261	0.511916	0.565964	0.626116	0	0.586659	0.47419	0.25552	0.530691	0.46538	0.408307	0	0.563031	0	0.404227	0.433596	0.343142	0	0.658181	0.258382	0.408717	0.60293	0.320597	0.358317	0.594829	-0.288721	0.231069	0.236401	0.654112	0.625608	0.535589	0.550162	0.501279	0.535765	0.650219	0.373053	0	0.556673	0.673955	0	0	0.57665	0.429647
CID 012	Q14103	HNRNPD	0.784361	0.632661	0.730623	0.472299	0.762352	0.760518	0.7538	0.762702	0.222219	0.789745	0.676281	0.393212	0.76356	0.868275	0.638753	0.327984	0.759234	0	0.759616	0.670803	0.71143	0.340787	0.775217	0.53082	0.547223	0.661428	0.514684	0.559574	0.797599	0	0.366134	0.394066	0.606659	0.777657	0.649064	0.756677	0.723902	0.801363	0.830976	0.73996	0	0.795273	0.637596	0.49462	0.34819	0.734554	0.444371
CID 012	Q8IXB1	DNAJC10	0.739792	0.63368	0.754005	0.572427	0.849714	0.709131	0.807789	0.806944	0.247189	0.821843	0.722024	0.488073	0.657979	0.646861	0.671146	0.502954	0.816555	0	0.549616	0.633311	0.3365	0.448457	0.790544	0.654109	0.608813	0.740791	0.518456	0.545837	0.780463	0	0.537083	0.558368	0.73213	0.735046	0.712587	0.801295	0.759672	0.632813	0.796636	0.65056	0	0.705511	0.635439	0.556428	0.637351	0.810521	0.80509
CID 012	Q8N4H5	TOMM5	0.928381	0.619115	0.829126	0.564337	0.88951	0.913607	0.872153	0.873865	0.231202	0.92284	0.834369	0.502919	0.864534	0.820617	0.743429	0.419865	0.897165	0	0.74327	0.810368	0.529719	0.377381	0.856766	0.604366	0.709396	0.794832	0.566962	0.655406	0.90916	0	0.423565	0.523823	0.880584	0.908069	0.896501	0.85148	0.839262	0.87903	0.956891	0.841229	0	0.877283	0.753718	0.590096	0.377987	0.841952	0.705831
CID 012	Q9H8V8		0.908797	0.59541	0.757804	0.501658	0.840675	0.870066	0.805918	0.799023	0	0.852819	0.741614	0.432887	0.875885	0.784887	0.665129	0.477917	0.757721	0	0.672673	0.825181	0.528226	0.329972	0.821093	0.61174	0.618363	0.737141	0.561481	0.670512	0.85541	0	0.444057	0.459591	0.848639	0.849109	0.810962	0.797993	0.769864	0.837431	0.893119	0.868286	0	0.828932	0.739122	0.572856	0.326092	0.782437	0.726716
CID 012	Q9NS69	TOMM22	0.8274	0.608097	0.837849	0.584657	0.85109	0.808819	0.805491	0.861345	0.247188	0.904447	0.652718	0.509248	0.712974	0.814099	0.736028	0.433436	0.79167	0.252283	0.640464	0.693008	0.54727	0.343054	0.711146	0.668398	0.520818	0.835489	0.556264	0.406837	0.716827	0	0.532307	0.410061	0.793069	0.667637	0.776192	0.680728	0.676706	0.694731	0.865874	0.694721	0	0.740427	0.784216	0.560505	0.39769	0.843677	0.717705
CID 012	Q9Y277	VDAC3	0.738964	0.765908	0.907172	0.798743	0.845802	0.779784	0.828161	0.819103	0.471644	0.922626	0.912692	0.801938	0.697321	0.826434	0.904682	0.748477	0.821955	0.429498	0.8272	0.850868	0.712559	0.46782	0.637279	0.774474	0.782002	0.833225	0.710804	0.532836	0.706276	0	0.586271	0.574582	0.713006	0.813771	0.769643	0.837493	0.911451	0.825048	0.854933	0.75849	0.312116	0.740967	0.693753	0.700799	0.549857	0.873582	0.703105
CID 013	P12107	COL11A1	0	0	0	0	0	0	0	0	0	0	0	0	0	0	0	0	0	0	0	0	0	0	0	0	0	0	0	0	0	0	0	0	0	0	0	0	0	0	0	0	0	0	0	0	0	0	0
CID 013	P22234	PAICS	0	0	0	0	0	0	0	0	0	0	0	0	0	0	0	0	0	0	0	0	0	0	0	0	0	0	0	0	0	0	0	0	0	0	0	0	0	0	0	0	0	0	0	0	0	0	0
CID 013	P23368	ME2	0	0	0	0	0	0	0	0	0	0	0	0	0	0	0	0	0	0	0	0	0	0	0	0	0	0	0	0	0	0	0	0	0	0	0	0	0	0	0	0	0	0	0	0	0	0	0
CID 013	P32322	PYCR1	0	0	0	0	0	0	0	0	0	0	0	0	0	0	0	0	0	0	0	0	0	0	0	0	0	0	0	0	0	0	0	0	0	0	0	0	0	0	0	0	0	0	0	0	0	0	0
CID 013	P34932	HSPA4	0	0	0	0	0	0	0	0	0	0	0	0	0	0	0	0	0	0	0	0	0	0	0	0	0	0	0	0	0	0	0	0	0	0	0	0	0.611907	0	0	0	0	0	0	0	0	0	0
CID 013	Q13162	PRDX4	0	0	0	0	0	0	0	0	0	0	0	0	0	0	0	0	0	0	0	0	0	0	0	0	0	0	0	0	0	0	0	0	0	0	0	0	0.476638	0	0	0	0	0	0	0	0	0	0
CID 013	Q14257	RCN2	0	0	0	0	0	0	0	0	0	0	0	0	0	0	0	0	0	0	0	0	0	0	0	0	0	0	0	0	0	0	0	0	0	0	0	0	0.25737	0	0	0	0	0	0	0	0	0	0
CID 013	Q16740	CLPP	0	0	0	0	0	0	0	0	0	0	0	0	0	0	0	0	0	0	0	0	0	0	0	0	0	0	0	0	0	0	0	0	0	0	0	0	0	0	0	0	0	0	0	0	0	0	0
CID 013	Q96C36	PYCR2	0	0	0	0	0	0	0	0	0	0	0	0	0	0	0	0	0	0	0	0	0	0	0	0	0	0	0	0	0	0	0	0	0	0	0	0	0	0	0	0	0	0	0	0	0	0	0
CID 014	O43715	TRIAP1	0	0	0	0	0	0	0	0	0	0	0	0	0	0	0	0	0	0	0	0	0	0	0	0	0	0	0	0	0	0	0	0	0	0	0	0	0	0	0	0	0	0	0	0	0	0	0
CID 014	O75368	SH3BGRL	0	0	0	0	0	0	0	0	0	0	0	0	0	0	0	0	0	0	0	0	0	0	0	0	0	0	0	0	0	0	0	0	0	0	0	0	0	0	0	0	0	0	0	0	0	0	0
CID 014	O75608	LYPLA1	0	0	0	0	0	0	0	0	0	0	0	0	0	0	0	0	0	0	0	0	0	0	0	0	0	0	0	0	0	0	0	0	0	0	0	0	0	0	0	0	0	0	0	0	0	0	0
CID 014	Q6GMV3	PTRHD1	0	0	0	0	0	0	0	0	0	0	0	0	0	0	0	0	0	0	0	0	0	0	0	0	0	0	0	0	0	0	0	0	0	0	0	0	0	0	0	0	0	0	0	0	0	0	0
CID 014	Q8NBJ7	SUMF2	0	0	0	0	0	0	0	0	0	0	0	0	0	0	0	0	0	0	0	0	0	0	0	0	0	0	0	0	0	0	0	0	0	0	0	0	0	0	0	0	0	0	0	0	0	0	0
CID 014	Q99757	TXN2	0	0	0	0	0	0	0	0	0	0	0	0	0	0	0	0	0	0	0	0	0	0	0	0	0	0	0	0	0	0	0	0	0	0	0	0	0	0	0	0	0	0	0	0	0	0	0
CID 014	Q9H299	SH3BGRL3	0	0	0	0	0	0	0	0	0	0	0	0	0	0	0	0	0	0	0	0	0	0	0	0	0	0	0	0	0	0	0	0	0	0	0	0	0	0	0	0	0	0	0	0	0	0	0
CID 014	Q9NYJ1	COA4	0	0	0	0	0	0	0	0	0	0	0	0	0	0	0	0	0	0	0	0	0	0	0	0	0	0	0	0	0	0	0	0	0	0	0	0	0	0	0	0	0	0	0	0	0	0	0
CID 014	Q9UIJ7	AK3	0	0	0	0	0	0	0	0	0	0	0	0	0	0	0	0	0	0	0	0	0	0	0	0	0	0	0	0	0	0	0	0	0	0	0	0	0	0	0	0	0	0	0	0	0	0	0
CID 015	O60568	PLOD3	0.622452	0.807299	0.784647	0.727402	0.736249	0.688313	0.720284	0.702345	0.508847	0.808541	0.75739	0.720851	0.513094	0.901002	0.815544	0.69465	0.730475	0.547947	0.79362	0.733921	0.712056	0.694799	0.595751	0.872141	0.791504	0.688574	0.694435	0.559155	0.696417	0	0.745542	0.768474	0.606006	0.650006	0.616551	0.792413	0.780078	0.742669	0.674181	0.666073	0.371745	0.754345	0.526474	0.72487	0.571045	0.769906	0.620818
CID 015	O96008	TOMM40	0.696819	0.778248	0.847007	0.794704	0.828734	0.772576	0.858832	0.822831	0.467885	0.8889	1	0.81862	0.650514	0.783231	0.863711	0.756869	0.80468	0.41811	0.812324	0.858376	0.721423	0.524869	0.68547	0.782535	0.842746	0.731742	0.739539	0.465321	0.718921	0	0.589579	0.563267	0.661345	0.803202	0.743863	0.816526	0.859616	0.802332	0.822632	0.771403	0.366063	0.721842	0.536152	0.699165	0.505447	0.883794	0.700646
CID 015	P04843	RPN1	0.922459	0.635532	0.90046	0.637148	0.854042	0.929141	0.857642	0.886169	0.281398	0.953825	0.8534	0.585557	0.894807	0.856292	0.818985	0.45226	0.8357	0.251228	0.794547	0.845441	0.573956	0.473911	0.868184	0.697349	0.77063	0.912245	0.704749	0.758271	0.951597	0	0.47333	0.621096	0.897996	0.947965	0.938649	0.911379	0.895306	0.914506	0.968145	0.863787	0	0.943852	0.859423	0.599129	0.425101	0.850425	0.75712
CID 015	P05023	ATP1A1	0.810393	0.787198	0.934652	0.817533	0.876151	0.850156	0.839435	0.84423	0.516353	0.957614	0.883412	0.808687	0.705715	0.88946	0.947863	0.683741	0.851008	0.509506	0.888182	0.871735	0.768265	0.670716	0.739342	0.847889	0.904713	0.889118	0.774079	0.624776	0.869736	0	0.68011	0.814986	0.741052	0.832791	0.777597	0.93561	0.951522	0.898645	0.881029	0.784742	0.389311	0.896685	0.740642	0.7897	0.610756	0.890607	0.765458
CID 015	P21796	VDAC1	0.734248	0.268744	0.672543	0	0.518069	0.728942	0.440597	0.507218	0	0.715057	0.465321	0.419618	0.800798	0.67174	0.51773	0.441366	0.521348	0	0.539248	0.560038	0.407502	0.32058	0.674668	0.354721	0.52663	0.801776	0.627212	1	0.753303	0	0	0.593228	0.776801	0.690557	0.766977	0.611645	0.575561	0.692616	0.753311	0.536623	0	0.688372	0.810303	0.279923	0.358979	0.457995	0.510735
CID 015	P45880	VDAC2	0.817326	0.637988	0.887949	0.704438	0.840224	0.842669	0.81578	0.840266	0.377283	0.920555	0.802332	0.655277	0.761452	0.857726	0.864435	0.582964	0.836888	0.352077	0.869565	0.869433	0.71612	0.358537	0.712667	0.686438	0.714094	0.835091	0.754563	0.692616	0.877924	0	0.477571	0.486478	0.74779	0.814472	0.720436	0.876627	0.86358	1	0.902187	0.778736	0.210586	0.908739	0.760583	0.661005	0.377363	0.83785	0.655205
CID 015	P55084	HADHB	0.84763	0.653633	0.89765	0.69842	0.831027	0.862454	0.820733	0.839402	0.345552	0.917168	0.721842	0.646883	0.81263	0.852109	0.866731	0.55023	0.832779	0.30657	0.858979	0.847418	0.695861	0.402083	0.699272	0.688393	0.651624	0.863064	0.752019	0.688372	0.876825	0	0.409873	0.541659	0.806568	0.784873	0.858009	0.826758	0.731114	0.908739	0.909343	0.829329	0.190328	1	0.811037	0.640478	0.435259	0.832923	0.732923
CID 015	Q02809	PLOD1	0.865917	0.50479	0.76679	0.450182	0.787758	0.809064	0.744893	0.792041	0	0.871416	0.722989	0.421559	0.806132	0.735991	0.659439	0.283115	0.763259	0	0.66128	0.684448	0.467028	0.307545	0.858629	0.521269	0.614434	0.891603	0.514103	0.68982	0.860394	0	0.407943	0.421383	0.885166	0.827507	0.834654	0.79754	0.760939	0.789593	0.917116	0.686921	0	0.800293	0.828776	0.410641	0.24498	0.76979	0.658128
CID 015	Q8N4H5	TOMM5	0.928381	0.619115	0.829126	0.564337	0.88951	0.913607	0.872153	0.873865	0.231202	0.92284	0.834369	0.502919	0.864534	0.820617	0.743429	0.419865	0.897165	0	0.74327	0.810368	0.529719	0.377381	0.856766	0.604366	0.709396	0.794832	0.566962	0.655406	0.90916	0	0.423565	0.523823	0.880584	0.908069	0.896501	0.85148	0.839262	0.87903	0.956891	0.841229	0	0.877283	0.753718	0.590096	0.377987	0.841952	0.705831
CID 015	Q9NS69	TOMM22	0.8274	0.608097	0.837849	0.584657	0.85109	0.808819	0.805491	0.861345	0.247188	0.904447	0.652718	0.509248	0.712974	0.814099	0.736028	0.433436	0.79167	0.252283	0.640464	0.693008	0.54727	0.343054	0.711146	0.668398	0.520818	0.835489	0.556264	0.406837	0.716827	0	0.532307	0.410061	0.793069	0.667637	0.776192	0.680728	0.676706	0.694731	0.865874	0.694721	0	0.740427	0.784216	0.560505	0.39769	0.843677	0.717705
CID 015	Q9Y277	VDAC3	0.738964	0.765908	0.907172	0.798743	0.845802	0.779784	0.828161	0.819103	0.471644	0.922626	0.912692	0.801938	0.697321	0.826434	0.904682	0.748477	0.821955	0.429498	0.8272	0.850868	0.712559	0.46782	0.637279	0.774474	0.782002	0.833225	0.710804	0.532836	0.706276	0	0.586271	0.574582	0.713006	0.813771	0.769643	0.837493	0.911451	0.825048	0.854933	0.75849	0.312116	0.740967	0.693753	0.700799	0.549857	0.873582	0.703105
CID 016	O43181	NDUFS4	0	0.216277	0	0	0	0.241675	0	0	0	0	0	0	0.357143	0	0	0	0	0	0	0	-0.280517	0	0.320322	0	0	0	0	0	0	0	0	0	0.671318	0.294709	0.246703	0	0	0	0	0.260476	0	0	0	0	0.454772	0	0.408073
CID 016	O43678	NDUFA2	0	-0.252912	0	0	0	0	0	0	0	0	0	0	0.282275	0	0	0	0	0	0	0	-0.304001	0	0	0	0	0	0	0	0	0	0	0	0.259357	0	0	0	0	0	0	0	0	0	0	0	0.463879	0	0.673843
CID 016	O76024	WFS1	0	0	0	0	0	0	0	0	0	0	0	0	0	0	0	0.528932	0	0	0	0	0	0	0	0	0	0	0	0	0	0	0	0	0.755554	0	0.393061	0	0	0	0	0	0	0	0	0	0.633909	0	0.884652
CID 016	Q16891	IMMT	0.689433	0.318795	0.722427	0.626141	0.78233	0.745371	0.774757	0.825015	0.331654	0.768535	0.700646	0.530184	0.595567	0.667761	0.718165	0.507201	0.676208	0.338478	0.626741	0.672387	0.297108	0.548835	0.681244	0.733595	0.606327	0.69327	0.641824	0.510735	0.75146	0	0.594582	0.646013	0.68874	0.707169	0.706163	0.7467	0.755686	0.655205	0.721812	0.649776	0	0.732923	0.545604	0.654758	0.641255	0.767897	1
CID 016	Q7L311	ARMCX2	0	0.346753	0	0	0	0	0	0	0	0	0	0	0	0	0	0	0	0	0	0	0	0	0	0	0	0	0	0	0	0	0	0	0.818447	0	0.324016	0	0	0	0	0	0	0	0	0	0.736828	0	0.812076
CID 016	Q96AG4	LRRC59	0	0.40972	0	0	0	0	0	0	0	0	0	0	0	0	0	0	0	0	0	0	0	0	0.422474	0	0	0	0	0.507636	0.347967	0	0	0	0.691249	0.356041	0.635487	0	0	0	0	0	0	0	0	0	0.694333	0	0.856385
CID 016	Q9NX63	CHCHD3	0.269704	0	0	0	0	0	0	0	0	0	0	0	0.41669	0	0	0	0	0	0	0.24333	-0.269257	0	0	0	0	0	0	0.288099	0	0	0	0	0.521537	0	0.374817	0	0	0	0	0.364663	0	0	0	0	0.595185	0	0.666015
CID 016	Q9Y4P3	TBL2	0	0.394596	0	0	0	0	0	0	0	0	0	0	0	0	0	0	0	0	0	0	0	0	0	0	0	0	0	0	0	0	0	0	0.881763	0	0	0	0	0	0	0	0	0	0	0	0.604251	0	0.703301
CID 017	O95302	FKBP9	0	0	0	0	0	0	0	0	0	0	0	0	0	0	0	0	0	0	0	0	0	0	0	0	0	0	0	0	0	0	0	0	0	0	0	0	0	0	0	0	0	0	0	0	0	0	0
CID 017	P30153	PPP2R1A	0	0.616383	0.349288	0.664521	0.272525	0	0.249985	0	0.77864	0.281386	0.383932	0.689394	0	0.311704	0.544679	0.725616	0.2961	0.801603	0.441916	0.327241	0.664788	0.595032	0	0.619214	0.597206	0	0.518884	0	0.236521	0.677976	0.512979	0.598896	0	0	0	0.290955	0.349092	0.308949	0	0.233109	0.727459	0	0	0.680517	0.669189	0.341619	0.446279
CID 017	P54886	ALDH18A1	0	0	0	0	0	0	0	0	0	0	0	0	0	0	0	0	0	0	0	0	0	0	0	0	0	0	0	0	0	0	0	0	0	0	0	0	0	0	0	0	0	0	0	0	0	0	0
CID 017	Q15274	QPRT	0	0	0	0	0	0	0	0	0	0	0	0	0	0	0	0	0	0	0	0.660161	0	0	0	0	0	0	0	0	0	0	0	0	0	0	0	0	0	0	0	0	0	0	0	0	0	0	0
CID 017	Q7L1Q6	BZW1	0	0	0	0	0	0	0	0	0	0	0	0	0	0	0	0	0	0	0	0	0	0	0	0	0	0	0	0	0	0	0	0	0	0	0	0	0	0	0	0	0	0	0	0	0	0	0
CID 017	Q86UY8	NT5DC3	0	0	0	0	0	0	0	0	0	0	0	0	0	0	0	0	0	0	0	0	0	0	0	0	0	0	0	0	0	0	0	0	0	0	0	0	0	0	0	0	0	0	0	0	0	0	0
CID 017	Q96AY3	FKBP10	0	0	0	0	0	0	0	0	0	0	0	0	0	0	0	0	0	0	0	0.418649	0	0	0	0.564453	0	0	0	0	0	0	0	0	0	0	0	0	0	0	0	0	0	0	0	0	0	0	0
CID 017	Q96QK1	VPS35	0	0	0	0	0	0	0	0	0	0	0	0	0	0	0	0	0	0	0	0	0	0	0	0	0	0	0	0	0	0	0	0	0	0	0	0	0	0	0	0	0	0	0	0	0	0	0
CID 017	Q9BRK5	SDF4	0	0	0	0	0	0	0	0	0	0	0	0	0	0	0	0	0	0	0	0	0	0	0	0	0	0	0	0	0	0	0	0	0	0	0	0	0	0	0	0	0	0	0	0	0	0	0
CID 018	P12109	COL6A1	0	0	0	0	0	0	0	0	0	0	0	0	0	0	0	0	0	0	0	0	0	0	0	0	0	0	0	0	0	0	0	0	0	0	0	0	0.609181	0	0	0	0	0	0	0	0	0	0
CID 018	P22234	PAICS	0	0	0	0	0	0	0	0	0	0	0	0	0	0	0	0	0	0	0	0	0	0	0	0	0	0	0	0	0	0	0	0	0	0	0	0	0	0	0	0	0	0	0	0	0	0	0
CID 018	P30048	PRDX3	0.616565	0.455166	0.572884	0.345052	0.611153	0.554959	0.496273	0.550114	0	0.634911	0.535893	0.314479	0.650605	0.498789	0.479337	0.223061	0.690899	0	0.251793	0.590122	0.406339	0	0.569336	0.28675	0.462553	0.591332	0.40292	0.450828	0.450208	0	0	0	0.626595	0.572669	0.643319	0.541335	0.586067	0.548627	0.684412	0.525691	0	0.281712	0.596184	0.292589	0.249277	0.513547	0.460177
CID 018	P34932	HSPA4	0	0	0	0	0	0	0	0	0	0	0	0	0	0	0	0	0	0	0	0	0	0	0	0	0	0	0	0	0	0	0	0	0	0	0	0	0.611907	0	0	0	0	0	0	0	0	0	0
CID 018	P40939	HADHA	0.778475	0.785157	0.928793	0.839917	0.873884	0.818316	0.859146	0.855398	0.554489	0.930772	0.859616	0.784336	0.712467	0.852444	0.939118	0.696901	0.855031	0.574412	0.750923	0.861612	0.768872	0.491896	0.680925	0.796331	0.860417	0.849634	0.794774	0.575561	0.782333	0	0.603148	0.679306	0.727766	0.80108	0.788227	0.891633	1	0.86358	0.873429	0.777566	0.408123	0.731114	0.722674	0.753167	0.559669	0.889232	0.755686
CID 018	Q13162	PRDX4	0	0	0	0	0	0	0	0	0	0	0	0	0	0	0	0	0	0	0	0	0	0	0	0	0	0	0	0	0	0	0	0	0	0	0	0	0.476638	0	0	0	0	0	0	0	0	0	0
CID 018	Q16740	CLPP	0	0	0	0	0	0	0	0	0	0	0	0	0	0	0	0	0	0	0	0	0	0	0	0	0	0	0	0	0	0	0	0	0	0	0	0	0	0	0	0	0	0	0	0	0	0	0
CID 018	Q8TB92	HMGCLL1	0	0	0	0	0	0	0	0	0	0	0	0	0	0	0	0	0	0	0	0	0	0	0	0	0	0	0	0	0	0	0	0	0	0	0	0	0.806797	0	0	0	0	0	0	0	0	0	0
CID 019	O14773	TPP1	0.247974	0	0	0	0	0	0	0	0	0	0	0	0	0	0	0	0	0	0	0	0	0	0	0	0	0	0	0	0	0	0	0	0	0	0	0	0	0	0	0	0	0	0	0	0	0	0
CID 019	O96000	NDUFB10	0.331889	0	0	0	0	0.379955	0	0	0	0.231952	0	0	0.459075	0	0	0	0	0	0	0	0	0	0.230944	0	0	0.340165	0	0.352353	0.263989	0	0	0	0.369559	0.236813	0.320902	0	0	0	0.322749	0	0	0	0.46033	0	0	0	0
CID 019	P06576	ATP5B	0.934486	0.379576	0.747312	0.380538	0.69298	0.89276	0.69408	0.723415	0	0.791545	0.650514	0.35907	1	0.710613	0.588349	0.222857	0.675757	0	0.588383	0.70709	0.355727	0	0.831205	0.421258	0.573022	0.80518	0.499934	0.800798	0.858004	0	0.283136	0.347906	0.902172	0.881144	0.903962	0.740259	0.712467	0.761452	0.881334	0.831117	0	0.81263	0.854751	0.382655	0.278004	0.657029	0.595567
CID 019	P07237	P4HB	0.734145	0	0.453672	0	0.378095	0.657762	0.388581	0.477018	-0.299829	0.512281	0.337303	0	0.772925	0.465339	0.282664	0	0.458678	-0.388172	0.296657	0.376698	0	0	0.63438	0	0.305664	0.661804	0.222295	0.594566	0.628447	-0.427911	0	0	0.757752	0.625389	0.662576	0.469791	0.430411	0.496664	0.662523	0.503849	-0.285489	0.569317	0.694513	0	0	0.361766	0.451417
CID 019	Q16718	NDUFA5	0.671726	0.28626	0.374137	0	0.413398	0.606062	0.345205	0.422819	0	0.430021	0.336984	0	0.792317	0.419918	0.272202	0	0.371628	0	0.334843	0.382211	0	0	0.504306	0	0.316994	0.457075	0.244391	0.516887	0.534968	0	0	0	0.713083	0.579672	0.590431	0.396949	0.355163	0.443422	0.529809	0.574558	0	0.448541	0.557614	0	0.439238	0.346316	0.719771
CID 019	Q9HCC0	MCCC2	0.539609	0	0	0	0	0.466405	0	0	0	0	0	0	0.589661	0.24813	0	0	0	0	0	0	0	0	0.27406	0	0	0	0	0	0	-0.424737	0	0	0.443569	0.208538	0.398684	0	0	0	0.353493	0.465158	-0.285527	0	0	0	0	0	0
CID 019	Q9NX14	NDUFB11	0.371156	0.51529	0	0	0	0.279049	0	0	0	0	0	0	0.496234	0.555543	0	0	0	0	0.388419	0	0	-0.401298	0	0	0	0	0	0.31431	0	0	0	0	0.493097	0	0.396439	0	0	0.250274	0	0.328529	0	0	0	0	0	0	0
CID 019	Q9Y6M9	NDUFB9	0.686542	0	0.445936	0	0.391278	0.691672	0.329654	0.463483	0	0.452588	0.299553	0	0.763212	0.469966	0.300117	0	0.369	0	0.326423	0.330684	0	0	0.538908	0	0.320799	0.561758	0.256744	0.576693	0.548984	-0.354633	0	0	0.687811	0.555138	0.610746	0.420743	0.386965	0.446931	0.600776	0.556311	0	0.523084	0.682713	0	0	0.328306	0.397269
CID 020	P07108	DBI	0	0	0	0	0	0	0	0	0	0	0	0	0	0	0	0	0	0	0	0	0	0	0	0	0	0	0	0	0	0	0	0	0	0	0	0	0	0	0	0	0	0	0	0	0	0	0
CID 020	P30086	PEBP1	0	0	0	0	0	0	0	0	0	0	0	0	0	0	0	0	0	0	0	0	0	0	0	0	0	0	0	0	0	0	0	0	0	0	0	0	0	0	0	0	0	0	0	0	0	0	0
CID 020	P46379	BAG6	0	0	0	0	0	0	0	0	0	0	0	0	0	0	0	0	0	0	0	0	0	0	0	0	0	0	0	0	0	0	0	0	0	0	0	0	0	0	0	0	0	0	0	0	0	0	0
CID 020	P98175	RBM10	0	0	0	0	0	0	0	0	0	0	0	0	0	0	0	0	0	0	0	0	0	0	0	0	0	0	0	0	0	0	0	0	0	0	0	0	0	0	0	0	0	0	0	0	0	0	0
CID 020	Q07820	MCL1	0	0	0	0	0	0	0	0	0	0	0	0	0	0	0	0	0	0	0	0	0	0	0	0	0	0	0	0	0	0	0	0	0	0	0	0	0	0	0	0	0	0	0	0	0	0	0
CID 020	Q13015	MLLT11	0	0	0	0	0	0	0	0	0	0	0	0	0	0	0	0	0	0	0	0	0	0	0	0	0	0	0	0	0	0	0	0	0	0	0	0	0	0	0	0	0	0	0	0	0	0	0
CID 020	Q9NUQ3	TXLNG	0	0	0	0	0	0	0	0	0	0	0	0	0	0	0	0	0	0	0	0	0	0	0	0	0	0	0	0	0	0	0	0	0	0	0	0	0	0	0	0	0	0	0	0	0	0	0
CID 020	Q9UNZ2	NSFL1C	0	0	0	0	0	0	0	0	0	0	0	0	0	0	0	0	0	0	0	0	0	0	0	0	0	0	0	0	0	0	0	0	0	0	0	0	0	0	0	0	0	0	0	0	0	0	0
CID 021	O14983	ATP2A1	0	0	0	0	0	0	0	0	0	0	0	0	0	0	0	0	0	0	0	0	0	0.440939	0	0	0	0	0	0.642044	0	0	0	0.826965	0	0	0	0	0	0	0	0	0	0	0	0	0	0	0
CID 021	O43169	CYB5B	0	0	0	0	0	0	0	0	0	0	0	0	0	0	0	0	0	0	0	0	0	0	0.387449	0.342909	0.368939	0	0	0.304356	0.20701	0	0	0.387798	0	0.206531	0	0	0	0	0	0	0.382641	0	0	0	0	0	0
CID 021	P13674	P4HA1	0.255461	0.76323	0.579636	0.750735	0.475683	0.376327	0.588433	0.491105	0.685587	0.539545	0.524869	0.632174	0	0.527565	0.743579	0.67292	0.510548	0.695777	0.59992	0.565741	0.499771	1	0.267193	0.850266	0.618516	0.332351	0.464001	0.32058	0.425583	0.508134	0.716363	0.789111	0.249329	0.271033	0.325965	0.488987	0.491896	0.358537	0.390295	0.482681	0.542491	0.402083	0	0.74314	0.649427	0.598625	0.548835
CID 021	P16615	ATP2A2	0	0	0	0	0	0	0	0	0	0	0	0	0	0	0	0	0	0	0	0	0	0.507276	0	0	0.384253	0	0	0.692679	0.290726	0	0	0.86576	0	0	0	0	0	0	0	0	0	0	0	0	0.526114	0	0
CID 021	P27824	CANX	0.39826	0.768603	0.743265	0.886628	0.669521	0.504487	0.728062	0.634302	0.747594	0.710282	0.563267	0.744785	0.347906	0.675359	0.890188	0.759053	0.663109	0.803227	0.725764	0.653336	0.636967	0.789111	0.395786	0.865178	0.778809	0.561436	0.613081	0.593228	0.596759	0.483972	0.731492	1	0.404846	0.44591	0.510888	0.646717	0.679306	0.486478	0.546634	0.540728	0.506958	0.541659	0.317514	0.813896	0.727314	0.769102	0.646013
CID 021	P35613	BSG	0	0	0	0	0	0	0	0	0	0	0	0	0	0	0	0	0	0	0	0	0	0.63689	0.445942	0	0.448192	0	0.418972	0.700922	0.459662	0	0	0.835669	0	0	0	0	0	0	0	0	0.459888	0	0	0	0.581857	0	0
CID 021	Q9Y639	NPTN	0	0	0	0	0	0	0	0	0	0	0.30272	0.356875	0	0	0	0.40267	0	0	0	0	0	0.545219	0.430747	0	0.497323	0	0	0.54716	0.585105	0	0	0.642627	0	0.306241	0.395317	0.250958	0	0	0	0	0.368083	0	0	0	0.5782	0	0.471031
CID 022	O75947	ATP5H	0	0	0	0	0	0	0	0	0	0	0	0	0	0	0	0	0	0	0	0	0	0	0	0	0	0	0	0.420163	0	0	0	0.456632	0	0	0	0	0	0	0	0	0	0	0	0	0	0	0
CID 022	O75964	ATP5L	0	0	0	0	0	0	0	0	0	0	0	0	0	0.372988	0	0	0	0	0	0	0	0	0	0	0	0	0	0	0	0	0	0	0	0	0	0	0	0	0	0	0	-0.274467	-0.42124	0	0	0	0
CID 022	P11021	HSPA5	-0.371852	0	-0.360223	-0.330856	0	-0.32191	-0.312383	0	0	-0.391048	-0.364978	-0.442311	0	0	-0.400037	0	0	0	0	0	-0.37039	-0.407365	-0.395809	-0.340115	-0.402866	-0.428201	-0.335738	-0.36466	-0.320237	0	-0.413045	0	-0.308065	-0.334618	0	-0.294486	-0.32695	-0.332534	-0.402044	0	0	-0.35119	-0.487751	0	0	-0.325984	0
CID 022	P18859	ATP5J	0	-0.424052	0	0	0	-0.421275	0	-0.423491	0	0	-0.433221	0	-0.4719	-0.479043	-0.421615	0	0	0	-0.40037	0	-0.429874	-0.504003	-0.546618	0	0	0	-0.411939	-0.411603	-0.390723	0	0	0	-0.45137	-0.550447	-0.506586	-0.392756	-0.454916	0	-0.466021	0	0	-0.457734	-0.415045	0	0	0	0
CID 022	P24539	ATP5F1	0	0	0	0	0	0	0	0	0	0	0.274247	0.405608	0	0	0	0.519781	0	0	0	0	0	0	0	0	0.403879	0	0	0	0	0	0	0	0	0	0	0.529651	0	0	0	0	0	0	0	0	0	0	0
CID 022	P48047	ATP5O	0.429925	0	0	0	0	0.331094	0	0	0	0.25776	0.444127	0.301991	0.546393	0	0	0.299484	0	0	0	0.410775	0	0	0.420955	0	0.445128	0.304571	0.318632	0.448435	0.318638	0	0	0	0.26776	0.394838	0.276466	0.370467	0.219783	0.204795	0.231484	0.475803	0	0.193654	0	0	0	0	0.197054
CID 023	O75323	GBAS	0	0.659092	0.47635	0.784221	0.362362	0	0.401183	0.235625	1	0.35548	0.467885	0.858018	0	0.357214	0.712622	0.852199	0.454024	0.890779	0.565997	0.590788	0.797252	0.685587	0	0.608415	0.743078	0	0.691783	0	0.261653	0.843058	0.459541	0.747594	0	0	0	0.381056	0.554489	0.377283	0	0.36038	0.852112	0.345552	0	0.76084	0.541591	0.431827	0.331654
CID 023	O96008	TOMM40	0.696819	0.778248	0.847007	0.794704	0.828734	0.772576	0.858832	0.822831	0.467885	0.8889	1	0.81862	0.650514	0.783231	0.863711	0.756869	0.80468	0.41811	0.812324	0.858376	0.721423	0.524869	0.68547	0.782535	0.842746	0.731742	0.739539	0.465321	0.718921	0	0.589579	0.563267	0.661345	0.803202	0.743863	0.816526	0.859616	0.802332	0.822632	0.771403	0.366063	0.721842	0.536152	0.699165	0.505447	0.883794	0.700646
CID 023	P06454	PTMA	0.364593	0.810499	0.701726	0.901149	0.591765	0.494264	0.652375	0.564705	0.843304	0.622439	0.719021	0.894331	0.321067	0.65306	0.888318	0.872434	0.551205	0.871209	0.779456	0.520032	0.871818	0.786037	0.332016	0.80615	0.864677	0.533765	0.763976	0.252221	0.496973	0.647053	0.662005	0.875877	0.311805	0.457287	0.404962	0.666523	0.754498	0.631915	0.438023	0.562735	0.714156	0.625957	0.322487	0.803158	0.685066	0.719157	0.596327
CID 023	P45880	VDAC2	0.817326	0.637988	0.887949	0.704438	0.840224	0.842669	0.81578	0.840266	0.377283	0.920555	0.802332	0.655277	0.761452	0.857726	0.864435	0.582964	0.836888	0.352077	0.869565	0.869433	0.71612	0.358537	0.712667	0.686438	0.714094	0.835091	0.754563	0.692616	0.877924	0	0.477571	0.486478	0.74779	0.814472	0.720436	0.876627	0.86358	1	0.902187	0.778736	0.210586	0.908739	0.760583	0.661005	0.377363	0.83785	0.655205
CID 023	P55084	HADHB	0.84763	0.653633	0.89765	0.69842	0.831027	0.862454	0.820733	0.839402	0.345552	0.917168	0.721842	0.646883	0.81263	0.852109	0.866731	0.55023	0.832779	0.30657	0.858979	0.847418	0.695861	0.402083	0.699272	0.688393	0.651624	0.863064	0.752019	0.688372	0.876825	0	0.409873	0.541659	0.806568	0.784873	0.858009	0.826758	0.731114	0.908739	0.909343	0.829329	0.190328	1	0.811037	0.640478	0.435259	0.832923	0.732923
CID 023	P55209	NAP1L1	0.377562	0.801221	0.711675	0.880447	0.600518	0.472565	0.684454	0.560738	0.796257	0.670015	0.77762	0.898486	0.289813	0.653961	0.884579	0.826474	0.620107	0.833512	0.794618	0.690463	0.850019	0.855041	0.381015	0.882732	0.856139	0.500528	0.795544	0	0.559197	0.608716	0.697433	0.874753	0.369321	0.461128	0.454516	0.715126	0.649761	0.635342	0.508843	0.617257	0.704535	0.583745	0	0.843312	0.6889	0.715342	0.57802
CID 023	Q8N4H5	TOMM5	0.928381	0.619115	0.829126	0.564337	0.88951	0.913607	0.872153	0.873865	0.231202	0.92284	0.834369	0.502919	0.864534	0.820617	0.743429	0.419865	0.897165	0	0.74327	0.810368	0.529719	0.377381	0.856766	0.604366	0.709396	0.794832	0.566962	0.655406	0.90916	0	0.423565	0.523823	0.880584	0.908069	0.896501	0.85148	0.839262	0.87903	0.956891	0.841229	0	0.877283	0.753718	0.590096	0.377987	0.841952	0.705831
CID 023	Q9Y277	VDAC3	0.738964	0.765908	0.907172	0.798743	0.845802	0.779784	0.828161	0.819103	0.471644	0.922626	0.912692	0.801938	0.697321	0.826434	0.904682	0.748477	0.821955	0.429498	0.8272	0.850868	0.712559	0.46782	0.637279	0.774474	0.782002	0.833225	0.710804	0.532836	0.706276	0	0.586271	0.574582	0.713006	0.813771	0.769643	0.837493	0.911451	0.825048	0.854933	0.75849	0.312116	0.740967	0.693753	0.700799	0.549857	0.873582	0.703105
CID 024	O96008	TOMM40	0.696819	0.778248	0.847007	0.794704	0.828734	0.772576	0.858832	0.822831	0.467885	0.8889	1	0.81862	0.650514	0.783231	0.863711	0.756869	0.80468	0.41811	0.812324	0.858376	0.721423	0.524869	0.68547	0.782535	0.842746	0.731742	0.739539	0.465321	0.718921	0	0.589579	0.563267	0.661345	0.803202	0.743863	0.816526	0.859616	0.802332	0.822632	0.771403	0.366063	0.721842	0.536152	0.699165	0.505447	0.883794	0.700646
CID 024	P00387	CYB5R3	0.305583	0.538484	0.607499	0.689214	0.458929	0.355913	0.571517	0.460058	0.516783	0.525606	0.698665	0.713311	0.315124	0.453237	0.622425	0.663858	0.565818	0.513121	0.508937	0.615283	0.533531	0.367079	0.242269	0.499607	0.624253	0.481099	0.392649	0	0.436591	0.303087	0.388344	0.4687	0.352134	0.47222	0.37508	0.593406	0.608316	0.468996	0.501464	0.401669	0.412249	0.448751	0.290052	0.519076	0.366028	0.607104	0.377674
CID 024	P16070	CD44	0	0	0	0	0	0	0	0	0	0	0.622045	0.46948	0	0	0	0.462836	0	0	0	0.611862	0	0	0	0	0	0	0	0	0	0	0	0	0	0.451991	0	0.510479	0	0	0	0	0	0	0	0	0	0	0
CID 024	P16435	POR	0	0	0	0	0	0	0	0	0	0	0.667556	0.560883	0	0	0	0.466966	0	0	0	0	0	0	0	0	0	0	0	0	0	0	0	0	0	0.531001	0	0.386994	0	0	0	0	0	0	0	0	0	0	0
CID 024	P18084	ITGB5	0	0	0	0	0	0	0	0	0	0	0.546892	0.644374	0	0	0	0.616549	0	0	0	0	0	0	0	0	0.400622	0	0	0	0	0	0	0	0	0.378384	0	0.722241	0	0	0	0	0	0	0	0	0	0	0
CID 024	Q9BXK5	BCL2L13	0	0	0	0.636037	0.490147	0	0	0	0.593422	0	0.463516	0.424418	0	0	0	0.427583	0.475041	0.585165	0	0.525399	0	0.356103	0	0	0.443624	0	0	0.367321	0	0	0	0.453863	0	0.279332	0	0.28299	0	0	0	0	0.386054	0	0	0	0.431169	0	0
CID 024	Q9Y277	VDAC3	0.738964	0.765908	0.907172	0.798743	0.845802	0.779784	0.828161	0.819103	0.471644	0.922626	0.912692	0.801938	0.697321	0.826434	0.904682	0.748477	0.821955	0.429498	0.8272	0.850868	0.712559	0.46782	0.637279	0.774474	0.782002	0.833225	0.710804	0.532836	0.706276	0	0.586271	0.574582	0.713006	0.813771	0.769643	0.837493	0.911451	0.825048	0.854933	0.75849	0.312116	0.740967	0.693753	0.700799	0.549857	0.873582	0.703105
CID 025	P02794	FTH1	0	0	0	0	0	0	0	0	0	0	0	0	0	0	0	0	0	0	0	0	0	0	0	0	0	0	0	0	0	0	0	0	0	0	0	0	0.629117	0	0	0	0	0	0	0	0	0	0
CID 025	P30048	PRDX3	0.616565	0.455166	0.572884	0.345052	0.611153	0.554959	0.496273	0.550114	0	0.634911	0.535893	0.314479	0.650605	0.498789	0.479337	0.223061	0.690899	0	0.251793	0.590122	0.406339	0	0.569336	0.28675	0.462553	0.591332	0.40292	0.450828	0.450208	0	0	0	0.626595	0.572669	0.643319	0.541335	0.586067	0.548627	0.684412	0.525691	0	0.281712	0.596184	0.292589	0.249277	0.513547	0.460177
CID 025	P34932	HSPA4	0	0	0	0	0	0	0	0	0	0	0	0	0	0	0	0	0	0	0	0	0	0	0	0	0	0	0	0	0	0	0	0	0	0	0	0	0.611907	0	0	0	0	0	0	0	0	0	0
CID 025	P40939	HADHA	0.778475	0.785157	0.928793	0.839917	0.873884	0.818316	0.859146	0.855398	0.554489	0.930772	0.859616	0.784336	0.712467	0.852444	0.939118	0.696901	0.855031	0.574412	0.750923	0.861612	0.768872	0.491896	0.680925	0.796331	0.860417	0.849634	0.794774	0.575561	0.782333	0	0.603148	0.679306	0.727766	0.80108	0.788227	0.891633	1	0.86358	0.873429	0.777566	0.408123	0.731114	0.722674	0.753167	0.559669	0.889232	0.755686
CID 025	Q16850	CYP51A1	0	0	0	0	0	0	0	0	0	0	0	0	0	0	0	0	0	0	0	0	0	0	0	0	0	0	0	0	0	0	0	0	0	0	0	0	0.783748	0	0	0	0	0	0	0	0	0	0
CID 025	Q8TB92	HMGCLL1	0	0	0	0	0	0	0	0	0	0	0	0	0	0	0	0	0	0	0	0	0	0	0	0	0	0	0	0	0	0	0	0	0	0	0	0	0.806797	0	0	0	0	0	0	0	0	0	0
CID 026	O75746	SLC25A12	0	0	0	0	0	0	0	0	0	0	0	0	0	0	0	0	0	0	0	0	0	0	0	0	0	0	0	0	0	0	0	0	0	0	0	0	0	0	0	0	0	0	0	0	0	0	0
CID 026	P19367	HK1	0	0	0	0	0	0	0	0	0	0	0	0	0	0	0	0	0	0	0	0	0	0	0	0	0	0	0	0	0	0	0	0	0	0	0	0	0	0	0	0	0	0	0	0	0	0	0
CID 026	P34897	SHMT2	0	0	0	0	0	0	0	0	0	0	0	0	0	0	0	0	0	0	0	0	0	0	0	0	0	0	0	0	0	0	0	0	0	0	0	0	0	0	0	0	0	0	0	0	0	0	0
CID 026	Q13423	NNT	0	0	0	0	0	0	0	0	0	0	0	0	0	0	0	0	0	0	0	0	0	0	0	0	0	0	0	0	0	0	0	0	0	0.388942	0	0	0	0	0	0	0.326177	0	0	0	0	0	0
CID 026	Q16881	TXNRD1	0	0	0	0	0	0	0	0	0	0	0	0	0	0	0	0	0	0	0	0	0	0	0	0	0	0	0	0	0	0	0	0	0	0	0	0	0	0	0	0	0	0	0	0	0	0	0
CID 027	O14964	HGS	0	0	0	0	0	0	0	0	0	0	0	0	0	0	0	0	0	0	0	0	0	0	0.40663	0	0	0	0	0	0.441497	0	0	0	0	0	0	0	0	0	0	0	0	0	0	0	0	0	0
CID 027	O15127	SCAMP2	0	0	0	0	0	0	0	0	0	0	0	0	0	0	0	0	0	0	0	0	0	0	0	0	0	0	0	0	0	0	0	0	0	0	0	0	0	0	0	0	0	0	0	0	0	0	0
CID 027	O43490	PROM1	0	0	0	0	0	0	0	0	0	0	0	0	0	0	-0.67515	0	0	0	0	0	0	0	0	0	-0.372111	0	0	0	0	0	0	0	0	0	0	0	0	0	0	0	0	0	0	-0.778774	0	0	0
CID 027	O95772	STARD3NL	0	0	0	0	0	0	0	0	0	0	0	0	0	0	0	0	0	0	0	0	0	0	0	0	0	0	0	0	0	0	0	0	0	0	0	0	0	0	0	0	0	0	0	0	0	0	0
CID 027	P57105	SYNJ2BP	0	0	0	0	0	0	0	0	0	0	0	0	0	0	0	0	0	0	0	0	0	0	0.250568	0	0	0	0	0	0	0	0	0	0	0	0	0	0	0	0	0	0	0	0	0	0	0	0
CID 027	Q4G1C9	GLIPR1L2	0	0	0	0	0	0	0	0	0	0	0	0	0	0	0	0	0	0	0	0	0	0	0.417331	0	0	0	0	0	0.386506	0	0	0	0	0	0	0	0	0	0	0	0	0	0	0	0	0	0
CID 027	Q92813	DIO2	0	0	0	0	0	0	0	0	0	0	0	0	0	0	0	0	0	0	0	0	0	0	0.38109	0	0	0	0	0	0.530733	0	0	0	0	0	0	0	0	0	0	0	0	0	0	0	0	0	0
CID 027	Q9NS69	TOMM22	0.8274	0.608097	0.837849	0.584657	0.85109	0.808819	0.805491	0.861345	0.247188	0.904447	0.652718	0.509248	0.712974	0.814099	0.736028	0.433436	0.79167	0.252283	0.640464	0.693008	0.54727	0.343054	0.711146	0.668398	0.520818	0.835489	0.556264	0.406837	0.716827	0	0.532307	0.410061	0.793069	0.667637	0.776192	0.680728	0.676706	0.694731	0.865874	0.694721	0	0.740427	0.784216	0.560505	0.39769	0.843677	0.717705
CID 028	O75323	GBAS	0	0.659092	0.47635	0.784221	0.362362	0	0.401183	0.235625	1	0.35548	0.467885	0.858018	0	0.357214	0.712622	0.852199	0.454024	0.890779	0.565997	0.590788	0.797252	0.685587	0	0.608415	0.743078	0	0.691783	0	0.261653	0.843058	0.459541	0.747594	0	0	0	0.381056	0.554489	0.377283	0	0.36038	0.852112	0.345552	0	0.76084	0.541591	0.431827	0.331654
CID 028	O96008	TOMM40	0.696819	0.778248	0.847007	0.794704	0.828734	0.772576	0.858832	0.822831	0.467885	0.8889	1	0.81862	0.650514	0.783231	0.863711	0.756869	0.80468	0.41811	0.812324	0.858376	0.721423	0.524869	0.68547	0.782535	0.842746	0.731742	0.739539	0.465321	0.718921	0	0.589579	0.563267	0.661345	0.803202	0.743863	0.816526	0.859616	0.802332	0.822632	0.771403	0.366063	0.721842	0.536152	0.699165	0.505447	0.883794	0.700646
CID 028	P02730	SLC4A1	0	0.727523	0.510217	0.826679	0.41093	0.279783	0.472719	0.2632	0.854669	0.425574	0.566082	0.863209	0	0.446816	0.728539	0.868688	0.379843	0.946944	0.615089	0.56531	0.79619	0.77342	0	0.706456	0.754051	0	0.717795	0	0.330327	0.72529	0.581657	0.824627	0	0.255196	0.279386	0.507234	0.598436	0.433141	0.27574	0.52279	0.783996	0.432902	0	0.735423	0.746849	0.521701	0.39028
CID 028	P45880	VDAC2	0.817326	0.637988	0.887949	0.704438	0.840224	0.842669	0.81578	0.840266	0.377283	0.920555	0.802332	0.655277	0.761452	0.857726	0.864435	0.582964	0.836888	0.352077	0.869565	0.869433	0.71612	0.358537	0.712667	0.686438	0.714094	0.835091	0.754563	0.692616	0.877924	0	0.477571	0.486478	0.74779	0.814472	0.720436	0.876627	0.86358	1	0.902187	0.778736	0.210586	0.908739	0.760583	0.661005	0.377363	0.83785	0.655205
CID 028	P55084	HADHB	0.84763	0.653633	0.89765	0.69842	0.831027	0.862454	0.820733	0.839402	0.345552	0.917168	0.721842	0.646883	0.81263	0.852109	0.866731	0.55023	0.832779	0.30657	0.858979	0.847418	0.695861	0.402083	0.699272	0.688393	0.651624	0.863064	0.752019	0.688372	0.876825	0	0.409873	0.541659	0.806568	0.784873	0.858009	0.826758	0.731114	0.908739	0.909343	0.829329	0.190328	1	0.811037	0.640478	0.435259	0.832923	0.732923
CID 028	Q14697	GANAB	0.221026	0.749056	0.62547	0.871327	0.48101	0.310912	0.551352	0.386682	0.904222	0.520028	0.628465	0.936521	0	0.524986	0.843265	0.901117	0.535204	0.938148	0.712273	0.660963	0.890885	0.73353	0	0.745746	0.864887	0.482427	0.78964	0	0.36703	0.732086	0.583652	0.86097	0	0.279382	0.27594	0.568028	0.679667	0.525244	0.359505	0.429129	0.822261	0.512873	0	0.792064	0.622199	0.611949	0.399728
CID 028	Q9Y277	VDAC3	0.738964	0.765908	0.907172	0.798743	0.845802	0.779784	0.828161	0.819103	0.471644	0.922626	0.912692	0.801938	0.697321	0.826434	0.904682	0.748477	0.821955	0.429498	0.8272	0.850868	0.712559	0.46782	0.637279	0.774474	0.782002	0.833225	0.710804	0.532836	0.706276	0	0.586271	0.574582	0.713006	0.813771	0.769643	0.837493	0.911451	0.825048	0.854933	0.75849	0.312116	0.740967	0.693753	0.700799	0.549857	0.873582	0.703105
CID 029	O96008	TOMM40	0.696819	0.778248	0.847007	0.794704	0.828734	0.772576	0.858832	0.822831	0.467885	0.8889	1	0.81862	0.650514	0.783231	0.863711	0.756869	0.80468	0.41811	0.812324	0.858376	0.721423	0.524869	0.68547	0.782535	0.842746	0.731742	0.739539	0.465321	0.718921	0	0.589579	0.563267	0.661345	0.803202	0.743863	0.816526	0.859616	0.802332	0.822632	0.771403	0.366063	0.721842	0.536152	0.699165	0.505447	0.883794	0.700646
CID 029	P45880	VDAC2	0.817326	0.637988	0.887949	0.704438	0.840224	0.842669	0.81578	0.840266	0.377283	0.920555	0.802332	0.655277	0.761452	0.857726	0.864435	0.582964	0.836888	0.352077	0.869565	0.869433	0.71612	0.358537	0.712667	0.686438	0.714094	0.835091	0.754563	0.692616	0.877924	0	0.477571	0.486478	0.74779	0.814472	0.720436	0.876627	0.86358	1	0.902187	0.778736	0.210586	0.908739	0.760583	0.661005	0.377363	0.83785	0.655205
CID 029	P55084	HADHB	0.84763	0.653633	0.89765	0.69842	0.831027	0.862454	0.820733	0.839402	0.345552	0.917168	0.721842	0.646883	0.81263	0.852109	0.866731	0.55023	0.832779	0.30657	0.858979	0.847418	0.695861	0.402083	0.699272	0.688393	0.651624	0.863064	0.752019	0.688372	0.876825	0	0.409873	0.541659	0.806568	0.784873	0.858009	0.826758	0.731114	0.908739	0.909343	0.829329	0.190328	1	0.811037	0.640478	0.435259	0.832923	0.732923
CID 029	Q8WXE9	STON2	0.735525	0.671496	0.870019	0.696741	0.808954	0.79739	0.78687	0.787883	0.402708	0.848681	0.820898	0.6652	0.737031	0.791289	0.8068	0.545252	0.768602	0.341182	0.786702	0.809932	0.616119	0.537736	0.711145	0.724245	0.786115	0.720051	0.705992	0.541479	0.825515	0	0.582328	0.643856	0.717893	0.820814	0.779958	0.843401	0.819075	0.811224	0.803663	0.829433	0.297469	0.851939	0.624363	0.679593	0.526294	0.80988	0.715497
CID 029	Q96JB1	DNAH8	0.687292	0.795164	0.765402	0.563715	0.808331	0.686846	0.764025	0.729419	0.261523	0.801953	0.715489	0.460468	0.665007	0.756555	0.656033	0.45943	0.77115	0	0.624563	0.695799	0.647741	0.427898	0.752314	0.571968	0.636078	0.711572	0.547506	0.539254	0.761716	0	0.50839	0.548613	0.737024	0.719509	0.622453	0.764125	0.754582	0.757073	0.785108	0.671451	0	0.719286	0.639719	0.51483	0.575066	0.787686	0.305183
CID 029	Q9NS69	TOMM22	0.8274	0.608097	0.837849	0.584657	0.85109	0.808819	0.805491	0.861345	0.247188	0.904447	0.652718	0.509248	0.712974	0.814099	0.736028	0.433436	0.79167	0.252283	0.640464	0.693008	0.54727	0.343054	0.711146	0.668398	0.520818	0.835489	0.556264	0.406837	0.716827	0	0.532307	0.410061	0.793069	0.667637	0.776192	0.680728	0.676706	0.694731	0.865874	0.694721	0	0.740427	0.784216	0.560505	0.39769	0.843677	0.717705
CID 029	Q9Y277	VDAC3	0.738964	0.765908	0.907172	0.798743	0.845802	0.779784	0.828161	0.819103	0.471644	0.922626	0.912692	0.801938	0.697321	0.826434	0.904682	0.748477	0.821955	0.429498	0.8272	0.850868	0.712559	0.46782	0.637279	0.774474	0.782002	0.833225	0.710804	0.532836	0.706276	0	0.586271	0.574582	0.713006	0.813771	0.769643	0.837493	0.911451	0.825048	0.854933	0.75849	0.312116	0.740967	0.693753	0.700799	0.549857	0.873582	0.703105
CID 030	P09874	PARP1	0	0.560171	0	0	0	0	0	0	0	0	0	0	0	0	0	0	0	0	0	0	0	0	0	0	0	0	0	0	0	0	0	0	0	0	0.304975	0	0	0	0	0	0	0	0	0	0.374575	0	0
CID 030	Q12906	ILF3	0	0.589468	0	0	0	0	0	0	0	0	0	0	0	0	0	0	0	0	0	0	0	0	0	0	0	0	0	0	0	0	0	0	0	0	0.342831	0	0	0	0	0	0	0	0	0	0	0	0
CID 030	Q13501	SQSTM1	-0.397198	0.367032	0	0	0	0	0	0	0	0	0	0	0	0	0	0	0	0	-0.33525	0	0	0	0	0	0	0	0	-0.465317	0	0	0	0	0	0	0	0	0	-0.335304	0	0	0	-0.402582	0	0	0.259087	0	0
CID 030	Q7KZF4	SND1	0	0	0	0	0	0	0	0	0	0	0	0	0	0	0	0	0	0	-0.312269	0	0	0	0	0	0	0	0	0	0	0	0	0	0	0	0	0	0	0	0	0	0	0	0	0	0	0	0
CID 030	Q8IZ83	ALDH16A1	0	0.608359	0	0	0	0	0	0	0	0	0	0	0	0	0	0	0	0	0	0	0	0	0	0	0	0	0	0	0	0	0	0	0	0	0.318003	0	0	0	0	0	0	0	0	0	0	0	0
CID 030	Q9ULV4	CORO1C	0.888504	0.621028	0.792189	0.46739	0.73034	0.870951	0.745041	0.807852	0	0.823708	0.687991	0.419033	0.871251	0.496723	0.618368	0.398975	0.698869	0	0.336402	0.731685	0.258712	0.295574	0.819036	0.515985	0.613949	0.82657	0.566956	0.755545	0.862785	0	0.393086	0.441148	0.678286	0.869943	0.785363	0.776604	0.726031	0.572604	0.878557	0.760637	0	0.818762	0.822678	0.452431	0.338613	0.740433	0.519737
CID 031	P34897	SHMT2	0	0	0	0	0	0	0	0	0	0	0	0	0	0	0	0	0	0	0	0	0	0	0	0	0	0	0	0	0	0	0	0	0	0	0	0	0	0	0	0	0	0	0	0	0	0	0
CID 031	Q13501	SQSTM1	-0.397198	0.367032	0	0	0	0	0	0	0	0	0	0	0	0	0	0	0	0	-0.33525	0	0	0	0	0	0	0	0	-0.465317	0	0	0	0	0	0	0	0	0	-0.335304	0	0	0	-0.402582	0	0	0.259087	0	0
CID 031	Q7KZF4	SND1	0	0	0	0	0	0	0	0	0	0	0	0	0	0	0	0	0	0	-0.312269	0	0	0	0	0	0	0	0	0	0	0	0	0	0	0	0	0	0	0	0	0	0	0	0	0	0	0	0
CID 031	Q99832	CCT7	0	0	0	0	0	0	0	0	0	0	0	0	0	0	0	0	0	0	0	0	0	0	0	0	0	0	0	0	0	0	0	0	0	0	0	0	0	0	0	0	0	0	0	0	0	0	0
CID 031	Q9GZT3	SLIRP	0	0.341959	0	0	0	0	0	0	0	0	0	0	0	0	0	0	0	0	-0.450599	0	0	0	0	0	0	0	0	0	0	0	0	0	0	0	0	0	0	0	0	0	0	0	0	0	0	0	0
CID 032	P06733	ENO1	0	0	0	0	0	0	0	0	-0.991243	0	0	0	0	0	0	0	0	0	0	0	0	0	0	0	0	0	0	0	0	0	0	0	0	0	0	0	0	0	0	0	0	0	0	0	0	-0.727813	0
CID 032	P07900	HSP90AA1	0	0	0	0	0	0	0	0	0	0	0	0	0	0	0	0	0	0	0	0	0	0	0	0	0	0	0	0	0	0	0	0	0	0	0	0	0	0	0	0	0	0	0	0	0	0	0
CID 032	P09211	GSTP1	0	0	0	0	0	0	0	0	0	0	0	0	0	0	0	0	0	0	0	0	0	0	0	0	0	0	0	0	0	0	0	0	0	0	0	0	0	0	0	0	0	0	0	0	0	0	0
CID 032	P61978	HNRNPK	0	0	0	0	0	0	0	0	0	0	0	0	0	0	0	0	0	0	0	0	0	0	0	0	0	0	0	0	0	0	0	0	0	0	0	0	0	0	0	0	0	0	0	0	0	0	0
CID 032	P63104	YWHAZ	0	0	0	0	0	0	0	0	0	0	0	0	0	0	0	0	0	0	0	0	0	0	0	0	0	0	0	0	0	0	0	0	0	0	0	0	0	0	0	0	0	0	0	0	0	0	0
CID 033	O43169	CYB5B	0	0	0	0	0	0	0	0	0	0	0	0	0	0	0	0	0	0	0	0	0	0	0.387449	0.342909	0.368939	0	0	0.304356	0.20701	0	0	0.387798	0	0.206531	0	0	0	0	0	0	0.382641	0	0	0	0	0	0
CID 033	P04216	THY1	0	0	0	0	0	0.606991	0	0	0	0	0	0	0	0	0	0	0	0	0	0	0	0	0.671553	0	0	0	0	0	0.433219	0	0	0	0	0	0	0	0	0	0	0	0	0	0	0	0	0	0
CID 033	P20645	M6PR	0	0	0	0	0	0	0	0	0	0	0	0	0	0	0	0	0	0	0	0	0	0	0.234263	0	0	0	0	0	0	0	0	0	0	0	0	0	0	0	0	0	0	0	0	0	0	0	0
CID 033	P57105	SYNJ2BP	0	0	0	0	0	0	0	0	0	0	0	0	0	0	0	0	0	0	0	0	0	0	0.250568	0	0	0	0	0	0	0	0	0	0	0	0	0	0	0	0	0	0	0	0	0	0	0	0
CID 033	Q13277	STX3	0	0	0	0	0	0	0	0	0	0	0	0	0	0	0	0	0	0	0	0	0	0	0	0	0	0	0	0	0	0	0	0	0	0	0	0	0	0	0	0	0	0	0	0	0	0	0
CID 033	Q9NS69	TOMM22	0.8274	0.608097	0.837849	0.584657	0.85109	0.808819	0.805491	0.861345	0.247188	0.904447	0.652718	0.509248	0.712974	0.814099	0.736028	0.433436	0.79167	0.252283	0.640464	0.693008	0.54727	0.343054	0.711146	0.668398	0.520818	0.835489	0.556264	0.406837	0.716827	0	0.532307	0.410061	0.793069	0.667637	0.776192	0.680728	0.676706	0.694731	0.865874	0.694721	0	0.740427	0.784216	0.560505	0.39769	0.843677	0.717705
CID 034	P13804	ETFA	0	0	0	0	0	0	0	0	0	0	0	0	0	0	0	0	0	0	0	0	0	0	0	0	0	0	0	0	0	0	0	0	0	0	0	0	0	0	0	0	0	0	0.463035	0	0	0	0
CID 034	P38117	ETFB	0	0	0	0	0	0	0	0	0	0	0	0	0	0	0	0	0	0	0	0	0	0	0	0	0	0	0	0	0	0	0	0	0	0	0	0	0	0	0	0	0	0	0.541664	0	0	0	0
CID 034	P54819	AK2	0	0	0	0	0	0	0	0	0	0	0	0	0	0	0	0	0	0	0	0	0	0	0	0	0	0	0	0	0	0	0	0	0	0	0	0	0	0	0	0	0	0	0	0	0	0	0
CID 034	P62937	PPIA	0.910461	0	0	0	0	0	0	0	0	0	0	0	0	0	0	0	0	0	0	0	0	0	0	0	0	0	0	0	0	0	0	0	0	0	0	0	0	0	0	0	0	0	0.40943	0	-0.772557	0	0
CID 034	Q08257	CRYZ	0	0	0	0	0	0	0	0	0	0	0	0	0	0	0	0	0	0	0	0	0	0	0	0	0	0	0	0	0	0	0	0	0	0	0	0	0	0	0	0	0	0	0	0	0	0	0
CID 035	P06576	ATP5B	0.934486	0.379576	0.747312	0.380538	0.69298	0.89276	0.69408	0.723415	0	0.791545	0.650514	0.35907	1	0.710613	0.588349	0.222857	0.675757	0	0.588383	0.70709	0.355727	0	0.831205	0.421258	0.573022	0.80518	0.499934	0.800798	0.858004	0	0.283136	0.347906	0.902172	0.881144	0.903962	0.740259	0.712467	0.761452	0.881334	0.831117	0	0.81263	0.854751	0.382655	0.278004	0.657029	0.595567
CID 035	P10809	HSPD1	0.552414	0	0.473862	0	0	0.547596	0.280141	0.393666	0	0.479358	0.277976	0	0.699866	0.39156	0	0	0.365768	0	0.274992	0.339752	0	0	0.551131	0	0	0.485884	0.300118	0.586896	0.536096	0	0	0	0.580886	0.554905	0.647746	0.361688	0.399875	0.425838	0.550424	0.345775	0	0.487964	0.63909	0	0	0	0.296839
CID 035	P21796	VDAC1	0.734248	0.268744	0.672543	0	0.518069	0.728942	0.440597	0.507218	0	0.715057	0.465321	0.419618	0.800798	0.67174	0.51773	0.441366	0.521348	0	0.539248	0.560038	0.407502	0.32058	0.674668	0.354721	0.52663	0.801776	0.627212	1	0.753303	0	0	0.593228	0.776801	0.690557	0.766977	0.611645	0.575561	0.692616	0.753311	0.536623	0	0.688372	0.810303	0.279923	0.358979	0.457995	0.510735
CID 035	P22695	UQCRC2	0.900668	0.627777	0.868556	0.599854	0.847948	0.896166	0.844165	0.876166	0.261653	0.93594	0.718921	0.654768	0.858004	0.831439	0.784418	0.67883	0.817869	0.238356	0.752621	0.784138	0.567251	0.425583	0.833108	0.637939	0.698268	0.864504	0.717286	0.753303	1	0	0.49569	0.596759	0.860014	0.870094	0.887768	0.814151	0.782333	0.877924	0.942992	0.782203	0.204933	0.876825	0.830609	0.588519	0.43877	0.843379	0.75146
CID 035	P30048	PRDX3	0.616565	0.455166	0.572884	0.345052	0.611153	0.554959	0.496273	0.550114	0	0.634911	0.535893	0.314479	0.650605	0.498789	0.479337	0.223061	0.690899	0	0.251793	0.590122	0.406339	0	0.569336	0.28675	0.462553	0.591332	0.40292	0.450828	0.450208	0	0	0	0.626595	0.572669	0.643319	0.541335	0.586067	0.548627	0.684412	0.525691	0	0.281712	0.596184	0.292589	0.249277	0.513547	0.460177
CID 035	P51659	HSD17B4	0.525193	0.305746	0.51947	0.240563	0.3709	0.526493	0.407386	0.518589	0	0.52719	0.368146	0.232935	0.565427	0	0.307031	0	0.490715	0	0	0.434959	0	0	0.539361	0	0.386039	0.522669	0.301187	0.475545	0.531505	0	0.215036	0	0.257865	0.49103	0.33683	0.383562	0.427183	0	0.573175	0.382011	0	0.47992	0.473585	0	0	0.380419	0.32861
CID 036	P07203	GPX1	0	0	0	0	0	0	0	0	0	0	0	0	0	0	0	0	0	0	0	0	0	0	0	0	0	0	0	0	0	0	0	0	0	0	0	0	0	0	0	0	0	0	0	0	0	0	0
CID 036	P09486	SPARC	0	0	0	0	0	0	0	0	0	0	0	0	0	0	0	0	0	0	0	0	0	0	0	0	0	0	0	0	0	0	0	0	0	0	0	0	0	0	0	0	0	0	0	0	0	0	0
CID 036	P14324	FDPS	0	0	0	0	0	0	0	0	0	0	0	0	0	0	0	0	0	0	0	0	0	0	0	0	0	0	0	0	0	0	0	0	0	0	0	0	0	0	0	0	0	0	0	0	0	0	0
CID 036	Q9BSE5	AGMAT	0	0	0	0	0	0	0	0	0	0	0	0	0	0	0	0	0	0	0	0	0	0	0	0	0	0	0	0	0	0	0	0	0	0	0	0	0	0	0	0	0	0	0	0	0	0	0
CID 037	P00505	GOT2	0	0	0	0	0	0	0	0	0	0	0	0	0	0	0	0	0	0	0	0	0	0	0	0	0	0	0	0	0	0	0	0	0	0	0	0	0	0	0	0	0	0	0	0	0	0	0
CID 037	P23528	CFL1	0	0	0	0	0	0	0	0	0	0	0	0	0	0	0	0	0	0	0	0	0	0	0	0	0	0	0	0	0	0	0	0	0	0	0	0	0	0	0	0	0	0	0	0	0	0	0
CID 037	P40926	MDH2	0	0	0	0	0	0	0	0	0	0	0	0	0	0	0	0	0	0	0	0	0	0	0	0	0	0	0	0	0	0	0	0	0	0	0	0	0	0	0	0	0	0	0	0	0	0	0
CID 037	P49419	ALDH7A1	0	0	0	0	0	0	0	0	0	0	0	0	0	0	0	0	0	0	0	0	0	0	0	0	0	0	0	0	0	0	0	0	0	0	0	0	0	0	0	0	0	0	0	0	0	0	0
CID 038	P30086	PEBP1	0	0	0	0	0	0	0	0	0	0	0	0	0	0	0	0	0	0	0	0	0	0	0	0	0	0	0	0	0	0	0	0	0	0	0	0	0	0	0	0	0	0	0	0	0	0	0
CID 038	Q16762	TST	0	0	0	0	0	0	0	0	0	0	0	0	0	0	0	0	0	0	0	0	0	0	0	0	0	0	0	0	0	0	0	0	0	0	0	0	0	0	0	0	0	0	0	0	0	0	0
CID 038	Q16854	DGUOK	0	0	0	0	0	0	0	0	0	0	0	0	0	0	0	0	0	0	0	0	0	0	0	0	0	0	0	0	0	0	0	0	0	0	0	0	0	0	0	0	0	0	0	0	0	0	0
CID 038	Q9H299	SH3BGRL3	0	0	0	0	0	0	0	0	0	0	0	0	0	0	0	0	0	0	0	0	0	0	0	0	0	0	0	0	0	0	0	0	0	0	0	0	0	0	0	0	0	0	0	0	0	0	0
CID 039	P15311	EZR	0.770849	0.453634	0.620746	0.23158	0.586452	0.708703	0.528153	0.616919	0	0.667179	0.562695	0.252554	0.823221	0.576759	0.449964	0	0.601579	0	0.487284	0.614597	0.333032	0	0.764321	0.280792	0.444057	0.670551	0.480714	0.633031	0.750385	-0.285157	0	0.218553	0.802662	0.779229	0.804308	0.624293	0.543302	0.65795	0.742017	0.688698	0	0.708519	0.713964	0.29224	0.246317	0.512894	0.573309
CID 039	P21796	VDAC1	0.734248	0.268744	0.672543	0	0.518069	0.728942	0.440597	0.507218	0	0.715057	0.465321	0.419618	0.800798	0.67174	0.51773	0.441366	0.521348	0	0.539248	0.560038	0.407502	0.32058	0.674668	0.354721	0.52663	0.801776	0.627212	1	0.753303	0	0	0.593228	0.776801	0.690557	0.766977	0.611645	0.575561	0.692616	0.753311	0.536623	0	0.688372	0.810303	0.279923	0.358979	0.457995	0.510735
CID 039	P45880	VDAC2	0.817326	0.637988	0.887949	0.704438	0.840224	0.842669	0.81578	0.840266	0.377283	0.920555	0.802332	0.655277	0.761452	0.857726	0.864435	0.582964	0.836888	0.352077	0.869565	0.869433	0.71612	0.358537	0.712667	0.686438	0.714094	0.835091	0.754563	0.692616	0.877924	0	0.477571	0.486478	0.74779	0.814472	0.720436	0.876627	0.86358	1	0.902187	0.778736	0.210586	0.908739	0.760583	0.661005	0.377363	0.83785	0.655205
CID 039	P55084	HADHB	0.84763	0.653633	0.89765	0.69842	0.831027	0.862454	0.820733	0.839402	0.345552	0.917168	0.721842	0.646883	0.81263	0.852109	0.866731	0.55023	0.832779	0.30657	0.858979	0.847418	0.695861	0.402083	0.699272	0.688393	0.651624	0.863064	0.752019	0.688372	0.876825	0	0.409873	0.541659	0.806568	0.784873	0.858009	0.826758	0.731114	0.908739	0.909343	0.829329	0.190328	1	0.811037	0.640478	0.435259	0.832923	0.732923
CID 039	Q15019	SEPT2	0.6463	0.475642	0.596157	0.240515	0.491233	0.670752	0.441522	0.55726	0	0.603943	0.403579	0.235892	0.752555	0.459495	0.408169	0.249496	0.545929	0	0.366413	0.493836	0.17679	0	0.650561	0.258361	0.413241	0.553811	0.371381	0.624433	0.59283	0	0	0.281664	0.714189	0.679861	0.684328	0.495017	0.485968	0.481908	0.652424	0.588341	0	0.582369	0.555518	0.218225	0.557064	0.447157	0.716589
CID 040	O43772	SLC25A20	0	0	0	0	0	0	0	0	0	0	0	0	0	0	0	0	0	0	0	0	0	0	0	0	0	0	0	0	0	0	0	0	0	0	0	0	0	0	0	0	0	0	0	0	0	0	0
CID 040	P11142	HSPA8	0	0	0	0	0	0	0	0	0	0	0	0	0	0	0	0	0	0	0	0	0	0	0	0	0	0	0	0	0	0	0	0	0	0	0	0	0	0	0	0	0	0	0	0	0	0	0
CID 040	P43155	CRAT	0	0	0	0	0	0	0	0	0	0	0	0	0	0	0	0	0	0	0	0	0	0	0	0	0	0	0	0	0	0	0	0	0	0	0	0	0	0	0	0	0	0	0	0	0	0	0
CID 040	Q15067	ACOX1	0	0	0	0	0	0	0	0	0	0	0	0	0	0	0	0	0	0	0	0	0	0	0	0	0	0	0	0	0	0	0	0	0	0	0	0	0	0	0	0	0	0	0	0	0	0	0
CID 041	P82930	MRPS34	0	0	0	0	0	0	0	0	0	0	0	0	0	0	0	0	0	0	0	0	0	0	0	0	0	0	0	0	0	0	0	0	0	0	0	0	0	0	0	0	0	0	0	0	0	0	0
CID 041	Q92552	MRPS27	0	0	0	0	0	0	0	0	0	0	0	0	0	0	0	0	0	0	0	0	0	0	0	0	0	0	0	0	0	0	0	0	0	0	0	0	0	0	0	0	0	0	0	0	0	0	0
CID 041	Q9Y3D9	MRPS23	0	0	0	0	0	0	0	0	0	0	0	0	0	0	0	0	0	0	0	0	0	0	0	0	0	0	0	0	0	0	0	0	0	0	0	0	0	0	0	0	0	0	0	0	0	0	0
CID 042	O95182	NDUFA7	0.303048	0.289002	0	0	0	0.318879	0	0	0	0	0	0	0.433916	0	0	0	0	0	0	0	0	0	0	0	0	0	0	0.261125	0.219247	0	0	0	0.626221	0.258763	0.287726	0	0	0	0	0.27095	0	0	0	0	0.585411	0	0.560285
CID 042	P12074	COX6A1	0.314208	-0.2541	0	0	0	0.263304	0	0	0	0	0	0	0.502295	0	0	-0.268788	0	0	0	0	0	-0.268692	0	0	0	0	0	0	0	0	0	0	0.246038	0.233447	0.241229	0	0	0	0	0.278701	0	0	0	0	0	0	0
CID 042	P19404	NDUFV2	0.44978	0	0	0	0	0.421571	0	0	0	0	0	0	0.553733	0	0	0	0	0	0	0.32629	0	0	0.261676	0	0	0	0	0	0.282925	0	0	0	0.588067	0.342438	0.37695	0	0	0	0.255747	0.447181	0	0.223756	0	0	0.251044	0	0.679784
CID 042	P21281	ATP6V1B2	0.595848	0	0.374561	0	0.309838	0.57305	0.263461	0.332591	0	0.441448	0.32691	0	0.74756	0.358867	0.245566	0	0.471955	0	0.298079	0.341791	0	0	0.51075	0	0.262559	0.489776	0.307257	0.494577	0.36717	0	0	0	0.654652	0.533483	0.6226	0.316214	0.355432	0.415839	0.580787	0.484905	0	0.480454	0.571722	0	0	0.242198	0.325221
CID 042	Q16718	NDUFA5	0.671726	0.28626	0.374137	0	0.413398	0.606062	0.345205	0.422819	0	0.430021	0.336984	0	0.792317	0.419918	0.272202	0	0.371628	0	0.334843	0.382211	0	0	0.504306	0	0.316994	0.457075	0.244391	0.516887	0.534968	0	0	0	0.713083	0.579672	0.590431	0.396949	0.355163	0.443422	0.529809	0.574558	0	0.448541	0.557614	0	0.439238	0.346316	0.719771
CID 043	O43169	CYB5B	0	0	0	0	0	0	0	0	0	0	0	0	0	0	0	0	0	0	0	0	0	0	0.387449	0.342909	0.368939	0	0	0.304356	0.20701	0	0	0.387798	0	0.206531	0	0	0	0	0	0	0.382641	0	0	0	0	0	0
CID 043	P21796	VDAC1	0.734248	0.268744	0.672543	0	0.518069	0.728942	0.440597	0.507218	0	0.715057	0.465321	0.419618	0.800798	0.67174	0.51773	0.441366	0.521348	0	0.539248	0.560038	0.407502	0.32058	0.674668	0.354721	0.52663	0.801776	0.627212	1	0.753303	0	0	0.593228	0.776801	0.690557	0.766977	0.611645	0.575561	0.692616	0.753311	0.536623	0	0.688372	0.810303	0.279923	0.358979	0.457995	0.510735
CID 043	P43121	MCAM	0	0.561841	0	0	0	0	0	0	0	0	0.475806	0.470945	0	0	0	0.493682	0	0	0.419901	0	0	0.548899	0.306211	0	0.626308	0	0.288015	0.597644	0.494119	0	0	0.594934	0	0.479807	0	0.307692	0	0	0	0	0.541639	0	0	0	0.546616	0	0
CID 043	Q13740	ALCAM	0	0.54522	0	0	0	0	0	0	0	0	0.42501	0.473548	0	0	0	0.490352	0	0	0.365642	0	0	0.61496	0.357457	0	0.58853	0	0.297542	0.605903	0.528854	0	0	0.626659	0	0.425465	0	0.284213	0	0	0	0	0.577689	0	0	0	0.569524	0	0
CID 043	Q9NP58	ABCB6	0	0	0	0	0	0	0	0	0	0	0.276014	0.359385	0	0	0	0.42499	0	0	0	0	0	0	0.499926	0	0.42818	0	0	0	0.73404	0	0	0	0	0.29611	0	0	0	0	0	0	0	0	0	0	0	0	0
CID 044	P04075	ALDOA	0	0	0	0	0	0	0	0	0	0	0	0	0	0	0	0	0	0	0	0	0	0	0	0	0	0	0	0	0	0	0	0	0	0	0	0	0	0	0	0	0	0	0	0	0	0	0
CID 044	P26885	FKBP2	0	0	0	0	0	0	0	0	0	0	0	0	0	0	0	0	0	0	0	0	0	0	0	0	0	0	0	0	0	0	0	0	0	0	0	0	0	0	0	0	0	0	0.467944	0	0	0	0
CID 044	P62937	PPIA	0.910461	0	0	0	0	0	0	0	0	0	0	0	0	0	0	0	0	0	0	0	0	0	0	0	0	0	0	0	0	0	0	0	0	0	0	0	0	0	0	0	0	0	0.40943	0	-0.772557	0	0
CID 044	Q16836	HADH	0	0	0	0	0	0	0	0	0	0	0	0	0	0	0	0	0	0	0	0	0	0	0	0	0	0	0	0	0	0	0	0	0	0	0	0	0	0	0	0	0	0	0	0	0	0	0
CID 045	P00966	ASS1	0	0	0	0	0	0	0	0	0	0	0	0	0	0	0	0	0	0	0	0	0	0	0	0	0	0	0	0	0	0	0	0	0	0	0	0	0	0	0	0	0	0	0	0	0	0	0
CID 045	P05121	SERPINE1	0	0	0	0	0	0	0	0	0	0	0	0	0	0	0	0	0	0	0	0	0	0	0	0	0	0	0	0	0	0	0	0	0	0	0	0	0	0	0	0	0	0	0	0	0	0	0
CID 045	P07099	EPHX1	0	0	0	0	0	0	0	0	0	0	0	0	0	0	0	0	0	0	0	0	0	0	0	0	0	0	0	0	0	0	0	0	0	0	0	0	0.509911	0	0	0	0	0	0	0	0	0	0
CID 045	Q5NDL2	EOGT	0	0	0	0	0	0	0	0	0	0	0	0	0	0	0	0	0	0	0	0	0	0	0	0	0	0	0	0	0	0	0	0	0	0	0	0	0	0	0	0	0	0	0	0	0	0	0
CID 046	P22570	FDXR	0	0	0	0	0	0	0	0	0	0	0	0	0	0	0	0	0	0	0	0	0	0	0	0	0	0	0	0	0	0	0	0	0	0	0	0	0	0	0	0	0	0	0	0	0	0	0
CID 046	Q6YN16	HSDL2	0	0	0	0	0	0	0	0	0	0	0	0	0	0	0	0	0	0	0	0	0	0	0	0	0	0	0	0	0	0	0	0	0	0	0	0	0	0	0	0	0	0	0	0	0	0	0
CID 046	Q9UFN0	NIPSNAP3A	0	0	0	0	0	0	0	0	0	0	0	0	0	0	0	0	0	0	0	0	0	0	0	0	0	0	0	0	0	0	0	0	0	0	0	0	0	0	0	0	0	0	0	0	0	0	0
CID 047	P11021	HSPA5	-0.371852	0	-0.360223	-0.330856	0	-0.32191	-0.312383	0	0	-0.391048	-0.364978	-0.442311	0	0	-0.400037	0	0	0	0	0	-0.37039	-0.407365	-0.395809	-0.340115	-0.402866	-0.428201	-0.335738	-0.36466	-0.320237	0	-0.413045	0	-0.308065	-0.334618	0	-0.294486	-0.32695	-0.332534	-0.402044	0	0	-0.35119	-0.487751	0	0	-0.325984	0
CID 047	Q6NUK1	SLC25A24	0	0.606276	0	0	0	0	0	0	0	0	0	0	0	0	0	0	0	0	0	0	0	0	0	0	0	0	0	0	0	0	0	0	0.276376	0	0	0	0	0	0	0	0	0	0	0	0.29563	0	0
CID 047	Q9NX40	OCIAD1	0	0.389504	0	0	0	0	0	0	0	0	0	0	0	0.262875	0	0.295356	0	0	0	0	0.62626	0	0	0	0.267778	0	0	0.34517	0	0	0	0	0.279433	0	0.267917	0	0	0.223413	0	0	0	0	0	0	0.436806	0	0.466496
CID 048	P11142	HSPA8	0	0	0	0	0	0	0	0	0	0	0	0	0	0	0	0	0	0	0	0	0	0	0	0	0	0	0	0	0	0	0	0	0	0	0	0	0	0	0	0	0	0	0	0	0	0	0
CID 048	P51149	RAB7A	0	0	0	0	0	0	0	0	0	0	0	0	0	0	0	0	0	0	0	0	0	0	0	0	0	0	0	0	0	0	0	0	0	0	0	0	0	0	0	0	0	0	0	0	0	0	0
CID 048	P54652	HSPA2	0	0	0	0	0	0	0	0	0	0	0	0	0	0	0	0	0	0	0	0	0	0	0	0	0	0	0	0	0	0	0	0	0	0	0	0	0	0	0	0	0	0	0	0	-0.976108	0	0
CID 049	P07203	GPX1	0	0	0	0	0	0	0	0	0	0	0	0	0	0	0	0	0	0	0	0	0	0	0	0	0	0	0	0	0	0	0	0	0	0	0	0	0	0	0	0	0	0	0	0	0	0	0
CID 049	P08133	ANXA6	0	0	0	0	0	0	0	0	0	0	0	0	0	0	0	0	0	0	0	0	0	0	0	0	0	0	0	0	0	0	0	0	0	0	0	0	0	0	0	0	0	0	0	0	0	0	0
CID 049	Q15067	ACOX1	0	0	0	0	0	0	0	0	0	0	0	0	0	0	0	0	0	0	0	0	0	0	0	0	0	0	0	0	0	0	0	0	0	0	0	0	0	0	0	0	0	0	0	0	0	0	0
CID 049	Q9H2K8	TAOK3	0	0	0	0	0	0	0	0	0	0	0	0	0	0	0	0	0	0	0	0	0	0	0	0	0	0	0	0	0	0	0	0	0	0	0	0	0	0	0	0	0	0	0	0	0	0	0
CID 050	P07237	P4HB	0.734145	0	0.453672	0	0.378095	0.657762	0.388581	0.477018	-0.299829	0.512281	0.337303	0	0.772925	0.465339	0.282664	0	0.458678	-0.388172	0.296657	0.376698	0	0	0.63438	0	0.305664	0.661804	0.222295	0.594566	0.628447	-0.427911	0	0	0.757752	0.625389	0.662576	0.469791	0.430411	0.496664	0.662523	0.503849	-0.285489	0.569317	0.694513	0	0	0.361766	0.451417
CID 050	P09486	SPARC	0	0	0	0	0	0	0	0	0	0	0	0	0	0	0	0	0	0	0	0	0	0	0	0	0	0	0	0	0	0	0	0	0	0	0	0	0	0	0	0	0	0	0	0	0	0	0
CID 050	P27348	YWHAQ	0.541296	0.392559	0.51525	0.321802	0.557764	0.606751	0.481586	0.561646	0	0.564592	0.48055	0.249287	0.522328	0.519173	0.441065	0	0.518289	0	0.427653	0.392547	0.364127	0	0.494673	0.295184	0.419275	0.515587	0	0.391443	0.488667	0	0	0	0.603115	0.603067	0.561047	0.485565	0.466837	0.533272	0.550657	0.530045	0	0.541351	0.448629	0	0.27837	0.499969	0.489648
CID 050	P31937	HIBADH	0	0	0	0	0	0	0	0	0	0	0	0	0	0	0	0	0	0	0	0	0	0	0	0	0	0	0	0	0	0	0	0	0	0	0	0	0	0	0	0	0	0	0	0	0	0	0
CID 051	O43464	HTRA2	0	0	0	0	0	0	0	0	0	0	0	0	0	0	0	0	0	0	0	0	0	0	0	0	0	0	0	0	0	0	0	0	0	0	0	0	0	0	0	0	0	0	0	0	0	0	0
CID 051	P11586	MTHFD1	0	0	0	0	0	0	0	0	0	0	0	0	0	0	0	0	0	0	0	0	0	0	0	0	0	0	0	0	0	0	0	0	0	0	0	0	0	0.998901	0	0	0	0	0	0	0	0	0
CID 051	Q9Y2S7	POLDIP2	0	0	0	0	0	0	0	0	0	0	0	0	0	0	0	0	0	0	0	0	0	0	0	0	0	0	0	0	0	0	0	0	0	0	0	0	0	0	0	0	0	0	0	0	0	0	0
CID 052	P00505	GOT2	0	0	0	0	0	0	0	0	0	0	0	0	0	0	0	0	0	0	0	0	0	0	0	0	0	0	0	0	0	0	0	0	0	0	0	0	0	0	0	0	0	0	0	0	0	0	0
CID 052	Q15907	RAB11B	0	0	0	0	0	0	0	0	0	0	0	0	0	0	0	0	0	0	0	0	0	0	0	0	0	0	0	0	0	0	0	0	0	0	0	0	0	0	0	0	0	0	0	0	0	0	0
CID 052	Q16836	HADH	0	0	0	0	0	0	0	0	0	0	0	0	0	0	0	0	0	0	0	0	0	0	0	0	0	0	0	0	0	0	0	0	0	0	0	0	0	0	0	0	0	0	0	0	0	0	0
CID 053	O75323	GBAS	0	0.659092	0.47635	0.784221	0.362362	0	0.401183	0.235625	1	0.35548	0.467885	0.858018	0	0.357214	0.712622	0.852199	0.454024	0.890779	0.565997	0.590788	0.797252	0.685587	0	0.608415	0.743078	0	0.691783	0	0.261653	0.843058	0.459541	0.747594	0	0	0	0.381056	0.554489	0.377283	0	0.36038	0.852112	0.345552	0	0.76084	0.541591	0.431827	0.331654
CID 053	P05026	ATP1B1	0.240885	0.676067	0.557449	0.799017	0.50866	0.289084	0.489818	0.391212	0.811898	0.487536	0.567183	0.730694	0	0.488675	0.764696	0.816761	0.51328	0.81538	0.681968	0.624108	0.716216	0.659988	0.379981	0.652993	0.758299	0	0.665418	0.547121	0.577263	0.656643	0.502286	0.77874	0.251139	0.484949	0.366359	0.589796	0.622518	0.500056	0.332201	0.447554	0.588709	0.49083	0	0.772255	0.576942	0.552702	0.455183
CID 053	P49321	NASP	0	0.648593	0.502641	0.806604	0.423915	0.29762	0.479606	0.303892	0.874734	0.43827	0.527823	0.677431	0	0.388384	0.741435	0.659597	0.453971	0.808928	0.65199	0.61798	0.618104	0.664601	0.388749	0.625267	0.780675	0	0.553257	0.313341	0.320876	0.800034	0.46514	0.649298	0	0.281343	0.27856	0.388074	0.576406	0.357071	0.309201	0.395565	0.774032	0.355959	0	0.730718	0.554781	0.51699	0.350884
CID 053	Q9NVH1	DNAJC11	0.505964	0.71262	0.62078	0.675772	0.656117	0.56375	0.650955	0.62447	0.543214	0.700934	0.672206	0.622827	0.315338	0.648681	0.693751	0.661119	0.611705	0.564009	0.700818	0.64835	0.63165	0.69099	0.444433	0.673807	0.711337	0.370031	0.604486	0	0.538589	0.296003	0.546792	0.699088	0.409491	0.569633	0.452662	0.632121	0.655566	0.606784	0.497672	0.556652	0.319938	0.552024	0	0.752951	0.539692	0.72439	0.624785
CID 054	O14618	CCS	0	0	0	0	0	0	0	0	0	0	0	0	0	0	0	0	0	0	0	0	0	0	0	0	0	0	0	0	0	0	0	0	0	0	0	0	0	0	0	0	0	0	0	0	0	0	0
CID 054	P56937	HSD17B7	0	0	0	0	0	0	0	0	0	0	0	0	0	0	0	0	0	0	0	0	0	0	0	0	0	0	0	0	0	0	0	0	0	0	0	0	0	0	0	0	0	0	0	0	0	0	0
CID 054	Q16822	PCK2	0	0	0	0	0	0	0	0	0	0	0	0	0	0	0	0	0	0	0	0	0	0	0	0	0	0	0	0	0	0	0	0	0	0	0	0	0	0	0	0	0	0	0	0	0	0	0
CID 055	Q15067	ACOX1	0	0	0	0	0	0	0	0	0	0	0	0	0	0	0	0	0	0	0	0	0	0	0	0	0	0	0	0	0	0	0	0	0	0	0	0	0	0	0	0	0	0	0	0	0	0	0
CID 055	Q8NI22	MCFD2	0	0	0	0	0	0	0	0	0	0	0	0	0	0	0	0	0	0	0	0	0	0	0	0	0	0	0	0	0	0	0	0	0	0	0	0	0	0	0	0	0	0	0	0	0	0	0
CID 055	Q9UNF0	PACSIN2	0	0	0	0	0	0	0	0	0	0	0	0	0	0	0	0	0	0	0	0	0	0	0	0	0	0	0	0	0	0	0	0	0	0	0	0	0	0	0	0	0	0	0	0	0	0	0
CID 056	O15173	PGRMC2	0	0	0	0	0	0	0	0	0	0	0	0	0	0	0	0	0	0	0	0	0	0	0	0	0	0	0	0	0	0	0	0	0	0	0	0	0	0	0	0	0	0	0	0	0.505753	0	0
CID 056	O43169	CYB5B	0	0	0	0	0	0	0	0	0	0	0	0	0	0	0	0	0	0	0	0	0	0	0.387449	0.342909	0.368939	0	0	0.304356	0.20701	0	0	0.387798	0	0.206531	0	0	0	0	0	0	0.382641	0	0	0	0	0	0
CID 056	Q14108	SCARB2	0	0	0	0	0	0	0	0	0	0	0	0	0	0	0	0	0	0	-0.415252	0	0	0	0.306604	0	0	0	0	0	0.38134	0	0	0	0	0	0	0	0	-0.383762	0	0	0	0	0	0	0	0	0
CID 056	Q9NS69	TOMM22	0.8274	0.608097	0.837849	0.584657	0.85109	0.808819	0.805491	0.861345	0.247188	0.904447	0.652718	0.509248	0.712974	0.814099	0.736028	0.433436	0.79167	0.252283	0.640464	0.693008	0.54727	0.343054	0.711146	0.668398	0.520818	0.835489	0.556264	0.406837	0.716827	0	0.532307	0.410061	0.793069	0.667637	0.776192	0.680728	0.676706	0.694731	0.865874	0.694721	0	0.740427	0.784216	0.560505	0.39769	0.843677	0.717705
CID 057	P55957	BID	0	0	0	0	0	0	0	0	0	0	0.996718	0	0	0	0	0	0	0	0	0	0	0	0	0	0	0	0	0	0	0	0	0	0	0	0	0	0	0	0	0	0	0	0	0	0	0	0
CID 057	P63165	SUMO1	0	0	0	0	0	0	0	0	0	0	0	0	0	0	0	0	0	0	0	0	0	0	0	0	0	0	0	0	0	0	0	0	0	0	0	0	0	0	0	0	0	0	0	0	0	0	0
CID 057	Q9BXF6	RAB11FIP5	0	0	0	0	0	0	0	0	0	0	0	0	0	0	0	0	0	0	0	0	0	0	0	0	0	0	0	0	0	0	0	0	0	0	0	0	0	0	0	0	0	0	0	0	0	0	0
CID 058	P55957	BID	0	0	0	0	0	0	0	0	0	0	0.996718	0	0	0	0	0	0	0	0	0	0	0	0	0	0	0	0	0	0	0	0	0	0	0	0	0	0	0	0	0	0	0	0	0	0	0	0
CID 058	Q8N1F7	NUP93	0	0	0	0	0	0	0	0	0	0	0	0	0	0	0	0	0	0	0	0	0	0	0	0	0	0	0	0	0	0	0	0	0	0	0	0	0	0	0	0	0	0	0	0	0	0	0
CID 058	Q9BXF6	RAB11FIP5	0	0	0	0	0	0	0	0	0	0	0	0	0	0	0	0	0	0	0	0	0	0	0	0	0	0	0	0	0	0	0	0	0	0	0	0	0	0	0	0	0	0	0	0	0	0	0
CID 059	O14908	GIPC1	0	0	0	0	0	0	0	0	0	0	0	0	0	0	0	0	0	0	0	0	0	0	0	0	0	0	0	0	0	0	0	0	0	0	0	0	0	0	0	0	0	0	0	0	0	0	0
CID 059	P55957	BID	0	0	0	0	0	0	0	0	0	0	0.996718	0	0	0	0	0	0	0	0	0	0	0	0	0	0	0	0	0	0	0	0	0	0	0	0	0	0	0	0	0	0	0	0	0	0	0	0
CID 059	Q9BXF6	RAB11FIP5	0	0	0	0	0	0	0	0	0	0	0	0	0	0	0	0	0	0	0	0	0	0	0	0	0	0	0	0	0	0	0	0	0	0	0	0	0	0	0	0	0	0	0	0	0	0	0
CID 060	P45973	CBX5	0	0	0	0	0	0	0	0	0	0	0	0	0	0	0	0	0	0	0	0	0	0	0	0	0	0	0	0	0	0	0	0	0	0	0	0	0	0	0	0	0	0	0	0	0	0	0
CID 060	P55957	BID	0	0	0	0	0	0	0	0	0	0	0.996718	0	0	0	0	0	0	0	0	0	0	0	0	0	0	0	0	0	0	0	0	0	0	0	0	0	0	0	0	0	0	0	0	0	0	0	0
CID 060	Q9BXF6	RAB11FIP5	0	0	0	0	0	0	0	0	0	0	0	0	0	0	0	0	0	0	0	0	0	0	0	0	0	0	0	0	0	0	0	0	0	0	0	0	0	0	0	0	0	0	0	0	0	0	0
CID 061	P55957	BID	0	0	0	0	0	0	0	0	0	0	0.996718	0	0	0	0	0	0	0	0	0	0	0	0	0	0	0	0	0	0	0	0	0	0	0	0	0	0	0	0	0	0	0	0	0	0	0	0
CID 061	P85037	FOXK1	0	0	0	0	0	0	0	0	0	0	0	0	0	0	0	0	0	0	0	0	0	0	0	0	0	0	0	0	0	0	0	0	0	0	0	0	0	0	0	0	0	0	0	0	0	0	0
CID 061	Q9BXF6	RAB11FIP5	0	0	0	0	0	0	0	0	0	0	0	0	0	0	0	0	0	0	0	0	0	0	0	0	0	0	0	0	0	0	0	0	0	0	0	0	0	0	0	0	0	0	0	0	0	0	0
CID 062	P21796	VDAC1	0.734248	0.268744	0.672543	0	0.518069	0.728942	0.440597	0.507218	0	0.715057	0.465321	0.419618	0.800798	0.67174	0.51773	0.441366	0.521348	0	0.539248	0.560038	0.407502	0.32058	0.674668	0.354721	0.52663	0.801776	0.627212	1	0.753303	0	0	0.593228	0.776801	0.690557	0.766977	0.611645	0.575561	0.692616	0.753311	0.536623	0	0.688372	0.810303	0.279923	0.358979	0.457995	0.510735
CID 062	Q13505	MTX1	0.640904	0.341703	0.512436	0.287708	0.56261	0.511916	0.565964	0.626116	0	0.586659	0.47419	0.25552	0.530691	0.46538	0.408307	0	0.563031	0	0.404227	0.433596	0.343142	0	0.658181	0.258382	0.408717	0.60293	0.320597	0.358317	0.594829	-0.288721	0.231069	0.236401	0.654112	0.625608	0.535589	0.550162	0.501279	0.535765	0.650219	0.373053	0	0.556673	0.673955	0	0	0.57665	0.429647
CID 062	Q13813	SPTAN1	0.399568	0.29656	0.256465	0	0.334496	0.352512	0	0.37198	0	0.297661	0	0.229951	0.21733	0.267778	0.265419	0	0.222349	0	0	0.269455	0.251156	0	0.30687	0	0.31465	0	0	0	0.333001	0	0	0	0.363138	0.337625	0.224384	0.315333	0.267173	0.233484	0.29993	0	0	0	0.411186	0	0	0.318777	0.304933
CID 062	Q9NS69	TOMM22	0.8274	0.608097	0.837849	0.584657	0.85109	0.808819	0.805491	0.861345	0.247188	0.904447	0.652718	0.509248	0.712974	0.814099	0.736028	0.433436	0.79167	0.252283	0.640464	0.693008	0.54727	0.343054	0.711146	0.668398	0.520818	0.835489	0.556264	0.406837	0.716827	0	0.532307	0.410061	0.793069	0.667637	0.776192	0.680728	0.676706	0.694731	0.865874	0.694721	0	0.740427	0.784216	0.560505	0.39769	0.843677	0.717705
CID 063	P21796	VDAC1	0.734248	0.268744	0.672543	0	0.518069	0.728942	0.440597	0.507218	0	0.715057	0.465321	0.419618	0.800798	0.67174	0.51773	0.441366	0.521348	0	0.539248	0.560038	0.407502	0.32058	0.674668	0.354721	0.52663	0.801776	0.627212	1	0.753303	0	0	0.593228	0.776801	0.690557	0.766977	0.611645	0.575561	0.692616	0.753311	0.536623	0	0.688372	0.810303	0.279923	0.358979	0.457995	0.510735
CID 063	P60709	ACTB	0.871442	0.339661	0.802888	0.352517	0.674438	0.824724	0.595558	0.730232	0	0.808336	0.536152	0.385347	0.854751	0.720025	0.633943	0	0.651008	0	0.535581	0.610114	0.397467	0	0.807432	0.43452	0.534677	0.899335	0.575222	0.810303	0.830609	0	0.351012	0.317514	0.872048	0.831872	0.81862	0.730186	0.722674	0.760583	0.894952	0.596668	0	0.811037	1	0.296741	0	0.614737	0.545604
CID 063	P68104	EEF1A1	0.624148	0	0.595426	0	0.479389	0.602636	0.396101	0.545815	0	0.60886	0.471451	0.318415	0.76103	0.577385	0.458575	0	0.525712	0	0.373498	0.515867	0.352208	0	0.603938	0.315921	0.415208	0.66134	0.462875	0.693989	0.6404	-0.349152	0	0	0.672001	0.639057	0.632036	0.552166	0.497252	0.518608	0.627669	0.52002	0	0.646852	0.693884	0	0	0.479469	0.490827
CID 064	Q13505	MTX1	0.640904	0.341703	0.512436	0.287708	0.56261	0.511916	0.565964	0.626116	0	0.586659	0.47419	0.25552	0.530691	0.46538	0.408307	0	0.563031	0	0.404227	0.433596	0.343142	0	0.658181	0.258382	0.408717	0.60293	0.320597	0.358317	0.594829	-0.288721	0.231069	0.236401	0.654112	0.625608	0.535589	0.550162	0.501279	0.535765	0.650219	0.373053	0	0.556673	0.673955	0	0	0.57665	0.429647
CID 064	Q9HCM2	PLXNA4	0.569995	0.397105	0.465352	0.34393	0.623759	0.546145	0.426232	0.456732	0	0.574983	0.489224	0.32889	0.549073	0.452173	0.446119	0	0.687489	0	0.445171	0.476073	0.396003	0	0.647853	0.27182	0.478507	0.58509	0.248458	0.402045	0.499944	0	0	0	0.637328	0.501559	0.540544	0.505394	0.498216	0.484477	0.632526	0.446363	0	0.507004	0.625938	0.344037	0.267223	0.461187	0.410265
CID 064	Q9NS69	TOMM22	0.8274	0.608097	0.837849	0.584657	0.85109	0.808819	0.805491	0.861345	0.247188	0.904447	0.652718	0.509248	0.712974	0.814099	0.736028	0.433436	0.79167	0.252283	0.640464	0.693008	0.54727	0.343054	0.711146	0.668398	0.520818	0.835489	0.556264	0.406837	0.716827	0	0.532307	0.410061	0.793069	0.667637	0.776192	0.680728	0.676706	0.694731	0.865874	0.694721	0	0.740427	0.784216	0.560505	0.39769	0.843677	0.717705
CID 065	Q13505	MTX1	0.640904	0.341703	0.512436	0.287708	0.56261	0.511916	0.565964	0.626116	0	0.586659	0.47419	0.25552	0.530691	0.46538	0.408307	0	0.563031	0	0.404227	0.433596	0.343142	0	0.658181	0.258382	0.408717	0.60293	0.320597	0.358317	0.594829	-0.288721	0.231069	0.236401	0.654112	0.625608	0.535589	0.550162	0.501279	0.535765	0.650219	0.373053	0	0.556673	0.673955	0	0	0.57665	0.429647
CID 065	Q8N987	NECAB1	0.734319	0.49271	0.761338	0.487408	0.764423	0.690507	0.726829	0.789665	0	0.797409	0.666219	0.422619	0.690265	0.719031	0.607569	0.293354	0.756136	0	0.575234	0.614742	0.435629	0.266999	0.812114	0.496809	0.591476	0.748062	0.451615	0.541309	0.763783	0	0.459175	0.441692	0.743467	0.731318	0.705448	0.72569	0.719439	0.702392	0.802136	0.652046	0	0.706367	0.675849	0.383875	0.356081	0.723161	0.644397
CID 065	Q9NS69	TOMM22	0.8274	0.608097	0.837849	0.584657	0.85109	0.808819	0.805491	0.861345	0.247188	0.904447	0.652718	0.509248	0.712974	0.814099	0.736028	0.433436	0.79167	0.252283	0.640464	0.693008	0.54727	0.343054	0.711146	0.668398	0.520818	0.835489	0.556264	0.406837	0.716827	0	0.532307	0.410061	0.793069	0.667637	0.776192	0.680728	0.676706	0.694731	0.865874	0.694721	0	0.740427	0.784216	0.560505	0.39769	0.843677	0.717705
CID 066	P05362	ICAM1	0	0	0	0	0	0	0	0	0	0	0	0	0	0	0	0	0	0	0	0	0	0.382877	0.352417	0	0.3384	0	0.381327	0.69957	0.41303	0	0	0.710009	0	0	0	0	0	0	0	0	0	0	0	0	0	0	0
CID 066	P21796	VDAC1	0.734248	0.268744	0.672543	0	0.518069	0.728942	0.440597	0.507218	0	0.715057	0.465321	0.419618	0.800798	0.67174	0.51773	0.441366	0.521348	0	0.539248	0.560038	0.407502	0.32058	0.674668	0.354721	0.52663	0.801776	0.627212	1	0.753303	0	0	0.593228	0.776801	0.690557	0.766977	0.611645	0.575561	0.692616	0.753311	0.536623	0	0.688372	0.810303	0.279923	0.358979	0.457995	0.510735
CID 066	P27824	CANX	0.39826	0.768603	0.743265	0.886628	0.669521	0.504487	0.728062	0.634302	0.747594	0.710282	0.563267	0.744785	0.347906	0.675359	0.890188	0.759053	0.663109	0.803227	0.725764	0.653336	0.636967	0.789111	0.395786	0.865178	0.778809	0.561436	0.613081	0.593228	0.596759	0.483972	0.731492	1	0.404846	0.44591	0.510888	0.646717	0.679306	0.486478	0.546634	0.540728	0.506958	0.541659	0.317514	0.813896	0.727314	0.769102	0.646013
CID 067	P12235	SLC25A4	0	-0.999986	0	0	0	0	0	0	0	0	0	0	0	0	0	0	0	0	0	0	0	0	0	0	0	0	0	0	0	0	0	0	0	0	0	0	0	0	0	0	0	0	0	0	0	0	0
CID 067	P59998	ARPC4	0	0	0	0	0	0	0	0	0	0	0	0	0	0	0	0	0	0	0	0	0	0	0	0	0	0	0	0	0	0	0	0	0	0	0.390845	0	0	0	0	0	0	0	0	0	0	0	0
CID 068	Q14767	LTBP2	0	0	0	0	0	0	0	0	0	0	0	0	0	0	0	0	0	0	0	0	0	0	0	0	0	0	0	0	0	0	0	0	0	0.491564	0	0	0	0	0	0	0.793155	0	0	0	0	0	0
CID 068	Q96RQ3	MCCC1	0	0	0	0	0	0	0	0	0	0	0	0	0	0	0	0	0	0	0	0	0	0	0	0.807232	0	0	0	0	0	0	0	0	0	0	0	0	0	0	0	0	0	0	0	0.868405	0	0	0
CID 069	P14854	COX6B1	0	0	0	0	0	0	0	0	0	0	0	0	0	0	0	0	0	0	0	0	0	0	0	0	0	0	0	0	0	0	0	0	0	0	0	0	0	0	0	0	0	0	0	0	0	0	0
CID 069	Q06830	PRDX1	0	0	0	0	0	0	0	0	0	0	0	0	0	0	0	0	0	0	0	0	0	0	0	0	0	0	0	0	0	0	0	0	0	0	0	0	0	0	0	0	0	0	0	0	0	0	0
CID 070	P15104	GLUL	0	0	0	0	0	0	0	0	0	0	0	0	0	0	0	0	0	0	0	0	0	0	0	0	0	0	0	0	0	0	0	0	0	0	0	0	0	0	0	0	0	0	0	0	0	0	0
CID 070	P80303	NUCB2	0	0	0	0	0	0	0	0	0	0	0	0	0	0	0	0	0	0	0	0	0	0	0	0	0	0	0	0	0	0	0	0	0	0	0	0	0	0	0	0	0	0	0	0	0	0	0
CID 071	Q86Y39	NDUFA11	0	0	0	0	0	0	0	0	0	0	0	0	0	0	0	0	0	0	0	0	0	0	0	0	0	0	0	0	0	0	0	0	0	0	0	0	0	0	0	0	0	0	0	0	0	0	0
CID 071	Q9P0S9	TMEM14C	0	0	0	0	0	0	0	0	0	0	0	0	0	0	0	0	0	0	0	0	0	0	0	0	0	0	0	0	0	0	0	0	0	0	0	0	0	0	0	0	0	0	0	0	0	0	0
CID 072	P53396	ACLY	0	0	0	0	0	0	0	0	0	0	0	0	0	0	0	0	0	0	0	0	0	0	0	0	0	0	0	0	0	0	0	0	0	0	0	0	0.425773	0	0	0	0	0	0	0	0	0	0
CID 072	Q01433	AMPD2	0	0	0	0	0	0	0	0	0	0	0	0	0	0	0	0	0	0	0	0	0	0	0	0	0	0	0	0	0	0	0	0	0	0	0	0	0	0	0	0	0	0	0	0	0	0	0
CID 073	O43837	IDH3B	0	0	0	0	0	0	0	0	0	0	0	0	0	0	0	0	0	0	0	0	0	0	0	0	0	0	0	0	0	0	0	0	0	0	0	0	0	0	0	0	0	0	0	0	0	0	0
CID 073	P51553	IDH3G	0	0	0	0	0	0	0	0	0	0	0	0	0	0	0	0	0	0	0	0	0	0	0	0	0	0	0	0	0	0	0	0	0	0	0	0	0	0	0	0	0	0	0	0	0	0	0
CID 074	P49768	PSEN1	0	0	0	0	0	0	0	0	0	0	0	0	0	0	0	0	0	0	0	0	0	0	0.766726	0	0	0	0.454285	0.317601	0.304442	0	0	0	0	0	0	0	0	0	0	0	0.338546	0	0	0	0	0	0
CID 074	Q9NV96	TMEM30A	0	0	0	0	0	0	0	0	0	0	0	0	0	0	0	0	0	0	0	0	0	0.339516	0.371346	0	0	0	0	0	0.284469	0	0	0	0	0	0	0	0	0	0	0	0	0	0	0	0	0	0
CID 075	P38646	HSPA9	0	0	0	0	0	0	0	0	0	0	0	0	0	0	0	0	0	0	0	0	0	0	0	0	0	0	0	0	0	0	0	0	0	0	0	0	0	0	0	0	0	0	0	0	0	0	0
CID 075	Q9UJZ1	STOML2	0	0	0	0	0	0	0	0	0	0	0	0	0	0	0	0	0	0	0	0	0	0	0	0	0	0	0	0	0	0	0	0	0	0	0	0	0	0	0	0	0	0	0	0	0	0	0
CID 076	O95139	NDUFB6	0	-0.508818	0	0	0	0	0	0	0	0	0	0	0	0	0	0	0	0	0	0	0	0	0	0	0	0	0	0	0	0	0	0	0	0	0	0	0	0	0	0	0	0	0	0	0	0	0
CID 076	P17568	NDUFB7	0	0	0	0	0	0	0	0	0	0	0	0	0	0	0	0	0	0	0	0	0	0	0	0	0	0	0	0	0	0	0	0	0.526088	0	0	0	0	0	0	0	0	0	0	0	0.633814	0	0.852673
CID 077	P07339	CTSD	0	0	0	0	0	0	0	0	0	0	0	0	0	0	0	0	0	0	0	0	0	0	0	0	0	0	0	0	0	0	0	0	0	0	0	0	0	0	0	0	0	0	0	0	0	0	0
CID 077	P47985	UQCRFS1	0	0	0	0	0	0	0	0	0	0	0	0	0	0	0	0	0	0	0	0	0	0	0	0	0	0	0	0	0	0	0	0	0	0	0	0	0	0	0	0	0	0	0	0	0	0	0
CID 078	O94826	TOMM70	0.40209	0	0.298191	0	0.326004	0.38506	0	0.320985	0	0.476391	0.287903	0	0	0.443447	0.323011	0	0	0	0.329171	0	0	0.302079	0.326684	0.415259	0	0	0	0	0.269142	0	0.618372	0.322675	0	0.374481	0	0.291979	0.278007	0	0	0	0	0	0	0.298229	0	0	0.343635
CID 078	P35606	COPB2	0	0.263654	0	0	0	0	0	0.266288	0	0.268648	0.340101	0	0	0	0	0	0	0	0	0	0.251837	0.41158	0.264722	0.454822	0	0	0.255695	0	0.30099	0	0.628145	0.352524	0	0	0	0.253403	0	0	0	0	0	0	0	0	0.441769	0	0.421767
CID 079	P21796	VDAC1	0.734248	0.268744	0.672543	0	0.518069	0.728942	0.440597	0.507218	0	0.715057	0.465321	0.419618	0.800798	0.67174	0.51773	0.441366	0.521348	0	0.539248	0.560038	0.407502	0.32058	0.674668	0.354721	0.52663	0.801776	0.627212	1	0.753303	0	0	0.593228	0.776801	0.690557	0.766977	0.611645	0.575561	0.692616	0.753311	0.536623	0	0.688372	0.810303	0.279923	0.358979	0.457995	0.510735
CID 079	Q07065	CKAP4	0.410466	0	0.270947	0	0.270112	0.326928	0.246493	0.329199	0	0.293562	0	0	0.243336	0	0.266108	0	0	0	0	0	0	0	0.256142	0	0.299348	0.345721	0	0	0.316181	0	0	0	0.345671	0.357522	0.256724	0.329943	0.280739	0.285177	0.294676	0	0	0.33501	0.529109	0	0	0.322536	0
CID 079	Q13505	MTX1	0.640904	0.341703	0.512436	0.287708	0.56261	0.511916	0.565964	0.626116	0	0.586659	0.47419	0.25552	0.530691	0.46538	0.408307	0	0.563031	0	0.404227	0.433596	0.343142	0	0.658181	0.258382	0.408717	0.60293	0.320597	0.358317	0.594829	-0.288721	0.231069	0.236401	0.654112	0.625608	0.535589	0.550162	0.501279	0.535765	0.650219	0.373053	0	0.556673	0.673955	0	0	0.57665	0.429647
CID 080	Q16363	LAMA4	0	0	0	0	0	0	0	0	0	0	0	0	0	0	0	0	0	0	0	0	0	0	0	0	0	0	0	0	0	0	0	0	0	0	0	0	0	0	0	0	0	0	0	0	0	0	0
CID 080	Q9GZT3	SLIRP	0	0.341959	0	0	0	0	0	0	0	0	0	0	0	0	0	0	0	0	-0.450599	0	0	0	0	0	0	0	0	0	0	0	0	0	0	0	0	0	0	0	0	0	0	0	0	0	0	0	0
CID 081	P00167	CYB5A	0	0	0	0	-0.338676	0	0	0	0	0	0	0	0	0	0	0	0	0	-0.353903	-0.305989	0	0	0	0	0	0	0	0	0	0.539225	0	0	0	0	0	0	0	-0.333941	0	0	0	-0.311399	0	0	0	0	0
CID 081	P53992	SEC24C	0	0	0	0	0	0	0	0	0	0	0	0	-0.313515	0	0	0	0	0	-0.34045	-0.354983	0	0	-0.29466	0	0	0	0	0	0	0	0	0	0	0	0	0	0	0	0	0	0	0	0	0	0	0	-0.332355
CID 082	P51610	HCFC1	0	0	0	0	0	0	0	0	0	0	0	0	0	0	0	0	0	0	0	0	0	0	0	0	0	0	0	0	0	0	0	0	0	0	0	0	0	0	0	0	0	0	0.513613	0	0	0	0
CID 082	P62937	PPIA	0.910461	0	0	0	0	0	0	0	0	0	0	0	0	0	0	0	0	0	0	0	0	0	0	0	0	0	0	0	0	0	0	0	0	0	0	0	0	0	0	0	0	0	0.40943	0	-0.772557	0	0
CID 083	P04075	ALDOA	0	0	0	0	0	0	0	0	0	0	0	0	0	0	0	0	0	0	0	0	0	0	0	0	0	0	0	0	0	0	0	0	0	0	0	0	0	0	0	0	0	0	0	0	0	0	0
CID 083	P04083	ANXA1	0	0	0	0	0	0	0	0	0	0	0	0	0	0	0	0	0	0	0	0	0	0	0	0	0	0	0	0	0	0	0	0	0	0	0	0	0	0	0	0	0	0	0	0	0	0	0
CID 084	P54289	CACNA2D1	0	0	0	0	0	0	0	0	0	0	0.450692	0.337673	0	0	0	0.328069	0	0	0	0	0	0	0.332568	0	0	0	0	0	0.339614	0	0	0	0	0.559455	0	0	0	0	0	0	0	0	0	0	0	0	0
CID 084	Q9NP58	ABCB6	0	0	0	0	0	0	0	0	0	0	0.276014	0.359385	0	0	0	0.42499	0	0	0	0	0	0	0.499926	0	0.42818	0	0	0	0.73404	0	0	0	0	0.29611	0	0	0	0	0	0	0	0	0	0	0	0	0
CID 085	P04075	ALDOA	0	0	0	0	0	0	0	0	0	0	0	0	0	0	0	0	0	0	0	0	0	0	0	0	0	0	0	0	0	0	0	0	0	0	0	0	0	0	0	0	0	0	0	0	0	0	0
CID 085	P30405	PPIF	0	0	0	0	0	0	0	0	0	0	0	0	0	0	0	0	0	0	0	0	0	0	0	0	0	0	0	0	0	0	0	0	0	0	0	0	0	0	0	0	0	0	0	0	0	0	0
CID 086	Q07021	C1QBP	0	0	0	0	0	0	0	0	0	0	0	0	0	0	0	0	0	0	0	0	0	0	0	0	0	0	0	0	0	0	0	0	0	0	0	0	0	0	0	0	0	0	0	0	0	0	0
CID 086	Q8TAF3	WDR48	0	0	0	0	0	0	0	0	0	0	0	0	0	0	0	0	0	0	0	0	0	0	0	0	0	0	0	0	0	0	0	0	0	0	0	0	0	0	0	0	0	0	0	0	0	0	0
CID 087	P20592	MX2	0	0	0	0	0	0	0	0	0	0	0	0	0	0	0	0	0	0	0	0	0	0	0	0	0	0	0	0	0	0	0	0	0	0	0	0	0	0	0	0	0	0	0	0	0	0	0
CID 087	P61586	RHOA	0	0	0	0	0	0	0	0	0	0	0	0	0	0	0	0	0	0	0	0	0	0	0	0	0	0	0	0	0	0	0	0	0	0	0	0	0	0	0	0	0	0	0	0	0	0	0
CID 088	P11310	ACADM	0	0	0	0	0	0	0	0	0	0	0	0	0	0	0	0	0	0	0	0	0	0	0	0	0	0	0	0	0	0	0	0	0	0	0	0	0	0	0	0	0	0	0	0	0	0	0
CID 088	P54687	BCAT1	0	0	0	0	0	0	0	0	0	0	0	0	0	0	0	0	0	0	0	0	0	0	0	0	0	0	0	0	0	0	0	0	0	0	0	0	0	0	0	0	0	0	0	0	0	0	0
CID 089	P02792	FTL	0	0.669332	0	0	0	0	0	0	0	0	0	0	0	0	0	0	0	0	0	0	0	0	0	0	0.673536	0	0	0	0	0	0	0	0	0	0	0	0.589546	0	0	0	0	0	0	0	0	0	0
CID 089	P02794	FTH1	0	0	0	0	0	0	0	0	0	0	0	0	0	0	0	0	0	0	0	0	0	0	0	0	0	0	0	0	0	0	0	0	0	0	0	0	0.629117	0	0	0	0	0	0	0	0	0	0
CID 090	P02794	FTH1	0	0	0	0	0	0	0	0	0	0	0	0	0	0	0	0	0	0	0	0	0	0	0	0	0	0	0	0	0	0	0	0	0	0	0	0	0.629117	0	0	0	0	0	0	0	0	0	0
CID 090	Q9BXS5	AP1M1	0	0	0	0	0	0	0	0	0	0	0	0	0	0	0	0	0	0	0	0	0	0	0	0	0	0	0	0.672363	0	0	0	0	0	0	0	0	0.29099	0	0	0	0	0	0	0	0	0	0
CID 091	P99999	CYCS	0	0	0	0	0	0	0	0	0	0	0	0	0	0	0	0	0	0	0	0	0	0	0	0	0	0	0	0	0	0	0	0	0	0	0	0	0	0	0	0	0	0	0	0	0	0	0
CID 091	Q16836	HADH	0	0	0	0	0	0	0	0	0	0	0	0	0	0	0	0	0	0	0	0	0	0	0	0	0	0	0	0	0	0	0	0	0	0	0	0	0	0	0	0	0	0	0	0	0	0	0
CID 092	O95202	LETM1	-0.437608	0	0	0	0	-0.469695	0	0	0	0	0	0	-0.433339	0	0	-0.448728	0	0	0	-0.464925	0	0	0	0	0	0	0	-0.507069	0	0	0	0	0	0	0	-0.395637	0	0	0	0	0	0	0	0	0.249441	0	0
CID 092	Q12797	ASPH	0.303445	0.562559	0.522453	0.645823	0.494861	0.420268	0.529677	0.410289	0.541591	0.457054	0.505447	0.613748	0.278004	0.48491	0.638288	0.570643	0.511352	0.668616	0.364757	0.49223	0.438585	0.649427	0.326348	0.655853	0.59139	0.337978	0.564121	0.358979	0.43877	0.304748	0.703408	0.727314	0.536811	0.34873	0.467052	0.471518	0.559669	0.377363	0.360902	0.555975	0.48642	0.435259	0	0.587922	1	0.533942	0.641255
CID 093	Q5JRX3	PITRM1	0	0	0	0	0	0	0	0	0	0	0	0	0	0	0	0	0	0	0	0	0	0	0	0	0	0	0	0	0	0	0	0	0	0	0	0	0	0	0	0	0	0	0	0	0	0	0
CID 093	Q8TB22	SPATA20	0	0	0	0	0	0	0	0	0	0	0	0	0	0	0	0	0	0	0	0	0	0	0	0	0	0	0	0	0	0	0	0	0	0	0	0	0	0	0	0	0	0	0	0	0	0	0
CID 094	O95169	NDUFB8	0.538478	0.257899	0.373265	0.235076	0.533324	0.495847	0.528128	0.51958	0	0.464211	0.40948	0	0.475373	0.375807	0.272728	0	0.476298	0	0.280015	0.382431	0	0	0.523583	0	0.245255	0.415746	0	0.281093	0.502048	-0.387437	0	0	0.574407	0.510955	0.4883	0.448343	0.421895	0.477827	0.570834	0.399676	0	0.480554	0.491088	0	0	0.501898	0.374839
CID 094	P40692	MLH1	0.515219	0.291653	0.310261	0	0.551363	0.388097	0.446225	0.449576	0	0.409217	0.353569	0.257213	0.380068	0.337398	0.251657	0	0.523988	0	0	0.404791	0.247209	0	0.428321	0	0.304623	0.330005	0	0	0.413517	-0.337744	0	0	0.520433	0.434844	0.372324	0.357647	0.347313	0.418383	0.471923	0.318744	0	0.426288	0.490897	0	0	0.473995	0
CID 095	P13693	TPT1	0	0	0	0	0	0	0	0	0	0	0	0	0	0	0	0	0	0	0	0	0	0	0	0	0.999973	0	0	0	0	0	0	0	0	0	0	0	0	0	0	0	0	0	0	0	0	0	0
CID 095	P55957	BID	0	0	0	0	0	0	0	0	0	0	0.996718	0	0	0	0	0	0	0	0	0	0	0	0	0	0	0	0	0	0	0	0	0	0	0	0	0	0	0	0	0	0	0	0	0	0	0	0
CID 096	P08473	MME	0	0.608567	0.387361	0.738607	0.377013	0	0.397009	0	0.84938	0.376643	0.44675	0.767303	0	0.361668	0.610397	0.805842	0.346239	0.827426	0.550806	0.533569	0.721265	0.663907	0	0.606197	0.685819	0	0.645153	0	0.286128	0.764248	0.428497	0.729389	0	0	0	0.377476	0.536762	0.328201	0	0.326161	0.802878	0.293247	0	0.7722	0.55937	0.444431	0.354721
CID 096	Q9NVH1	DNAJC11	0.505964	0.71262	0.62078	0.675772	0.656117	0.56375	0.650955	0.62447	0.543214	0.700934	0.672206	0.622827	0.315338	0.648681	0.693751	0.661119	0.611705	0.564009	0.700818	0.64835	0.63165	0.69099	0.444433	0.673807	0.711337	0.370031	0.604486	0	0.538589	0.296003	0.546792	0.699088	0.409491	0.569633	0.452662	0.632121	0.655566	0.606784	0.497672	0.556652	0.319938	0.552024	0	0.752951	0.539692	0.72439	0.624785
CID 097	Q8N4V1	MMGT1	0	0.426587	0	0	0	0	0	0	0	0	0	0	0	-0.329233	0	0	0	0	-0.372019	0	-0.444541	0	0	0	0	0	0	0	0	0	0	0	0.463492	0	0	0	0	-0.281205	0	0	0	0	0	0	0.682861	0	0.508503
CID 097	Q96HS1	PGAM5	0	0.517868	0	0	0	0	0	0	0	0	0	0	0	0	0	0	0	0	0	0	0	0	0	0	0	0	0	0	0	0	0	0	0.593546	0	0.500409	0	0	0	0	0	0	0	0	0	0.546465	0	0.508406
CID 098	Q5GAN6	RNASE10	0	0.282879	0	0	0	0	0	0	0	0	0	0	0	0	0	0	0	0	-0.359558	0	0	0	0	0	0	0	0	0	0	0	0	0	0	0	0.313189	0	0	0	0	0	0	0	0	0	0.278874	0	0
CID 098	Q96HS1	PGAM5	0	0.517868	0	0	0	0	0	0	0	0	0	0	0	0	0	0	0	0	0	0	0	0	0	0	0	0	0	0	0	0	0	0	0.593546	0	0.500409	0	0	0	0	0	0	0	0	0	0.546465	0	0.508406
CID 099	P39060	COL18A1	0	0.521531	0	0	0	0	0	0	0	0	0	0	0	0	0	0	0	0	0	0	0	0	0	0	0	0	0	0	0	0	0	0	0.551524	0	0.59153	0	0	0	0	0	0	0	0	0	0.662981	0	0.639785
CID 099	Q96HS1	PGAM5	0	0.517868	0	0	0	0	0	0	0	0	0	0	0	0	0	0	0	0	0	0	0	0	0	0	0	0	0	0	0	0	0	0	0.593546	0	0.500409	0	0	0	0	0	0	0	0	0	0.546465	0	0.508406
CID 100	Q92945	KHSRP	0	0	0	0	0	0	0	0	0	0	0	0	0	0	0	0	0	0	0	0	0	0	0	0	0	0	0	0	0	0	0	0	0.242018	0	0.558983	0	0	0	0	0	0	0	0	0	0.51194	0	0.449842
CID 100	Q96HS1	PGAM5	0	0.517868	0	0	0	0	0	0	0	0	0	0	0	0	0	0	0	0	0	0	0	0	0	0	0	0	0	0	0	0	0	0	0.593546	0	0.500409	0	0	0	0	0	0	0	0	0	0.546465	0	0.508406
CID 101	Q10471	GALNT2	0.455809	0	0.376484	0.470548	0.352776	0.473361	0.37081	0.356683	0.456279	0.404212	0.338407	0.444658	0.294711	0.26925	0.454133	0.484244	0.350658	0.523296	0.32265	0.343229	0	0.30118	0.354356	0.408726	0.392861	0.382361	0.42052	0	0.365189	0.345424	0.346421	0.395148	0.48819	0.425847	0.349211	0.402068	0.448586	0.238178	0.333378	0.341872	0.420844	0.301523	0	0.445773	0.547766	0.398169	0.861355
CID 101	Q96HS1	PGAM5	0	0.517868	0	0	0	0	0	0	0	0	0	0	0	0	0	0	0	0	0	0	0	0	0	0	0	0	0	0	0	0	0	0	0.593546	0	0.500409	0	0	0	0	0	0	0	0	0	0.546465	0	0.508406
CID 102	Q96HS1	PGAM5	0	0.517868	0	0	0	0	0	0	0	0	0	0	0	0	0	0	0	0	0	0	0	0	0	0	0	0	0	0	0	0	0	0	0.593546	0	0.500409	0	0	0	0	0	0	0	0	0	0.546465	0	0.508406
CID 102	Q9NPA0	EMC7	0	0	0	0	0	0	0	0	0	0	0	0	0	0	0	0	0	0	0	0	0	0	0	0	0	0	0	0	0	0	0	0	0.327808	0	0.392565	0	0	0	0	0	0	0	0	0	0.591875	0	0.754714
CID 103	Q96HS1	PGAM5	0	0.517868	0	0	0	0	0	0	0	0	0	0	0	0	0	0	0	0	0	0	0	0	0	0	0	0	0	0	0	0	0	0	0.593546	0	0.500409	0	0	0	0	0	0	0	0	0	0.546465	0	0.508406
CID 103	Q9UHB6	LIMA1	0	0	0	0	0	0	0	0	0	0	0	0	0	-0.360959	0	0	0	0	-0.353767	0	-0.354751	0	0	0	0	0	0	0	0	0	0	0	0	0	0.217432	0	0	-0.284014	0	0	0	0	0	0	0.250501	0	0.231375
CID 104	Q92575	UBXN4	0	0.328114	0	0	0	0	0	0	0	0	0	0	0	0	0	0	0	0	0	0	0	0	0	0	0	0	0	0	0	0	0	0	0.757014	0	0.581195	0	0	0	0	0	0	0	0	0	0.717656	0	0.886556
CID 104	Q96HS1	PGAM5	0	0.517868	0	0	0	0	0	0	0	0	0	0	0	0	0	0	0	0	0	0	0	0	0	0	0	0	0	0	0	0	0	0	0.593546	0	0.500409	0	0	0	0	0	0	0	0	0	0.546465	0	0.508406
CID 105	Q96HS1	PGAM5	0	0.517868	0	0	0	0	0	0	0	0	0	0	0	0	0	0	0	0	0	0	0	0	0	0	0	0	0	0	0	0	0	0	0.593546	0	0.500409	0	0	0	0	0	0	0	0	0	0.546465	0	0.508406
CID 105	Q99959	PKP2	0	0.507123	0	0	0	0	0	0	0	0	0	0	0	0	0	0	0	0	0	0	0	0	0	0	0	0	0	0	0	0	0	0	0	0	0.439748	0	0	0	0	0	0	0	0	0	0	0	0.455492
CID 106	P49792	RANBP2	0	0	0	0	0	0	0	0	0	0	0	0	0	0	0	0	0	0	0	0	0	0	0	0	0	0	0	0	0	0	0	0	0	0	0	0	0	0	0	0	0	0	0	0	0	0	0
CID 106	Q9UIJ7	AK3	0	0	0	0	0	0	0	0	0	0	0	0	0	0	0	0	0	0	0	0	0	0	0	0	0	0	0	0	0	0	0	0	0	0	0	0	0	0	0	0	0	0	0	0	0	0	0
CID 107	Q01082	SPTBN1	0	0	0	0	0	0	0	0	0	0	0	0	0	0	0	0	0	0	-0.261822	0	0	0	0	0	0	0	0	0	0	0	0	0	0	0	0	0	0	0	0	0	0	0	0	0	0	0	0
CID 107	Q13505	MTX1	0.640904	0.341703	0.512436	0.287708	0.56261	0.511916	0.565964	0.626116	0	0.586659	0.47419	0.25552	0.530691	0.46538	0.408307	0	0.563031	0	0.404227	0.433596	0.343142	0	0.658181	0.258382	0.408717	0.60293	0.320597	0.358317	0.594829	-0.288721	0.231069	0.236401	0.654112	0.625608	0.535589	0.550162	0.501279	0.535765	0.650219	0.373053	0	0.556673	0.673955	0	0	0.57665	0.429647
CID 108	O75323	GBAS	0	0.659092	0.47635	0.784221	0.362362	0	0.401183	0.235625	1	0.35548	0.467885	0.858018	0	0.357214	0.712622	0.852199	0.454024	0.890779	0.565997	0.590788	0.797252	0.685587	0	0.608415	0.743078	0	0.691783	0	0.261653	0.843058	0.459541	0.747594	0	0	0	0.381056	0.554489	0.377283	0	0.36038	0.852112	0.345552	0	0.76084	0.541591	0.431827	0.331654
CID 108	Q07955	SRSF1	0	0.717202	0.337896	0.650355	0	0	0.262661	0	0.841322	0	0.401358	0.726256	0	0	0.571695	0.677898	0	0.716678	0.431489	0.43238	0.75542	0.541808	0	0.438351	0.595011	0.303289	0.649662	0	0	0.899126	0	0.57075	0.3787	0	0	0.311915	0.364067	0.285125	0	0.301602	0.804698	0.268532	0	0.562854	0.375591	0.308156	0.227251
CID 109	O75323	GBAS	0	0.659092	0.47635	0.784221	0.362362	0	0.401183	0.235625	1	0.35548	0.467885	0.858018	0	0.357214	0.712622	0.852199	0.454024	0.890779	0.565997	0.590788	0.797252	0.685587	0	0.608415	0.743078	0	0.691783	0	0.261653	0.843058	0.459541	0.747594	0	0	0	0.381056	0.554489	0.377283	0	0.36038	0.852112	0.345552	0	0.76084	0.541591	0.431827	0.331654
CID 109	Q13347	EIF3I	0	0.699708	0.508107	0.84469	0.454748	0.264487	0.531818	0.366729	0.852855	0.419916	0.544748	0.824891	0	0.403595	0.724587	0.848577	0.468212	0.867374	0.621697	0.589902	0.787912	0.715845	0	0.590485	0.763684	0	0.71257	0	0.32311	0.841549	0.454962	0.778156	0	0.2254	0.198474	0.474557	0.609154	0.431744	0.270229	0.40389	0.800715	0.42315	0	0.740099	0.568585	0.54592	0.3723
CID 110	O75323	GBAS	0	0.659092	0.47635	0.784221	0.362362	0	0.401183	0.235625	1	0.35548	0.467885	0.858018	0	0.357214	0.712622	0.852199	0.454024	0.890779	0.565997	0.590788	0.797252	0.685587	0	0.608415	0.743078	0	0.691783	0	0.261653	0.843058	0.459541	0.747594	0	0	0	0.381056	0.554489	0.377283	0	0.36038	0.852112	0.345552	0	0.76084	0.541591	0.431827	0.331654
CID 110	Q15293	RCN1	0	0.32582	0	0.417192	0	0	0	0	0.637153	0	0	0.470206	0	0	0.310664	0.430134	0	0.469276	0.247888	0	0.483978	0.345624	0	0	0.336906	0	0.400897	0	0	0.815443	0	0.323839	0	0	0	0	0	0	0	0	0.654366	0	0	0	0	0	0
CID 111	O75323	GBAS	0	0.659092	0.47635	0.784221	0.362362	0	0.401183	0.235625	1	0.35548	0.467885	0.858018	0	0.357214	0.712622	0.852199	0.454024	0.890779	0.565997	0.590788	0.797252	0.685587	0	0.608415	0.743078	0	0.691783	0	0.261653	0.843058	0.459541	0.747594	0	0	0	0.381056	0.554489	0.377283	0	0.36038	0.852112	0.345552	0	0.76084	0.541591	0.431827	0.331654
CID 111	Q00839	HNRNPU	0	0.659589	0.278925	0.635157	0	0	0.279415	0	0.84191	0	0.314707	0.682127	0	0.211251	0.487859	0.690725	0	0.713776	0.226739	0.409877	0.353455	0.529048	0	0.395864	0.557017	0	0.568096	0	0	0.842406	0.298553	0.534008	0	0	0.240697	0.270174	0.390555	0.192756	0	0	0.845161	0.310421	0	0.531246	0.398743	0.280757	0
CID 112	O75323	GBAS	0	0.659092	0.47635	0.784221	0.362362	0	0.401183	0.235625	1	0.35548	0.467885	0.858018	0	0.357214	0.712622	0.852199	0.454024	0.890779	0.565997	0.590788	0.797252	0.685587	0	0.608415	0.743078	0	0.691783	0	0.261653	0.843058	0.459541	0.747594	0	0	0	0.381056	0.554489	0.377283	0	0.36038	0.852112	0.345552	0	0.76084	0.541591	0.431827	0.331654
CID 112	Q14444	CAPRIN1	0	0.457449	0	0.579375	0	0	0	0	0.778096	0	0.371203	0.715447	0	0	0.504442	0.743232	0	0.719485	0.52953	0.345985	0.703836	0.451682	0.305559	0.292512	0.626297	0	0.588289	0.386113	0.349852	0.781339	0	0.549884	0	0.268193	0	0.362693	0.447295	0.474478	0	0	0.690101	0.439816	0	0.401034	0.434095	0	0
CID 113	O75323	GBAS	0	0.659092	0.47635	0.784221	0.362362	0	0.401183	0.235625	1	0.35548	0.467885	0.858018	0	0.357214	0.712622	0.852199	0.454024	0.890779	0.565997	0.590788	0.797252	0.685587	0	0.608415	0.743078	0	0.691783	0	0.261653	0.843058	0.459541	0.747594	0	0	0	0.381056	0.554489	0.377283	0	0.36038	0.852112	0.345552	0	0.76084	0.541591	0.431827	0.331654
CID 113	Q15185	PTGES3	0	0.465938	0	0.551249	0	0	0	0	0.866722	0	0.258499	0.676419	0	0	0.469951	0.717019	0	0.736916	0.356943	0.340145	0.642043	0.528952	0	0.358901	0.505831	0	0.503167	0	0	0.879962	0.353429	0.470772	0	0	0	0.253255	0.254313	0	0	0	0.844153	0	-0.340603	0.578568	0.414852	0	0
CID 114	Q16352	INA	0	0	0	0	0	0	0	0	0	0	0	0	0	0	0	0	0	0	0	0	0	0	0	0	0	0	0	0	0	0	0	0	0	0	0	0	0	0	0	0	0	0	0	0	0	0	0
CID 114	Q9BXF6	RAB11FIP5	0	0	0	0	0	0	0	0	0	0	0	0	0	0	0	0	0	0	0	0	0	0	0	0	0	0	0	0	0	0	0	0	0	0	0	0	0	0	0	0	0	0	0	0	0	0	0
CID 115	O43752	STX6	0	0	0	0	0	0	0	0	0	0	0	0	0	0	0	0	0	0	0	0	0	0	0	0	0	0	0	0	0	0	0	0	0	0	0	0	0	0	0	0	0	0	0	0	0	0	0
CID 115	Q9BXF6	RAB11FIP5	0	0	0	0	0	0	0	0	0	0	0	0	0	0	0	0	0	0	0	0	0	0	0	0	0	0	0	0	0	0	0	0	0	0	0	0	0	0	0	0	0	0	0	0	0	0	0
CID 116	P22061	PCMT1	0	0	0	0	0	0	0	0	0	0	0	0	0	0	0	0	0	0	0	0	0	0	0	0	0	0	0	0	0	0	0	0	0	0	0	0	0	0	0	0	0	0	0	0	0	0	0
CID 116	Q9BXF6	RAB11FIP5	0	0	0	0	0	0	0	0	0	0	0	0	0	0	0	0	0	0	0	0	0	0	0	0	0	0	0	0	0	0	0	0	0	0	0	0	0	0	0	0	0	0	0	0	0	0	0
CID 117	Q9BXF6	RAB11FIP5	0	0	0	0	0	0	0	0	0	0	0	0	0	0	0	0	0	0	0	0	0	0	0	0	0	0	0	0	0	0	0	0	0	0	0	0	0	0	0	0	0	0	0	0	0	0	0
CID 117	Q9UK76	HN1	0	0	0	0	0	0	0	0	0	0	0	0	0	0	0	0	0	0	0	0	0	0	0	0	0	0	0	0	0	0	0	0	0	0	0	0	0	0	0	0	0	0	0	0	0	0	0
CID 118	Q8WW12	PCNP	0	0	0	0	0	0	0	0	0	0	0	0	0	0	0	0	0	0	0	0	0	0	0	0	0	0	0	0	0	0	0	0	0	0	0	0	0	0	0	0	0	0	0	0	0	0	0
CID 118	Q9BXF6	RAB11FIP5	0	0	0	0	0	0	0	0	0	0	0	0	0	0	0	0	0	0	0	0	0	0	0	0	0	0	0	0	0	0	0	0	0	0	0	0	0	0	0	0	0	0	0	0	0	0	0
CID 119	P84090	ERH	0	0	0	0	0	0	0	0	0	0	0	0	0	0	0	0	0	0	0	0	0	0	0	0	0	0	0.998354	0	0	0	0	0	0	0	0	0	0	0	0	0	0	0	0	0	0	0	0
CID 119	Q9BXF6	RAB11FIP5	0	0	0	0	0	0	0	0	0	0	0	0	0	0	0	0	0	0	0	0	0	0	0	0	0	0	0	0	0	0	0	0	0	0	0	0	0	0	0	0	0	0	0	0	0	0	0
CID 120	P00558	PGK1	0	0	0	0	0	0	0	0	-0.996037	0	0	0	0	0	0	0	0	0	0	0	0	0	0	0	0	0	0	0	0	0	0	0	0	0	0	0	0	0	0	0	0	0	0	0	0	0	0
CID 120	Q9BXF6	RAB11FIP5	0	0	0	0	0	0	0	0	0	0	0	0	0	0	0	0	0	0	0	0	0	0	0	0	0	0	0	0	0	0	0	0	0	0	0	0	0	0	0	0	0	0	0	0	0	0	0
CID 121	Q9BXF6	RAB11FIP5	0	0	0	0	0	0	0	0	0	0	0	0	0	0	0	0	0	0	0	0	0	0	0	0	0	0	0	0	0	0	0	0	0	0	0	0	0	0	0	0	0	0	0	0	0	0	0
CID 121	Q9NRX4	PHPT1	0	0	0	0	0	0	0	0	0	0	0	0	0	0	0	0	0	0	0	0	0	0	0	0	0	0	0	0	0	0	0	0	0	0	0	0	0	0	0	0	0	0	0	0	0	0	0
CID 122	O43768	ENSA	0	0	0	0	0	0	0	0	0	0	0	0	0	0	0	0	0	0	0	0	0	0	0	0	0	0	0	0	0	0	0	0	0	0	0	0	0	0	0	0	0	0	0	0	0	0	0
CID 122	Q9BXF6	RAB11FIP5	0	0	0	0	0	0	0	0	0	0	0	0	0	0	0	0	0	0	0	0	0	0	0	0	0	0	0	0	0	0	0	0	0	0	0	0	0	0	0	0	0	0	0	0	0	0	0
CID 123	P09525	ANXA4	0	0	0	0	0	0	0	0	0	0	0	0	0	0	0	0	0	0	0	0	0	0	0	0	0	0	0	0	0	0	0	0	0	0	0	0	0	0	0	0	0	0	0	0	0	0	0
CID 123	Q9BXF6	RAB11FIP5	0	0	0	0	0	0	0	0	0	0	0	0	0	0	0	0	0	0	0	0	0	0	0	0	0	0	0	0	0	0	0	0	0	0	0	0	0	0	0	0	0	0	0	0	0	0	0
CID 124	Q04756	HGFAC	0	0	0	0	0	0	0	0	0	0	0	0	0	0	0	0	0	0	0	0	0	0	0	0	0	0	0	0	0	0	0	0	0	0	0	0	0	0	0	0	0	0	0	0	0	0	0
CID 124	Q9BXF6	RAB11FIP5	0	0	0	0	0	0	0	0	0	0	0	0	0	0	0	0	0	0	0	0	0	0	0	0	0	0	0	0	0	0	0	0	0	0	0	0	0	0	0	0	0	0	0	0	0	0	0
CID 125	Q15833	STXBP2	0	0	0	0	0	0	0	0	0	0	0	0	0	0	0	0	0	0	0	0	0	0	0	0	0	0	0	0	0	0	0	0	0	0	0	0	0	0	0	0	0	0	0	0	0	0	0
CID 125	Q9BXF6	RAB11FIP5	0	0	0	0	0	0	0	0	0	0	0	0	0	0	0	0	0	0	0	0	0	0	0	0	0	0	0	0	0	0	0	0	0	0	0	0	0	0	0	0	0	0	0	0	0	0	0
CID 126	O15018	PDZD2	0	0	0	0	0	0	0	0	0	0	0	0	0	0	0	0	0	0	0	0	0	0	0	0	0	0	0	0	0	0	0	0	0	0	0	0	0	0	0	0	0	-0.999997	0	0	0	0	0
CID 126	Q9BXF6	RAB11FIP5	0	0	0	0	0	0	0	0	0	0	0	0	0	0	0	0	0	0	0	0	0	0	0	0	0	0	0	0	0	0	0	0	0	0	0	0	0	0	0	0	0	0	0	0	0	0	0
CID 127	Q8WWX9	SELENOM	0	0	0	0	0	0	0	0	0	0	0	0	0	0	0	0	0	0	0	0	0	0	0	0	0	0	0	0	0	0	0	0	0	0	0	0	0	0	0	0	0	0	0	0	0	0	0
CID 127	Q9BXF6	RAB11FIP5	0	0	0	0	0	0	0	0	0	0	0	0	0	0	0	0	0	0	0	0	0	0	0	0	0	0	0	0	0	0	0	0	0	0	0	0	0	0	0	0	0	0	0	0	0	0	0
CID 128	Q92900	UPF1	0	0	0	0	0	0	0	0	0	0	0	0	0	0	0	0	0	0	0	0	0	0	0	0	0	0	0	0	0	0	0	0	0	0	0	0	0	0	0	0	0	0	0	0	0	0	0
CID 128	Q9BXF6	RAB11FIP5	0	0	0	0	0	0	0	0	0	0	0	0	0	0	0	0	0	0	0	0	0	0	0	0	0	0	0	0	0	0	0	0	0	0	0	0	0	0	0	0	0	0	0	0	0	0	0
CID 129	O43920	NDUFS5	0.932268	0.54372	0.824379	0.526843	0.789702	1	0.798987	0.827248	0	0.890271	0.772576	0.481844	0.89276	0.810995	0.73293	0.363654	0.74996	0	0.734338	0.781903	0.463005	0.376327	0.816522	0.615444	0.703496	0.825923	0.596252	0.728942	0.896166	0	0.467863	0.504487	0.884774	0.904792	0.884381	0.820234	0.818316	0.842669	0.922017	0.871736	0	0.862454	0.824724	0.56168	0.420268	0.76196	0.745371
CID 129	P07919	UQCRH	0.586576	0.422982	0.587531	0.420991	0.512927	0.743015	0.576829	0.570148	0	0.629672	0.579977	0.332687	0.59883	0.534293	0.520826	0.312674	0.501379	0	0.504662	0.506702	0.348384	0.36749	0.586876	0.47422	0.48045	0.59379	0.466798	0.406758	0.625968	0	0.285335	0.397464	0.643006	0.592468	0.622315	0.581748	0.559192	0.587293	0.648478	0.726858	0	0.62994	0.481141	0.40441	0.392594	0.532785	0.617568
CID 130	P20020	ATP2B1	0	0	0	0	0	0	0	0	0	0	0.292056	0.288778	0	0	0	0.360186	0	0	0	0	0	0.30416	0	0	0.507281	0	0	0.514719	0.260478	0	0	0.420475	0	0.258419	0	0.411317	0	0	0	0	0.337275	0	0	0	0	0	0
CID 130	P21796	VDAC1	0.734248	0.268744	0.672543	0	0.518069	0.728942	0.440597	0.507218	0	0.715057	0.465321	0.419618	0.800798	0.67174	0.51773	0.441366	0.521348	0	0.539248	0.560038	0.407502	0.32058	0.674668	0.354721	0.52663	0.801776	0.627212	1	0.753303	0	0	0.593228	0.776801	0.690557	0.766977	0.611645	0.575561	0.692616	0.753311	0.536623	0	0.688372	0.810303	0.279923	0.358979	0.457995	0.510735
CID 131	P21796	VDAC1	0.734248	0.268744	0.672543	0	0.518069	0.728942	0.440597	0.507218	0	0.715057	0.465321	0.419618	0.800798	0.67174	0.51773	0.441366	0.521348	0	0.539248	0.560038	0.407502	0.32058	0.674668	0.354721	0.52663	0.801776	0.627212	1	0.753303	0	0	0.593228	0.776801	0.690557	0.766977	0.611645	0.575561	0.692616	0.753311	0.536623	0	0.688372	0.810303	0.279923	0.358979	0.457995	0.510735
CID 131	Q13885	TUBB2A	0.505859	0.327627	0.542413	0.364776	0.531369	0.503567	0.441975	0.453383	0	0.572084	0.52143	0.434301	0.538526	0.467282	0.50665	0	0.486167	0	0.504843	0.597725	0.349648	0	0.458469	0.440498	0.491919	0.574965	0.518447	0.549642	0.495097	0	0.297584	0.288656	0.536083	0.517597	0.451145	0.543629	0.539701	0.521383	0.520762	0.551876	0	0.5243	0.514189	0	0.38007	0.49471	0.441325
CID 132	P21796	VDAC1	0.734248	0.268744	0.672543	0	0.518069	0.728942	0.440597	0.507218	0	0.715057	0.465321	0.419618	0.800798	0.67174	0.51773	0.441366	0.521348	0	0.539248	0.560038	0.407502	0.32058	0.674668	0.354721	0.52663	0.801776	0.627212	1	0.753303	0	0	0.593228	0.776801	0.690557	0.766977	0.611645	0.575561	0.692616	0.753311	0.536623	0	0.688372	0.810303	0.279923	0.358979	0.457995	0.510735
CID 132	Q14699	RFTN1	0	0	0	0	0	0	0	0	0	0	0	0	0	0	0	0	0	0	0	0	0	0.382179	0	0	0.330058	0	0.319141	0.743936	0	0	0	0.726661	0	0	0	0	0	0	0	0	0	0	0	0	0	0	0
CID 133	P09471	GNAO1	0	0	0	0	0	0	0	0	0	0	0	0	0	0	0	0	0	0	0	0	0	0	0	0	0	0	0	0	0	0	0	-0.420987	0	0	0	0	0.637416	0	0	0	0	0	0	0	0	0	0
CID 133	P40939	HADHA	0.778475	0.785157	0.928793	0.839917	0.873884	0.818316	0.859146	0.855398	0.554489	0.930772	0.859616	0.784336	0.712467	0.852444	0.939118	0.696901	0.855031	0.574412	0.750923	0.861612	0.768872	0.491896	0.680925	0.796331	0.860417	0.849634	0.794774	0.575561	0.782333	0	0.603148	0.679306	0.727766	0.80108	0.788227	0.891633	1	0.86358	0.873429	0.777566	0.408123	0.731114	0.722674	0.753167	0.559669	0.889232	0.755686
CID 134	P29992	GNA11	0	0	0	0	0	0	0	0	0	0	0	0	0	0	0	0	0	0	0	0	0	0	0	0	0	0	0	0	0	0	0	-0.382918	0	0	0	0	0.624903	0	0	0	0	0	0	0	0	0	0
CID 134	P40939	HADHA	0.778475	0.785157	0.928793	0.839917	0.873884	0.818316	0.859146	0.855398	0.554489	0.930772	0.859616	0.784336	0.712467	0.852444	0.939118	0.696901	0.855031	0.574412	0.750923	0.861612	0.768872	0.491896	0.680925	0.796331	0.860417	0.849634	0.794774	0.575561	0.782333	0	0.603148	0.679306	0.727766	0.80108	0.788227	0.891633	1	0.86358	0.873429	0.777566	0.408123	0.731114	0.722674	0.753167	0.559669	0.889232	0.755686
CID 135	Q92692	NECTIN2	0	0	0	0	0	0	0	0	0	0	0	0	0	0	0	0	0	0	0	0	0	0	0	0	0	0	0	0	0	0	0	0	0	0	0	0	0	0	0	0	0	0	0	0	0	0	0
CID 135	Q9NS69	TOMM22	0.8274	0.608097	0.837849	0.584657	0.85109	0.808819	0.805491	0.861345	0.247188	0.904447	0.652718	0.509248	0.712974	0.814099	0.736028	0.433436	0.79167	0.252283	0.640464	0.693008	0.54727	0.343054	0.711146	0.668398	0.520818	0.835489	0.556264	0.406837	0.716827	0	0.532307	0.410061	0.793069	0.667637	0.776192	0.680728	0.676706	0.694731	0.865874	0.694721	0	0.740427	0.784216	0.560505	0.39769	0.843677	0.717705
CID 136	Q9NS69	TOMM22	0.8274	0.608097	0.837849	0.584657	0.85109	0.808819	0.805491	0.861345	0.247188	0.904447	0.652718	0.509248	0.712974	0.814099	0.736028	0.433436	0.79167	0.252283	0.640464	0.693008	0.54727	0.343054	0.711146	0.668398	0.520818	0.835489	0.556264	0.406837	0.716827	0	0.532307	0.410061	0.793069	0.667637	0.776192	0.680728	0.676706	0.694731	0.865874	0.694721	0	0.740427	0.784216	0.560505	0.39769	0.843677	0.717705
CID 136	Q9Y282	ERGIC3	0	0	0	0	0	0	0	0	0	0	0	0	0	0	0	0	0	0	0	0	0	0	0	0	0	0	0	0	0	0	0	0	0	0.423178	0	0	0	0	0	0	0	0	0	0	0	0	0
CID 137	Q8NEQ6	C1orf64	0.667583	0.589338	0.67964	0.453859	0.736747	0.628918	0.66983	0.720424	0	0.719473	0.670569	0.394713	0.648777	0.629926	0.549718	0.397709	0.662383	0	0.507328	0.609354	0.463526	0.243076	0.749524	0.462687	0.565367	0.652132	0.462433	0.517765	0.716235	0	0.434823	0.379212	0.713865	0.668168	0.635216	0.676694	0.635183	0.702295	0.724807	0.647868	0	0.681392	0.63883	0.368657	0.316421	0.707171	0.592844
CID 137	Q9NS69	TOMM22	0.8274	0.608097	0.837849	0.584657	0.85109	0.808819	0.805491	0.861345	0.247188	0.904447	0.652718	0.509248	0.712974	0.814099	0.736028	0.433436	0.79167	0.252283	0.640464	0.693008	0.54727	0.343054	0.711146	0.668398	0.520818	0.835489	0.556264	0.406837	0.716827	0	0.532307	0.410061	0.793069	0.667637	0.776192	0.680728	0.676706	0.694731	0.865874	0.694721	0	0.740427	0.784216	0.560505	0.39769	0.843677	0.717705
CID 138	Q9H1E5	TMX4	0	0	0	0	0	0	0	0	0	0	0	0	0	0	0	0	0	0	0	0	0	0	0	0	0	0	0	0	0	0	0	0	0	0	0	0	0	0	0	0	0	0	0	0	0	0	0
CID 138	Q9NS69	TOMM22	0.8274	0.608097	0.837849	0.584657	0.85109	0.808819	0.805491	0.861345	0.247188	0.904447	0.652718	0.509248	0.712974	0.814099	0.736028	0.433436	0.79167	0.252283	0.640464	0.693008	0.54727	0.343054	0.711146	0.668398	0.520818	0.835489	0.556264	0.406837	0.716827	0	0.532307	0.410061	0.793069	0.667637	0.776192	0.680728	0.676706	0.694731	0.865874	0.694721	0	0.740427	0.784216	0.560505	0.39769	0.843677	0.717705
CID 139	Q16563	SYPL1	0	0	0	0	0	0	0	0	0	0	0	0	0	0	0	0	0	0	0	0	0	0	0	0	0	0	0	0	0	0	0	0	0	0	0	0	0.3072	0	0	0	0	0	0	0	0	0	0
CID 139	Q9NS69	TOMM22	0.8274	0.608097	0.837849	0.584657	0.85109	0.808819	0.805491	0.861345	0.247188	0.904447	0.652718	0.509248	0.712974	0.814099	0.736028	0.433436	0.79167	0.252283	0.640464	0.693008	0.54727	0.343054	0.711146	0.668398	0.520818	0.835489	0.556264	0.406837	0.716827	0	0.532307	0.410061	0.793069	0.667637	0.776192	0.680728	0.676706	0.694731	0.865874	0.694721	0	0.740427	0.784216	0.560505	0.39769	0.843677	0.717705
[truncated: 614 more columns]

## Sheet: Complexwise ECSC correlations
Table S3. Identification of putative MPCs and orphan associations in the networks enriched for Gene Ontology (GO) processes.
Subtitle: Correlation of interacting proteins from ECSC network that were part of the predicted MPCs of DNLCs
Complex ID	Interacting protein (Uniprot ID)	Interacting protein name	O00217	O00483	O14548	O14880	O14949	O43920	O75251	O75306	O75323	O75489	O96008	P00403	P06576	P08559	P08574	P09669	P0C6C1	P10176	P11177	P12694	P13073	P13674	P14406	P14625	P15954	P19105	P20674	P21796	P22695	P24311	P27797	P27824	P28331	P31930	P35232	P36542	P40939	P45880	P49821	P50416	P55072	P55084	P60709	Q00059	Q12797	Q16795	Q16891
			NDUFS8	NDUFA4	COX7A2L	MGST3	UQCRQ	NDUFS5	NDUFS7	NDUFS2	GBAS	NDUFS3	TOMM40	MT-CO2	ATP5B	PDHA1	CYC1	COX6C	ANKRD34C	COX8A	PDHB	BCKDHA	COX4I1	P4HA1	COX7A2	HSP90B1	COX7C	MYL12A	COX5A	VDAC1	UQCRC2	COX7B	CALR	CANX	NDUFS1	UQCRC1	PHB	ATP5C1	HADHA	VDAC2	NDUFV1	CPT1A	VCP	HADHB	ACTB	TFAM	ASPH	NDUFA9	IMMT
CID 001	O00217	NDUFS8	1	0	0	0	0.636019	0.679643	0.988081	0	0.489767	0.951321	0	0.338069	0.797503	0.698201	0.944383	0	0	0	0.820327	0.924013	-0.316358	0.911578	0	0.275372	0	0	0	0	0.835474	0	0	0.85898	0.906191	0.848536	0.575117	0.486141	0.345519	0	0.892042	0.746715	0.869309	0.351836	0	0	0.929112	0.776799	0
CID 001	O00483	NDUFA4	0	1	0.422284	0.576176	0	0	0	0	0	0	0.518079	0	0	0	0	0	0	0	0	0	0	0	0	0	0	0	0	0.386371	0	0	0	0	0	0	0	0	0.304045	0.372245	0	0	0	0	0	0	0	0	0
CID 001	O14548	COX7A2L	0	0.422284	1	0.506728	0	0	0	0	0.20511	0	0.240604	0.647367	0.278925	0.287246	0	0	0	0	0	0	0	0	0.499347	-0.266103	0	0	0.271328	0.554122	0.2642	0	0	0	0	0	0.348988	0.487548	0.764307	0.248904	0	0	0	0.585395	0.566228	0	0	0	0
CID 001	O14880	MGST3	0	0.576176	0.506728	1	0	0	0	0	0	0	0.732415	0.296792	0	0	-0.281527	0	0	0	0	0	0	0	0	0	0	0	0	0.633788	0	-0.369651	0	-0.284283	0	0	0	0	0.226399	0.797064	0	0	0	0	0	0	-0.274841	0	0
CID 001	O14949	UQCRQ	0.636019	0	0	0	1	0.663759	0.641023	0	0.547615	0.519297	0	0	0.543283	0.40065	0.390036	0.323362	0	0	0.580879	0.648338	0	0.480832	0	0	0.346611	0	0.442465	0	0.474731	0.366633	0	0.598262	0.45079	0.344503	0.513304	0.273844	0	0	0.292189	0.673474	0.44454	0.296041	0	0	0.490252	0.439512	0
CID 001	O43920	NDUFS5	0.679643	0	0	0	0.663759	1	0.682405	0	0.468801	0.661908	0	0	0.751873	0.583956	0.560777	0.261818	0	0	0.7313	0.784396	0	0.611389	0.284765	0.40089	0	0	0.4582	0	0.710633	0	0	0.674217	0.607121	0.56508	0.593347	0.365396	0.341113	0	0.638979	0.579974	0.681044	0.397522	0.264712	0	0.633964	0.430991	0
CID 001	O75251	NDUFS7	0.988081	0	0	0	0.641023	0.682405	1	0	0.477278	0.948287	0	0.366768	0.811907	0.722212	0.949721	0	0	0	0.812626	0.910991	-0.312034	0.911095	0	0.275028	0	0	0	0	0.855417	0	0	0.851052	0.902237	0.87128	0.567475	0.524782	0.370634	0	0.894169	0.773755	0.867611	0.357826	0	0	0.924045	0.780007	0
CID 001	O75306	NDUFS2	0	0	0	0	0	0	0	1	0	0	0	0	0	0	0	0	0	0	0	0	0	0	0	0	0	0	0	0	0	0	0	0	0	0	0	0	0	0	0	0	0	0	0	0	0	0	0
CID 001	O75323	GBAS	0.489767	0	0.20511	0	0.547615	0.468801	0.477278	0	1	0.533058	0	0.218146	0.64705	0.558459	0.474938	0.626615	0	0	0.665482	0.193011	0.381553	0.480355	0.446166	0	0.732849	0	0.766401	0	0.534037	0.760098	0	0.667041	0.497386	0.410791	0.855685	0.360042	0.326691	0	0.361165	0.481234	0.430772	0.654134	0.396057	0	0.490402	0.423688	0
CID 001	O75489	NDUFS3	0.951321	0	0	0	0.519297	0.661908	0.948287	0	0.533058	1	0	0.316298	0.821798	0.765757	0.965399	-0.260465	0	0	0.878443	0.887031	-0.2268	0.955348	0	0.324345	0	0	0	0	0.864068	0	0	0.935442	0.977135	0.890165	0.58595	0.516205	0.31197	0	0.938107	0.729083	0.910314	0.381462	0	0	0.962885	0.842282	0
CID 001	O96008	TOMM40	0	0.518079	0.240604	0.732415	0	0	0	0	0	0	1	0	0	0	0	0	0	0	0	0	0	0	0	0	0	0	-0.342665	0.489046	0	0	0	0	0	0	0	0	0	0.578169	0	0	0	0	0	0	0	0	0
CID 001	P00403	MT-CO2	0.338069	0	0.647367	0.296792	0	0	0.366768	0	0.218146	0.316298	0	1	0.52559	0.430171	0.251272	0	0	0	0.280064	0	-0.415942	0.265992	0	0	0	0	0	0.272623	0.502863	0	0	0.216672	0.280581	0.446619	0.350758	0.823392	0.670888	0	0.299136	0	0.199914	0.505997	0.359949	0	0.213761	0.392975	0
CID 001	P06576	ATP5B	0.797503	0	0.278925	0	0.543283	0.751873	0.811907	0	0.64705	0.821798	0	0.52559	1	0.8344	0.758988	0	0	0	0.825155	0.645144	0	0.747357	0	0.282836	0	0	0.358723	0	0.941339	0.184226	0	0.797662	0.777285	0.815473	0.769937	0.68468	0.604276	0	0.708132	0.766047	0.688106	0.697118	0.576214	0	0.759777	0.674904	0
CID 001	P08559	PDHA1	0.698201	0	0.287246	0	0.40065	0.583956	0.722212	0	0.558459	0.765757	0	0.430171	0.8344	1	0.716196	0	0	0	0.84235	0.550542	-0.240994	0.58842	0	0.244978	0	0	0.259307	0.28476	0.87139	0	0	0.724592	0.716259	0.861406	0.759219	0.443853	0.457447	0	0.669187	0.666757	0.555073	0.709705	0.381356	0	0.701405	0.608336	0
CID 001	P08574	CYC1	0.944383	0	0	-0.281527	0.390036	0.560777	0.949721	0	0.474938	0.965399	0	0.251272	0.758988	0.716196	1	-0.245752	0	0	0.845333	0.87123	-0.239029	0.956686	0	0.358523	0	0	0	0	0.821497	0	0	0.901106	0.958562	0.879051	0.530431	0.465858	0.258463	0	0.950993	0.675622	0.931424	0.290513	0	0	0.974387	0.841736	0
CID 001	P09669	COX6C	0	0	0	0	0.323362	0.261818	0	0	0.626615	-0.260465	0	0	0	0	-0.245752	1	0	0	0	0	0.814967	0	0.491668	0	0.815098	0	0.752598	0	0	0.844552	0	0	-0.278138	0	0.348735	0	0	0	0	0	0	0.336535	0	0	0	-0.308495	0
CID 001	P0C6C1	ANKRD34C	0	0	0	0	0	0	0	0	0	0	0	0	0	0	0	0	1	0	0	0	0	0	0	0	0	0	0	0	0	0	0	0	0	0	0	0	0	0	0	0	0	0	0	0	0	0	0
CID 001	P10176	COX8A	0	0	0	0	0	0	0	0	0	0	0	0	0	0	0	0	0	1	0	0	0	0	0	0	0	0	0	0	0	0	0	0	0	0	0	0	0	0	0	0	0	0	0	0	0	0	0
CID 001	P11177	PDHB	0.820327	0	0	0	0.580879	0.7313	0.812626	0	0.665482	0.878443	0	0.280064	0.825155	0.84235	0.845333	0	0	0	1	0.744541	0	0.795542	0	0.426577	0	0	0.294775	0	0.833099	0.301125	0	0.917533	0.853061	0.846284	0.773108	0.382867	0.325763	0	0.774075	0.689655	0.784524	0.581133	0.239035	0	0.874127	0.710203	0
CID 001	P12694	BCKDHA	0.924013	0	0	0	0.648338	0.784396	0.910991	0	0.193011	0.887031	0	0	0.645144	0.550542	0.87123	0	0	0	0.744541	1	-0.270953	0.859609	0	0.456787	0	0	0	0	0.690509	-0.280745	0	0.789382	0.826803	0.720435	0.29065	0.296451	0	0.266392	0.782899	0.740019	0.833419	0	0	0	0.903453	0.546768	0
CID 001	P13073	COX4I1	-0.316358	0	0	0	0	0	-0.312034	0	0.381553	-0.2268	0	-0.415942	0	-0.240994	-0.239029	0.814967	0	0	0	-0.270953	1	0	0	0	0.663321	0	0.540291	0	-0.24512	0.685801	0	0	-0.249424	-0.248901	0	-0.250079	-0.248138	0	-0.283046	0	0	0	0	0	0	0	0
CID 001	P13674	P4HA1	0.911578	0	0	0	0.480832	0.611389	0.911095	0	0.480355	0.955348	0	0.265992	0.747357	0.58842	0.956686	0	0	0	0.795542	0.859609	0	1	0	0.459915	0	0	0	0.315385	0.808436	0	0	0.882332	0.962452	0.830563	0.537724	0.615243	0.46749	0.582558	0.939136	0.630078	0.958516	0.265988	0	0	0.957071	0.846146	0
CID 001	P14406	COX7A2	0	0	0.499347	0	0	0.284765	0	0	0.446166	0	0	0	0	0	0	0.491668	0	0	0	0	0	0	1	0	0.379493	0	0.569252	0.248385	0	0.35837	0	0	-0.202252	0	0.442996	0	0.374852	0	0	0	0	0.565394	0.468721	0	0	-0.259952	0
CID 001	P14625	HSP90B1	0.275372	0	-0.266103	0	0	0.40089	0.275028	0	0	0.324345	0	0	0.282836	0.244978	0.358523	0	0	0	0.426577	0.456787	0	0.459915	0	1	0	0	0	0	0.253003	0	0	0.299484	0.333664	0.292157	0.326887	0.24089	0	0.312681	0.318695	0.261625	0.541831	0	0	0	0.394057	0.259125	0
CID 001	P15954	COX7C	0	0	0	0	0.346611	0	0	0	0.732849	0	0	0	0	0	0	0.815098	0	0	0	0	0.663321	0	0.379493	0	1	0	0.769823	0	0	0.726419	0	0	0	0	0.48367	0	0	0	0	0	0	0.279709	0	0	0	0	0
CID 001	P19105	MYL12A	0	0	0	0	0	0	0	0	0	0	0	0	0	0	0	0	0	0	0	0	0	0	0	0	0	1	0	0	0	0	0	0	0	0	0	0	0	0	0	0	0	0	0	0	0	0	0
CID 001	P20674	COX5A	0	0	0.271328	0	0.442465	0.4582	0	0	0.766401	0	-0.342665	0	0.358723	0.259307	0	0.752598	0	0	0.294775	0	0.540291	0	0.569252	0	0.769823	0	1	0	0.249958	0.661901	0	0.180467	0	0	0.715897	0.177556	0.268127	0	0	0	0	0.598531	0.672315	0	0	0	0
CID 001	P21796	VDAC1	0	0.386371	0.554122	0.633788	0	0	0	0	0	0	0.489046	0.272623	0	0.28476	0	0	0	0	0	0	0	0.315385	0.248385	0	0	0	0	1	0	0	0	0	0	0.231825	0.208594	0.451353	0.676079	0.781002	0	0	0.245208	0.275171	0	0	0	0	0
CID 001	P22695	UQCRC2	0.835474	0	0.2642	0	0.474731	0.710633	0.855417	0	0.534037	0.864068	0	0.502863	0.941339	0.87139	0.821497	0	0	0	0.833099	0.690509	-0.24512	0.808436	0	0.253003	0	0	0.249958	0	1	0	0	0.788819	0.841354	0.880781	0.704206	0.712976	0.605241	0	0.811857	0.711505	0.760976	0.616042	0.468686	0	0.814399	0.775176	0
CID 001	P24311	COX7B	0	0	0	-0.369651	0.366633	0	0	0	0.760098	0	0	0	0.184226	0	0	0.844552	0	0	0.301125	-0.280745	0.685801	0	0.35837	0	0.726419	0	0.661901	0	0	1	0	0.287546	0	0	0.563754	0	0	0	0	0	0	0.398084	0	0	0	0	0
CID 001	P27797	CALR	0	0	0	0	0	0	0	0	0	0	0	0	0	0	0	0	0	0	0	0	0	0	0	0	0	0	0	0	0	0	1	0	0	0	0	0	0	0	0	0	0	0	0	0	0	0	0
CID 001	P27824	CANX	0.85898	0	0	-0.284283	0.598262	0.674217	0.851052	0	0.667041	0.935442	0	0.216672	0.797662	0.724592	0.901106	0	0	0	0.917533	0.789382	0	0.882332	0	0.299484	0	0	0.180467	0	0.788819	0.287546	0	1	0.924884	0.790053	0.656951	0.397942	0.226705	0	0.848326	0.667728	0.85991	0.385013	0	0	0.91182	0.762458	0
CID 001	P28331	NDUFS1	0.906191	0	0	0	0.45079	0.607121	0.902237	0	0.497386	0.977135	0	0.280581	0.777285	0.716259	0.958562	-0.278138	0	0	0.853061	0.826803	-0.249424	0.962452	-0.202252	0.333664	0	0	0	0	0.841354	0	0	0.924884	1	0.88632	0.539782	0.498198	0.269309	0	0.960834	0.602805	0.930439	0.326076	0	0	0.969443	0.89245	0
CID 001	P31930	UQCRC1	0.848536	0	0	0	0.344503	0.56508	0.87128	0	0.410791	0.890165	0	0.446619	0.815473	0.861406	0.879051	0	0	0	0.846284	0.720435	-0.248901	0.830563	0	0.292157	0	0	0	0.231825	0.880781	0	0	0.790053	0.88632	1	0.625041	0.571081	0.440158	0	0.869674	0.653165	0.771838	0.51514	0	0	0.849209	0.826711	0
CID 001	P35232	PHB	0.575117	0	0.348988	0	0.513304	0.593347	0.567475	0	0.855685	0.58595	0	0.350758	0.769937	0.759219	0.530431	0.348735	0	0	0.773108	0.29065	0	0.537724	0.442996	0.326887	0.48367	0	0.715897	0.208594	0.704206	0.563754	0	0.656951	0.539782	0.625041	1	0.449315	0.544374	0	0.439897	0.600966	0.504754	0.805866	0.664541	0	0.532461	0.477458	0
CID 001	P36542	ATP5C1	0.486141	0	0.487548	0	0.273844	0.365396	0.524782	0	0.360042	0.516205	0	0.823392	0.68468	0.443853	0.465858	0	0	0	0.382867	0.296451	-0.250079	0.615243	0	0.24089	0	0	0.177556	0.451353	0.712976	0	0	0.397942	0.498198	0.571081	0.449315	1	0.826932	0.657164	0.491196	0.409212	0.52727	0.46849	0.409067	0	0.437672	0.613731	0
CID 001	P40939	HADHA	0.345519	0.304045	0.764307	0.226399	0	0.341113	0.370634	0	0.326691	0.31197	0	0.670888	0.604276	0.457447	0.258463	0	0	0	0.325763	0	-0.248138	0.46749	0.374852	0	0	0	0.268127	0.676079	0.605241	0	0	0.226705	0.269309	0.440158	0.544374	0.826932	1	0.666452	0.247257	0.396813	0.394059	0.612527	0.63809	0	0.23658	0.337608	0
CID 001	P45880	VDAC2	0	0.372245	0.248904	0.797064	0	0	0	0	0	0	0.578169	0	0	0	0	0	0	0	0	0.266392	0	0.582558	0	0.312681	0	0	0	0.781002	0	0	0	0	0	0	0	0.657164	0.666452	1	0	0	0.545876	0	0	0	0	0	0
CID 001	P49821	NDUFV1	0.892042	0	0	0	0.292189	0.638979	0.894169	0	0.361165	0.938107	0	0.299136	0.708132	0.669187	0.950993	0	0	0	0.774075	0.782899	-0.283046	0.939136	0	0.318695	0	0	0	0	0.811857	0	0	0.848326	0.960834	0.869674	0.439897	0.491196	0.247257	0	1	0.450669	0.934536	0.238473	0	0	0.951563	0.89426	0
CID 001	P50416	CPT1A	0.746715	0	0	0	0.673474	0.579974	0.773755	0	0.481234	0.729083	0	0	0.766047	0.666757	0.675622	0	0	0	0.689655	0.740019	0	0.630078	0	0.261625	0	0	0	0	0.711505	0	0	0.667728	0.602805	0.653165	0.600966	0.409212	0.396813	0	0.450669	1	0.490773	0.463777	0	0	0.64578	0.38149	0
CID 001	P55072	VCP	0.869309	0	0	0	0.44454	0.681044	0.867611	0	0.430772	0.910314	0	0.199914	0.688106	0.555073	0.931424	0	0	0	0.784524	0.833419	0	0.958516	0	0.541831	0	0	0	0.245208	0.760976	0	0	0.85991	0.930439	0.771838	0.504754	0.52727	0.394059	0.545876	0.934536	0.490773	1	0.215987	0	0	0.945611	0.787632	0
CID 001	P55084	HADHB	0.351836	0	0.585395	0	0.296041	0.397522	0.357826	0	0.654134	0.381462	0	0.505997	0.697118	0.709705	0.290513	0.336535	0	0	0.581133	0	0	0.265988	0.565394	0	0.279709	0	0.598531	0.275171	0.616042	0.398084	0	0.385013	0.326076	0.51514	0.805866	0.46849	0.612527	0	0.238473	0.463777	0.215987	1	0.776277	0.564279	0.298225	0.30211	0
CID 001	P60709	ACTB	0	0	0.566228	0	0	0.264712	0	0	0.396057	0	0	0.359949	0.576214	0.381356	0	0	0	0	0.239035	0	0	0	0.468721	0	0	0	0.672315	0	0.468686	0	0	0	0	0	0.664541	0.409067	0.63809	0	0	0	0	0.776277	1	0	0	0	0
CID 001	Q00059	TFAM	0	0	0	0	0	0	0	0	0	0	0	0	0	0	0	0	0	0	0	0	0	0	0	0	0	0	0	0	0	0	0	0	0	0	0	0	0	0	0	0	0	0.564279	0	1	0	0	0
CID 001	Q12797	ASPH	0.929112	0	0	-0.274841	0.490252	0.633964	0.924045	0	0.490402	0.962885	0	0.213761	0.759777	0.701405	0.974387	0	0	0	0.874127	0.903453	0	0.957071	0	0.394057	0	0	0	0	0.814399	0	0	0.91182	0.969443	0.849209	0.532461	0.437672	0.23658	0	0.951563	0.64578	0.945611	0.298225	0	0	1	0.846232	0
CID 001	Q16795	NDUFA9	0.776799	0	0	0	0.439512	0.430991	0.780007	0	0.423688	0.842282	0	0.392975	0.674904	0.608336	0.841736	-0.308495	0	0	0.710203	0.546768	0	0.846146	-0.259952	0.259125	0	0	0	0	0.775176	0	0	0.762458	0.89245	0.826711	0.477458	0.613731	0.337608	0	0.89426	0.38149	0.787632	0.30211	0	0	0.846232	1	0
CID 001	Q16891	IMMT	0	0	0	0	0	0	0	0	0	0	0	0	0	0	0	0	0	0	0	0	0	0	0	0	0	0	0	0	0	0	0	0	0	0	0	0	0	0	0	0	0	0	0	0	0	0	1
CID 001	Q5TGZ0	MINOS1	0	0	0	0	0	0	0	0	0	0	0	0	0	0	0	0	0	0	0	0	0	0	0	0	0	0	0	0	0	0	0	0	0	0	0	0	0	0	0	0	0	0	0	0	0	0	0
CID 001	Q6ZMW2	ZNF782	0	0	0	0	0	0	0	0	0	0	0	0	0	0	0	0	0	0	0	0	0	0	0	0	0	0	0	0	0	0	0	0	0	0	0	0	0	0	0	0	0	0	0	0	0	0	0
CID 001	Q8N4H5	TOMM5	0	0.548703	0.44858	0.862738	0	0	0	0	0	0	0.822497	0	0	0	0	0	0	0	0	0	0	0	0	0	0	0	0	0.597682	0	0	0	0	0	0	0	0	0	0.644727	0	0	0	0	0	0	0	0	0
CID 001	Q8NBX0	SCCPDH	0	0.310898	0.764188	0.20897	0	0	0	0	0.272886	0	0	0.386257	0.300342	0.222872	-0.212153	0	0	0	0	0	0	-0.183639	0.629842	-0.229307	0	0	0.499987	0.425829	0.237285	0	0	0	-0.19456	0	0.444192	0.343741	0.756081	0.235552	-0.213193	0	-0.174625	0.737489	0.780182	0	-0.204732	-0.238244	0
CID 001	Q99623	PHB2	0.600808	0	0.408065	0	0.474659	0.638903	0.602268	0	0.796144	0.607379	0	0.399045	0.821929	0.788624	0.563571	0.272365	0	0	0.775332	0.363233	0	0.545928	0.427979	0.295303	0.366084	0	0.672045	0.19685	0.756819	0.453965	0	0.651361	0.546073	0.648287	0.963089	0.497181	0.596605	0	0.449759	0.651892	0.499837	0.818411	0.72816	0	0.548568	0.475301	0
CID 001	Q9BPW8	NIPSNAP1	0.548956	0	0.386816	0	0.495974	0.573524	0.550181	0	0.871183	0.605162	0	0.394932	0.797431	0.695664	0.539667	0.383149	0	0	0.725682	0.30183	0.20858	0.518841	0.480345	0	0.44997	0	0.752343	0	0.711745	0.583983	0	0.689489	0.548907	0.553351	0.905779	0.496627	0.504153	0	0.43195	0.585691	0.44933	0.777432	0.626601	0	0.547851	0.44812	0
CID 001	Q9BUV8	C20orf24	0.628921	0	0.272403	0	0.430722	0.557881	0.599205	0	0.832212	0.597764	0	0.306236	0.677388	0.550497	0.525708	0.336902	0	0	0.687174	0.324058	0	0.51056	0.23815	0	0.424516	0	0.557709	0	0.552677	0.689461	0	0.684992	0.538363	0.447953	0.810579	0.311011	0.34533	0	0.437362	0.448897	0.490724	0.6016	0.341985	0	0.538892	0.43929	0
CID 001	Q9NS69	TOMM22	0.282841	0	0.173735	-0.239836	0	0.517047	0.316203	0	0.413407	0.496623	-0.316699	0.359035	0.70336	0.595526	0.377466	0	0	0	0.488946	0.335202	0	0.422135	0.259549	0	0	0	0.423682	0	0.631068	0	0	0.479215	0.473782	0.528233	0.584638	0.53902	0.413471	0	0.4597	0.355824	0.414952	0.572738	0.406284	0	0.417769	0.331348	0
CID 001	Q9ULV4	CORO1C	0.959748	0	0	0	0.449274	0.635072	0.954995	0	0.476	0.955185	0	0.246732	0.771231	0.706849	0.950273	-0.307842	0	0	0.822464	0.937756	0	0.939426	-0.200602	0.380919	0	0	0	0	0.805382	0	0	0.881477	0.932963	0.852559	0.52414	0.47158	0.291068	0	0.8988	0.752597	0.897577	0.306337	0	0	0.954339	0.791821	0
CID 001	Q9Y277	VDAC3	0	0.478941	0.54684	0.83967	0	0	0	0	0	0	0.788888	0	0	0	0	0	0	0	0	0	0	0	0.209526	0	0	0	0	0.8511	0	0	0	0	0	0	0	0	0.342901	0.836271	0	0	0	0	0	0	0	0	0
CID 001	Q9Y2R0	COA3	0	0	0.256919	0	0.620884	0.373428	0	0	0.82143	0	0	0	0.305869	0.246432	0	0.604841	0	0	0.197559	0	0.377005	0	0.629188	0	0.711246	0	0.87048	0	0.182007	0.601459	0	0	0	0	0.739695	0	0.236023	0	0	0.331055	0	0.628882	0.553218	0	0	0	0
CID 001	Q9Y6C9	MTCH2	0	0	0	-0.317887	0	0	0	0	0.535896	0	-0.337068	0	0	0	0	0.636056	0	0	0	0	0.497946	0	0.513857	0	0.721874	0	0.66745	0	0	0.571001	0	0	0	0	0.461202	0	0	0	0	0	0	0.316092	0	0	0	0	0
CID 002	O00299	CLIC1	0	0	0	0	0	0	0	0	0	0	0	0	0	0	0	0	0	0	0	0	0.688799	0	0	0	0	0	0.507432	0	0	0	0	0	0	0	0	0	0	0	0	0	0	0	0	0	0	0	0
CID 002	O14561	NDUFAB1	0	0	0	0	0	0	0	0	0	0	0	0	0	0	0	0	0	0	0	0	-0.499875	0	0	0	0	0	0	0	0	0	0	0	0	0	0	0	0	0	0	0	0	0	0	0	0	0	0
CID 002	O94760	DDAH1	0	0	0	0	0	0	0	0	0	0	0	0	0	0	0	0	0	0	0	0	0	0	0	0	0	0	0	0	0	0	0	0	0	0	0	0	0	0	0	0	0	0	0	0	0	0	0
CID 002	O95336	PGLS	0	0	-0.745221	0	0	0	0	0	0	0	-0.957678	0	0	0	0	0	0	0	0	0	0	0	0	0	0	0	0	0	0	0	0	0	0	0.710589	0	0	0	0	0	0	0	0	0	0	0	0	0
CID 002	O95865	DDAH2	0	0	0	0	0	0	0	0	0	0	0	0	0	0	0	0	0	0	0	0	0	0	0	0	0	0	0	0	0	0	0	0	0	0	0	0	0	0	0	0	0	0	0	0	0	0	0
CID 002	P00441	SOD1	0	0	0	0	0	0	0	0	0	0	0	0	0	0	0	0	0	0	0	0	0	0	0	0	0	0	0	0	0	0	0	0	0	0	0	0	0	0	0	0	0	0	0	0	0	0	0
CID 002	P00813	ADA	0	0	0	0	0	0	0	0	0	0	0	0	0	0	0	0	0	0	0	0	0.387706	0	0	0	0	0	0	0	0	0.467286	0	0	0	0	0	0	0	0	0	0	0	0	0	0	0	0	0
CID 002	P06733	ENO1	0	0	0	0	0	0	0	0	0	-0.44059	0	0	0	0	0	0	0	0	0	0	0.546491	-0.435283	0	0	0	0	0	0	0	0	0	0	0	0	0	0	0	0	0	0	0	0	0	0	0	0	0
CID 002	P09211	GSTP1	0	0	0	0	0	0	0	0	0	0	0	0	0	0	0	0	0	0	0	0	0.4948	0	0	0	0	0	0.464173	0	0	0	0	0	0	0	0	0	0	0	0	0	0	0	0	0	0	0	0
CID 002	P09936	UCHL1	0	0	0	0	0	0	0	0	0	0	0	0	0	0	0	0	0	0	0	0	0	0	0	0	0	0	0	0	0	0	0	0	0	0	0	0	0	0	0	0	0	0	0	0	0	0	0
CID 002	P23434	GCSH	0	0	0	0	0	0	0	0	0	0	0	0	0	0	0	0	0	0	0	0	0	0	0	0	0	0	0	0	0	0	0	0	0	0	0	0	0	0	0	0	0	0	0	0	0	0	0
CID 002	P25325	MPST	0	0.777217	0	0	0	0	0	0	0	0	0	0	0	0	0	0	0	0	0	0	0.528767	0	0	0	0	0	0.381946	0	0	0	0	0	0	0	0	0	0	0	0	0	0	0	0	0	0	0	0
CID 002	P30041	PRDX6	0	0	0	0	0	0	0	0	0	0	0	0	0	0	0	0	0	0	0	0	0.759262	0	0	0	0	0	0.495073	0	0	0	0	0	0	0	0	0	0	0	0	0	0	0	0	0	0	0	0
CID 002	P30042	C21orf33	0	0	0	0	0	0	0	0	0	0	0	0	0	0	0	0	0	0	0	0	0.66978	0	0	0	0	0	0.483839	0	0	0	0	0	0	0	0	0	0	0	0	0	0	0	0	0	0	0	0
CID 002	P30085	CMPK1	0	0	0	0	0	0	0	0	0	0	0	0	0	0	0	0	0	0	0	0	0.329359	0	0	0	0	0	0.400725	-0.664228	0	0	0	0	0	0	0	0	0	0	0	0	0	0	0	0	0	0	0
CID 002	P35228	NOS2	0	0	0	0	0	0	0	0	0	0	0	0	0	0	0	0	0	0	0	0	0	0	0	0	0	0	0	0	0	0	0	0	0	0	0	0	0	0	0	0	0	0	0	0	0	0	0
CID 002	P36871	PGM1	0	0	0	0	0	0	0	0	0	0	0	0	0	0	0	0	0	0	0	0	0	0	0	0	0	0	0	0	0	0	0	0	0	0	0	0	0	0	0	0	0	0	0	0	0	0	0
CID 002	P48444	ARCN1	0	0	0	0	0	0	0	0	0	0	0	0	0	0	0	0	0	0	0	0	0	0	0	0	0	0	0	0	0	0	0	0	0	0	0	0	0	0	0	0	0	0	0	0	0	0	0
CID 002	P48735	IDH2	0	0	0	0	0	0	0	0	0	0	0	0	0	0	0	0	0	0	0	0	0.469484	0	0	0	0	0	0.35961	0	0	0	0	0	0	0	0	0	0	0	0	0	0	0	0	0	0	0	0
CID 002	P49773	HINT1	0	0	0	0	0	0	0.999361	0	0	0	0	0	0	0	0	0	0	0	0	0	0	0	0	0	0	0	0	0	0	0	0	0	0	0	0	0.871158	0	0	0	0	0	0	0	0	0	0	0
CID 002	P60174	TPI1	0	0	0	0	0	0	0	0	0	0	0	0	0	0	0	0	0	0	0	0	0	0	0	0	0	0	0	0	0	0	0	0	0	0	0	0	0	0	0	0	0	0	0	0	0	0	0
CID 002	Q53H82	LACTB2	0	0	0	0	0	0	0	0	0	0	0	0	0	0	0	0	0	0	0	0	0.771142	0	0	0	0	0	0.601039	0	0	0	0	0	0	0	0	0	0	0	0	0	0	0	0	0	0	0	0
CID 002	Q99497	PARK7	0	0	0	0	0	0	0	0	0	0	0	0	0	0	0	0	0	0	0	0	0.271519	0	0	0	0	0	0	0	0	0	0	0	0	0	0	0	0	0	0	0	0	0	0	0	0	0	0
CID 002	Q99798	ACO2	0	0	0	0	0	0	0	0	0	0	0	0	0	0	0	0	0	0	0	0	0	0	0	0	0	0	0	0	0	0	0	0	0	0	0	0	0	0	0	0	0	0	0	0	0	0	0
CID 002	Q9BSH5	HDHD3	0	0	0	0	0	0	0	0	0	0	0	0	0	0	0	0	0	0	0	0	0	0	0	0	0	0	0	0	0	0	0	0	0	0	0	0	0	0	0	0	0	0	0	0	0	0	0
CID 002	Q9BX68	HINT2	0	0	0	0	0	0	0	0	0	0	0	0	0	0	0	0	0	0	0	0	0	0	0	0	0	0	0	0	0	0	0	0	0	0	0	0	0	0	0	0	0	0	0	0	0	0	0
CID 002	Q9H425	C1orf198	0	0	0	0	0	0	0	0	0	0	0	0	0	0	0	0	0	0	0	0	0	0	0	0	0	0	0	0	0	0	0	0	0	0	0	0	0	0	0	0	0	0	0	0	0	0	0
CID 002	Q9P0J1	PDP1	0	0	0	0	0	0	0	0	0	0	0	0	0	0	0	0	0	0	0	0	0	0	0	0	0	0	0	0	0	0	0	0	0	0	0	0	0	0	0	0	0	0	0	0	0	0	0
CID 002	Q9UBQ7	GRHPR	0	0	0	0	0	0	0	0	0	0	0	0	0	0	0	0	0	0	0	0	0.606703	0	0	0	0	0	0.47863	0	0	0	0	0	0	0	0	0	0	0	0	0	0	0	0	0	0	0	0
CID 002	Q9UMX5	NENF	0	0	0	0	0.861874	0	0	0	0	0	0	0	0	0	0	0	0	0	0	0	0	0	0	0	0	0	0	-0.591843	0	0	0	0	0	0	0	0	0	0	0	0	0	0	0	0	0	0	0
CID 002	Q9Y696	CLIC4	0	0	0	0	0	0	0	0	0	0	0	0	0	0	0	0	0	0	0	0	0.806099	0	0	0	0	0	0.673355	0	0	0	0	0	0	0	0	0	0	0	0	0	0	0	0	0	0	0	0
CID 003	O75390	CS	0	0	0	0	0	0	0	0	0	0	0	0	0	0	0	0	0	0	0	0	0	0	0	0	0	0	0	0	0	0	0	0	0	0	0	0	0	0	0	0	0	0	0	0	0	0	0
CID 003	O75874	IDH1	0	0	0	0	0	0	0	0	0	0	0	0	0	0	0	0	0	0	0	0	0	0	0	0	0	0	0	0	0	0	0	0	0	0	0	0	0	0	0	0	0	0	0	0	0	0	0
CID 003	P00390	GSR	0	0	0	0	0	0	0	0	0	0	0	0	0	0	0	0	0	0	0	0	0	0	0	0	0	0	0	0	0	0	0	0	0	0	0	0	0	0	0	0	0	0	0	0	0	0	0
CID 003	P02787	TF	0	0	0	0	0	0	0	0	0	0	0	0	0	0	0	0	0	0	0	0	0	0	0	0	0	0	0	0	0	0	0	0	0	0	0	0	0	0	0	0	0	0	0	0	0	0	0
CID 003	P04181	OAT	0	0	0	0	0	0	0	0	0	0	0	0	0	0	0	0	0	0	0	0	0	0	0	0	0	0	0	0	0	0	0	0	0	0	0	0	0	0	0	0	0	0	0	0	0	0	0
CID 003	P09104	ENO2	0	0	0	0	0	0	0	0	0	0	0	0	0	0	0	0	0	0	0	0	0	0	0	0	0	0	0	0	0	0	0	0	0	0	0	0	0	0	0	0	0	0	0	0	0	0	0
CID 003	P17174	GOT1	0	0	0	0	0	0	0	0	0	0	0	0	0	0	0	0	0	0	0	0	0	0	0	0	0	0	0	0	0	0	0	0	0	0	0	0	0	0	0	0	0	0	0	0	0	0	0
CID 003	P20933	AGA	0	0	0	0	0	0	0	0	0	0	0	0	0	0	0	0	0	0	0	0	0	0	0	0	0	0	0	0	0	0	0	0	0	0	0	0	0	0	0	0	0	0	0	0	0	0	0
CID 003	P29597	TYK2	0	0	0	0	0	0	0	0	0	0	0	0	0	0	0	0	0	0	0	0	0	0	0	0	0	0	0	0	0	0	0	0	0	0	0	0	0	0	0	0	0	0	0	0	0	0	0
CID 003	P30084	ECHS1	0	0	0	0	0	0	0	0	0	0	0	0	0	0	0	0	0	0	0	0	0	0	0	0	0	0	0	0	0	0	0	0	0	0	0	0	0	0	0	0	0	0	0	0	0	0	0
CID 003	P52209	PGD	0	0	0	0	0	0	0	0	0	0	0	0	0	0	0	0	0	0	0	0	0	0	0	0	0	0	0	0	0	0	0	0	0	0	0	0	0	0	0	0	0	0	0	0	0	0	0
CID 003	P55809	OXCT1	0	0	0	0	0	0	0	0	0	0	0	0	0	0	0	0	0	0	0	0	0	0	0	0	0	0	0	0	0	0	0	0	0	0	0	0	0	0	0	0	0	0	0	0	0	0	0
CID 003	Q12931	TRAP1	0	0	0	0	0	0	0	0	0	0	0	0	0	0	0	0	0	0	0	0	0	0	0	0	0	0	0	0	0	0	0	0	0	0	0	0	0	0	0	0	0	0	0	0	0	0	0
CID 003	Q15067	ACOX1	0	0	0	0	0	0	0	0	0	0	0	0	0	0	0	0	0	0	0	0	0	0	0	0	0	0	0	0	0	0	0	0	0	0	0	0	0	0	0	0	0	0	0	0	0	0	0
CID 003	Q6YP21	KYAT3	0	0	0	0	0	0	0	0	0	0	0	0	0	0	0	0	0	0	0	0	0	0	0	0	0	0	0	0	0	0	0	0	0	0	0	0	0	0	0	0	0	0	0	0	0	0	0
CID 003	Q8N4Q1	CHCHD4	0	0	0	0	0	0	0	0	0	0	0	0	0	0	0	0	0	0	0	0	0	0	0	0	0	0	0	0	0	0	0	0	0	0	0	0	0	0	0	0	0	0	0	0	0	0	0
CID 003	Q8N5Z0	AADAT	0	0	0	0	0	0	0	0	0	0	0	0	0	0	0	0	0	0	0	0	0	0	0	0	0	0	0	0	0	0	0	0	0	0	0	0	0	0	0	0	0	0	0	0	0	0	0
CID 003	Q8NI22	MCFD2	0	0	0	0	0	0	0	0	0	0	0	0	0	0	0	0	0	0	0	0	0	0	0	0	0	0	0	0	0	0	0	0	0	0	0	0	0	0	0	0	0	0	0	0	0	0	0
CID 003	Q9NNW7	TXNRD2	0	0	0	0	0	0	0	0	0	0	0	0	0	0	0	0	0	0	0	0	0	0	0	0	0	0	0	0	0	0	0	0	0	0	0	0	0	0	0	0	0	0	0	0	0	0	0
CID 004	O43615	TIMM44	0	0	0	0	0	0	0	0	0	0	0	0	0	0	0	0	0	0	0	0	0	0	0	0	0	0	0	0	0	0	0	0	0	0	0	0	0	0	0	0	0	0	0	0	0	0	0
CID 004	O60882	MMP20	0	0	0	0	0	0	0	0	0	0	0	0	0	0	0	0	0	0	0	0	0	0	0	0	0	0	0	0	0	0	0	0	0	0	0	0	0	0	0	0	0	0	0	0	0	0	0
CID 004	P04632	CAPNS1	0	0	0	0	0	0	0	0	0	0	0	0	0	0	0	0	0	0	0	0	0	0	0	0	0	0	0	0	0	0	0	0	0	0	0	0	0	0	0	0	0	0	0	0	0	0	0
CID 004	P05091	ALDH2	0	0	0.703665	0	0	0	0	0	0	0	0	0.709265	0.380608	0.28438	0	0	0	0	0	0	0	0	0.236919	0	0	0	0.278429	0	0	0	0	0	0	0	0.247742	0.642383	0.594006	0	0	0	0	0.322241	0.526964	0	0	0	0
CID 004	P07195	LDHB	0	0	0	0	0	0	0	0	0	0	0	0	0	0	0	0	0	0	0	0	0	0	0	0	0	0	0	0	0	0	0	0	0	0	0	0	0	0	0	0	0	0.408441	0	0	0	0	0
CID 004	P07954	FH	0	0	0	0	0	0	0	0	0	0	0	0	0	0	0	0	0	0	0	0	0	0	0	0	0	0	0	0	0	0	0	0	0	0	0	0	0	0	0	0	0	0	0	0	0	0	0
CID 004	P22314	UBA1	0	0	0	0	0	0	0	0	0	0	0	0	0	0	0	0	0	0	0	0	0	0	0	0	0	0	0	0	0	0	0	0	0	0	0	0	0	0	0	0	0	0	0	0	0	0	0
CID 004	P30837	ALDH1B1	0.611702	0	0.27607	0	0.365262	0.517227	0.634466	0	0.524308	0.603195	0	0.639998	0.807839	0.658569	0.549451	0	0	0	0.574682	0.374662	0	0.592941	0	0.261314	0	0	0.210818	0	0.674357	0	0	0.558015	0.595337	0.537165	0.599136	0.820094	0.633923	0	0.571493	0.503561	0.522256	0.548274	0.353034	0	0.551935	0.64709	0
CID 004	P31939	ATIC	0	0	0	0	0	0	0	0	0	0	0	0	0	0	0	0	0	0	0	0	0	0	0	0	0	0	0	0	0	0	0	0	0	0	0	0	0	0	0	0	0	0	0	0	0	0	0
CID 004	P54725	RAD23A	0	0	0	0	0	0	0	0	0	0	0	0	0	0	0	0	0	0	0	0	0	0	0	0	0	0	0	0	0	0	0	0	0	0	0	0	0	0	0	0	0	0	0	0	0	0	0
CID 004	P61758	VBP1	0	0	0	0	0	0	0	0	0	0	0	0	0	0	0	0	0	0	0	0	0	0	0	0	0	0	0	0	0	0	0	0	0	0	0	0	0	0	0	0	0	0	0	0	0	0	0
CID 004	P61981	YWHAG	0	0	0	0	0	0	0	0	0	0	0	0	0	0	0	0	0	0	0	0	0	0	0	0	0	0	0	0	0	0	0	0	0	0	0	0	0	0	0	0	0	0	0	0	0	0	0
CID 004	P62258	YWHAE	0	0	0	0	0	0	0	0	0	0	0	0	0	0	0	0	0	0	0	0	0	0	0	0	0	0	0	0	0	0	0	0	0	0	0	0	0	0	0	0	0	0	0	0	0	0	0
CID 004	P63104	YWHAZ	0	0	0	0	0	0	0	0	0	0	0	0	0	0	0	0	0	0	0	0	0	0	0	0	0	0	0	0	0	0	0	0	0	0	0	0	0	0	0	0	0	0	0	0	0	0	0
CID 004	Q04917	YWHAH	0	0	0	0	0	0	0	0	0	0	0	0	0	0	0	0	0	0	0	0	0	0	0	0	0	0	0	0	0	0	0	0	0	0	0	0	0	0	0	0	0	0	0	0	0	0	0
CID 004	Q13011	ECH1	0	0	0	0	0	0	0	0	0	0	0	0	0	0	0	0	0	0	0	0	0	0	0	0	0	0	0	0	0	0	0	0	0	0	0	0	0	0	0	0	0	0	0	0	0	0	0
CID 004	Q5JTZ9	AARS2	0	0	0	0	0	0	0	0	0	0	0	0	0	0	0	0	0	0	0	0	0	0	0	0	0	0	0	0	0	0	0	0	0	0	0	0	0	0	0	0	0	0	0	0	0	0	0
CID 004	Q99487	PAFAH2	0	0	0	0	0	0	0	0	0	0	0	0	0	0	0	0	0	0	0	0	0	0	0	0	0	0	0	0	0	0	0	0	0	0	0	0	0	0	0	0	0	0	0	0	0	0	0
CID 004	Q9HAV7	GRPEL1	0	0	0	0	0	0	0	0	0	0	0	0	0	0	0	0	0	0	0	0	0	0	0	0	0	0	0	0	0	0	0	0	0	0	0	0	0	0	0	0	0	0.591499	0	0.510693	0	0	0
CID 004	Q9NQP4	PFDN4	0	0	0	0	0	0	0	0	0	0	0	0	0	0	0	0	0	0	0	0	0	0	0	0	0	0	0	0	0	0	0	0	0	0	0	0	0	0	0	0	0	0	0	0	0	0	0
CID 004	Q9NR28	DIABLO	0	0	0	0	0	0	0	0	0	0	0	0	0	0	0	0	0	0	0	0	0	0	0	0	0	0	0	0	0	0	0	0	0	0	0	0	0	0	0	0	0	0	0	0	0	0	0
CID 004	Q9NSE4	IARS2	0	0	0	0	0	0	0	0	0	0	0	0	0	0	0	0	0	0	0	0	0	0	0	0	0	0	0	0	0	0	0	0	0	0	0	0	0	0	0	0	0	0	0	0	0	0	0
CID 005	O14618	CCS	0	0	0	0	0	0	0	0	0	0	0	0	0	0	0	0	0	0	0	0	0	0	0	0	0	0	0	0	0	0	0	0	0	0	0	0	0	0	0	0	0	0	0	0	0	0	0
CID 005	O43396	TXNL1	0	0	0	0	0	0	0	0	0	0	0	0	0	0	0	0	0	0	0	0	0.569037	0	0	0	0	0	0	0	0	0	0	0	0	0	0	0	0	0	0	0	0	0	0	0	0	0	0
CID 005	O75439	PMPCB	0	0	0	0	0	0	0	0	0	0	0	0	0	0	0	0	0	0	0	0	0	0	0	0	0	0	0	0	0	0	0	0	0	0	0	0	0	0	0	0	0	0	0.626645	0	0	0	0
CID 005	P08758	ANXA5	0	0	0	0	0	0	0	0	0	0	0	0	0	0	0	0	0	0	0	0	0	0	0	0	0	0	0	0	0	0	0	0	0	0	0	0	0	0	0	0	0	0	0.53724	0	0	0	0
CID 005	P49915	GMPS	0	0	0	0	0	0	0	0	0	0	0	0	0	0	0	0	0	0	0	0	0	0	0	0	0	0	0	0	0	0	0	0	0	0	0	0	0	0	0	0	0	0	0	0	0	0	0
CID 005	P53597	SUCLG1	0	0	0	0	0	0	0	0	0	0	0	0	0	0	0	0	0	0	0	0	0	0	0	0	0	0	0	0	0	0	0	0	0	0	0	0	0	0	0	0	0	0	0.738379	0	0	0	0
CID 005	P60174	TPI1	0	0	0	0	0	0	0	0	0	0	0	0	0	0	0	0	0	0	0	0	0	0	0	0	0	0	0	0	0	0	0	0	0	0	0	0	0	0	0	0	0	0	0	0	0	0	0
CID 005	P78417	GSTO1	0	0	0	0	0	0	0	0	0	0	0	0	0	0	0	0	0	0	0	0	0	0	0	0	0	0	0	0	0	0	0	0	0	0	0	0	0	0	0	0	0	0	0.723353	0	0	0	0
CID 005	Q10713	PMPCA	0	0	0	0	0	0	0	0	0	0	0	0	0	0	0	0	0	0	0	0	0.790192	0	0	0	0	0	0.615439	0	0	0	0	0	0	0	0	0	0	0	0	0	0	0	0	0	0	0	0
CID 005	Q15181	PPA1	0	0	0	0	0	0	0	0	0	0	0	0	0	0	0	0	0	0	0	0	0	0	0	0	0	0	0	0	0	0	0	0	0	0	0	0	0	0	0	0	0	0	0	0	0	0	0
CID 005	Q16822	PCK2	0	0	0	0	0	0	0	0	0	0	0	0	0	0	0	0	0	0	0	0	0	0	0	0	0	0	0	0	0	0	0	0	0	0	0	0	0	0	0	0	0	0	0	0	0	0	0
CID 005	Q6P4F2	FDX2	0	0	0	0	0	0	0	0	0	0	0	0	0	0	0	0	0	0	0	0	0	0	0	0	0	0	0	0	0	0	0	0	0	0	0	0	0	0	0	0	0	0	0.47315	0	0	0	0
CID 005	Q7Z4H8	KDELC2	0	0	0	0	0	0	0	0	0	0	0	0	0	0	0	0	0	0	0	0	-0.380116	0	0	0	0	0	0	0	0	0	0	0	0	0	0	0	0	0	0	0	0	0	0.555344	0	0	0	0
CID 005	Q8NCW5	NAXE	0	0	0	0	0	0	0	0	0	0	0	0	0	0	0	0	0	0	0	0	0	0	0	0	0	0	0	0	0	0	0	0	0	0	0	0	0	0	0	0	0	0	0.605702	0	0	0	0
CID 005	Q96CM8	ACSF2	0	0	0	0	0	0	0	0	0	0	0	0	0	0	0	0	0	0	0	0	0	0	0	0	0	0	0	0	0	0	0	0	0	0	0	0	0	0	0	0	0	0	0.493152	0	0	0	0
CID 005	Q96I99	SUCLG2	0	0	0	0	0	0	0	0	0	0	0	0	0	0	0	0	0	0	0	0	0	0	0	0	0	0	0	0	0	0	0	0	0	0	0	0	0	0	0	0	0	0	0.63474	0	0	0	0
CID 005	Q9NQR4	NIT2	0	0	0	0	0	0	0	0	0	0	0	0	0	0	0	0	0	0	0	0	0	0	0	0	0	0	0	0	0	0	0	0	0	0	0	0	0	0	0	0	0	0	0	0	0	0	0
CID 005	Q9NUJ1	ABHD10	0	0	0	0	0	0	0	0	0	0	0	0	0	0	0	0	0	0	0	0	0	0	0	0	0	0	0	0	0	0	0	0	0	0	0	0	0	0	0	0	0	0	0	0	0	0	0
CID 005	Q9P2R7	SUCLA2	0	0	0	0	0	0	0	0	0	0	0	0	0	0	0	0	0	0	0	0	0.623974	0	0	0	0	0	0.438315	0	0	0	0	0	0	0	0	0	0	0	0	0	0	0	0	0	0	0	0
CID 006	A8MXV4	NUDT19	0	0	0	0	0	0	0	0	0	0	0	0	0	0	0	0	0	0	0	0	0	0	0	0	0	0	0	0	0	0	0	0	0	0	0	0	0	0	0	0	0	0	0	0	0	0	0
CID 006	O75347	TBCA	0	0.706831	0	0	0	0	0	0	0	0	0	0	0	0	0	0	0	0	0	0	0.805913	0	0	0	0	0	0.574533	0	0	0	0	0	0	0	0	0	0	0	0	0	0	0	0	0	0	0	0
CID 006	O95881	TXNDC12	0	0	0	0	0	0	0	0	0	0	0	0	0	0	0	0	0	0	0	0	0	0	0	0	0	0	0	0	0	0	0	0	0	0	0	0	0	0	0	0	0	0	0	0	0	0	0
CID 006	P07602	PSAP	0	0	0.348021	0.534442	0	0	0	0	0	-0.32914	0.523871	0	0	0	-0.314809	0	0	0	0	0	0	0	0	0	0	0	0	0.69827	0	0	0	0	-0.334984	0	0	0	0.312423	0	0	-0.381978	0	0.312272	0	0	-0.32858	0	0
CID 006	P10599	TXN	-0.379302	0.351684	0.728922	0.56012	0	-0.297033	-0.351917	0	0	-0.424602	0.475429	0.333841	-0.20905	-0.191825	-0.480337	0	0	0	-0.346773	-0.457341	0.442137	-0.455138	0.299682	-0.409824	0	0	0.254792	0.555464	-0.21629	0	0	-0.438015	-0.469875	-0.302953	0	0	0.330608	0.237179	-0.487507	0	-0.490545	0	0.337668	0	-0.46803	-0.430413	0
CID 006	P27144	AK4	0	0	0	0	0	0	0	0	0	0	0	0	0	0	0	0	0	0	0	0	0	0	0	0	0	0	0	0	0	0	0	0	0	0	0	0	0	0	0	0	0	0	0	0	0	0	0
CID 006	P30044	PRDX5	0	0	0	0.430732	0	0	0	0	0	0	0	0	0	0	0	0	0	0	0	0	0	0	0	0	0	0	0	0.485039	0	0	0	0	0	0	0	0	0	0.541374	0	0	0	0	0	0	0	0	0
CID 006	P30626	SRI	0	0	0	0	0	0	0	0	0	0	0	0	0	0	0	0	0	0	0	0	0	0	0	0	0	0	0	0	0	0	0	0	0	0	0	0	0	0	0	0	0	0	0	0	0	0	0
CID 006	P54819	AK2	0	0	0	0	0	0	0	0	0	0	0	0	0	0	0	0	0	0	0	0	0	0	0	0	0	0	0	0	0	0	0	0	0	0	0	0	0	0	0	0	0	0	0	0	0	0	0
CID 006	P58546	MTPN	0	0	0	0	0	0	0	0	0	0	0	0	0	0	0	0	0	0	0	0	0.845478	0	0	0	0	0	0.588498	0	0	0	0	0	0	0	0	0	0	0	0	0	0	0	0	0	0	0	0
CID 006	P60520	GABARAPL2	0	0	0	0	0	0	0	0	0	0	0	0	0	0	0	0	0	0	0	0	0	0	0	0	0	0	0	0	0	0	0	0	0	0	0	0	0	0	0	0	0	0	0	0	0	0	0
CID 006	Q13428	TCOF1	0	0	0	0	0	0	0	0	0	0	0	0	0	0	0	0	0	0	0	0	0	0	0	0	0	0	0	0	0	0	0	0	0	0	0	0	0	0	0	0	0	0	0	0	0	0	0
CID 006	Q16595	FXN	0	0	0	0	0	0	0	0	0	0	0	0	0	0	0	0	0	0	0	0	0.846858	0	0	0	0	0	0.651106	0	0	0	0	0	0	0	0	0	0	0	0	0	0	0	0	0	0	0	0
CID 006	Q16774	GUK1	0	0	0	0	0	0	0	0	0	0	0	0	0	0	0	0	0	0	0	0	0.484685	0	0	0	0	0	0.570606	0	0	0	0	0	0	0	0	0	0	0	0	0	0	0	0	0	0	0	0
CID 006	Q86SX6	GLRX5	0	0	0	0	0	0	0	0	0	0	0	0	0	0	0	0	0	0	0	0	0.761695	0	0	0	0	0	0.52002	0	0	0	0	0	0	0	0	0	0	0	0	0	0	0	0	0	0	0	0
CID 006	Q86U28	ISCA2	0	0	0	0	0	0	0	0	0	0	0	0	0	0	0	0	0	0	0	0	0.709458	0	0	0	0	0	0.598531	0	0	0	0	0	0	0	0	0	0	0	0	0	0	0	0	0	0	0	0
CID 006	Q8IXL7	MSRB3	0	0	0	0	0	0	0	0	0	0	0	0	0	0	0	0	0	0	0	0	0.594165	0	0	0	0	0	0.449279	0	0	0	0	0	0	0	0	0	0	0	0	0	0	0	0	0	0	0	0
CID 007	O43464	HTRA2	0	0	0	0	0	0	0	0	0	0	0	0	0	0	0	0	0	0	0	0	0	0	0	0	0	0	0	0	0	0	0	0	0	0	0	0	0	0	0	0	0	0	0	0	0	0	0
CID 007	O60888	CUTA	0	0	0	0	0	0	0	0	0	0	0	0	0	0	0	0	0	0	0	0	0	0	0	0	0	0	0	0	0	0	0	0	0	0	0	0	0	0	0	0	0	0	0	0	0	0	0
CID 007	O75390	CS	0	0	0	0	0	0	0	0	0	0	0	0	0	0	0	0	0	0	0	0	0	0	0	0	0	0	0	0	0	0	0	0	0	0	0	0	0	0	0	0	0	0	0	0	0	0	0
CID 007	P04179	SOD2	0	0	0	0	0	0	0	0	0	0	0	0	0	0	0	0.584121	0	0	0	0	0.310926	0	0	0	0	0	0	0	0	0	0	0	0	0	0	0	0	0	0	0	0	0	0	0	0	0	0
CID 007	P09622	DLD	0.725091	0	0	0	0.477418	0.536236	0.73015	0	0.531458	0.734484	0	0.270303	0.663431	0.570536	0.683096	0	0	0	0.702101	0.599577	0	0.742244	0	0.423328	0	0	0	0	0.633261	0.379883	0	0.751428	0.742217	0.626565	0.506123	0.409809	0.261075	0	0.72143	0.385909	0.776251	0.364942	0	0	0.752868	0.616446	0
CID 007	P40925	MDH1	0	0	0	0	0	0	0	0	0	0	0	0	0	0	0	0	0	0	0	0	0	0	0	0	0	0	0	0	0	0	0	0	0	0	0	0	0	0	0	0	0	0	0	0	0	0	0
CID 007	P42126	ECI1	0	0	0	0	0	0	0	0	0	0	0	0	0	0	0	0	0	0	0	0	0	0	0	0	0	0	0	0	0	0	0	0	0	0	0	0	0	0	0	0	0	0	0	0	0	0	0
CID 007	P53597	SUCLG1	0	0	0	0	0	0	0	0	0	0	0	0	0	0	0	0	0	0	0	0	0	0	0	0	0	0	0	0	0	0	0	0	0	0	0	0	0	0	0	0	0	0	0.738379	0	0	0	0
CID 007	Q5JRX3	PITRM1	0	0	0	0.479108	0	0	0	0	0	0	0	0	0	0	0	0	0	0	0	0	0	0	0	0	0	0	0	0	0	0	0	0	0	0	0	0	0	0	0	0	0	0	0	0	0	0	0
CID 007	Q9NUJ1	ABHD10	0	0	0	0	0	0	0	0	0	0	0	0	0	0	0	0	0	0	0	0	0	0	0	0	0	0	0	0	0	0	0	0	0	0	0	0	0	0	0	0	0	0	0	0	0	0	0
CID 007	Q9P2R7	SUCLA2	0	0	0	0	0	0	0	0	0	0	0	0	0	0	0	0	0	0	0	0	0.623974	0	0	0	0	0	0.438315	0	0	0	0	0	0	0	0	0	0	0	0	0	0	0	0	0	0	0	0
CID 007	Q9UMS0	NFU1	0	0	0	0	0	0	0	0	0	0	0	0	0	0	0	0	0	0	0	0	0	0	0	0	0	0	0	0	0	0	0	0	0	0	0	0	0	0	0	0	0	0	0	0	0	0	0
CID 007	Q9Y3B8	REXO2	0	0	0	0	0	0	0	0	0	0	0	0	0	0	0	0	0	0	0	0	0	0	0	0	0	0	0	0	0	0	0	0	0	0	0	0	0	0	0	0	0	0	0	0	0	0	0
CID 008	O00330	PDHX	0	0	0	0	0	0	0	0	0	0	0	0	0	0	0	0	0	0	0	0	0	0	0	0	0	0	0	0	0	0	0	0	0	0	0	0	0	0	0	0	0	0	0	0	0	0	0
CID 008	P07814	EPRS	0	0	0	0	0	0	0	0	0	0	0	0	0	0	0	0	0	0	0	0	0	0	0	0	0	0	0	0	0	0	0	0	0	0	0	0	0	0	0	0	0	0	0	0	0	0	0
CID 008	P10515	DLAT	0	0	0	0	0	0	0	0	0	0	0	0	0	0	0	0	0	0	0	0	0	0	0	0	0	0	0	0	0	0	0	0	0	0	0	0	0	0	0	0	0	0	0	0	0	0	0
CID 008	P12956	XRCC6	0	0	0	0	0	0	0	0	0	0	0	0	0	0	0	0	0	0	0	0	0	0	0	0	0	0	0	0	0	0	0	0	0	0	0	0	0	0	0	0	0	0	0	0	0	0	0
CID 008	P42704	LRPPRC	0.847532	0	0	0	0.39383	0.466504	0.862855	0	0.428243	0.920611	0	0.31884	0.682094	0.548712	0.938451	0	0	0	0.714623	0.732175	-0.272118	0.97112	0	0.416484	0	0	0	0.339458	0.779957	0	0	0.827925	0.940656	0.81858	0.475526	0.656222	0.479205	0.622257	0.941427	0.521332	0.922452	0.225856	0	0	0.912029	0.892971	0
CID 008	P51659	HSD17B4	0	0	0.359726	0.411817	0	0.327975	0	0	0	0	0	0.496255	0	0.246354	0	0	0	0	0	0.304221	0	0	0	0	0	0	0	0.326549	0	0	0	0	0	0	0	0.366442	0.452466	0.380118	0	0	0	0.292997	0	0	0	0	0
CID 008	P54136	RARS	0	0	0	0	0	0	0	0	0	0	0	0	0	0	0	0	0	0	0	0	0	0	0	0	0	0	0	0	0	0	0	0	0	0	0	0	0	0	0	0	0	0	0	0	0	0	0
CID 008	Q08211	DHX9	0	0	0	0	0	0	0	0	0	0	0	0	0	0	0	0	0	0	0	0	0	0	0	0	0	0	0	0	0	0	0	0	0	0	0	0	0	0	0	0	0	0	0	0	0	0	0
CID 008	Q12906	ILF3	0	0	0	0	0	0	0	0	0	0	0	0	0	0	0	0	0	0	0	0	0	0	0	0	0	0	0	0	0	0	0	0	0	0	0	0	0	0	0	0	0	0	0	0	0	0	0
CID 008	Q7L3T8	PARS2	0	0	0	0	0	0	0	0	0	0	0	0	0	0	0	0	0	0	0	0	0	0	0	0	0	0	0	0	0	0	0	0	0	0	0	0	0	0	0	0	0	0	0	0	0	0	0
CID 008	Q8IZ83	ALDH16A1	0	0	0	0	0	0	0	0	0	0	0	0	0	0	0	0	0	0	0	0	0	0	0	0	0	0	0	0	0	0	0	0	0	0	0	0	0	0	0	0	0	0	0	0	0	0	0
CID 008	Q9BR76	CORO1B	0	0	0	0	0	0	0	0	0	0	0	0.762087	0	0	0	0	0	0	0	0	0	0	0	0	0	0	0	0	0	0	0	0	0	0	0	0	0	0	0	0	0	0	0	0	0	0	0
CID 008	Q9P2J5	LARS	0	0	0	0	0	0	0	0	0	0	0	0	0	0	0	0	0	0	0	0	0	0	0	0	0	0	0	0	0	0	0	0	0	0	0	0	0	0	0	0	0	0	0	0	0	0	0
CID 009	P00338	LDHA	0	0	0	0	0	0	0	0	0	0	0	0	0	0	0	0	0	0	0	0	0	0	0	0	0	0	0	0	0	0	0	0	0	0	0	0	0	0	0	0	0	0	0	0	0	0	0
CID 009	P09486	SPARC	0.655454	0	0	0	0	0.446668	0.643411	0	0	0.804803	0	0	0.539065	0.624044	0.821476	-0.304401	0	0	0.826899	0.796355	0	0.802166	-0.264132	0.287709	0	0	0	0	0.589583	0	0	0.777333	0.773728	0.772856	0.436371	0	0	0	0.769509	0.461551	0.788204	0.249797	0	0	0.850621	0.43347	0
CID 009	P12268	IMPDH2	0	0	0	0	0	0	0	0	0	0	0	0	0	0	0	0	0	0	0	0	0	0	0	0	0	0	0	0	0	0	0	0	0	0	0	0	0	0	0	0	0	0	0	0	0	0	0
CID 009	P14324	FDPS	0	0	0	0	0	0	0	0	0	0	0	0	0	0	0	0	0	0	0	0	0	0	0	0	0	0	0	0	0	0	0	0	0	0	0	0	0	0	0	0	0	0	0	0	0	0	0
CID 009	P18850	ATF6	0	0	0	0	0	0	0	0	0	0	0	0	0	0	0	0	0	0	0	0	0	0	0	0	-0.99997	0	0	0	0	0	0	0	0	0	0	0	0	0	0	0	0	0	0	0	0	0	0
CID 009	P31937	HIBADH	0	0	0	0	0	0	0	0	0	0	0	0	0	0	0	0	0	0	0	0	0	0	0	0	0	0	0	0	0	0	0	0	0	0	0	0	0	0	0	0	0	0	0	0	0	0	0
CID 009	P34913	EPHX2	0	0	0	0	0	0	0	0	0	0	0	0	0	0	0	0	0	0	0	0	0	0	0	0	0	0	0	0	0	0	0	0	0	0	0	0	0	0	0	0	0	0	0	0	0	0	0
CID 009	P42765	ACAA2	0	0	0	0	0	0	0	0	0	0	0	0	0	0	0	0	0	0	0	0	0	0	0	0	0	0	0	0	0	0	0	0	0	0	0	0	0	0	0	0	0	0	0	0	0	0	0
CID 009	P54687	BCAT1	0	0	0	0	0	0	0	0	0	0	0	0	0	0	0	0	0	0	0	0	0	0	0	0	0	0	0	0	0	0	0	0	0	0	0	0	0	0	0	0	0	0	0	0	0	0	0
CID 009	P55786	NPEPPS	0	0	0	0	0	0	0	0	0	0	0	0	0	0	0	0	0	0	0	0	0	0	0	0	0	0	0	0	0	0	0	0	0	0	0	0	0	0	0	0	0	0	0	0	0	0	0
CID 010	P51659	HSD17B4	0	0	0.359726	0.411817	0	0.327975	0	0	0	0	0	0.496255	0	0.246354	0	0	0	0	0	0.304221	0	0	0	0	0	0	0	0.326549	0	0	0	0	0	0	0	0.366442	0.452466	0.380118	0	0	0	0.292997	0	0	0	0	0
CID 010	Q12906	ILF3	0	0	0	0	0	0	0	0	0	0	0	0	0	0	0	0	0	0	0	0	0	0	0	0	0	0	0	0	0	0	0	0	0	0	0	0	0	0	0	0	0	0	0	0	0	0	0
CID 010	Q15006	EMC2	0.827161	0	0	0	0.707733	0.742275	0.837134	0	0.47503	0.914601	0	0	0.797327	0.713697	0.86341	0	0	0	0.862834	0.903381	0	0.842685	0	0.347893	0	0	0	-0.22359	0.789169	0	0	0.895531	0.859947	0.776007	0.524502	0.371391	0.240827	0	0.744959	0.857981	0.779492	0.320892	0	0	0.878062	0.589338	0
CID 010	Q15046	KARS	0	0	0	0	0	0	0	0	0	0	0	0	0	0	0	0	0	0	0	0	0	0	0	0	0	0	0	0	0	0	0	0	0	0	0	0	0	0	0	0	0	0	0	0	0	0	0
CID 010	Q5J8M3	EMC4	0.890013	0	0	0	0.630548	0.694823	0.927069	0	0.373495	0.909108	0	0.234483	0.838608	0.715636	0.86756	-0.264107	0	0	0.778005	0.822675	-0.25615	0.847222	0	0.275689	0	0	0	0	0.866073	-0.245265	0	0.802877	0.857305	0.845718	0.53344	0.540604	0.384622	0	0.77385	0.889072	0.722549	0.364442	0	0	0.854972	0.71471	0
CID 010	Q8IZ83	ALDH16A1	0	0	0	0	0	0	0	0	0	0	0	0	0	0	0	0	0	0	0	0	0	0	0	0	0	0	0	0	0	0	0	0	0	0	0	0	0	0	0	0	0	0	0	0	0	0	0
CID 010	Q8NBX0	SCCPDH	0	0.310898	0.764188	0.20897	0	0	0	0	0.272886	0	0	0.386257	0.300342	0.222872	-0.212153	0	0	0	0	0	0	-0.183639	0.629842	-0.229307	0	0	0.499987	0.425829	0.237285	0	0	0	-0.19456	0	0.444192	0.343741	0.756081	0.235552	-0.213193	0	-0.174625	0.737489	0.780182	0	-0.204732	-0.238244	0
CID 010	Q96AG4	LRRC59	0.818425	0	0.162066	0	0.502068	0.797048	0.83231	0	0.531269	0.885194	0	0.394319	0.876003	0.870604	0.826387	0	0	0	0.851138	0.7433	-0.227341	0.716464	0	0	0	0	0.185735	0	0.906386	0	0	0.810888	0.852943	0.858258	0.668048	0.480078	0.403153	0	0.838687	0.685264	0.729789	0.573104	0.27507	0	0.820557	0.693218	0
CID 010	Q99623	PHB2	0.600808	0	0.408065	0	0.474659	0.638903	0.602268	0	0.796144	0.607379	0	0.399045	0.821929	0.788624	0.563571	0.272365	0	0	0.775332	0.363233	0	0.545928	0.427979	0.295303	0.366084	0	0.672045	0.19685	0.756819	0.453965	0	0.651361	0.546073	0.648287	0.963089	0.497181	0.596605	0	0.449759	0.651892	0.499837	0.818411	0.72816	0	0.548568	0.475301	0
CID 010	Q9BR76	CORO1B	0	0	0	0	0	0	0	0	0	0	0	0.762087	0	0	0	0	0	0	0	0	0	0	0	0	0	0	0	0	0	0	0	0	0	0	0	0	0	0	0	0	0	0	0	0	0	0	0
CID 010	Q9P035	HACD3	0	0	0	0	0	0	0	0	0	0	0	0	0	0	0	0	0	0	0	0	0	0	0	0	0	0	0	0	0	0	0	0	0	0	0	0	0	0	0	0	0	0	0	0	0	0	0
CID 010	Q9UJS0	SLC25A13	0.797526	0	0	0	0.258272	0.62534	0.830372	0	0.35853	0.840265	0	0.480615	0.744431	0.691258	0.853566	-0.24393	0	0	0.74039	0.701624	-0.249843	0.83433	0	0.277554	0	0	0	0	0.826332	0	0	0.744263	0.847568	0.84546	0.499687	0.586764	0.39638	0	0.919104	0.421632	0.847308	0.352664	0	0	0.850791	0.795206	0
CID 010	Q9ULV4	CORO1C	0.959748	0	0	0	0.449274	0.635072	0.954995	0	0.476	0.955185	0	0.246732	0.771231	0.706849	0.950273	-0.307842	0	0	0.822464	0.937756	0	0.939426	-0.200602	0.380919	0	0	0	0	0.805382	0	0	0.881477	0.932963	0.852559	0.52414	0.47158	0.291068	0	0.8988	0.752597	0.897577	0.306337	0	0	0.954339	0.791821	0
CID 011	O95571	ETHE1	0	0	0	0	0	0	0	0	0	0	0	0	0	0	0	0	0	0	0	0	0.474315	0	0	0	0	0	0.39719	0	0	0	0	0	0	0	0	0	0	0	0	0	0	0	0	0	0	0	0
CID 011	P49915	GMPS	0	0	0	0	0	0	0	0	0	0	0	0	0	0	0	0	0	0	0	0	0	0	0	0	0	0	0	0	0	0	0	0	0	0	0	0	0	0	0	0	0	0	0	0	0	0	0
CID 011	P53597	SUCLG1	0	0	0	0	0	0	0	0	0	0	0	0	0	0	0	0	0	0	0	0	0	0	0	0	0	0	0	0	0	0	0	0	0	0	0	0	0	0	0	0	0	0	0.738379	0	0	0	0
CID 011	P78417	GSTO1	0	0	0	0	0	0	0	0	0	0	0	0	0	0	0	0	0	0	0	0	0	0	0	0	0	0	0	0	0	0	0	0	0	0	0	0	0	0	0	0	0	0	0.723353	0	0	0	0
CID 011	Q15181	PPA1	0	0	0	0	0	0	0	0	0	0	0	0	0	0	0	0	0	0	0	0	0	0	0	0	0	0	0	0	0	0	0	0	0	0	0	0	0	0	0	0	0	0	0	0	0	0	0
CID 011	Q6P4F2	FDX2	0	0	0	0	0	0	0	0	0	0	0	0	0	0	0	0	0	0	0	0	0	0	0	0	0	0	0	0	0	0	0	0	0	0	0	0	0	0	0	0	0	0	0.47315	0	0	0	0
CID 011	Q7Z4H8	KDELC2	0	0	0	0	0	0	0	0	0	0	0	0	0	0	0	0	0	0	0	0	-0.380116	0	0	0	0	0	0	0	0	0	0	0	0	0	0	0	0	0	0	0	0	0	0.555344	0	0	0	0
CID 011	Q96BR5	COA7	0	0	0	0	0	0	0	0	0	0	0	0	0	0	0	0	0	0	0	0	0.729699	0	0	0	0	0	0.581082	0	0	0	0	0	0	0	0	0	0	0	0	0	0	0	0	0	0	0	0
CID 011	Q96I99	SUCLG2	0	0	0	0	0	0	0	0	0	0	0	0	0	0	0	0	0	0	0	0	0	0	0	0	0	0	0	0	0	0	0	0	0	0	0	0	0	0	0	0	0	0	0.63474	0	0	0	0
CID 011	Q9NQR4	NIT2	0	0	0	0	0	0	0	0	0	0	0	0	0	0	0	0	0	0	0	0	0	0	0	0	0	0	0	0	0	0	0	0	0	0	0	0	0	0	0	0	0	0	0	0	0	0	0
CID 011	Q9Y281	CFL2	0	0	0	0	0	0	0	0	0	0	0	0	0	0	0	0	0	0	0	0	0	0	0	0	0	0	0	0	0	0	0	0	0	0	0	0	0	0	0	0	0	0	0	0	0	0	0
CID 012	A5A3E0	POTEF	0	0	0	0	0	0	0	0	0	0	0	0	0	0	0	0	0	0	0	0	0	0	0	0	0	0	0	0	0	0	0	0	0	0	0	0	0	0	0	0	0	0	0	0	0	0	0
CID 012	O96008	TOMM40	0	0.518079	0.240604	0.732415	0	0	0	0	0	0	1	0	0	0	0	0	0	0	0	0	0	0	0	0	0	0	-0.342665	0.489046	0	0	0	0	0	0	0	0	0	0.578169	0	0	0	0	0	0	0	0	0
CID 012	P04844	RPN2	0.721971	0	0.376867	0	0.421292	0.638295	0.74132	0	0.608798	0.761595	0	0.570146	0.936898	0.712875	0.692783	0	0	0	0.718786	0.53949	0	0.765438	0.193023	0.239409	0	0	0.395803	0.416037	0.913152	0	0	0.697445	0.713398	0.75109	0.755909	0.81362	0.768534	0.526196	0.653187	0.699706	0.690618	0.650549	0.626167	0	0.675874	0.646897	0
CID 012	P39656	DDOST	0.672765	0	0.451982	0	0.549965	0.653674	0.682873	0	0.615307	0.613131	0	0.585059	0.890735	0.649668	0.524715	0	0	0	0.629348	0.495547	0	0.656924	0.266476	0	0	0	0.52332	0.447407	0.823589	0.254542	0	0.577279	0.54846	0.615351	0.765615	0.770221	0.77539	0.516668	0.508989	0.578994	0.601464	0.68806	0.739349	0	0.518461	0.476821	0
CID 012	P45880	VDAC2	0	0.372245	0.248904	0.797064	0	0	0	0	0	0	0.578169	0	0	0	0	0	0	0	0	0.266392	0	0.582558	0	0.312681	0	0	0	0.781002	0	0	0	0	0	0	0	0.657164	0.666452	1	0	0	0.545876	0	0	0	0	0	0
CID 012	P55084	HADHB	0.351836	0	0.585395	0	0.296041	0.397522	0.357826	0	0.654134	0.381462	0	0.505997	0.697118	0.709705	0.290513	0.336535	0	0	0.581133	0	0	0.265988	0.565394	0	0.279709	0	0.598531	0.275171	0.616042	0.398084	0	0.385013	0.326076	0.51514	0.805866	0.46849	0.612527	0	0.238473	0.463777	0.215987	1	0.776277	0.564279	0.298225	0.30211	0
CID 012	Q13505	MTX1	0	0	0	0	0	0	0	0	0	0	0	0	0	0	0	0	0	0	0	0	0	0	0	0	0	0	0	0	0	0	0	0	0	0	0	0	0	0	0	0	0	0	0	0	0	0	0
CID 012	Q14103	HNRNPD	0	0	0	0	0	0	0	0	0	0	0	0	0	0	0	0	0	0	0	0	0	0	0	0	0	0	0	-0.351503	0	0	0	0	0	0	0	0	0	0	0	0	0	0	0	0	0	0	0
CID 012	Q8IXB1	DNAJC10	0	0	0	0	0	0	0	0	0	0	0	0	0	0	0	0	0	0	0	0	0	0	0	0	0	0	0	0	0	0	0	0	0	0	-0.983448	0	0	0	0	0	0	0	0	0	0	0	0
CID 012	Q8N4H5	TOMM5	0	0.548703	0.44858	0.862738	0	0	0	0	0	0	0.822497	0	0	0	0	0	0	0	0	0	0	0	0	0	0	0	0	0.597682	0	0	0	0	0	0	0	0	0	0.644727	0	0	0	0	0	0	0	0	0
CID 012	Q9H8V8		0	0	0	0	0	0	0	0	0	0	0.385718	0	0	0	0	0	0	0	0	0	0	0	0	0	0	0	0	0	0	0	0	0	0	0	0	0	0	0	0	0	0	0	0.633612	0	0	0	0
CID 012	Q9NS69	TOMM22	0.282841	0	0.173735	-0.239836	0	0.517047	0.316203	0	0.413407	0.496623	-0.316699	0.359035	0.70336	0.595526	0.377466	0	0	0	0.488946	0.335202	0	0.422135	0.259549	0	0	0	0.423682	0	0.631068	0	0	0.479215	0.473782	0.528233	0.584638	0.53902	0.413471	0	0.4597	0.355824	0.414952	0.572738	0.406284	0	0.417769	0.331348	0
CID 012	Q9Y277	VDAC3	0	0.478941	0.54684	0.83967	0	0	0	0	0	0	0.788888	0	0	0	0	0	0	0	0	0	0	0	0.209526	0	0	0	0	0.8511	0	0	0	0	0	0	0	0	0.342901	0.836271	0	0	0	0	0	0	0	0	0
CID 013	P12107	COL11A1	0	0	0	0	0	0	0	0	0	0	0	0	0	0	0	0	0	0	0	0	0	0	0	0	0	0	0	0	0	0	0	0	0	0	0	0	0	0	0	0	0	0	0	0	0	0	0
CID 013	P22234	PAICS	0	0	0	0	0	0	0	0	0	0	0	0	0	0	0	0	0	0	0	0	0	0	0	0	0	0	0	0	0	0	0	0	0	0	0	0	0	0	0	0	0	0	0	0	0	0	0
CID 013	P23368	ME2	0	0	0	0	0	0	0	0	0	0	0	0	0	0	0	0	0	0	0	0	0	0	0	0	0	0	0	0	0	0	0	0	0	0	0	0	0	0	0	0	0	0	0	0	0	0	0
CID 013	P32322	PYCR1	0	0	0	0	0	0	0	0	0	0	0	0	0	0	0	0	0	0	0	0	0	0	0	0	0	0	0	0	0	0	0	0	0	0	0	0	0	0	0	0	0	0	0	0	0	0	0
CID 013	P34932	HSPA4	0	0	0	0	0	0	0	0	0	0	0	0	0	0	0	0	0	0	0	0	0	0	0	0	0	0	0	0	0	0	0	0	0	0	0	0	0	0	0	0	0	0	0	0	0	0	0
CID 013	Q13162	PRDX4	0.775904	0	-0.193901	-0.34437	0.52235	0.458654	0.774151	0	0.568895	0.839017	0	0	0.622751	0.420373	0.853849	0	0	0	0.687805	0.630388	0	0.765987	0	0.545157	0	0	0	-0.326639	0.628552	0.27468	0	0.818065	0.857759	0.599907	0.427827	0.37217	0	0	0.80949	0.51417	0.761169	0.156179	0	0	0.835774	0.77484	0
CID 013	Q14257	RCN2	0.758346	0	0	0	0.745741	0.765215	0.737344	0	0.450137	0.742781	0	0	0.5952	0.512934	0.725083	0.333113	0	0	0.795409	0.864878	0	0.722688	0	0.49299	0	0	0.31071	0	0.613577	0	0	0.839265	0.705541	0.503634	0.458009	0.234599	0	0	0.623499	0.615366	0.735473	0.396865	0	0	0.758808	0.463985	0
CID 013	Q16740	CLPP	0	0	0	0	0	0	0	0	0	0	0	0	0	0	0	0	0	0	0	0	0	0	0	0	0	0	0	0	0	0	0	0	0	0	0	0	0	0.751599	0	0	0	0	0	0	0	0	0
CID 013	Q96C36	PYCR2	0	0	0	0	0	0	0	0	0	0	0	0	0	0	0	0	0	0	0	0	0	0	0	0	0	0	0	0	0	0	0	0	0	0	0	0	0	0	0	0	0	0	0	0	0	0	0
CID 014	O43715	TRIAP1	0	0	0	0	0	0	0	0	0	0	0	0	0	0	0	0	0	0	0	0	0	0	0	0	0	0	0	0	0	0	0	0	0	0	0	0	0	0	0	0	0	0	0	0	0	0	0
CID 014	O75368	SH3BGRL	0	0	0	0	0	0	0	0	0	0	0	0	0	0	0	0	0	0	0	0	0	0	0	0	0	0	0	0	0	0	0	0	0	0	0	0	0	0	0	0	0	0	0	0	0	0	0
CID 014	O75608	LYPLA1	0	0	0	0	0	0	0	0	0	0	0	0	0	0	0	0	0	0	0	0	0	0	0	0	0	0	0	0.436151	0	0	0	0	0	0	0	0	0	0	0	0	0	0	0	0	0	0	0
CID 014	Q6GMV3	PTRHD1	0	0	0	0	0	0	0	0	0	0	0	0	0	0	0	0	0	0	0	0	0	0	0	0	0	0	0	0	0	0	0	0	0	0	0	0	0	0	0	0	0	0	0	0	0	0	0
CID 014	Q8NBJ7	SUMF2	0	0	0	0	0	0	0	0	0	0	0	0	0	0	0	0	0	0	0	0	0	0	0	0	0	0	0	0	0	0	0	0	0	0	0	0	0	0	0	0	0	0	0	0	0	0	0
CID 014	Q99757	TXN2	0	0	0	0	0	0	0	0	0	0	0	0	0	0	0	0	0	0	0	0	0.249169	0	0	0	0	0	0.470788	0	0	0	0	0	0	0	0	0	0	0	0	0	0	0	0	0	0	0	0
CID 014	Q9H299	SH3BGRL3	0	0	0	0	0	0	0	0	0	0	0	0	0	0	0	0	0	0	0	0	0	0	0	0	0	0	0	0	0	0	0	0	0	0	0	0	0	0	0	0	0	0	0	0	0	0	0
CID 014	Q9NYJ1	COA4	0	0	0	0	0	0	0	0	0	0	0	0	0	0	0	0	0	0	0	0	-0.389902	0	0	0	0	0	0	0	0	0	0	0	0	0	0	0	0	0	0	0	0	0	0	0	0	0	0
CID 014	Q9UIJ7	AK3	0	0	0	0	0	0	0	0	0	0	0	0	0	0	0	0	0	0	0	0	0	0	0	0	0	0	0	0.473615	0	0	0	0	0	0	0	0	0	0	0	0	0	0	0	0	0	0	0
CID 015	O60568	PLOD3	0.960437	0	0	0	0.412792	0.622595	0.961385	0	0.472126	0.976213	0	0.31142	0.801646	0.737722	0.968365	-0.334434	0	0	0.83775	0.911024	-0.28665	0.96139	0	0.334641	0	0	0	0	0.852659	0	0	0.888626	0.964072	0.906919	0.532644	0.532563	0.324882	0	0.935146	0.736745	0.909847	0.33325	0	0	0.962608	0.849701	0
CID 015	O96008	TOMM40	0	0.518079	0.240604	0.732415	0	0	0	0	0	0	1	0	0	0	0	0	0	0	0	0	0	0	0	0	0	0	-0.342665	0.489046	0	0	0	0	0	0	0	0	0	0.578169	0	0	0	0	0	0	0	0	0
CID 015	P04843	RPN1	0.608462	0	0.379097	0	0.454651	0.606889	0.614659	0	0.76713	0.646987	0	0.465848	0.857505	0.686247	0.580662	0.21566	0	0	0.737812	0.373217	0	0.698784	0.340026	0.26291	0.325907	0	0.642705	0.48265	0.795304	0.394011	0	0.659181	0.593474	0.658373	0.886609	0.708159	0.732532	0.478245	0.493479	0.617472	0.634847	0.71351	0.692144	0	0.568777	0.535996	0
CID 015	P05023	ATP1A1	0.819372	0	0	0	0.52803	0.675359	0.823863	0	0.632451	0.896257	0	0.276715	0.843231	0.821776	0.859587	0	0	0	0.923978	0.733054	0	0.829257	0	0.348381	0	0	0.238264	0.239747	0.8218	0.223493	0	0.890815	0.880122	0.868721	0.723325	0.50916	0.406564	0.283686	0.823064	0.652834	0.790232	0.498505	0.216863	0	0.875189	0.745145	0
CID 015	P21796	VDAC1	0	0.386371	0.554122	0.633788	0	0	0	0	0	0	0.489046	0.272623	0	0.28476	0	0	0	0	0	0	0	0.315385	0.248385	0	0	0	0	1	0	0	0	0	0	0.231825	0.208594	0.451353	0.676079	0.781002	0	0	0.245208	0.275171	0	0	0	0	0
CID 015	P45880	VDAC2	0	0.372245	0.248904	0.797064	0	0	0	0	0	0	0.578169	0	0	0	0	0	0	0	0	0.266392	0	0.582558	0	0.312681	0	0	0	0.781002	0	0	0	0	0	0	0	0.657164	0.666452	1	0	0	0.545876	0	0	0	0	0	0
CID 015	P55084	HADHB	0.351836	0	0.585395	0	0.296041	0.397522	0.357826	0	0.654134	0.381462	0	0.505997	0.697118	0.709705	0.290513	0.336535	0	0	0.581133	0	0	0.265988	0.565394	0	0.279709	0	0.598531	0.275171	0.616042	0.398084	0	0.385013	0.326076	0.51514	0.805866	0.46849	0.612527	0	0.238473	0.463777	0.215987	1	0.776277	0.564279	0.298225	0.30211	0
CID 015	Q02809	PLOD1	0.79226	0	0.243186	0	0.287471	0.50567	0.828643	0	0.418477	0.84102	0	0.590655	0.853637	0.802451	0.814853	-0.288275	0	0	0.716809	0.600114	-0.366616	0.788322	0	0.220417	0	0	0	0	0.930784	0	0	0.727136	0.828452	0.905642	0.563151	0.785422	0.557298	0	0.841127	0.611416	0.707772	0.498407	0.271237	0	0.781438	0.848896	0
CID 015	Q8N4H5	TOMM5	0	0.548703	0.44858	0.862738	0	0	0	0	0	0	0.822497	0	0	0	0	0	0	0	0	0	0	0	0	0	0	0	0	0.597682	0	0	0	0	0	0	0	0	0	0.644727	0	0	0	0	0	0	0	0	0
CID 015	Q9NS69	TOMM22	0.282841	0	0.173735	-0.239836	0	0.517047	0.316203	0	0.413407	0.496623	-0.316699	0.359035	0.70336	0.595526	0.377466	0	0	0	0.488946	0.335202	0	0.422135	0.259549	0	0	0	0.423682	0	0.631068	0	0	0.479215	0.473782	0.528233	0.584638	0.53902	0.413471	0	0.4597	0.355824	0.414952	0.572738	0.406284	0	0.417769	0.331348	0
CID 015	Q9Y277	VDAC3	0	0.478941	0.54684	0.83967	0	0	0	0	0	0	0.788888	0	0	0	0	0	0	0	0	0	0	0	0.209526	0	0	0	0	0.8511	0	0	0	0	0	0	0	0	0.342901	0.836271	0	0	0	0	0	0	0	0	0
CID 016	O43181	NDUFS4	0	0	0	0	0.388218	0	0	0	0.483338	0	0	0	0	0	0	0.585413	0	0	0	0	0.406164	0	0	0	0.473695	0	0.386813	0	0	0.591407	0	0	0	0	0.295165	0	0	0	0	0	0	0	0	0	0	0	0
CID 016	O43678	NDUFA2	-0.372087	0	0	-0.462683	0.468019	0	-0.39348	0	0.483937	0	0	0	0	0	0	0.728188	0	0	0	-0.300948	0.577837	0	0.241664	0	0.597002	0	0.469329	-0.322571	0	0.694224	0	0	0	0	0.343751	0	0	0	0	0	0	0	0	0	0	0	0
CID 016	O76024	WFS1	0	0	0	0	0	0	0	0	0	0	0	0	0	0	0	0	0	0	0	0	0	0	0	0	0	0	0	0	0	0	0	0	0	0	0	0	0	0	0	0	0	0	0	0	0	0	0
CID 016	Q16891	IMMT	0	0	0	0	0	0	0	0	0	0	0	0	0	0	0	0	0	0	0	0	0	0	0	0	0	0	0	0	0	0	0	0	0	0	0	0	0	0	0	0	0	0	0	0	0	0	1
CID 016	Q7L311	ARMCX2	0	0	0	0	0	0	0	0	0	0	0	0	0	0	0	0	0	0	0	0	0	0	0	0	0	0	0	0	0	0	0	0	0	0	0	0	0	0	0	0	0	0	0	0	0	0	0
CID 016	Q96AG4	LRRC59	0.818425	0	0.162066	0	0.502068	0.797048	0.83231	0	0.531269	0.885194	0	0.394319	0.876003	0.870604	0.826387	0	0	0	0.851138	0.7433	-0.227341	0.716464	0	0	0	0	0.185735	0	0.906386	0	0	0.810888	0.852943	0.858258	0.668048	0.480078	0.403153	0	0.838687	0.685264	0.729789	0.573104	0.27507	0	0.820557	0.693218	0
CID 016	Q9NX63	CHCHD3	0	0	0	0	0	0	0	0	0	0	0	0	0	0	0	0	0	0	0	0	0	0	0	0	0	0	0	0	0	0	0	0	0	0	0	0	0	0	0	0	0	0	0	0	0	0	0
CID 016	Q9Y4P3	TBL2	0	0	0	0	0	0	0	0	0	0	0	0	0	0	0	0	0	0	0	0	0	0	0	0	0	0	0	0	0	0	0	0	0	0	0	0	0	0	0	0	0	0	0	0	0	0	0
CID 017	O95302	FKBP9	0	0	0	-0.260588	0	0	0	0	0.543283	0	-0.292667	0	0.229483	0.196529	0	0	0	0	0.277926	0	0.356824	0	0.506393	0	0.569185	0	0.643863	0	0	0.393209	0	0	0	0	0.561944	0	0	0	0	0	0.20582	0.321469	0.440845	0	0	0	0
CID 017	P30153	PPP2R1A	0	0	0	0	0	0	0	0	0	0	0	0	0	0	0	0	0	0	0	0	0	0	0	0	0	0	0	0	0	0	0	0	0	0	0	0	0	0	0	0	0	0	0	0	0	0	0
CID 017	P54886	ALDH18A1	0	0	0	0	0	0	0	0	0	0	0	0	0	0	0	0	0	0	0	0	0	0.471154	0	0	0	0	0	0.531429	0	0	0	0	0	0	0	0	0.444156	0.493633	0	0	0.451226	0	0	0	0	0	0
CID 017	Q15274	QPRT	0	0	0	0	0	0	0	0	0	0	0	0	0	0	0	0	0	0	0	0.787374	0	0.577489	0	0	0	0	0	0	0	0	0	0	0	0	0	0	0	0	0.617423	0	0.709507	0	0	0	0.570877	0	0
CID 017	Q7L1Q6	BZW1	0	0	0	0	0	0	0	0	0	0	0	0	0	0	0	0	0	0	0	0	0	0	0	0	0	0	0	0	0	0	0	0	0	0	0	0	0	0	0	0	0	0	0	0	0	0	0
CID 017	Q86UY8	NT5DC3	0	0	0	0	0	0	0	0	0	0	0	0	0	0	0	0	0	0	0	0	0	0	0	0	0	0	0	0	0	0	0	0	0	0	0	0	0	0	0	0	0	0	0	0	0	0	0
CID 017	Q96AY3	FKBP10	0	0	0	0	0	0	0	0	0	0	0	0	0	0	0	0	0	0	0.495287	0.688726	0	0.519723	0	0	0	0	0	0	0.49774	0	0	0	0.531019	0	0	0	0	0	0.625059	0	0.639464	0	0	0	0.554863	0	0
CID 017	Q96QK1	VPS35	0	0	0	0	0	0	0	0	0	0	0	0	0	0	0	0	0	0	0	0	0	0	0	0	0	0	0	0	0	0	0	0	0	0	0	0	0	0	0	0	0	0.43067	0	0	0	0	0
CID 017	Q9BRK5	SDF4	0	0	0	0	0	0	0	0	0	0	0	0	0	0	0	0	0	0	0	0	0	0	0	0	0	0	0	0	0.619169	0	0	0	0	0	0	0	0	0	0	0	0	0	0	0	0	0	0
CID 018	P12109	COL6A1	0	0	0	0	0	0	0	0	0	0	0	0	0	0	0	0	0	0	0	0	0	0	0	0	0	0	0	0	0	0	0	0	0	0	0	0	0	0	0	0	0	0	0	0	0	0	0
CID 018	P22234	PAICS	0	0	0	0	0	0	0	0	0	0	0	0	0	0	0	0	0	0	0	0	0	0	0	0	0	0	0	0	0	0	0	0	0	0	0	0	0	0	0	0	0	0	0	0	0	0	0
CID 018	P30048	PRDX3	0.322173	0	0.579557	0	0.535384	0.476653	0.336317	0	0.310025	0.168706	0	0.354054	0.565578	0.629508	0	0	0	0	0.431058	0.316211	0	0	0.456069	0	0	0	0.307266	0.480813	0.54686	0	0	0.163892	0	0.44733	0.574548	0.276797	0.589215	0	0	0.492423	0	0.800961	0.71354	0	0	0	0
CID 018	P34932	HSPA4	0	0	0	0	0	0	0	0	0	0	0	0	0	0	0	0	0	0	0	0	0	0	0	0	0	0	0	0	0	0	0	0	0	0	0	0	0	0	0	0	0	0	0	0	0	0	0
CID 018	P40939	HADHA	0.345519	0.304045	0.764307	0.226399	0	0.341113	0.370634	0	0.326691	0.31197	0	0.670888	0.604276	0.457447	0.258463	0	0	0	0.325763	0	-0.248138	0.46749	0.374852	0	0	0	0.268127	0.676079	0.605241	0	0	0.226705	0.269309	0.440158	0.544374	0.826932	1	0.666452	0.247257	0.396813	0.394059	0.612527	0.63809	0	0.23658	0.337608	0
CID 018	Q13162	PRDX4	0.775904	0	-0.193901	-0.34437	0.52235	0.458654	0.774151	0	0.568895	0.839017	0	0	0.622751	0.420373	0.853849	0	0	0	0.687805	0.630388	0	0.765987	0	0.545157	0	0	0	-0.326639	0.628552	0.27468	0	0.818065	0.857759	0.599907	0.427827	0.37217	0	0	0.80949	0.51417	0.761169	0.156179	0	0	0.835774	0.77484	0
CID 018	Q16740	CLPP	0	0	0	0	0	0	0	0	0	0	0	0	0	0	0	0	0	0	0	0	0	0	0	0	0	0	0	0	0	0	0	0	0	0	0	0	0	0.751599	0	0	0	0	0	0	0	0	0
CID 018	Q8TB92	HMGCLL1	0	0	0	0	0	0	0	0	0	0	0	0	0	0	0	0	0	0	0	0	0	0	0	0	0	0	0	0	0	0	0	0	0	0	0	0	0	0	0	0	0	0	0	0	0	0	0
CID 019	O14773	TPP1	0.778966	0	0	0	0.348828	0.426018	0.804904	0	0.397695	0.859858	0	0.459393	0.712099	0.672178	0.859764	0	0	0	0.695382	0.616958	0	0.846801	0	0.251507	0	0	0	0	0.814773	0	0	0.771352	0.894131	0.856019	0.449167	0.666631	0.362319	0	0.897476	0.442663	0.793418	0.316102	0	0	0.847615	0.945956	0
CID 019	O96000	NDUFB10	0.35293	0	0	0	0.571755	0.528602	0.358013	0	0.725391	0.272402	0	0	0.471659	0.322622	0.238103	0.667426	0	0	0.430033	0.406178	0.441844	0.297847	0.502767	0.270384	0.658517	0	0.774807	0	0.358358	0.512403	0	0.417504	0.250631	0.291072	0.658425	0.305002	0.224887	0	0.235181	0.27381	0.353151	0.461632	0.409492	0	0.311173	0.230572	0
CID 019	P06576	ATP5B	0.797503	0	0.278925	0	0.543283	0.751873	0.811907	0	0.64705	0.821798	0	0.52559	1	0.8344	0.758988	0	0	0	0.825155	0.645144	0	0.747357	0	0.282836	0	0	0.358723	0	0.941339	0.184226	0	0.797662	0.777285	0.815473	0.769937	0.68468	0.604276	0	0.708132	0.766047	0.688106	0.697118	0.576214	0	0.759777	0.674904	0
CID 019	P07237	P4HB	0	0	-0.253159	-0.38938	0.754441	0.479678	0	0	0.508031	0.325969	0	0	0.41963	0	0.258092	0	0	0	0.55022	0.328901	0.234274	0.312078	0	0.449521	0.339579	0	0.345367	-0.342812	0.280901	0.218184	0	0.522165	0.316015	0	0.349664	0	0	0	0.260245	0.603424	0.407253	0	0	0	0.39839	0.312253	0
CID 019	Q16718	NDUFA5	0.551652	0	0	-0.336022	0.580127	0.427637	0.521084	0	0.825189	0.528557	0	0	0.532025	0.406868	0.500246	0.48162	0	0	0.700498	0.321708	0.408517	0.505936	0	0.281325	0.529724	0	0.536559	-0.217685	0.405047	0.754258	0	0.716228	0.516763	0.342717	0.678937	0	0	0	0.381933	0.364213	0.522212	0.399522	0	0	0.538908	0.386101	0
CID 019	Q9HCC0	MCCC2	0	0	0	0	0	0	0	0	0	0	0	0	0	0	0	0	0	0	0	0	0	0	0	0	0	0	0	0	0	0	0	0	0	0	0	0	0	0	0	0	0	0	0	0	0	0	0
CID 019	Q9NX14	NDUFB11	0.68836	0	0	0	0.532865	0.688775	0.638326	0	0	0.516436	0	0	0	0	0.482428	-0.577554	0	0	0.428947	0.660114	0	0.525793	0	0	0	0	0	0	0.416475	0	0	0	0.474429	0.427906	0	0	0	0	0.614981	0.497277	0.632274	0	0	0	0.561544	0	0
CID 019	Q9Y6M9	NDUFB9	0.40711	0	0	0	0.328664	0.438641	0.382856	0	0.880593	0.361259	0	0	0.463001	0.354214	0.314112	0.733354	0	0	0.516417	0	0.555487	0.317435	0.50478	0	0.788231	0	0.740669	0	0.323263	0.89216	0	0.503792	0.317672	0.204434	0.739225	0	0.194595	0	0.344572	0.300722	0.399038	0.540803	0.295608	0	0.332811	0.276019	0
CID 020	P07108	DBI	0	0	0	0	0	0	0	0	0	0	0	0	0	0	0	0	0	0	0	0	0	0	0	0	0	0	0	0	0	0	0	0	0	0	0	0	0	0	0.668335	0	0.644675	0	0	0	0.637831	0	0
CID 020	P30086	PEBP1	0	0	0	0	0	0	0	0	0	0	0	0	0	0	0	0	0	0	0	0	-0.34632	0	0	0	0	0	0	0	0	0	0	0	0	0	0	0	0	0	0	0	0	0	0	0	0	0	0
CID 020	P46379	BAG6	0	0	0	0	0	0	0	0	0	0	0	0	0	0	0	0	0	0	0	0	0	0	0	0	0	0	0	0	0	0	0	0	0	0	0	0	0	0	0	0	0	0	0	0	0	0	0
CID 020	P98175	RBM10	0	0	0	0	0	0	0	0	0	0	0	0	0	0	0	0	0	0	0	0	0	0	0	0	0	0	0	0	0	0	0	0	0	0	0	0	0	0	0	0	0	0	0	0	0	0	0
CID 020	Q07820	MCL1	0	0	0	0	0	0	0	0	0	0	0	0	0	0	0	0	0	0	0	0	0	0	0	0	0	0	0	0	0	0	0	0	0	0	0	0	0	0	0	0	0	0	0	0	0	0	0
CID 020	Q13015	MLLT11	0	0	0	0	0	0	0	0	0	0	0	0	0	0	0	0	0	0	0	0	0	0	0	0	0	0	0	0	0	0	0	0	0	0	0	0	0	0	0	0	0	0	0	0	0	0	0
CID 020	Q9NUQ3	TXLNG	0	0	0	0	0	0	0	0	0	0	0	0	0	0	0	0	0	0	0	0	0	0	0	0	0	0	0	0	0	0	0	0	0	0	0	0	0	0	0	0	0	0	0	0	0	0	0
CID 020	Q9UNZ2	NSFL1C	0	0	0	0	0	0	0	0	0	0	0	0	0	0	0	0	0	0	0	0	0	0	0	0	0	0	0	0	0	0	0	0	0	0	0	0	0	0	0	0	0	0	0	0	0	0	0
CID 021	O14983	ATP2A1	0	0	0	0	0	0	0	0	0	0	0	0	0	0	0	0	0	0	0	0	0	0	0	0	0	0	0	0	0	0	0	0	0	0	0	0	0	0	0	0	0	0	0	0	0	0	0
CID 021	O43169	CYB5B	0.342236	0	0	0	0.809382	0.666032	0.344973	0	0.289487	0.429058	0	0	0.456371	0.329183	0.371537	0	0	0	0.532188	0.608952	0	0.366136	0	0.303665	0	0	0	0	0.379384	0	0	0.453742	0.373615	0.382014	0.27712	0	0	0	0.45632	0.605065	0.502851	0.177249	0	0	0.475503	0	0
CID 021	P13674	P4HA1	0.911578	0	0	0	0.480832	0.611389	0.911095	0	0.480355	0.955348	0	0.265992	0.747357	0.58842	0.956686	0	0	0	0.795542	0.859609	0	1	0	0.459915	0	0	0	0.315385	0.808436	0	0	0.882332	0.962452	0.830563	0.537724	0.615243	0.46749	0.582558	0.939136	0.630078	0.958516	0.265988	0	0	0.957071	0.846146	0
CID 021	P16615	ATP2A2	0.898006	0	0	0	0.356626	0.503628	0.925573	0	0.506797	0.915236	0	0.324879	0.752265	0.700167	0.953359	0	0	0	0.793801	0.713631	0	0.914812	0	0.320951	0	0	0	0	0.82175	0	0	0.847003	0.919277	0.877452	0.549938	0.566745	0.329316	0	0.941534	0.599382	0.880897	0.340227	0	0	0.925566	0.903708	0
CID 021	P27824	CANX	0.85898	0	0	-0.284283	0.598262	0.674217	0.851052	0	0.667041	0.935442	0	0.216672	0.797662	0.724592	0.901106	0	0	0	0.917533	0.789382	0	0.882332	0	0.299484	0	0	0.180467	0	0.788819	0.287546	0	1	0.924884	0.790053	0.656951	0.397942	0.226705	0	0.848326	0.667728	0.85991	0.385013	0	0	0.91182	0.762458	0
CID 021	P35613	BSG	0.224141	0.386042	0	0	0	0.444118	0.230492	0	0.34699	0.384242	0	0.315868	0.590015	0.497994	0.340611	0	0	0	0.376208	0.230008	0	0.392885	0	0.262808	0	0	0.245002	0	0.508592	0	0	0.370394	0.414606	0.388273	0.435871	0.65072	0.55675	0	0.341027	0.381084	0.299188	0.458672	0.389777	0	0.360461	0.394586	0
CID 021	Q9Y639	NPTN	0	0	0	0	0	0	0	0	0	0	0	0	0	0	0	0	0	0	0	0	0	0	0	0	0	0	0	0	0	0	0	0	0	0	0	0	0	0	0	0	0	0	0	0.63047	0	0	0
CID 022	O75947	ATP5H	0	0	0	0	0.595024	0.350755	0	0	0.771709	0	0	0	0.179534	0	0	0.752372	0	0	0.280542	0	0.639488	0	0.470291	0	0.773381	0	0.818026	0	0	0.765302	0	0.228085	0	0	0.60431	0	0	0	0	0.334483	0	0.395958	0.444448	0	0	0	0
CID 022	O75964	ATP5L	0	0.372879	0.770841	0.392653	0	0	0	0	0.305633	0	0.237065	0.332046	0.292951	0.224709	-0.205019	0	0	0	0	0	0	-0.166379	0.576638	0	0	0	0.318998	0.578006	0.185027	0	0	0	-0.176882	0	0.393741	0.370488	0.725692	0.224368	-0.256662	0.274433	-0.249859	0.645965	0.653714	0	-0.190329	0	0
CID 022	P11021	HSPA5	0	0	0.325912	0	0	0	0	0	0.597746	0	0	0	0.40529	0	0	0.490129	0	0	0.199694	-0.214725	0.377366	0	0.392933	0	0.510933	0	0.870786	0	0.235744	0.567171	0	0	0	0	0.682432	0	0.329912	0	0	0	0	0.653468	0.855062	0	0	0	0
CID 022	P18859	ATP5J	-0.279667	0	0	0	0	0	-0.282498	0	0.558237	0	0	0	0	0	0	0.531702	0	0	0	-0.254719	0.398131	0	0.480191	0	0.660501	0	0.616329	0	0	0.566424	0	0	0	0	0.554837	0	0	0	-0.240964	0	0	0.406786	0.432629	0	0	0	0
CID 022	P24539	ATP5F1	0.246732	0	0	0	0.614654	0.362283	0.260584	0	0.667549	0.201444	0	0	0.300485	0.203811	0	0.494809	0	0	0.288558	0.283919	0.258512	0.513249	0.520306	0	0.552898	0	0.591171	0.42886	0.254323	0.451822	0	0.304391	0	0	0.541196	0.51437	0.50788	0.598673	0	0.388982	0.474527	0.27188	0.322879	0	0.239615	0	0
CID 022	P48047	ATP5O	0	0	0.315684	0	0.544918	0.479665	0	0	0.743943	0	0	0	0.468013	0.365321	0	0.497549	0	0	0.36095	0	0.266	0	0.61854	0	0.600138	0	0.865724	0	0.339245	0.492765	0	0.236769	0	0.176841	0.792532	0.218626	0.374207	0	0	0.401164	0.206892	0.722255	0.76055	0	0	0	0
CID 023	O75323	GBAS	0.489767	0	0.20511	0	0.547615	0.468801	0.477278	0	1	0.533058	0	0.218146	0.64705	0.558459	0.474938	0.626615	0	0	0.665482	0.193011	0.381553	0.480355	0.446166	0	0.732849	0	0.766401	0	0.534037	0.760098	0	0.667041	0.497386	0.410791	0.855685	0.360042	0.326691	0	0.361165	0.481234	0.430772	0.654134	0.396057	0	0.490402	0.423688	0
CID 023	O96008	TOMM40	0	0.518079	0.240604	0.732415	0	0	0	0	0	0	1	0	0	0	0	0	0	0	0	0	0	0	0	0	0	0	-0.342665	0.489046	0	0	0	0	0	0	0	0	0	0.578169	0	0	0	0	0	0	0	0	0
CID 023	P06454	PTMA	0	0	0	0	0	0	0	0	0	0	0	0	0	0	0	0	0	0	0	0	0	0	0	0	0	0	0	0	0	0	0	0	0	0	0	0	0	0	0	0	0	0.515303	0	0	0	0	0
CID 023	P45880	VDAC2	0	0.372245	0.248904	0.797064	0	0	0	0	0	0	0.578169	0	0	0	0	0	0	0	0	0.266392	0	0.582558	0	0.312681	0	0	0	0.781002	0	0	0	0	0	0	0	0.657164	0.666452	1	0	0	0.545876	0	0	0	0	0	0
CID 023	P55084	HADHB	0.351836	0	0.585395	0	0.296041	0.397522	0.357826	0	0.654134	0.381462	0	0.505997	0.697118	0.709705	0.290513	0.336535	0	0	0.581133	0	0	0.265988	0.565394	0	0.279709	0	0.598531	0.275171	0.616042	0.398084	0	0.385013	0.326076	0.51514	0.805866	0.46849	0.612527	0	0.238473	0.463777	0.215987	1	0.776277	0.564279	0.298225	0.30211	0
CID 023	P55209	NAP1L1	0	0	0	0	0	0	0	0	0	0	0	0	0	0	0	0	0	0	0	0	0	0	0	0	0	0	0	0	0	0	0	0	0	0	0	0	0	0	0	0	0	0	0	0	0	0	0
CID 023	Q8N4H5	TOMM5	0	0.548703	0.44858	0.862738	0	0	0	0	0	0	0.822497	0	0	0	0	0	0	0	0	0	0	0	0	0	0	0	0	0.597682	0	0	0	0	0	0	0	0	0	0.644727	0	0	0	0	0	0	0	0	0
CID 023	Q9Y277	VDAC3	0	0.478941	0.54684	0.83967	0	0	0	0	0	0	0.788888	0	0	0	0	0	0	0	0	0	0	0	0.209526	0	0	0	0	0.8511	0	0	0	0	0	0	0	0	0.342901	0.836271	0	0	0	0	0	0	0	0	0
CID 024	O96008	TOMM40	0	0.518079	0.240604	0.732415	0	0	0	0	0	0	1	0	0	0	0	0	0	0	0	0	0	0	0	0	0	0	-0.342665	0.489046	0	0	0	0	0	0	0	0	0	0.578169	0	0	0	0	0	0	0	0	0
CID 024	P00387	CYB5R3	0	0.33346	0.753121	0	0	0.298317	0	0	0.298121	0	0	0.510076	0.533399	0.451309	0	0	0	0	0.204806	0	-0.200237	0	0.489738	0	0	0	0.288757	0.449656	0.481504	0	0	0	0	0.256068	0.486529	0.571068	0.88707	0.266862	0	0.455484	0	0.749776	0.727791	0	0	0	0
CID 024	P16070	CD44	0	0	0	0	0	0	0	0	0	0	0	0	0	0	0	0	0	0	0	0	0	0	0	0	0	0	0	0	0	0	0	0	0	0	0	0	0	0	0	0	0	0	0	0	0	0	0
CID 024	P16435	POR	0.938416	0	0	0	0.469754	0.646377	0.943447	0	0.493001	0.981717	0	0.364924	0.83527	0.769606	0.963534	-0.296493	0	0	0.857895	0.857156	-0.261674	0.95886	0	0.308571	0	0	0	0	0.896466	0	0	0.904394	0.97993	0.921869	0.564709	0.577223	0.345474	0	0.962771	0.690116	0.914167	0.372269	0	0	0.962246	0.885059	0
CID 024	P18084	ITGB5	0	0	0	0	0	0	0	0	0	0	0	0	0	0	0	0	0	0	0	0	0	0	0	0	0	0	0	0	0	0	0	0	0	0	0	0	0	0	0	0	0	0	0	0	0	0	0
CID 024	Q9BXK5	BCL2L13	0	0	0	0	0	0	0	0	0	0	0	0	0	0	0	0	0	0	0	0	0	0	0	0	0	0	0	0	0	0	0	0	0	0	0	0	0	0	0	0	0	0	0	0	0	0	0
CID 024	Q9Y277	VDAC3	0	0.478941	0.54684	0.83967	0	0	0	0	0	0	0.788888	0	0	0	0	0	0	0	0	0	0	0	0.209526	0	0	0	0	0.8511	0	0	0	0	0	0	0	0	0.342901	0.836271	0	0	0	0	0	0	0	0	0
CID 025	P02794	FTH1	0.607088	0	0	0	0.616354	0.549147	0.574058	0	0	0.464795	0	0	0.503604	0	0	0	0	0	0	0.589472	0	0	0	0	0	0	0	0	0.439784	0	0.99884	0	0.456987	0	0	0	0	0	0.56245	0	0	0	0	0	0.397946	0	0
CID 025	P30048	PRDX3	0.322173	0	0.579557	0	0.535384	0.476653	0.336317	0	0.310025	0.168706	0	0.354054	0.565578	0.629508	0	0	0	0	0.431058	0.316211	0	0	0.456069	0	0	0	0.307266	0.480813	0.54686	0	0	0.163892	0	0.44733	0.574548	0.276797	0.589215	0	0	0.492423	0	0.800961	0.71354	0	0	0	0
CID 025	P34932	HSPA4	0	0	0	0	0	0	0	0	0	0	0	0	0	0	0	0	0	0	0	0	0	0	0	0	0	0	0	0	0	0	0	0	0	0	0	0	0	0	0	0	0	0	0	0	0	0	0
CID 025	P40939	HADHA	0.345519	0.304045	0.764307	0.226399	0	0.341113	0.370634	0	0.326691	0.31197	0	0.670888	0.604276	0.457447	0.258463	0	0	0	0.325763	0	-0.248138	0.46749	0.374852	0	0	0	0.268127	0.676079	0.605241	0	0	0.226705	0.269309	0.440158	0.544374	0.826932	1	0.666452	0.247257	0.396813	0.394059	0.612527	0.63809	0	0.23658	0.337608	0
CID 025	Q16850	CYP51A1	0	0	0	0	0	0	0	0	0	0	0	0	0	0	0	0	0	0	0	0	0	0	0	0	0	0	0	0	0	0	0	0	0	0	0	0	0	0	0	0	0	0	0	0	0	0	0
CID 025	Q8TB92	HMGCLL1	0	0	0	0	0	0	0	0	0	0	0	0	0	0	0	0	0	0	0	0	0	0	0	0	0	0	0	0	0	0	0	0	0	0	0	0	0	0	0	0	0	0	0	0	0	0	0
CID 026	O75746	SLC25A12	0	0	0	0	0	0	0	0	0	0	0	0	0	0	0	0	0	0	0	0	0	0	0	0	0	0	0	0	0	0	0	0	0	0	0	0	0	0	0	0	0	0	0	0	0	0	0
CID 026	P19367	HK1	0.663149	0	0	0	0.307705	0.387549	0.688394	0	0.375565	0.763272	0	0.422788	0.632178	0.558888	0.772516	0	0	0	0.63956	0.436099	0	0.778304	0	0	0	0	0	0	0.724683	0	0	0.692744	0.822914	0.768085	0.431865	0.633816	0.358668	0.273974	0.852689	0.271831	0.726852	0.29453	0	0	0.780004	0.952504	0
CID 026	P34897	SHMT2	0.502461	0	0	0	0	0	0.533163	0	0	0.506582	0	0	0	0	0.474938	0	0	0	0	0.532088	0	0.882281	0	0.489054	0	0	0	0.670641	0.473878	0	0	0.38663	0.482934	0	0	0.862735	0.837989	0.871423	0.517227	0	0.820141	0	0	0	0.423238	0	0
CID 026	Q13423	NNT	0.916648	0	0	0	0.400921	0.588797	0.919249	0	0.438705	0.953021	0	0.304103	0.769226	0.716253	0.961637	0	0	0	0.823653	0.837512	-0.259939	0.952865	-0.211569	0.319117	0	0	0	0	0.840989	0	0	0.879184	0.967878	0.878783	0.499805	0.538779	0.305416	0	0.97728	0.617467	0.921215	0.338689	0	0.572438	0.961185	0.889081	0
CID 026	Q16881	TXNRD1	0	0	0	0	0	0	0	0	0	0	0	0	0	0	0	0	0	0	0	0	0	0	0	0	0	0	0	0	0	0	0	0	0	0	0	0	0	0	0	0	0	0	0	0	0	0	0
CID 027	O14964	HGS	0	0	0	0	0	0	0	0	0	0	0	0	0	0	0	0	0	0	0	0	0	0	0	0	0	0	0	0	0	0	0	0	0	0	0	0	0	0	0	0	0	0	0	0	0	0	0
CID 027	O15127	SCAMP2	0	0	0.457023	0.372045	0	0	0	0	0	0	0	0.46127	0	0	0	0	0	0	0	0	0	0	0.476823	0	0	0	0	0.43599	0	0	0	0	0	0	0	0	0	0.499757	0	0	0	0	0	0	0	0	0
CID 027	O43490	PROM1	0	0	0	0	0	0	0	0	0	0	0	0	0	0	0	0	0	0	0	0	0	0	0	0	0	0	0	0	0	0	0	0	0	0	0	0	0	0	0	0	0	0	0	0	0	0	0
CID 027	O95772	STARD3NL	0	0	0	0	0	0	0	0	0	0	0	0	0	0	0	0	0	0	0	0	0	0	0	0	0	0	0	0	0	0	0	0	0	0	0	0	0	0	0	0	0	0	0	0	0	0	0
CID 027	P57105	SYNJ2BP	0	0.396693	0	0.393392	0	0	0	0	0	0	0.778195	0	-0.339564	0	-0.44646	0	0	0	0	0	0	0	-0.29418	0	0	0	0	0	0	0	0	-0.448949	0	0	0	0	0	0	0	-0.5428	0	0	0	0	-0.413123	0	0
CID 027	Q4G1C9	GLIPR1L2	0	0	0	0	0	0	0	0	0	0	0	0	0	0	0	0	0	0	0	0	0	0	0	0	0	0	0	0	0	0	0	0	0	0	0	0	0	0	0	0	0	0	0	0	0	0	0
CID 027	Q92813	DIO2	0	0	0	0	0	0	0	0	0	0	0	0	0	0	0	0	0	0	0	0	0	0	0	0	0	0	0	0	0	0	0	0	0	0	0	0	0	0	0	0	0	0	0	0	0	0	0
CID 027	Q9NS69	TOMM22	0.282841	0	0.173735	-0.239836	0	0.517047	0.316203	0	0.413407	0.496623	-0.316699	0.359035	0.70336	0.595526	0.377466	0	0	0	0.488946	0.335202	0	0.422135	0.259549	0	0	0	0.423682	0	0.631068	0	0	0.479215	0.473782	0.528233	0.584638	0.53902	0.413471	0	0.4597	0.355824	0.414952	0.572738	0.406284	0	0.417769	0.331348	0
CID 028	O75323	GBAS	0.489767	0	0.20511	0	0.547615	0.468801	0.477278	0	1	0.533058	0	0.218146	0.64705	0.558459	0.474938	0.626615	0	0	0.665482	0.193011	0.381553	0.480355	0.446166	0	0.732849	0	0.766401	0	0.534037	0.760098	0	0.667041	0.497386	0.410791	0.855685	0.360042	0.326691	0	0.361165	0.481234	0.430772	0.654134	0.396057	0	0.490402	0.423688	0
CID 028	O96008	TOMM40	0	0.518079	0.240604	0.732415	0	0	0	0	0	0	1	0	0	0	0	0	0	0	0	0	0	0	0	0	0	0	-0.342665	0.489046	0	0	0	0	0	0	0	0	0	0.578169	0	0	0	0	0	0	0	0	0
CID 028	P02730	SLC4A1	0	0	0	0	0	0	0	0	0	0	0	0	0	0	0	0	0	0	0	0	0	0	0	0	0	0	0	0	0	0	0	0	0	0	0	0	0	0	0	0	0	0	0	0	0	0	0
CID 028	P45880	VDAC2	0	0.372245	0.248904	0.797064	0	0	0	0	0	0	0.578169	0	0	0	0	0	0	0	0	0.266392	0	0.582558	0	0.312681	0	0	0	0.781002	0	0	0	0	0	0	0	0.657164	0.666452	1	0	0	0.545876	0	0	0	0	0	0
CID 028	P55084	HADHB	0.351836	0	0.585395	0	0.296041	0.397522	0.357826	0	0.654134	0.381462	0	0.505997	0.697118	0.709705	0.290513	0.336535	0	0	0.581133	0	0	0.265988	0.565394	0	0.279709	0	0.598531	0.275171	0.616042	0.398084	0	0.385013	0.326076	0.51514	0.805866	0.46849	0.612527	0	0.238473	0.463777	0.215987	1	0.776277	0.564279	0.298225	0.30211	0
CID 028	Q14697	GANAB	0.650857	0	0	0	0	0.492781	0.667384	0	0	0.81471	0	0.287148	0.555375	0.465107	0.831407	0	0	0	0.594047	0.676038	-0.382502	0.747899	0	0.52866	0	0	0	-0.296655	0.603033	0	0	0.753428	0.828816	0.617697	0	0.458952	0	0	0.834533	0.446358	0.717196	0	0	0	0.782034	0.706595	0
CID 028	Q9Y277	VDAC3	0	0.478941	0.54684	0.83967	0	0	0	0	0	0	0.788888	0	0	0	0	0	0	0	0	0	0	0	0.209526	0	0	0	0	0.8511	0	0	0	0	0	0	0	0	0.342901	0.836271	0	0	0	0	0	0	0	0	0
CID 029	O96008	TOMM40	0	0.518079	0.240604	0.732415	0	0	0	0	0	0	1	0	0	0	0	0	0	0	0	0	0	0	0	0	0	0	-0.342665	0.489046	0	0	0	0	0	0	0	0	0	0.578169	0	0	0	0	0	0	0	0	0
CID 029	P45880	VDAC2	0	0.372245	0.248904	0.797064	0	0	0	0	0	0	0.578169	0	0	0	0	0	0	0	0	0.266392	0	0.582558	0	0.312681	0	0	0	0.781002	0	0	0	0	0	0	0	0.657164	0.666452	1	0	0	0.545876	0	0	0	0	0	0
CID 029	P55084	HADHB	0.351836	0	0.585395	0	0.296041	0.397522	0.357826	0	0.654134	0.381462	0	0.505997	0.697118	0.709705	0.290513	0.336535	0	0	0.581133	0	0	0.265988	0.565394	0	0.279709	0	0.598531	0.275171	0.616042	0.398084	0	0.385013	0.326076	0.51514	0.805866	0.46849	0.612527	0	0.238473	0.463777	0.215987	1	0.776277	0.564279	0.298225	0.30211	0
CID 029	Q8WXE9	STON2	0.241192	0.543172	0.580907	0	0	0	0.279493	0	0.183411	0.214087	0	0.581141	0.327175	0.383922	0.205599	0	0	0	0	0	0	0.236495	0.282829	0	0	0	0	0.429806	0.40093	0	-0.980849	0	0.228545	0.373603	0.279357	0.654898	0.641323	0.28146	0.269916	0	0	0.478177	0.282733	0	0.18445	0.474168	0
CID 029	Q96JB1	DNAH8	0	0	0	-0.732437	0.600634	0	0	0	0.688116	0	0	0	0	0	0	0	0	0	0	0	0	0	0	0	0.466102	0	0	0	0	0.654958	0	0	0	0	0.451787	0	0	0	0	0	0	0	0	0	0	0	0
CID 029	Q9NS69	TOMM22	0.282841	0	0.173735	-0.239836	0	0.517047	0.316203	0	0.413407	0.496623	-0.316699	0.359035	0.70336	0.595526	0.377466	0	0	0	0.488946	0.335202	0	0.422135	0.259549	0	0	0	0.423682	0	0.631068	0	0	0.479215	0.473782	0.528233	0.584638	0.53902	0.413471	0	0.4597	0.355824	0.414952	0.572738	0.406284	0	0.417769	0.331348	0
CID 029	Q9Y277	VDAC3	0	0.478941	0.54684	0.83967	0	0	0	0	0	0	0.788888	0	0	0	0	0	0	0	0	0	0	0	0.209526	0	0	0	0	0.8511	0	0	0	0	0	0	0	0	0.342901	0.836271	0	0	0	0	0	0	0	0	0
CID 030	P09874	PARP1	0	0	0	0	0	0	0	0	0	0	0	0	0	0	0	0	0	0	0	0	0	0	0	0	0	0	0	0	0	0	0	0	0	0	0	0	0	0	0	0	0	0	0	0	0	0	0
CID 030	Q12906	ILF3	0	0	0	0	0	0	0	0	0	0	0	0	0	0	0	0	0	0	0	0	0	0	0	0	0	0	0	0	0	0	0	0	0	0	0	0	0	0	0	0	0	0	0	0	0	0	0
CID 030	Q13501	SQSTM1	0	0	0	0	0	0	0	0	0	0	0	0	0	0	0	0	0	0	0	0	0	0	0	0	0	0	0	0	0	0	0	0	0	0	0	0	0	0	0	0	0	0	0	0	0	0	0
CID 030	Q7KZF4	SND1	0.387406	0	0	0	0	0	0.409275	0	0	0.495846	0	0	0	0	0.47845	0	0	0	0.376554	0.398081	0	0.913892	0	0.547087	0	0	0	0.722195	0.415427	0	0	0.356446	0.479898	0.505521	0.39232	0.836495	0.85534	0.888354	0.48117	0	0.823013	0	0	0	0.461064	0	0
CID 030	Q8IZ83	ALDH16A1	0	0	0	0	0	0	0	0	0	0	0	0	0	0	0	0	0	0	0	0	0	0	0	0	0	0	0	0	0	0	0	0	0	0	0	0	0	0	0	0	0	0	0	0	0	0	0
CID 030	Q9ULV4	CORO1C	0.959748	0	0	0	0.449274	0.635072	0.954995	0	0.476	0.955185	0	0.246732	0.771231	0.706849	0.950273	-0.307842	0	0	0.822464	0.937756	0	0.939426	-0.200602	0.380919	0	0	0	0	0.805382	0	0	0.881477	0.932963	0.852559	0.52414	0.47158	0.291068	0	0.8988	0.752597	0.897577	0.306337	0	0	0.954339	0.791821	0
CID 031	P34897	SHMT2	0.502461	0	0	0	0	0	0.533163	0	0	0.506582	0	0	0	0	0.474938	0	0	0	0	0.532088	0	0.882281	0	0.489054	0	0	0	0.670641	0.473878	0	0	0.38663	0.482934	0	0	0.862735	0.837989	0.871423	0.517227	0	0.820141	0	0	0	0.423238	0	0
CID 031	Q13501	SQSTM1	0	0	0	0	0	0	0	0	0	0	0	0	0	0	0	0	0	0	0	0	0	0	0	0	0	0	0	0	0	0	0	0	0	0	0	0	0	0	0	0	0	0	0	0	0	0	0
CID 031	Q7KZF4	SND1	0.387406	0	0	0	0	0	0.409275	0	0	0.495846	0	0	0	0	0.47845	0	0	0	0.376554	0.398081	0	0.913892	0	0.547087	0	0	0	0.722195	0.415427	0	0	0.356446	0.479898	0.505521	0.39232	0.836495	0.85534	0.888354	0.48117	0	0.823013	0	0	0	0.461064	0	0
CID 031	Q99832	CCT7	0	0	0	0	0	0	0	0	0	0	0	0	0	0	0	0	0	0	0	0	0	0	0	0	0	0	0	0	0	0	0	0	0	0	0	0	0	0	0	0	0	0	0	0	0	0	0
CID 031	Q9GZT3	SLIRP	0	0	0.489025	0	0.27773	0.37177	0	0	0.728461	0.171981	0	0.251796	0.522758	0.467718	0	0.316701	0	0	0.360336	0	0	0	0.578978	0	0.405366	0	0.621638	0.240602	0.422228	0.370305	0	0.265156	0	0.18186	0.729122	0.43781	0.531058	0	0	0.359234	0	0.764082	0.606113	0	0	0	0
CID 032	P06733	ENO1	0	0	0	0	0	0	0	0	0	-0.44059	0	0	0	0	0	0	0	0	0	0	0.546491	-0.435283	0	0	0	0	0	0	0	0	0	0	0	0	0	0	0	0	0	0	0	0	0	0	0	0	0
CID 032	P07900	HSP90AA1	0	0	0	0	0	0	0.44123	0	0	0.492631	0	0	0	0.325389	0.433703	0	0	0	0	0	0	0.933177	0	0.51892	0	0	0	0.80639	0.51281	0	0	0	0.454761	0.377813	0	0.910417	0.884817	0.939663	0.448886	0	0.86671	0	0	0	0.424586	0	0
CID 032	P09211	GSTP1	0	0	0	0	0	0	0	0	0	0	0	0	0	0	0	0	0	0	0	0	0.4948	0	0	0	0	0	0.464173	0	0	0	0	0	0	0	0	0	0	0	0	0	0	0	0	0	0	0	0
CID 032	P61978	HNRNPK	0	0	0	0.523636	0	0	0	0	0	0	0	0	0	0	0	0	0	0	0	0	0	0	0	0	0	0	0	0	0	0	0	0	0	0	0	0	0	0.460164	0	0	0	0	0	0	0	0	0
CID 032	P63104	YWHAZ	0	0	0	0	0	0	0	0	0	0	0	0	0	0	0	0	0	0	0	0	0	0	0	0	0	0	0	0	0	0	0	0	0	0	0	0	0	0	0	0	0	0	0	0	0	0	0
CID 033	O43169	CYB5B	0.342236	0	0	0	0.809382	0.666032	0.344973	0	0.289487	0.429058	0	0	0.456371	0.329183	0.371537	0	0	0	0.532188	0.608952	0	0.366136	0	0.303665	0	0	0	0	0.379384	0	0	0.453742	0.373615	0.382014	0.27712	0	0	0	0.45632	0.605065	0.502851	0.177249	0	0	0.475503	0	0
CID 033	P04216	THY1	0	0	0	0	0	0	0	0	0	0	0	0	0	0	0	0	0	0	0	0	0	0	0	0	0	0	0	0	0	0	0	0	0	0	0	0	0	0	0	0	0	0	0	0	0	0	0
CID 033	P20645	M6PR	0	0	0	0	0	0	0	0	0	0	0	0	0	0	0	0	0	0	0	0	0	0	0	0	0	0	0	0	0	0	0	0	0	0.351455	0	0	0	0	0	0	0	0.615844	0	0	0	0	0
CID 033	P57105	SYNJ2BP	0	0.396693	0	0.393392	0	0	0	0	0	0	0.778195	0	-0.339564	0	-0.44646	0	0	0	0	0	0	0	-0.29418	0	0	0	0	0	0	0	0	-0.448949	0	0	0	0	0	0	0	-0.5428	0	0	0	0	-0.413123	0	0
CID 033	Q13277	STX3	0.489555	0	-0.291852	-0.374184	0.612821	0.455652	0.485808	0	0.58842	0.676577	0	0	0.550994	0.542841	0.673228	0	0	0	0.72855	0.481751	0	0.653912	0	0.238512	0.245832	0	0.190634	0	0.528931	0	0	0.807446	0.676562	0.518485	0.491385	0.19772	0	0	0.518407	0.603358	0.629561	0.278697	0	0	0.708461	0.539842	0
CID 033	Q9NS69	TOMM22	0.282841	0	0.173735	-0.239836	0	0.517047	0.316203	0	0.413407	0.496623	-0.316699	0.359035	0.70336	0.595526	0.377466	0	0	0	0.488946	0.335202	0	0.422135	0.259549	0	0	0	0.423682	0	0.631068	0	0	0.479215	0.473782	0.528233	0.584638	0.53902	0.413471	0	0.4597	0.355824	0.414952	0.572738	0.406284	0	0.417769	0.331348	0
CID 034	P13804	ETFA	0	0	0	0	0	0	0	0	0	0	0	0	0	0	0	0	0	0	0	0	0	0	0	0	0	0	0	0	0	0	0	0	0	0	0	0	0	0	0	0	0	0	0	0	0	0	0
CID 034	P38117	ETFB	0	0	0	0	0	0	0	0	0	0	0	0	0	0	0	0	0	0	0	0	0	0	0	0	0	0	0	0	0	0	0	0	0	0	0	0	0	0	0	0	0	0	0	0	0	0	0
CID 034	P54819	AK2	0	0	0	0	0	0	0	0	0	0	0	0	0	0	0	0	0	0	0	0	0	0	0	0	0	0	0	0	0	0	0	0	0	0	0	0	0	0	0	0	0	0	0	0	0	0	0
CID 034	P62937	PPIA	0	0	0	0	0	0	0	0	0	0	0	0	0	0	0	0	0	0	0	0	0	0	0	0	0	0	0	0	0	0	0	0	0	0	0	0	0	0	0	0	0	0	0	0	0	0	0
CID 034	Q08257	CRYZ	0	0	0	0	0	0	0	0	0	0	0	0	0	0	0	0	0	0	0	0	0.704099	0	0	0	0	0	0.51952	0	0	0	0	0	0	0	0	0	0	0	0	0	0	0	0	0	0	0	0
CID 035	P06576	ATP5B	0.797503	0	0.278925	0	0.543283	0.751873	0.811907	0	0.64705	0.821798	0	0.52559	1	0.8344	0.758988	0	0	0	0.825155	0.645144	0	0.747357	0	0.282836	0	0	0.358723	0	0.941339	0.184226	0	0.797662	0.777285	0.815473	0.769937	0.68468	0.604276	0	0.708132	0.766047	0.688106	0.697118	0.576214	0	0.759777	0.674904	0
CID 035	P10809	HSPD1	0	0	0	0	0	0	0	0	0	0	0	0	0	0	0	0	0	0	0	0	0	0	0	0	0	0	0	0	0	0	0	0	0	0	0	0	0	0	0	0	0	0	0	0	0	0	0
CID 035	P21796	VDAC1	0	0.386371	0.554122	0.633788	0	0	0	0	0	0	0.489046	0.272623	0	0.28476	0	0	0	0	0	0	0	0.315385	0.248385	0	0	0	0	1	0	0	0	0	0	0.231825	0.208594	0.451353	0.676079	0.781002	0	0	0.245208	0.275171	0	0	0	0	0
CID 035	P22695	UQCRC2	0.835474	0	0.2642	0	0.474731	0.710633	0.855417	0	0.534037	0.864068	0	0.502863	0.941339	0.87139	0.821497	0	0	0	0.833099	0.690509	-0.24512	0.808436	0	0.253003	0	0	0.249958	0	1	0	0	0.788819	0.841354	0.880781	0.704206	0.712976	0.605241	0	0.811857	0.711505	0.760976	0.616042	0.468686	0	0.814399	0.775176	0
CID 035	P30048	PRDX3	0.322173	0	0.579557	0	0.535384	0.476653	0.336317	0	0.310025	0.168706	0	0.354054	0.565578	0.629508	0	0	0	0	0.431058	0.316211	0	0	0.456069	0	0	0	0.307266	0.480813	0.54686	0	0	0.163892	0	0.44733	0.574548	0.276797	0.589215	0	0	0.492423	0	0.800961	0.71354	0	0	0	0
CID 035	P51659	HSD17B4	0	0	0.359726	0.411817	0	0.327975	0	0	0	0	0	0.496255	0	0.246354	0	0	0	0	0	0.304221	0	0	0	0	0	0	0	0.326549	0	0	0	0	0	0	0	0.366442	0.452466	0.380118	0	0	0	0.292997	0	0	0	0	0
CID 036	P07203	GPX1	0	0	0	0	0	0	0	0	0	0	0	0	0	0	0	0	0	0	0	0	0	0	0	0	0	0	0	0	0	0	0	0	0	0	0	0	0	0	0	0	0	0	0	0	0	0	0
CID 036	P09486	SPARC	0.655454	0	0	0	0	0.446668	0.643411	0	0	0.804803	0	0	0.539065	0.624044	0.821476	-0.304401	0	0	0.826899	0.796355	0	0.802166	-0.264132	0.287709	0	0	0	0	0.589583	0	0	0.777333	0.773728	0.772856	0.436371	0	0	0	0.769509	0.461551	0.788204	0.249797	0	0	0.850621	0.43347	0
CID 036	P14324	FDPS	0	0	0	0	0	0	0	0	0	0	0	0	0	0	0	0	0	0	0	0	0	0	0	0	0	0	0	0	0	0	0	0	0	0	0	0	0	0	0	0	0	0	0	0	0	0	0
CID 036	Q9BSE5	AGMAT	0	0	0	0	0	0	0	0	0	0	0	0	0	0	0	0	0	0	0	0	0	0	0	0	0	0	0	0	0	0	0	0	0	0	0	0	0	0	0	0	0	0	0	0	0	0	0
CID 037	P00505	GOT2	0	0	0	0	0	0	0	0	0	0	0	0	0	0	0	0	0	0	0	0	0	0	0	0	0	0	0	0	0	0	0	0	0	0	0	0	0	0	0	0	0	0	0	0	0	0	0
CID 037	P23528	CFL1	0	0	0	0	0	0	0	0	0	0	0	0	0	0	0	0	0	0	0	0	0	0	0	0	0	0	0	0	0	0	0	0	0	0	0	0	0	0	0	0	0	0	0	0	0	0	0
CID 037	P40926	MDH2	0	0	0	0	0	0	0	0	0	0	0	0	0	0	0	0	0	0	0	0	0	0	0	0	0	0	0	0	0	0	0	0	0	0	0	0	0	0	0	0	0	0	0	0	0	0	0
CID 037	P49419	ALDH7A1	0	0	0	0	0	0	0	0	0	0	0	0	0	0	0	0	0	0	0	0	0	0	0	0	0	0	0	0	0	0	0	0	0	0	0	0	0	0	0	0	0	0	0.473295	0	0	0	0
CID 038	P30086	PEBP1	0	0	0	0	0	0	0	0	0	0	0	0	0	0	0	0	0	0	0	0	-0.34632	0	0	0	0	0	0	0	0	0	0	0	0	0	0	0	0	0	0	0	0	0	0	0	0	0	0
CID 038	Q16762	TST	0	0	-0.762305	0	0	0	0	0	0	0	0	0	0	0	0	0	0	0	0	0	0	0	0	0	0	0	0	0	0	0	0	0	0	0	0	0	0	0	0	0	0	0	0	0	0	0	0
CID 038	Q16854	DGUOK	0	0	0	0	0	0	0	0	0	0	0	0	0	0	0	0	0	0	0	0	0.576361	0	0	0	0	0	0.372769	0	0	0	0	0	0	0	0	0	0	0	0	0	0	0	0	0	0	0	0
CID 038	Q9H299	SH3BGRL3	0	0	0	0	0	0	0	0	0	0	0	0	0	0	0	0	0	0	0	0	0	0	0	0	0	0	0	0	0	0	0	0	0	0	0	0	0	0	0	0	0	0	0	0	0	0	0
CID 039	P15311	EZR	0	0	0	0	0	0	0	0	0	0	0	0	0	0	0	0	0	0	0	0	0	0	0	0	0	0	0	0	0	0	0	0	0	0	0	0	0	0	0	0	0	0	0	0	0	0	0
CID 039	P21796	VDAC1	0	0.386371	0.554122	0.633788	0	0	0	0	0	0	0.489046	0.272623	0	0.28476	0	0	0	0	0	0	0	0.315385	0.248385	0	0	0	0	1	0	0	0	0	0	0.231825	0.208594	0.451353	0.676079	0.781002	0	0	0.245208	0.275171	0	0	0	0	0
CID 039	P45880	VDAC2	0	0.372245	0.248904	0.797064	0	0	0	0	0	0	0.578169	0	0	0	0	0	0	0	0	0.266392	0	0.582558	0	0.312681	0	0	0	0.781002	0	0	0	0	0	0	0	0.657164	0.666452	1	0	0	0.545876	0	0	0	0	0	0
CID 039	P55084	HADHB	0.351836	0	0.585395	0	0.296041	0.397522	0.357826	0	0.654134	0.381462	0	0.505997	0.697118	0.709705	0.290513	0.336535	0	0	0.581133	0	0	0.265988	0.565394	0	0.279709	0	0.598531	0.275171	0.616042	0.398084	0	0.385013	0.326076	0.51514	0.805866	0.46849	0.612527	0	0.238473	0.463777	0.215987	1	0.776277	0.564279	0.298225	0.30211	0
CID 039	Q15019	SEPT2	0.712605	0	0	0	0.686746	0.762586	0.715858	0	0.414683	0.707312	0	0.199877	0.633183	0.356592	0.672309	0.327804	0	0	0.61932	0.834393	0	0.837865	0	0.471675	0	0	0.359902	0.454383	0.610249	0	0	0.710104	0.628722	0.548382	0.461512	0.594626	0.540468	0.674519	0.593314	0.565561	0.78444	0.186269	0	0	0.673445	0.399769	0
CID 040	O43772	SLC25A20	0	0.661734	0.651782	0.845131	0	0	0	0	0	-0.217136	0.600894	0.20843	0	0	-0.263552	0	0	0	0	0	0	0	0.28833	0	0	0	0	0.709457	0	0	0	0	-0.237764	0	0	0	0.551371	0.744039	0	0	0	0.275765	0	0	-0.25178	-0.276518	0
CID 040	P11142	HSPA8	0	0	0.608536	0	0	0	0	0	0	0	0	0.570695	0.279916	0.454335	-0.21509	0	0	0	0	-0.239634	-0.260969	0	0.325222	0	0	0	0.240651	0.586573	0.289683	0	0	0	0	0.300862	0.389365	0.447932	0.60223	0	-0.209083	0	0	0.62077	0.504922	0	-0.211834	0	0
CID 040	P43155	CRAT	0	0	0	0	0	0	0	0	0	0	0	0	0	0	0	0	0	0	0	0	0	0	0	0	0	0	0	0	0	0	0	0	0	0	0	0	0	0	0	0	0	0	0	0	0	0	0
CID 040	Q15067	ACOX1	0	0	0	0	0	0	0	0	0	0	0	0	0	0	0	0	0	0	0	0	0	0	0	0	0	0	0	0	0	0	0	0	0	0	0	0	0	0	0	0	0	0	0	0	0	0	0
CID 041	P82930	MRPS34	0	0	0	0	0	0	0	0	0	0	0	0	0	0	0	0	0	0	0	0	0	0	0	0	0	0	0	0	0	0	0	0	0	0	0	0	0	0	0	0	0	0	0	0	0	0	0
CID 041	Q92552	MRPS27	0	0	0	0	0	0	0	0	0	0	0	0	0	0	0	0	0	0	0	0	0	0	0	0	0	0	0	0	0	0	0	0	0	0	0	0	0	0	0	0	0	0	0	0	0	0	0
CID 041	Q9Y3D9	MRPS23	0.198575	0	0.508316	0	0.439873	0.512739	0.230289	0	0.325384	0.259847	0	0.46008	0.617077	0.514338	0	0	0	0	0.278243	0.250713	-0.244739	0.208472	0.319723	0	0	0	0.32508	0.211158	0.589698	0	0	0.219859	0.193265	0.339963	0.5049	0.56118	0.694167	0	0	0.530003	0	0.69722	0.603089	0	0.182481	0	0
CID 042	O95182	NDUFA7	0	0	0	0	0.388596	0.287315	0	0	0.6891	0	0	0	0	0	0	0.849062	0	0	0	0	0.636356	0	0.480178	0	0.797327	0	0.6508	0	0	0.74341	0	0	0	0	0.441356	0	0	0	0	0	0	0.287821	0	0	0	-0.327814	0
CID 042	P12074	COX6A1	0	0	0	0	0	0	0	0	0.503875	0	-0.359903	0	0	0	0	0.557385	0	0	0	0	0.531973	0	0.396944	0	0.688823	0	0.591777	0	0	0.623023	0	0	0	0	0.464475	0	0	0	0	0	0	0.278679	0.31708	0	0	0	0
CID 042	P19404	NDUFV2	0.884692	0	0	0	0.7282	0.690921	0.883887	0	0.624422	0.914423	0	0.243678	0.750454	0.6879	0.889644	0	0	0	0.866686	0.865692	0	0.870851	0	0.429919	0	0	0.173465	0	0.745482	0.285441	0	0.945826	0.876099	0.752728	0.598502	0.363938	0.193473	0	0.820135	0.671972	0.859049	0.325044	0	0	0.884561	0.652165	0
CID 042	P21281	ATP6V1B2	0.80869	0	0	0	0.521045	0.766093	0.810245	0	0.315288	0.87517	0	0.258271	0.793691	0.8296	0.824816	0	0	0	0.816964	0.848221	-0.262857	0.781729	0	0.414489	0	0	0.186365	0.297051	0.834496	-0.280745	0	0.77541	0.843546	0.880108	0.571681	0.492379	0.411309	0.344524	0.77358	0.757393	0.734888	0.411334	0	0	0.798855	0.647844	0
CID 042	Q16718	NDUFA5	0.551652	0	0	-0.336022	0.580127	0.427637	0.521084	0	0.825189	0.528557	0	0	0.532025	0.406868	0.500246	0.48162	0	0	0.700498	0.321708	0.408517	0.505936	0	0.281325	0.529724	0	0.536559	-0.217685	0.405047	0.754258	0	0.716228	0.516763	0.342717	0.678937	0	0	0	0.381933	0.364213	0.522212	0.399522	0	0	0.538908	0.386101	0
CID 043	O43169	CYB5B	0.342236	0	0	0	0.809382	0.666032	0.344973	0	0.289487	0.429058	0	0	0.456371	0.329183	0.371537	0	0	0	0.532188	0.608952	0	0.366136	0	0.303665	0	0	0	0	0.379384	0	0	0.453742	0.373615	0.382014	0.27712	0	0	0	0.45632	0.605065	0.502851	0.177249	0	0	0.475503	0	0
CID 043	P21796	VDAC1	0	0.386371	0.554122	0.633788	0	0	0	0	0	0	0.489046	0.272623	0	0.28476	0	0	0	0	0	0	0	0.315385	0.248385	0	0	0	0	1	0	0	0	0	0	0.231825	0.208594	0.451353	0.676079	0.781002	0	0	0.245208	0.275171	0	0	0	0	0
CID 043	P43121	MCAM	0	0	0	0	0	0	0	0	0	0	0	0	0	0	0	0	0	0	0	0	0	0	0	0	0	0	0	0	0	0	0	0	0	0	0	0	0	0	0	0	0	0	0	0	0	0	0
CID 043	Q13740	ALCAM	0	0	0	0	0	0	0	0	0	0	0	0	0	0	0	0	0	0	0	0	0	0	0	0	0	0	0	0	0	0	0	0	0	0	0	0	0	0	0	0	0	0	0	0	0	0	0
CID 043	Q9NP58	ABCB6	0	0	0	0	0	0	0	0	0	0	0	0	0	0	0	0	0	0	0	0	0	0	0	0	0	0	0	0	0	0	0	0	0	0	0	0	0	0	0	0	0	0	0	0	0	0	0
CID 044	P04075	ALDOA	0	0	0	0	0	0	0	0	0	0	0	0	0	0	0	0	0	0	0	0	0	0	0	0	0	0	0	0	0	0	0	0	0	0	0	0	0	0	0	0	0	0	0	0	0	0	0
CID 044	P26885	FKBP2	0	0	0	0	0	0	0	0	0	0	0	0	0	0	0	0.950857	0	0	0	0	0	0	0	0	0	0	0	0	0	0	0	0	0	0	0	0	0	0	0	0	0	0	0	0	0	0	0
CID 044	P62937	PPIA	0	0	0	0	0	0	0	0	0	0	0	0	0	0	0	0	0	0	0	0	0	0	0	0	0	0	0	0	0	0	0	0	0	0	0	0	0	0	0	0	0	0	0	0	0	0	0
CID 044	Q16836	HADH	0	0	0	0	0	0	0	0	0	0	0	0	0	0	0	0	0	0	0	0	0.59672	0	0	0	0	0	0.346568	0	0	0	0	0	0	0	0	0	0	0	0	0	0	0	0	0	0	0	0
CID 045	P00966	ASS1	0	0	0	0	0	0	0	0	0	0	0	0	0	0	0	0	0	0	0	0	0	0	0	0	0	0	0	0	0	0	0	0	0	0	0	0	0	0	0	0	0	0	0	0	0	0	0
CID 045	P05121	SERPINE1	0	0	0	0	0	0	0	0	0	0	0	0	0	0	0	0	0	0	0	0	0	0	0	0	0	0	0	0	0	0	0	0	0	0	0	0	0	0	0	0	0	0	0	0	0	0	0
CID 045	P07099	EPHX1	0.623088	0	0	0	0.741424	0.678934	0.613325	0	0.299796	0.677963	0	0	0.58871	0.426016	0.637193	0	0	0	0.638409	0.666258	0	0.595551	0	0	0	0	0	0	0.533724	0	0	0.70072	0.626524	0.49202	0.315456	0	0	0	0.557819	0.745566	0.613406	0	0	0	0.72213	0.384899	0
CID 045	Q5NDL2	EOGT	0	0	0	0	0	0	0	0	0	0	0	0	0	0	0	0	0	0	0	0	0	0	0	0	0	0	0	0	0	0	0	0	0	0	0	0	0	0	0	0	0	0	0	0	0	0	0
CID 046	P22570	FDXR	0	0	0	0	0	0	0	0	0	0	0	0	0	0	0	0	0	0	0	0	0	0	0	0	0	0	0	0	0	0	0	0	0	0	0	0	0	0	0	0	0	0	0	0	0	0	0
CID 046	Q6YN16	HSDL2	0	0	0	0	0	0	0	0	0	0	0	0	0	0	0	0	0	0	0	0	0	0	0	0	0	0	0	0	0	0	0	0	0	0	0	0	0	0	0	0	0	0	0	0	0	0	0
CID 046	Q9UFN0	NIPSNAP3A	0	0	0	0	0	0	0	0	0	0	0	0	0	0	0	0	0	0	0	0	0	0	0	0	0	0	0	0	0	0	0	0	0	0	0	0	0	0	0	0	0	0	0	0	0	0	0
CID 047	P11021	HSPA5	0	0	0.325912	0	0	0	0	0	0.597746	0	0	0	0.40529	0	0	0.490129	0	0	0.199694	-0.214725	0.377366	0	0.392933	0	0.510933	0	0.870786	0	0.235744	0.567171	0	0	0	0	0.682432	0	0.329912	0	0	0	0	0.653468	0.855062	0	0	0	0
CID 047	Q6NUK1	SLC25A24	0.220981	0	0	0	0.694984	0.613509	0.212413	0	0.752029	0.29032	-0.346489	0	0.432703	0.286008	0.276755	0.449497	0	0	0.56574	0.346851	0	0.295375	0.283596	0.33047	0.508961	0	0.437472	-0.255036	0.29055	0.438691	0	0.536984	0.257288	0.230107	0.595787	0	0	0	0.310053	0.516424	0.439356	0.316506	0.296197	0	0.338375	0	0
CID 047	Q9NX40	OCIAD1	0	0	0.228323	0	0.403903	0.381744	0	0	0.665457	0	0	0	0	0.188757	0	0.669948	0	0	0	0	0.375932	0	0.597086	0	0.638429	0	0.770514	0	0	0.551186	0	0	0	0	0.571346	0	0	0	0	0	0	0.38637	0.346521	0	0	0	0
CID 048	P11142	HSPA8	0	0	0.608536	0	0	0	0	0	0	0	0	0.570695	0.279916	0.454335	-0.21509	0	0	0	0	-0.239634	-0.260969	0	0.325222	0	0	0	0.240651	0.586573	0.289683	0	0	0	0	0.300862	0.389365	0.447932	0.60223	0	-0.209083	0	0	0.62077	0.504922	0	-0.211834	0	0
CID 048	P51149	RAB7A	0	0.322476	0.835227	0.341072	0	0.224292	0	0	0.370091	0	0	0.521975	0.426249	0.386979	0	0	0	0	0.171288	0	0	0	0.571514	0	0	0	0.310468	0.557484	0.362658	0.204928	0	0	0	0.185971	0.48314	0.52509	0.815307	0.221028	0	0.259422	0	0.710124	0.693128	0	0	0	0
CID 048	P54652	HSPA2	0	0	0	0	0	0	0	0	0	0	0	0	0	0	0	0	0	0	0	0	0	0	0	0	0	0	0	0	0	0	0	0	0	0	0	0	0	0	0	0	0	0	0	0	0	0	0
CID 049	P07203	GPX1	0	0	0	0	0	0	0	0	0	0	0	0	0	0	0	0	0	0	0	0	0	0	0	0	0	0	0	0	0	0	0	0	0	0	0	0	0	0	0	0	0	0	0	0	0	0	0
CID 049	P08133	ANXA6	0	0	0	0	0	0	0	0	0	0	0	0	0	0	0	0	0	0	0	0	0	0	0	0	0	0	0	0	0	0	0	0	0	0	0	0	0	0	0	0	0	0	0	0	0	0	0
CID 049	Q15067	ACOX1	0	0	0	0	0	0	0	0	0	0	0	0	0	0	0	0	0	0	0	0	0	0	0	0	0	0	0	0	0	0	0	0	0	0	0	0	0	0	0	0	0	0	0	0	0	0	0
CID 049	Q9H2K8	TAOK3	0	0	0	0	0	0	0	0	0	0	0	0	0	0	0	0	0	0	0	0	0	0	0	0	0	0	0	0	0	0	0	0	0	0	0	0	0	0	0	0	0	0	0	0	0	0	0
CID 050	P07237	P4HB	0	0	-0.253159	-0.38938	0.754441	0.479678	0	0	0.508031	0.325969	0	0	0.41963	0	0.258092	0	0	0	0.55022	0.328901	0.234274	0.312078	0	0.449521	0.339579	0	0.345367	-0.342812	0.280901	0.218184	0	0.522165	0.316015	0	0.349664	0	0	0	0.260245	0.603424	0.407253	0	0	0	0.39839	0.312253	0
CID 050	P09486	SPARC	0.655454	0	0	0	0	0.446668	0.643411	0	0	0.804803	0	0	0.539065	0.624044	0.821476	-0.304401	0	0	0.826899	0.796355	0	0.802166	-0.264132	0.287709	0	0	0	0	0.589583	0	0	0.777333	0.773728	0.772856	0.436371	0	0	0	0.769509	0.461551	0.788204	0.249797	0	0	0.850621	0.43347	0
CID 050	P27348	YWHAQ	0	0	0	0	0	0	0	0	0	0	0	0	0	0	0	0	0	0	0	0	0	0	0	0	0	0	0	0	0	0	0	0	0	0	0	0	0	0	0	0	0	0	0	0	0	0	0
CID 050	P31937	HIBADH	0	0	0	0	0	0	0	0	0	0	0	0	0	0	0	0	0	0	0	0	0	0	0	0	0	0	0	0	0	0	0	0	0	0	0	0	0	0	0	0	0	0	0	0	0	0	0
CID 051	O43464	HTRA2	0	0	0	0	0	0	0	0	0	0	0	0	0	0	0	0	0	0	0	0	0	0	0	0	0	0	0	0	0	0	0	0	0	0	0	0	0	0	0	0	0	0	0	0	0	0	0
CID 051	P11586	MTHFD1	0	0	0	0	0	0	0	0	0	0	0	0	0	0	0	0	0	0	0	0	0	0	0	0	0	0	0	0	0	0	0	0	0	0	0	0	0	0	0	0	0	0	0	0	0	0	0
CID 051	Q9Y2S7	POLDIP2	0	0	0	0	0	0	0	0	0	0	0	0	0	0	0	0	0	0	0	0	0	0	0	0	0	0	0	0	0	0	0	0	0	0	0	0	0	0	0	0	0	0	0	0	0	0	0
CID 052	P00505	GOT2	0	0	0	0	0	0	0	0	0	0	0	0	0	0	0	0	0	0	0	0	0	0	0	0	0	0	0	0	0	0	0	0	0	0	0	0	0	0	0	0	0	0	0	0	0	0	0
CID 052	Q15907	RAB11B	0	0	0	0	0	0	0	0	0	0	0	0	0	0	0	0	0	0	0	0	0	0	0	0	0	0	0	0	0	0	0	0	0	0	0	0	0	0	0	0	0	0	0	0	0	0.713269	0
CID 052	Q16836	HADH	0	0	0	0	0	0	0	0	0	0	0	0	0	0	0	0	0	0	0	0	0.59672	0	0	0	0	0	0.346568	0	0	0	0	0	0	0	0	0	0	0	0	0	0	0	0	0	0	0	0
CID 053	O75323	GBAS	0.489767	0	0.20511	0	0.547615	0.468801	0.477278	0	1	0.533058	0	0.218146	0.64705	0.558459	0.474938	0.626615	0	0	0.665482	0.193011	0.381553	0.480355	0.446166	0	0.732849	0	0.766401	0	0.534037	0.760098	0	0.667041	0.497386	0.410791	0.855685	0.360042	0.326691	0	0.361165	0.481234	0.430772	0.654134	0.396057	0	0.490402	0.423688	0
CID 053	P05026	ATP1B1	0.894006	0	0.198732	0	0.315614	0.583459	0.888731	0	0.514919	0.898068	0	0.488965	0.841135	0.733313	0.8534	-0.293708	0	0	0.793029	0.659114	-0.297293	0.843491	0	0	0	0	0	0	0.896873	0	0	0.792757	0.881825	0.873953	0.623446	0.650262	0.49297	0	0.855312	0.646997	0.752846	0.475577	0	0	0.84115	0.881077	0
CID 053	P49321	NASP	0	0	0	0	0	0	0	0	0	0	0	0	0	0	0	0	0	0	0	0	0	0	0	0	0	0	0	0	0	0	0	0	0	0	0	0	0	0	0	0	0	0	0	0	0	0	0
CID 053	Q9NVH1	DNAJC11	0	0	0	0	0	0	0	0	0	0	0	0	0	0	0	0	0	0	0	0	0	0	0	0	0	0	0	0	0	0	0	0	0	0	0	0	0	0	0	0	0	0	0	0	0	0	0
CID 054	O14618	CCS	0	0	0	0	0	0	0	0	0	0	0	0	0	0	0	0	0	0	0	0	0	0	0	0	0	0	0	0	0	0	0	0	0	0	0	0	0	0	0	0	0	0	0	0	0	0	0
CID 054	P56937	HSD17B7	0	0	0	0	0	0	0	0	0	0	0	0	0	0	0	0	0	0	0	0	0	0	0	0	0	0	0	0	0	0	0	0	0	0	0	0	0	0	0	0	0	0	0	0	0	0	0
CID 054	Q16822	PCK2	0	0	0	0	0	0	0	0	0	0	0	0	0	0	0	0	0	0	0	0	0	0	0	0	0	0	0	0	0	0	0	0	0	0	0	0	0	0	0	0	0	0	0	0	0	0	0
CID 055	Q15067	ACOX1	0	0	0	0	0	0	0	0	0	0	0	0	0	0	0	0	0	0	0	0	0	0	0	0	0	0	0	0	0	0	0	0	0	0	0	0	0	0	0	0	0	0	0	0	0	0	0
CID 055	Q8NI22	MCFD2	0	0	0	0	0	0	0	0	0	0	0	0	0	0	0	0	0	0	0	0	0	0	0	0	0	0	0	0	0	0	0	0	0	0	0	0	0	0	0	0	0	0	0	0	0	0	0
CID 055	Q9UNF0	PACSIN2	0	0	0	0	0	0	0	0	0	0	0	0	0	0	0	0	0	0	0	0	0	-0.912708	0	0	0	0	0	0	0	0	0	0	0	0	0	0	0	0	0	0	0	0	0	0	0	0	0
CID 056	O15173	PGRMC2	0	0	0.322294	0	0.517286	0.397311	0	0	0.822301	0.188808	0	0	0.479868	0.417709	0	0.485417	0	0	0.377605	0	0	0	0.65107	0	0.60884	0	0.719397	0	0.351138	0.571139	0	0.314142	0	0.178997	0.782032	0.226469	0.376629	0	0	0.511845	0	0.702856	0.573087	0	0	0	0
CID 056	O43169	CYB5B	0.342236	0	0	0	0.809382	0.666032	0.344973	0	0.289487	0.429058	0	0	0.456371	0.329183	0.371537	0	0	0	0.532188	0.608952	0	0.366136	0	0.303665	0	0	0	0	0.379384	0	0	0.453742	0.373615	0.382014	0.27712	0	0	0	0.45632	0.605065	0.502851	0.177249	0	0	0.475503	0	0
CID 056	Q14108	SCARB2	-0.393962	0.623952	0.750726	0.708937	0	-0.255318	-0.365164	0	0	-0.473159	0.695086	0.302828	0	0	-0.518813	0	0	0	-0.334416	-0.522756	0	-0.457377	0.333884	-0.248189	0	0	0	0.655713	0	0	0	-0.466437	-0.494518	-0.276971	0	0	0.484511	0.326911	-0.505939	-0.231602	-0.472961	0.290241	0.434899	0	-0.517167	-0.426949	0
CID 056	Q9NS69	TOMM22	0.282841	0	0.173735	-0.239836	0	0.517047	0.316203	0	0.413407	0.496623	-0.316699	0.359035	0.70336	0.595526	0.377466	0	0	0	0.488946	0.335202	0	0.422135	0.259549	0	0	0	0.423682	0	0.631068	0	0	0.479215	0.473782	0.528233	0.584638	0.53902	0.413471	0	0.4597	0.355824	0.414952	0.572738	0.406284	0	0.417769	0.331348	0
CID 057	P55957	BID	0	0	0	0	0	0	0	0	0	0	0	0	0	0	0	0	0	0	0	0	0	0	0	0	0	0	0	0	0	0	0	0	0	0	0	0	0	0	0	0	0	0	0	0	0	0	0
CID 057	P63165	SUMO1	0	0	0	0	0	0	0	0	0	0	0	0	0	0	0	0	0	0	0	0	0	0	0	0	0	0	0	0	0	0	0	0	0	0	0	0	0	0	0	0	0	0	0	0	0	0	0
CID 057	Q9BXF6	RAB11FIP5	0	0	0	0	0	0	0	0	0	0	0	0	0	0	0	0	0	0	0	0	0	0	0	0	0	0	0	0	0	0	0	0	0	0	0	0	0	0	0	0	0	0	0	0	0	0	0
CID 058	P55957	BID	0	0	0	0	0	0	0	0	0	0	0	0	0	0	0	0	0	0	0	0	0	0	0	0	0	0	0	0	0	0	0	0	0	0	0	0	0	0	0	0	0	0	0	0	0	0	0
CID 058	Q8N1F7	NUP93	0	0	0	0	0	0	0	0	0	0	0	0	0	0	0	0	0	0	0	0	0	0	0	0	0	0	0	0	0	0	0	0	0	0	0	0	0	0	0	0	0	0	0	0	0	0	0
CID 058	Q9BXF6	RAB11FIP5	0	0	0	0	0	0	0	0	0	0	0	0	0	0	0	0	0	0	0	0	0	0	0	0	0	0	0	0	0	0	0	0	0	0	0	0	0	0	0	0	0	0	0	0	0	0	0
CID 059	O14908	GIPC1	0	0	0	0	0	0	0	0	0	0	0	0	0	0	0	0	0	0	0	0	0	0	0	0	0	0	0	0	0	0	0	0	0	0	0	0	0	0	0	0	0	0	0	0	0	0	0
CID 059	P55957	BID	0	0	0	0	0	0	0	0	0	0	0	0	0	0	0	0	0	0	0	0	0	0	0	0	0	0	0	0	0	0	0	0	0	0	0	0	0	0	0	0	0	0	0	0	0	0	0
CID 059	Q9BXF6	RAB11FIP5	0	0	0	0	0	0	0	0	0	0	0	0	0	0	0	0	0	0	0	0	0	0	0	0	0	0	0	0	0	0	0	0	0	0	0	0	0	0	0	0	0	0	0	0	0	0	0
CID 060	P45973	CBX5	0	0	0	0	0	0	0	0	0	0	0	0	0	0	0	0	0	0	0	0	0	0	0	0	0	0	0	0	0	0	0	0	0	0	0	0	0	0	0	0	0	0	0	0	0	0	0
CID 060	P55957	BID	0	0	0	0	0	0	0	0	0	0	0	0	0	0	0	0	0	0	0	0	0	0	0	0	0	0	0	0	0	0	0	0	0	0	0	0	0	0	0	0	0	0	0	0	0	0	0
CID 060	Q9BXF6	RAB11FIP5	0	0	0	0	0	0	0	0	0	0	0	0	0	0	0	0	0	0	0	0	0	0	0	0	0	0	0	0	0	0	0	0	0	0	0	0	0	0	0	0	0	0	0	0	0	0	0
CID 061	P55957	BID	0	0	0	0	0	0	0	0	0	0	0	0	0	0	0	0	0	0	0	0	0	0	0	0	0	0	0	0	0	0	0	0	0	0	0	0	0	0	0	0	0	0	0	0	0	0	0
CID 061	P85037	FOXK1	0	0	0	0	0	0	0	0	0	0	0	0	0	0	0	0	0	0	0	0	0	0	0	0	0	0	0	0	0	0	0	0	0	0	0	0	0	0	0	0	0	0	0	0	0	0	0
CID 061	Q9BXF6	RAB11FIP5	0	0	0	0	0	0	0	0	0	0	0	0	0	0	0	0	0	0	0	0	0	0	0	0	0	0	0	0	0	0	0	0	0	0	0	0	0	0	0	0	0	0	0	0	0	0	0
CID 062	P21796	VDAC1	0	0.386371	0.554122	0.633788	0	0	0	0	0	0	0.489046	0.272623	0	0.28476	0	0	0	0	0	0	0	0.315385	0.248385	0	0	0	0	1	0	0	0	0	0	0.231825	0.208594	0.451353	0.676079	0.781002	0	0	0.245208	0.275171	0	0	0	0	0
CID 062	Q13505	MTX1	0	0	0	0	0	0	0	0	0	0	0	0	0	0	0	0	0	0	0	0	0	0	0	0	0	0	0	0	0	0	0	0	0	0	0	0	0	0	0	0	0	0	0	0	0	0	0
CID 062	Q13813	SPTAN1	0	0	0	0	0	0	0	0	0	0	0	0	0	0	0	0	0	0	0	0	0	0	0	0	0	0	0	0	0	0	0	0	0	0	0	0	0	0	0	0	0	0	0	0	0	0	0
CID 062	Q9NS69	TOMM22	0.282841	0	0.173735	-0.239836	0	0.517047	0.316203	0	0.413407	0.496623	-0.316699	0.359035	0.70336	0.595526	0.377466	0	0	0	0.488946	0.335202	0	0.422135	0.259549	0	0	0	0.423682	0	0.631068	0	0	0.479215	0.473782	0.528233	0.584638	0.53902	0.413471	0	0.4597	0.355824	0.414952	0.572738	0.406284	0	0.417769	0.331348	0
CID 063	P21796	VDAC1	0	0.386371	0.554122	0.633788	0	0	0	0	0	0	0.489046	0.272623	0	0.28476	0	0	0	0	0	0	0	0.315385	0.248385	0	0	0	0	1	0	0	0	0	0	0.231825	0.208594	0.451353	0.676079	0.781002	0	0	0.245208	0.275171	0	0	0	0	0
CID 063	P60709	ACTB	0	0	0.566228	0	0	0.264712	0	0	0.396057	0	0	0.359949	0.576214	0.381356	0	0	0	0	0.239035	0	0	0	0.468721	0	0	0	0.672315	0	0.468686	0	0	0	0	0	0.664541	0.409067	0.63809	0	0	0	0	0.776277	1	0	0	0	0
CID 063	P68104	EEF1A1	0	0	0.393146	0	0	0.268903	0	0	0.455139	0	0	0	0.338347	0.417288	0	0.384035	0	0	0.399827	0	0.299725	0	0.447769	0	0.395667	0	0.732084	0.497722	0.205944	0.474977	0	0	0	0.248998	0.709519	0	0.474254	0	-0.211485	0	0	0.709392	0.791989	0	0	0	0
CID 064	Q13505	MTX1	0	0	0	0	0	0	0	0	0	0	0	0	0	0	0	0	0	0	0	0	0	0	0	0	0	0	0	0	0	0	0	0	0	0	0	0	0	0	0	0	0	0	0	0	0	0	0
CID 064	Q9HCM2	PLXNA4	0	0	0	0	0	0	0	0	0	0	0	0	0	0	0	0	0	0	0	0	0	0	0	0	0	0	0	0	0	0	0	0	0	0	0	0	0	0	0	0	0	0	0	0	0	0	0
CID 064	Q9NS69	TOMM22	0.282841	0	0.173735	-0.239836	0	0.517047	0.316203	0	0.413407	0.496623	-0.316699	0.359035	0.70336	0.595526	0.377466	0	0	0	0.488946	0.335202	0	0.422135	0.259549	0	0	0	0.423682	0	0.631068	0	0	0.479215	0.473782	0.528233	0.584638	0.53902	0.413471	0	0.4597	0.355824	0.414952	0.572738	0.406284	0	0.417769	0.331348	0
CID 065	Q13505	MTX1	0	0	0	0	0	0	0	0	0	0	0	0	0	0	0	0	0	0	0	0	0	0	0	0	0	0	0	0	0	0	0	0	0	0	0	0	0	0	0	0	0	0	0	0	0	0	0
CID 065	Q8N987	NECAB1	0	0	0	0	0	0	0	0	0	0	0	0	0	0	0	0	0	0	0	0	0	0	0	0	0	0	0	0	0	0	0	0	0	0	0	0	0	0	0	0	0	0	0	0	0	0	0
CID 065	Q9NS69	TOMM22	0.282841	0	0.173735	-0.239836	0	0.517047	0.316203	0	0.413407	0.496623	-0.316699	0.359035	0.70336	0.595526	0.377466	0	0	0	0.488946	0.335202	0	0.422135	0.259549	0	0	0	0.423682	0	0.631068	0	0	0.479215	0.473782	0.528233	0.584638	0.53902	0.413471	0	0.4597	0.355824	0.414952	0.572738	0.406284	0	0.417769	0.331348	0
CID 066	P05362	ICAM1	-0.310166	0	0.674524	0	0	0	-0.285004	0	0	-0.303766	0	0	0	0	-0.319201	0	0	0	0	-0.293518	0	-0.335201	0.48469	0	0	0	0.378797	0.393187	0	0	0	-0.302094	-0.33539	0	0.342398	0.206541	0.597259	0	-0.378608	0	-0.384856	0.561961	0.742179	0	-0.325547	-0.363791	0
CID 066	P21796	VDAC1	0	0.386371	0.554122	0.633788	0	0	0	0	0	0	0.489046	0.272623	0	0.28476	0	0	0	0	0	0	0	0.315385	0.248385	0	0	0	0	1	0	0	0	0	0	0.231825	0.208594	0.451353	0.676079	0.781002	0	0	0.245208	0.275171	0	0	0	0	0
CID 066	P27824	CANX	0.85898	0	0	-0.284283	0.598262	0.674217	0.851052	0	0.667041	0.935442	0	0.216672	0.797662	0.724592	0.901106	0	0	0	0.917533	0.789382	0	0.882332	0	0.299484	0	0	0.180467	0	0.788819	0.287546	0	1	0.924884	0.790053	0.656951	0.397942	0.226705	0	0.848326	0.667728	0.85991	0.385013	0	0	0.91182	0.762458	0
CID 067	P12235	SLC25A4	0	0	0.628182	0	0	0	0	0	0.311688	0	0	0.411601	0.242739	0	-0.206079	0	0	0	0	-0.322591	0	0	0.48077	0	0	0	0.296054	0.593373	0	0.297127	0	0	0	0	0.356192	0.360585	0.656318	0	0	0	0	0.588204	0.547729	0	-0.200249	0	0
CID 067	P59998	ARPC4	0	0	0	0	0	0	0	0	0	0	0	0	0	0	0	0	0	0	0	0	0	0	0	0	0	0	0	0	0	0	0	0	0	0	0	0	0	0	0	0	0	0	0	0	0	0	0
CID 068	Q14767	LTBP2	0	0	0	0	0	0	0	0	0	0	0	0	0	0	0	0	0	0	0	0	0	0	0	0	0	0	0	0	0	0	0	0	0	0	0	0	0	0	0	0	0	0	0	0	0	0	0
CID 068	Q96RQ3	MCCC1	0	0	0	0	0	0	0	0	0	0	0	0	0	0	0	0	0	0	0	0	0	0	0	0	0	0	0	0	0	0	0	0	0	0	0	0	0	0	0	0	0	0	0	0	0	0	0
CID 069	P14854	COX6B1	0.794489	0	0	0	0.543816	0.692622	0.80748	0	0.357987	0.857467	0	0	0.717296	0.706063	0.808449	-0.241003	0	0	0.747163	0.780228	-0.311875	0.780776	0	0.27705	0	0	0	0	0.779103	-0.214963	0	0.745814	0.810596	0.773695	0.477788	0.416939	0.325681	0	0.7602	0.801763	0.712428	0.346661	0	0	0.828721	0.633667	0
CID 069	Q06830	PRDX1	0	0.505199	0.573084	0	0	0.328638	0	0	0.369628	0	0	0.201995	0.212571	0.213004	0	0.352121	0	0	0	0	-0.194339	0	0.770093	0	0.220099	0	0.346779	0.323312	0.183834	0.259283	0	0	0	0	0.385836	0.235727	0.495774	0	0	0	0	0.606089	0.492057	0	0	0	0
CID 070	P15104	GLUL	0	0	0	0	0	0	0	0	0	0	0	0	0	0	0	0	0	0	0	0	0	0	0	0	0	0	0	0	0	0	0	0	0	0	0	0	0	0	0	0	0	0	0	0	0	0	0
CID 070	P80303	NUCB2	0	0	0	0	0	0	0	0	0	0	0	0	0	0	0	0	0	0	0	0	0	0	0	0	0	0	0	0	0.53863	0	0	0	0	0	0	0	0	0	0	0	0	0	0	0	0	0	0
CID 071	Q86Y39	NDUFA11	0	0	0	0	0	0	0	0	0	0	0	0	0	0	0	0	0	0	0	0	0	0	0	0	0	0	0	0	0	0	0	0	0	0	0	0	0	0	0	0	0	0	0	0	0	0	0
CID 071	Q9P0S9	TMEM14C	0	0	0	0	0	0	0	0	0	0	0	0	0	0	0	0	0	0	0	0	0	0	0	0	0	0	0	0	0	0	0	0	0	0	0	0	0	0	0	0	0	0	0	0	0	0	0
CID 072	P53396	ACLY	0	0	0	0	0	0	0	0	0	0	0	0	0	0	0	0.810963	0	0	0	0	0	0	0	0	0	0	0	0	0	0	0	0	0	0	0	0	0	0	0	0	0	0	0	0	0	0	0
CID 072	Q01433	AMPD2	0	0	0	0	0	0	0	0	0	0	0	0	0	0	0	0	0	0	0	0	0	0	0	0	0	0	0	0	0	0	0	0	0	0	0	0	0	0	0	0	0	0	0	0	0	0	0
CID 073	O43837	IDH3B	0	0	0	0	0	0	0	0	0	0	0	0	0	0	0	0	0	0	0	0	0	0	0	0	0	0	0	0	0	0	0	0	0	0	0	0	0	0	0	0	0	0	0	0	0	0	0
CID 073	P51553	IDH3G	0	0	0	0	0	0	0	0	0	0	0	0	0	0	0	0	0	0	0	0	0	0	0	0	0	0	0	0	0	0	0	0	0	0	0	0	0	0	0	0	0	0	0	0	0	0	0
CID 074	P49768	PSEN1	0	0	0	0	0	0	0	0	0	0	0	0	0	0	0	0	0	0	0	0	0	0	0	0	0	0	0	0	0	0	0	0	0	0	0	0	0	0	0	0	0	0	0	0	0	0	0
[truncated: 132 more rows]
[truncated: 614 more columns]

## Sheet: Orphans
Table S3. Identification of putative MPCs and orphan associations in the networks enriched for Gene Ontology (GO) processes.
[truncated: 10 more rows]

[truncated: 1 more sheets: README]
