# Supplementary material for: Rewiring of the Human Mitochondrial Interactome during Neuronal Reprogramming Reveals Regulators of the Respirasome and Neurogenesis
Source: iScience. 2019 Sep 4;19:1114–32. doi: 10.1016/j.isci.2019.08.057 (PMC6831851; doi:10.1016/j.isci.2019.08.057)
Supplement: Table S4. Phosphorylation Sites and Kinase-Substrate Associations Detected in ECSCs and/or DNLCs, Related to Figure 4 and Transparent Methods [file mmc5.xlsx]

## Sheet: PTM-Phosphosites
Table S4. Phosphorylation sites and kinase-substrate associations detected in ECSCs and/or DNLCs
Subtitle: Phosphosites and kinase-substrate relationships detected in ECSCs and/or DNLCs
UniProt ID	Protein name	Is the protein mitochondrial?	Mitochondrial evidence for phosphorylated protein	Cell state	Phosphopeptide enrichment method	Position of the Phosphorylation site	Protein sequence	Modified phosphosite	Present in PhosphoSitePlus	New phosphosite detected in this study	Complexes (complex ID; CID) with phosphorylated subunits	Kinase or substrate	Disease association based on SNP or OMIM entries	Disease enrichment in OMIM shown with p-value	Ascore computed for each replicate and cell state (ECSCs, DNs) that were processed by two enrichment (IMAC|TiO2) methods		Number of peptides detected for each replicate and cell state (ECSCs, DNs) that were processed with IMAC or TiO2 methods
															mt extracts from ECSCs	mt extracts from DNLCs	mt extracts from ECSCs	mt extracts from DNLCs
Q96TC7	RMDN3	Y	MitoCarta 2.0|GO|GeneCards:5|PMIDs:23371551, 25002142	BOTH	TiO2, IMAC	46	RWKRTQRHGRSQS:LPNSLDYTQTSD	S	Y	Known	---	Substrate	---	---	14.49|11.51|6.98|0.01|0.01	14.49|14.49|0.01|0.01	1|1|2|1|3	3|2|2|1
Q5TAQ9	DCAF8	Y	GO|GeneCards:4	BOTH	IMAC	99	YSINDENRVHDRS:EEEEEEEEEEEE	S	Y	Known	---	Substrate	---	---	1000|1000|1000	1000|1000|1000	3|4|4	3|4|4
P04792	HSPB1	Y	GeneCards:3	BOTH	IMAC	82	APAYSRALSRQLS:SGVSEIRHTADR	S	Y ( detected in NTera2 cell line)	Known	---	Substrate	(G84R,Disease,Charcot-Marie-Tooth disease type 2F);(G84R,Disease,OMIM:118200)	DOID:0110152:Charcot-Marie-Tooth disease type 1B(pval:0.002461)|OMIM:118200	28.87	32.4|32.4	1	1|1
Q9NX63	CHCHD3	Y	MitoCarta 2.0|GO|GeneCards:5|PMIDs:23371551, 25002142	BOTH	IMAC	49	KESSPSGSKSQRY:SGAYGASVSDEE	Y	Y	Known	CID 016	Substrate	---	---	3.98	6.59	2	1
Q9BSQ5	CCM2	Y	GO|GeneCards:5	DN	IMAC	384	IGVKDGRGIITDS:FGRHRRALSTTS	S	Y	Known	---	---	---	---	---	64.79|57.75|51.64|37.41	---	1|2|1|1
Q9BSQ5	CCM2	Y	GO|GeneCards:5	DN	IMAC	168	KTAQDPGISPSQS:LCAESSRGLSAG	S	Y	Known	---	---	---	---	---	26.53	---	1
Q99490	AGAP2	Y	GO|GeneCards:5	DN	IMAC	593	SLPSSPSHSAAST:PVAGQASNGGHT	T	Y	Known	---	Substrate	---	---	---	8.05	---	1
Q99490	AGAP2	Y	GO|GeneCards:5	DN	IMAC	614	GGHTSDYSSSLPS:SPNVGHRELRAE	S	Y	Known	---	Substrate	---	---	---	11.09	---	1
Q99490	AGAP2	Y	GO|GeneCards:5	DN	IMAC	600	HSAASTPVAGQAS:NGGHTSDYSSSL	S	Y	Known	---	Substrate	---	---	---	17.67|5.7|4.79	---	1|1|1
Q99490	AGAP2	Y	GO|GeneCards:5	DN	IMAC	589	AACKSLPSSPSHS:AASTPVAGQASN	S	Y	Known	---	Substrate	---	---	---	5.75	---	1
Q99490	AGAP2	Y	GO|GeneCards:5	DN	IMAC	587	LLAACKSLPSSPS:HSAASTPVAGQA	S	Y	Known	---	Substrate	---	---	---	7.53	---	1
Q99490	AGAP2	Y	GO|GeneCards:5	DN	IMAC	585	QQLLAACKSLPSS:PSHSAASTPVAG	S	Y	Known	---	Substrate	---	---	---	8.08|7.81	---	1|1
Q99490	AGAP2	Y	GO|GeneCards:5	DN	IMAC	581	LRKQQQLLAACKS:LPSSPSHSAAST	S	Y	Known	---	Substrate	---	---	---	5.36	---	1
Q99490	AGAP2	Y	GO|GeneCards:5	DN	TiO2	248	AAATAAAAGGGGS:TASTSGGVGAGA	S	Y	Known	---	Substrate	---	---	---	6.71|0.98	---	1|1
Q96TC7	RMDN3	Y	MitoCarta 2.0|GO|GeneCards:5|PMIDs:23371551, 25002142	DN	IMAC	50	TQRHGRSQSLPNS:LDYTQTSDPGRH	S	Y	Known	---	Substrate	---	---	---	14.49|7.53	---	1|1
Q96TC7	RMDN3	Y	MitoCarta 2.0|GO|GeneCards:5|PMIDs:23371551, 25002142	BOTH	IMAC, TiO2	44	SQRWKRTQRHGRS:QSLPNSLDYTQT	S	Y	Known	---	Substrate	---	---	14.49	16.22|0.01	1	1|1
Q8NBU5	ATAD1	Y	MitoCarta 2.0|GeneCards:4	BOTH	TiO2, IMAC	322	CVREYVNSTSEES:HDEDEIRPVQQQ	S	Y	Known	---	---	---	---	2.81	12.32	1	1
Q8IYB8	SUPV3L1	Y	MitoCarta 2.0|GO|GeneCards:5|PMIDs:23371551, 25002142	BOTH	IMAC	744	SLASRLVQQGLLT:PDMLKQLEKEWM	T	Y	Known	---	---	---	---	12.8	15.9	1	1
Q7Z434	MAVS	Y	MitoCarta 2.0|GO|GeneCards:5|PMIDs:23371551, 25002142	DN	IMAC	258	SVVSTGTSFSSSS:PGLASAGAAEGK	S	Y	Known	---	---	---	---	---	8.05	---	1
Q7Z434	MAVS	Y	MitoCarta 2.0|GO|GeneCards:5|PMIDs:23371551, 25002142	DN	IMAC	257	GSVVSTGTSFSSS:SPGLASAGAAEG	S	Y	Known	---	---	---	---	---	5.51	---	1
Q6ZV29	PNPLA7	Y	GeneCards:4	DN	TiO2	230	SILDIITGHAAPY:KTVSVRAAIPST	Y	Y	Known	---	---	---	---	---	8.38	---	1
Q6ZV29	PNPLA7	Y	GeneCards:4	DN	TiO2	215	VVKEVLAGDSVHS:LLSILDIITGHA	S	Y	Known	---	---	---	---	---	11.99	---	1
Q13286	CLN3	Y	GeneCards:5	DN	IMAC	12	_MGGCAGSRRRFS:DSEGEETVPEPR	S	Y	Known	---	Substrate	---	DOID:10584:retinitis pigmentosa(pval:0.001343)|OMIM:268000	---	32.32|5.88	---	2|1
Q12906	ILF3	Y	GO|GeneCards:5	BOTH	TiO2, IMAC	476	DMGLPTGAEGRDS:SKGEDSAEETEA	S	Y	Known	CID 008, CID 010, CID 030	---	---	---	2.81|2.81	10.18|9.67|8.59|1.86	7|5	7|3|1|3
Q03518	TAP1	Y	GeneCards:2	DN	IMAC	424	LEVQVRESLAKSS:QVAIEALSAMPT	S	Y	Known	---	---	---	---	---	11.24	---	1
P53985	SLC16A1	Y	MitoCarta 2.0|GeneCards:3	DN	TiO2	466	ANEQKKESKEEET:SIDVAGKPNEVT	T	Y	Known	---	Substrate	(G472R,Disease,Symptomatic deficiency in lactate transport (SDLT))	---	---	13.27	---	1
P52758	RIDA	Y	MitoCarta 2.0|GeneCards:5|PMID:23371551	DN	TiO2	43	IYISGQIGMDPSS:GQLVSGGVAEEA	S	Y	Known	---	---	---	---	---	5.08	---	1
P49768	PSEN1	Y	GO|GeneCards:5|PMID:25002142	BOTH	IMAC, TiO2	367	PESRAAVQELSSS:ILAGEDPEERGV	S	Y	Known	CID 074	---	(S365Y,Disease,OMIM:104300)	DOID:12849:autistic disorder(pval:0)|OMIM:209850, DOID:0110425:dilated cardiomyopathy 1A(pval:0.000004)|OMIM:115200	19.33|19.33	21.51|20.35|10.28|9.34|6.47	6|3	3|3|3|2|1
P41250	GARS	Y	MitoCarta 2.0|GeneCards:5|PMIDs:23371551, 25002142	DN	TiO2	37	LARPSLLLRRSLS:AASCPPISLPAA	S	Y	Known	---	---	---	---	---	7.57	---	1
P38398	BRCA1	Y	GeneCards:2|PMID:25002142	DN	TiO2	1619	VAESAQSPAAAHT:TDTAGYNAMEES	T	Y	Known	---	Substrate	(A1623G,Disease,OMIM:114480);(A1616V,Disease,OMIM:114480)	DOID:4362:cervical cancer(pval:0.001851)|OMIM:603956	---	13.43	---	1
P38398	BRCA1	Y	GeneCards:2|PMID:25002142	DN	TiO2	1613	KVPQLKVAESAQS:PAAAHTTDTAGY	S	Y	Known	---	Substrate	(K1606E,Disease,OMIM:114480);(A1616V,Disease,OMIM:114480)	DOID:4362:cervical cancer(pval:0.001851)|OMIM:603956	---	22.16	---	1
P23443	RPS6KB1	Y	GO|GeneCards:5|PMIDs:23371551, 25002142	BOTH	TiO2	470	GRGASASTANPQT:PVEYPMETSGIE	T	Y	Known	---	Kinase;Substrate	---	---	18.29|13.27|7.08	20.57	1|1|1	1
P23443	RPS6KB1	Y	GO|GeneCards:5|PMIDs:23371551, 25002142	BOTH	TiO2	462	KFSPGDFWGRGAS:ASTANPQTPVEY	S	Y	Known	---	Kinase;Substrate	---	---	6.45|5.29	7	1|1	1
P21796	VDAC1	Y	MitoCarta 2.0|GO|GeneCards:5|PMIDs:23371551, 25002142	DN	IMAC	104	ARGLKLTFDSSFS:PNTGKKNAKIKT	S	Y	Known	CID 001, CID 015, CID 035, CID 039, CID 043, CID 062, CID 063, CID 066, CID 079, CID 130, CID 131, CID 132	---	---	---	---	10.33|9.26	---	1|2
P16615	ATP2A2	Y	GeneCards:2	DN	IMAC	663	AFTGREFDELNPS:AQRDACLNARCF	S	Y	Known	CID 021	---	---	---	---	1000|1000|1000	---	2|2|1
P09874	PARP1	Y	GO|GeneCards:5	DN	IMAC	896	APVTGYMFGKGIY:FADMVSKSANYC	Y	Y	Known	CID 030	---	---	---	---	3.74	---	1
O95831	AIFM1	Y	MitoCarta 2.0|GO|GeneCards:5|PMID:25002142	DN	IMAC	547	ESEASEITIPPST:PAVPQAPVQGED	T	Y	Known	---	---	---	---	---	5.22	---	1
O95831	AIFM1	Y	MitoCarta 2.0|GO|GeneCards:5|PMID:25002142	DN	IMAC	542	SESETESEASEIT:IPPSTPAVPQAP	T	Y	Known	---	---	---	---	---	1.86	---	1
O95831	AIFM1	Y	MitoCarta 2.0|GO|GeneCards:5|PMID:25002142	DN	IMAC	546	TESEASEITIPPS:TPAVPQAPVQGE	S	Y	Known	---	---	---	---	---	4.85	---	1
O00763	ACACB	Y	MitoCarta 2.0|GO|GeneCards:5	DN	IMAC	2458	VHLLSTMDSPAST:____________	T	Y	Known	---	Substrate	---	---	---	19.21	---	1
Q9Y3A0	COQ4	Y	MitoCarta 2.0|GO|GeneCards:5|PMID:25002142	DN	IMAC	31	QRPAAEMPLRARS:DGAGPLYSHHLP	S	---	Novel	---	---	---	---	---	13.92	---	1
Q96HY7	DHTKD1	Y	MitoCarta 2.0|GO|GeneCards:5|PMID:23371551	DN	IMAC	209	SMMGFFHELLKMS:AYSGITDVIIGM	S	---	Novel	---	---	---	---	---	13.19	---	1
P42345	MTOR	Y	GeneCards:4|PMIDs:23371551, 25002142	DN	TiO2	20	AATTAATTSSNVS:VLQQFASGLKSR	S	---	Novel	---	Kinase;Substrate	---	---	---	23.82|18.6|14.36	---	2|3|2
P42345	MTOR	Y	GeneCards:4|PMIDs:23371551, 25002142	BOTH	TiO2	17	GPAAATTAATTSS:NVSVLQQFASGL	S	---	Novel	---	Kinase;Substrate	---	---	13.18	38.66|26.57|24.39|18.12|14.73	1	3|1|2|1|1
P42345	MTOR	Y	GeneCards:4|PMIDs:23371551, 25002142	DN	TiO2	16	TGPAAATTAATTS:SNVSVLQQFASG	S	---	Novel	---	Kinase;Substrate	---	---	---	14.89	---	2
P42345	MTOR	Y	GeneCards:4|PMIDs:23371551, 25002142	DN	TiO2	31	VSVLQQFASGLKS:RNEETRAKAAKE	S	---	Novel	---	Kinase;Substrate	---	---	---	14.06	---	3
Q8N3Z0	PRSS35	Y	MitoCarta 2.0|GeneCards:2	DN	IMAC	83	PTPSLSELEDYLS:YETVFENGTRTL	S	---	Novel	---	---	---	---	---	23.7	---	1
P23443	RPS6KB1	Y	GO|GeneCards:5|PMIDs:23371551, 25002142	BOTH	TiO2	506	APLPIRQPNSGPY:KKQAFPMISKRP	Y	---	Novel	---	Kinase;Substrate	---	---	17.32|14.04	24.78|17.32	1|1	1|1
P23443	RPS6KB1	Y	GO|GeneCards:5|PMIDs:23371551, 25002142	DN	TiO2	465	PGDFWGRGASAST:ANPQTPVEYPME	T	---	Novel	---	Kinase;Substrate	---	---	---	21.3	---	1
P23443	RPS6KB1	Y	GO|GeneCards:5|PMIDs:23371551, 25002142	DN	TiO2	474	SASTANPQTPVEY:PMETSGIEQMDV	Y	---	Novel	---	Kinase;Substrate	---	---	---	15.98	---	1
P17302	GJA1	Y	GO|GeneCards:5|PMID:25002142	ECSC	IMAC	313	YNKQASEQNWANY:SAEQNRMGQAGS	Y	Y ( detected in NTera2 cell line)	Known	---	Substrate	---	DOID:11193:syndactyly(pval:0.023997)|OMIM:186100, DOID:0050467:erythrokeratodermia variabilis(pval:0.000022)|OMIM:133200, DOID:0050651:atrioventricular septal defect(pval:0.002908)|OMIM:600309, DOID:0080033:craniometaphyseal dysplasia(pval:0.035086)|OMIM:218400, DOID:9955:hypoplastic left heart syndrome(pval:0.002461)|OMIM:241550, DOID:0060291:oculodentodigital dysplasia(pval:0.000267)|OMIM:16420…	42.65|37.41|37.41|24.75|21.3	---	2|1|2|2|2	---
P08670	VIM	Y	GeneCards:3	ECSC	IMAC	61	SRSLYASSPGGVY:ATRSSAVRLRSS	Y	Y ( detected in NTera2 cell line)	Known	---	Substrate	---	---	22.85|19.33|19.33|18.42|18.42|16.22	---	3|3|2|3|2|3	---
P08670	VIM	Y	GeneCards:3	ECSC	IMAC	56	LRPSTSRSLYASS:PGGVYATRSSAV	S	Y ( detected in NTera2 cell line)	Known	---	Substrate	---	---	9.34	---	1	---
P06493	CDK1	Y	GO|GeneCards:5	ECSC	IMAC	19	IEKIGEGTYGVVY:KGRHKTTGQVVA	Y	Y ( detected in NTera2 cell line)	Known	---	Kinase	---	---	18.42	---	1	---
P06493	CDK1	Y	GO|GeneCards:5	ECSC	IMAC	15	DYTKIEKIGEGTY:GVVYKGRHKTTG	Y	Y ( detected in NTera2 cell line)	Known	---	Kinase	---	---	65.02|39.8|38.42|34.98|32.4|31.27|22.85|19.33|16.22|16.22|16.22|16.22|16.22	---	2|1|1|1|3|1|1|1|2|4|1|3|3	---
P06493	CDK1	Y	GO|GeneCards:5	ECSC	IMAC	14	EDYTKIEKIGEGT:YGVVYKGRHKTT	T	Y ( detected in NTera2 cell line)	Known	---	Kinase	---	---	56.63|43.7|38.7|34.83	---	2|1|1|1	---
Q9Y5Y0	FLVCR1	Y	GO|GeneCards:5	ECSC	IMAC	538	NVDVKAIPADSPT:DQEPKTVMLSKQ	T	Y	Known	---	---	---	---	13.27|13.27	---	1|2	---
Q9Y5Y0	FLVCR1	Y	GO|GeneCards:5	ECSC	IMAC	536	ITNVDVKAIPADS:PTDQEPKTVMLS	S	Y	Known	---	---	---	---	13.27|13.27	---	1|1	---
Q9UKN8	GTF3C4	Y	GO|GeneCards:5	BOTH	IMAC, TiO2	611	PTHEDSKILLVDS:PGMGNADDEQQE	S	Y	Known	---	---	---	---	135.16|109.38|78.01|69.73|62.79|46.62	80.54	1|2|2|4|2|2	1
Q9UJZ1	STOML2	Y	MitoCarta 2.0|GO|GeneCards:5|PMIDs:23371551, 25002142	ECSC	TiO2	330	ALTKAPVPGTPDS:LSSGSSRDVQGT	S	Y	Known	CID 075	---	---	---	5.63	---	1	---
Q9UJZ1	STOML2	Y	MitoCarta 2.0|GO|GeneCards:5|PMIDs:23371551, 25002142	ECSC	TiO2	307	TILLPSNPGDVTS:MVAQAMGVYGAL	S	Y	Known	CID 075	---	---	---	10.91	---	1	---
Q9UBF8	PI4KB	Y	GeneCards:3|PMIDs:23371551, 25002142	ECSC	IMAC	428	ARIPENRIRSTRS:VENLPECGITHE	S	Y	Known	---	---	---	---	85.78|73.76	---	1|1	---
Q9P035	HACD3	Y	GO|GeneCards:5	ECSC	IMAC	114	FLAPDFDRWLDES:DAEMELRAKEEE	S	Y	Known	CID 010	---	---	---	1000|1000|1000	---	9|8|7	---
Q9NYY8	FASTKD2	Y	MitoCarta 2.0|GO|GeneCards:5|PMID:23371551	ECSC	IMAC	160	ETKPNRISSRKLS:EECNSLSDVLDA	S	Y	Known	---	---	---	---	1.92	---	1	---
Q9NX63	CHCHD3	Y	MitoCarta 2.0|GO|GeneCards:5|PMIDs:23371551, 25002142	BOTH	IMAC	50	ESSPSGSKSQRYS:GAYGASVSDEEL	S	Y	Known	CID 016	Substrate	---	---	35.82|26.38|22.85|15.1|14.27|6.47	24.44|16.1|16.1	4|3|2|1|3|1	3|3|4
Q9NX40	OCIAD1	Y	MitoCarta 2.0|GeneCards:4|PMID:25002142	ECSC	IMAC	108	KTCQEKFKKLENS:PLGEALRSGQAR	S	Y	Known	CID 047	---	---	---	1000|1000|1000	---	2|3|1	---
Q9NVH1	DNAJC11	Y	MitoCarta 2.0|GO|GeneCards:5|PMID:25002142	ECSC	TiO2	81	LSDPQTRAIYDIY:GKRGLEMEGWEV	Y	Y	Known	CID 053, CID 096	---	---	---	16.74	---	1	---
Q9NVH1	DNAJC11	Y	MitoCarta 2.0|GO|GeneCards:5|PMID:25002142	ECSC	TiO2	70	LFNLVHQAYEVLS:DPQTRAIYDIYG	S	Y	Known	CID 053, CID 096	---	---	---	37.75	---	1	---
Q9NUT2	ABCB8	Y	MitoCarta 2.0|GO|GeneCards:5|PMID:25002142	ECSC	IMAC	310	LMVATPALMGVGT:LMGSGLRKLSRQ	T	Y	Known	---	---	---	---	6.11	---	1	---
Q9NUT2	ABCB8	Y	MitoCarta 2.0|GO|GeneCards:5|PMID:25002142	ECSC	IMAC	429	ASQTVQRSMANLS:VLFGQVVRGLSA	S	Y	Known	---	---	---	---	6.01	---	1	---
Q9H3P7	ACBD3	Y	GeneCards:4	ECSC	IMAC	326	GSSLPTSSKVNAT:VPSNMMSVNGQA	T	Y	Known	---	---	---	---	5.7	---	1	---
Q9H3P7	ACBD3	Y	GeneCards:4	ECSC	IMAC	333	SKVNATVPSNMMS:VNGQAKTHTDSS	S	Y	Known	---	---	---	---	4.06	---	1	---
Q9H3P7	ACBD3	Y	GeneCards:4	ECSC	IMAC	321	EVVVAGSSLPTSS:KVNATVPSNMMS	S	Y	Known	---	---	---	---	6.25	---	1	---
Q9H3K2	GHITM	Y	MitoCarta 2.0|GO|GeneCards:5|PMID:25002142	ECSC	IMAC	313	RAEVSPMYGVQKY:DPINSMLSIYMD	Y	Y	Known	---	---	---	---	12.05|2.7	---	1|1	---
Q9GZY8	MFF	Y	MitoCarta 2.0|GO|GeneCards:5|PMIDs:23371551, 25002142	ECSC	IMAC	138	PLDFLDLERPPTT:PQNEEIRAVGRL	T	Y	Known	---	---	---	---	7.71	---	1	---
Q99700	ATXN2	Y	GeneCards:3	ECSC	IMAC	600	PPSRPSRPPSHPS:AHGSPAPVSTMP	S	Y	Known	---	---	---	---	4.19	---	1	---
Q99490	AGAP2	Y	GO|GeneCards:5	BOTH	TiO2	252	AAAAGGGGSTAST:SGGVGAGAGARG	T	Y	Known	---	Substrate	---	---	12.26	7.04|5.08	1	1|1
Q96ST8	CEP89	Y	MitoCarta 2.0|GeneCards:5	ECSC	IMAC	44	VPRTPPPRSPNPS:PERPRSALAAAI	S	Y	Known	---	Substrate	---	---	59.42	---	1	---
Q96ST8	CEP89	Y	MitoCarta 2.0|GeneCards:5	ECSC	IMAC	40	PKAAVPRTPPPRS:PNPSPERPRSAL	S	Y	Known	---	Substrate	---	---	31.11	---	1	---
Q92667	AKAP1	Y	MitoCarta 2.0|GO|GeneCards:5|PMIDs:23371551, 25002142	ECSC	IMAC	429	AGLPLPGLPAEGS:PPPKTYVSCLKS	S	Y	Known	---	---	---	---	5.92	---	1	---
Q8WXH0	SYNE2	Y	GO|GeneCards:5	ECSC	IMAC	6365	GLEDEKEASENET:DMEDPREIQTDS	T	Y	Known	---	---	---	---	7.55|6.3|4.31	---	2|2|2	---
Q8WXH0	SYNE2	Y	GO|GeneCards:5	ECSC	IMAC	5293	IYDQLYDEVNMMT:IRFWYCMEHSKP	T	Y	Known	---	---	---	---	21.73	---	1	---
Q8WXH0	SYNE2	Y	GO|GeneCards:5	ECSC	IMAC	6361	SCTPGLEDEKEAS:ENETDMEDPREI	S	Y	Known	---	---	---	---	9.35|7.08|4.93	---	2|2|1	---
Q8NE86	MCU	Y	MitoCarta 2.0|GO|GeneCards:5|PMID:25002142	ECSC	TiO2	15	AAAGRSLLLLLSS:RGGGGGGAGGCG	S	Y	Known	---	---	---	---	15.15	---	1	---
Q8NE86	MCU	Y	MitoCarta 2.0|GO|GeneCards:5|PMID:25002142	ECSC	TiO2	14	AAAAGRSLLLLLS:SRGGGGGGAGGC	S	Y	Known	---	---	---	---	9.42	---	1	---
Q8N163	CCAR2	Y	GO|GeneCards:5|PMID:25002142	ECSC	IMAC	678	AKLEDSEVRSVAS:NQSEMEFSSLQD	S	Y	Known	---	---	---	---	8.3	---	2	---
Q8IYB8	SUPV3L1	Y	MitoCarta 2.0|GO|GeneCards:5|PMIDs:23371551, 25002142	BOTH	IMAC	725	TKALGSKATEPPS:PDAGELSLASRL	S	Y	Known	---	---	---	---	14.06	10.09	1	1
Q5HYI7	MTX3	Y	GeneCards:4|PMID:23371551	BOTH	IMAC	311	PAEEENNSFQRLS:P___________	S	Y	Known	---	Substrate	---	---	118.99|96.14|89.16|60.34	67.79|67.79|60.34|54.75	1|1|1|1	1|1|2|2
Q15388	TOMM20	Y	MitoCarta 2.0|GO|GeneCards:5|PMIDs:23371551, 25002142	ECSC	IMAC	138	LPTISQRIVSAQS:LAEDDVE_____	S	Y	Known	---	---	---	---	41.33	---	1	---
Q12906	ILF3	Y	GO|GeneCards:5	ECSC	IMAC	867	QSNYNSPGSGQNY:SGPPSSYQSSQG	Y	Y	Known	CID 008, CID 010, CID 030	---	---	---	12.07	---	1	---
Q12906	ILF3	Y	GO|GeneCards:5	BOTH	TiO2, IMAC	486	RDSSKGEDSAEET:EAKPAVVAPAPV	T	Y	Known	CID 008, CID 010, CID 030	---	---	---	11.2|10.01|5.31|4.71	5.13|2.81|2.81	4|7|1|4	1|6|4
Q12906	ILF3	Y	GO|GeneCards:5	ECSC	IMAC	863	GGYSQSNYNSPGS:GQNYSGPPSSYQ	S	Y	Known	CID 008, CID 010, CID 030	---	---	---	13.39	---	1	---
Q12906	ILF3	Y	GO|GeneCards:5	ECSC	IMAC	860	GKQGGYSQSNYNS:PGSGQNYSGPPS	S	Y	Known	CID 008, CID 010, CID 030	---	---	---	11.56|10.25	---	1|1	---
Q12906	ILF3	Y	GO|GeneCards:5	BOTH	IMAC, TiO2	482	GAEGRDSSKGEDS:AEETEAKPAVVA	S	Y	Known	CID 008, CID 010, CID 030	---	---	---	12.1|10.3|8.59|4.59	6.73|4.79|4.12|3.51|2.08|1.45|1.06	5|4|2|28	4|3|24|28|5|21|3
Q12906	ILF3	Y	GO|GeneCards:5	BOTH	TiO2, IMAC	477	MGLPTGAEGRDSS:KGEDSAEETEAK	S	Y	Known	CID 008, CID 010, CID 030	---	---	---	10.18|6.27|1.54	9.67|9.21|1.86	7|12|1	1|13|12
Q09161	NCBP1	Y	GO|GeneCards:5	ECSC	IMAC	22	NDGGQPHKRRKTS:DANETEDHLESL	S	Y	Known	---	---	---	---	5.37	---	1	---
Q07817	BCL2L1	Y	MitoCarta 2.0|GO|GeneCards:5|PMIDs:23371551, 25002142	ECSC	IMAC	47	TEAPEGTESEMET:PSAINGNPSWHL	T	Y	Known	---	---	---	---	2.02	---	1	---
Q07021	C1QBP	Y	MitoCarta 2.0|GO|GeneCards:5|PMIDs:23371551, 25002142	ECSC	IMAC	205	VGQEDEAESDIFS:IREVSFQSTGES	S	Y	Known	CID 086	---	---	---	30.15	---	1	---
Q01831	XPC	Y	GO|GeneCards:5	ECSC	IMAC	890	AGGGLSSDEEEGT:SSQAEAARILAA	T	Y	Known	---	---	---	DOID:1324:lung cancer(pval:0.031814)|OMIM:211980	8.4|7.85|6.32	---	1|1|1	---
Q01831	XPC	Y	GO|GeneCards:5	ECSC	IMAC	876	RYGPKSEAAAPHT:DAGGGLSSDEEE	T	Y	Known	---	---	---	DOID:1324:lung cancer(pval:0.031814)|OMIM:211980	5.84	---	2	---
Q01831	XPC	Y	GO|GeneCards:5	ECSC	IMAC	892	GGLSSDEEEGTSS:QAEAARILAASW	S	Y	Known	---	---	---	DOID:1324:lung cancer(pval:0.031814)|OMIM:211980	4.54	---	1	---
Q01831	XPC	Y	GO|GeneCards:5	ECSC	IMAC	891	GGGLSSDEEEGTS:SQAEAARILAAS	S	Y	Known	---	---	---	DOID:1324:lung cancer(pval:0.031814)|OMIM:211980	6.74	---	1	---
Q01831	XPC	Y	GO|GeneCards:5	BOTH	IMAC, TiO2	884	AAPHTDAGGGLSS:DEEEGTSSQAEA	S	Y	Known	---	---	---	DOID:1324:lung cancer(pval:0.031814)|OMIM:211980	43.13|21.98|14.23|13.62|13.27|11.59|8.84|8.65|8.36|8.15|7.48	17.01|12.2|10.33|5.29	8|7|1|4|2|2|1|3|3|2|2	2|2|1|1
Q01831	XPC	Y	GO|GeneCards:5	BOTH	IMAC, TiO2	883	AAAPHTDAGGGLS:SDEEEGTSSQAE	S	Y	Known	---	---	---	DOID:1324:lung cancer(pval:0.031814)|OMIM:211980	38.83|27.93|16.13|6.87	9.76|3.98	8|7|4|2	1|1
Q01664	TFAP4	Y	GO|GeneCards:4	ECSC	IMAC	124	QLKRFIQELSGSS:PKRRRAEDKDEG	S	Y	Known	---	Substrate	---	---	32.4|32.4|28.87|28.87|26.38|26.38	---	2|2|2|1|1|1	---
Q01664	TFAP4	Y	GO|GeneCards:4	ECSC	IMAC	123	TQLKRFIQELSGS:SPKRRRAEDKDE	S	Y	Known	---	Substrate	---	---	28.87|28.87|13.24	---	1|1|1	---
P61006	RAB8A	Y	GeneCards:2	ECSC	IMAC	185	MDKKLEGNSPQGS:NQGVKITPDQQK	S	Y	Known	---	---	---	---	10.81	---	1	---
P53985	SLC16A1	Y	MitoCarta 2.0|GeneCards:3	ECSC	IMAC	467	NEQKKESKEEETS:IDVAGKPNEVTK	S	Y	Known	---	Substrate	---	---	24.44|16.22|8.58	---	2|1|2	---
P49916	LIG3	Y	GO|GeneCards:5	ECSC	IMAC	209	VVQAKLTTTGQVT:SPVKGASFVTST	T	Y	Known	---	---	---	---	4.79	---	1	---
P49916	LIG3	Y	GO|GeneCards:5	ECSC	IMAC	241	FSAKPNNSGEAPS:SPTPKRSLSSSK	S	Y	Known	---	---	---	---	5.88|4.35	---	2|1	---
P49916	LIG3	Y	GO|GeneCards:5	ECSC	IMAC	210	VQAKLTTTGQVTS:PVKGASFVTSTN	S	Y	Known	---	---	---	---	10.33|10.33|8.65	---	5|3|3	---
P49768	PSEN1	Y	GO|GeneCards:5|PMID:25002142	BOTH	IMAC	366	TPESRAAVQELSS:SILAGEDPEERG	S	Y	Known	CID 074	---	---	DOID:12849:autistic disorder(pval:0)|OMIM:209850, DOID:0110425:dilated cardiomyopathy 1A(pval:0.000004)|OMIM:115200	11.51	8.58|7.38	1	1|2
P36871	PGM1	Y	GeneCards:2	ECSC	IMAC	115	IRKIKAIGGIILT:ASHNPGGPNGDF	T	Y	Known	CID 002	---	---	---	18.34|12.74|6.93	---	1|2|1	---
P36871	PGM1	Y	GeneCards:2	ECSC	IMAC	117	KIKAIGGIILTAS:HNPGGPNGDFGI	S	Y	Known	CID 002	---	(T115A,Disease,Congenital disorder of glycosylation type 1t);(G121R,Disease,Congenital disorder of glycosylation 1T (CDG1T));(T115A,Disease,Congenital disorder of glycosylation 1T (CDG1T));(G121R,Disease,Congenital disorder of glycosylation type 1t)	---	16.19|5.95	---	1|2	---
P30414	NKTR	Y	GO|GeneCards:5	ECSC	IMAC	617	IPVIPLSDSPPPS:RWKPGQKPWKPS	S	Y	Known	---	---	---	---	11.56	---	1	---
P30414	NKTR	Y	GO|GeneCards:5	ECSC	IMAC	613	VAENIPVIPLSDS:PPPSRWKPGQKP	S	Y	Known	---	---	---	---	11.21|9.42	---	1|1	---
P29803	PDHA2	Y	MitoCarta 2.0|GO|GeneCards:5|PMIDs:23371551, 25002142	ECSC	IMAC	299	YHGHSMSDPGVSY:RTREEIQEVRSK	Y	Y	Known	---	---	---	---	37.11|35.41|24.44|20.35|18.42|16.22|16.22|13.24	---	3|2|2|1|1|3|3|1	---
P29803	PDHA2	Y	MitoCarta 2.0|GO|GeneCards:5|PMIDs:23371551, 25002142	ECSC	IMAC	287	KGPILMELQTYRY:HGHSMSDPGVSY	Y	Y	Known	---	---	---	---	6.46	---	1	---
P29803	PDHA2	Y	MitoCarta 2.0|GO|GeneCards:5|PMIDs:23371551, 25002142	ECSC	IMAC	298	RYHGHSMSDPGVS:YRTREEIQEVRS	S	Y	Known	---	---	---	---	8.65	---	1	---
P29803	PDHA2	Y	MitoCarta 2.0|GO|GeneCards:5|PMIDs:23371551, 25002142	ECSC	IMAC	293	ELQTYRYHGHSMS:DPGVSYRTREEI	S	Y	Known	---	---	---	---	40.71|33.7|33.7|33.7|28.5|24.84|22.62|18.87|18.03|12.27|7.48	---	3|3|2|2|2|2|3|1|3|1|3	---
P29803	PDHA2	Y	MitoCarta 2.0|GO|GeneCards:5|PMIDs:23371551, 25002142	ECSC	IMAC	291	LMELQTYRYHGHS:MSDPGVSYRTRE	S	Y	Known	---	---	---	---	23.25|18.87|18.14|15.44|13.19|10.33|8.44|6.3	---	3|1|3|4|2|1|2|3	---
P23396	RPS3	Y	GO|GeneCards:5	BOTH	IMAC	221	SIVEPKDEILPTT:PISEQKGGKPEP	T	Y	Known	---	Substrate	---	---	32.4|16.22|10.28|7.07|6.36	21.51|21.51|20.35|16.22|9.34	2|2|3|1|1	7|2|2|1|2
P17612	PRKACA	Y	GeneCards:4	BOTH	IMAC	202	KRVKGRTWTLCGT:PEYLAPEIILSK	T	Y	Known	---	Kinase;Substrate	---	---	15.84	10.33	1	1
P17612	PRKACA	Y	GeneCards:4	BOTH	IMAC	198	FGFAKRVKGRTWT:LCGTPEYLAPEI	T	Y	Known	---	Kinase;Substrate	---	---	14.23|10.33|10.33|8.13|5.92|4.35	8.65	4|6|1|1|1|4	6
P17612	PRKACA	Y	GeneCards:4	BOTH	IMAC	196	TDFGFAKRVKGRT:WTLCGTPEYLAP	T	Y	Known	---	Kinase;Substrate	---	---	11.59|8.13|8.08|7.15|4.79|4.02|3.43	10.33|7.6	1|2|4|1|3|3|2	6|3
P17302	GJA1	Y	GO|GeneCards:5|PMID:25002142	ECSC	IMAC	301	VTGDRNNSSCRNY:NKQASEQNWANY	Y	Y	Known	---	Substrate	---	DOID:11193:syndactyly(pval:0.023997)|OMIM:186100, DOID:0050467:erythrokeratodermia variabilis(pval:0.000022)|OMIM:133200, DOID:0050651:atrioventricular septal defect(pval:0.002908)|OMIM:600309, DOID:0080033:craniometaphyseal dysplasia(pval:0.035086)|OMIM:218400, DOID:9955:hypoplastic left heart syndrome(pval:0.002461)|OMIM:241550, DOID:0060291:oculodentodigital dysplasia(pval:0.000267)|OMIM:16420…	13.29	---	2	---
P17302	GJA1	Y	GO|GeneCards:5|PMID:25002142	ECSC	IMAC, TiO2	286	PTAPLSPMSPPGY:KLVTGDRNNSSC	Y	Y	Known	---	Substrate	---	DOID:11193:syndactyly(pval:0.023997)|OMIM:186100, DOID:0050467:erythrokeratodermia variabilis(pval:0.000022)|OMIM:133200, DOID:0050651:atrioventricular septal defect(pval:0.002908)|OMIM:600309, DOID:0080033:craniometaphyseal dysplasia(pval:0.035086)|OMIM:218400, DOID:9955:hypoplastic left heart syndrome(pval:0.002461)|OMIM:241550, DOID:0060291:oculodentodigital dysplasia(pval:0.000267)|OMIM:16420…	6.66|1.54	---	1|1	---
P17302	GJA1	Y	GO|GeneCards:5|PMID:25002142	ECSC	IMAC	267	SPAKDCGSQKYAY:FNGCSSPTAPLS	Y	Y	Known	---	Substrate	---	DOID:11193:syndactyly(pval:0.023997)|OMIM:186100, DOID:0050467:erythrokeratodermia variabilis(pval:0.000022)|OMIM:133200, DOID:0050651:atrioventricular septal defect(pval:0.002908)|OMIM:600309, DOID:0080033:craniometaphyseal dysplasia(pval:0.035086)|OMIM:218400, DOID:9955:hypoplastic left heart syndrome(pval:0.002461)|OMIM:241550, DOID:0060291:oculodentodigital dysplasia(pval:0.000267)|OMIM:16420…	5.84	---	1	---
P17302	GJA1	Y	GO|GeneCards:5|PMID:25002142	ECSC	IMAC	265	ALSPAKDCGSQKY:AYFNGCSSPTAP	Y	Y	Known	---	Substrate	---	DOID:11193:syndactyly(pval:0.023997)|OMIM:186100, DOID:0050467:erythrokeratodermia variabilis(pval:0.000022)|OMIM:133200, DOID:0050651:atrioventricular septal defect(pval:0.002908)|OMIM:600309, DOID:0080033:craniometaphyseal dysplasia(pval:0.035086)|OMIM:218400, DOID:9955:hypoplastic left heart syndrome(pval:0.002461)|OMIM:241550, DOID:0060291:oculodentodigital dysplasia(pval:0.000267)|OMIM:16420…	10.33	---	1	---
P17302	GJA1	Y	GO|GeneCards:5|PMID:25002142	ECSC	IMAC, TiO2	326	SAEQNRMGQAGST:ISNSHAQPFDFP	T	Y	Known	---	Substrate	(A323V,Disease,OMIM:140500);(A323V,Disease,OMIM:234750)	DOID:11193:syndactyly(pval:0.023997)|OMIM:186100, DOID:0050467:erythrokeratodermia variabilis(pval:0.000022)|OMIM:133200, DOID:0050651:atrioventricular septal defect(pval:0.002908)|OMIM:600309, DOID:0080033:craniometaphyseal dysplasia(pval:0.035086)|OMIM:218400, DOID:9955:hypoplastic left heart syndrome(pval:0.002461)|OMIM:241550, DOID:0060291:oculodentodigital dysplasia(pval:0.000267)|OMIM:16420…	20.35|16.02|13.08|11.53|11.53|10.28|9.64|9.34|8.58|8.58|6.86|5.95|5.92|5.84|5.37|4.99|4.08|3.78|0.01|0.01|0.01|0.01	---	1|4|3|3|2|2|4|4|3|1|1|1|1|1|3|1|1|1|1|1|1|1	---
P17302	GJA1	Y	GO|GeneCards:5|PMID:25002142	ECSC	IMAC, TiO2	275	QKYAYFNGCSSPT:APLSPMSPPGYK	T	Y	Known	---	Substrate	---	DOID:11193:syndactyly(pval:0.023997)|OMIM:186100, DOID:0050467:erythrokeratodermia variabilis(pval:0.000022)|OMIM:133200, DOID:0050651:atrioventricular septal defect(pval:0.002908)|OMIM:600309, DOID:0080033:craniometaphyseal dysplasia(pval:0.035086)|OMIM:218400, DOID:9955:hypoplastic left heart syndrome(pval:0.002461)|OMIM:241550, DOID:0060291:oculodentodigital dysplasia(pval:0.000267)|OMIM:16420…	7.53|5.97|4.54|2.97|2.97|2.56|1.94	---	1|1|1|1|1|1|2	---
P17302	GJA1	Y	GO|GeneCards:5|PMID:25002142	ECSC	IMAC	369	AIVDQRPSSRASS:RASSRPRPDDLE	S	Y	Known	---	Substrate	---	DOID:11193:syndactyly(pval:0.023997)|OMIM:186100, DOID:0050467:erythrokeratodermia variabilis(pval:0.000022)|OMIM:133200, DOID:0050651:atrioventricular septal defect(pval:0.002908)|OMIM:600309, DOID:0080033:craniometaphyseal dysplasia(pval:0.035086)|OMIM:218400, DOID:9955:hypoplastic left heart syndrome(pval:0.002461)|OMIM:241550, DOID:0060291:oculodentodigital dysplasia(pval:0.000267)|OMIM:16420…	14.49	---	1	---
P17302	GJA1	Y	GO|GeneCards:5|PMID:25002142	ECSC	IMAC	368	LAIVDQRPSSRAS:SRASSRPRPDDL	S	Y	Known	---	Substrate	---	DOID:11193:syndactyly(pval:0.023997)|OMIM:186100, DOID:0050467:erythrokeratodermia variabilis(pval:0.000022)|OMIM:133200, DOID:0050651:atrioventricular septal defect(pval:0.002908)|OMIM:600309, DOID:0080033:craniometaphyseal dysplasia(pval:0.035086)|OMIM:218400, DOID:9955:hypoplastic left heart syndrome(pval:0.002461)|OMIM:241550, DOID:0060291:oculodentodigital dysplasia(pval:0.000267)|OMIM:16420…	7.55	---	1	---
P17302	GJA1	Y	GO|GeneCards:5|PMID:25002142	ECSC	IMAC	365	LQPLAIVDQRPSS:RASSRASSRPRP	S	Y	Known	---	Substrate	(S364P,Disease,OMIM:140500);(R362Q,Disease,Atrioventricular septal defect 3 (AVSD3));(R362Q,Disease,Hypoplastic left heart syndrome 1 (HLHS1));(R362Q,Disease,OMIM:234750);(S365N,Disease,OMIM:234750);(R362Q,Disease,OMIM:140500);(S365N,Disease,OMIM:140500);(S364P,Disease,OMIM:234750)	DOID:11193:syndactyly(pval:0.023997)|OMIM:186100, DOID:0050467:erythrokeratodermia variabilis(pval:0.000022)|OMIM:133200, DOID:0050651:atrioventricular septal defect(pval:0.002908)|OMIM:600309, DOID:0080033:craniometaphyseal dysplasia(pval:0.035086)|OMIM:218400, DOID:9955:hypoplastic left heart syndrome(pval:0.002461)|OMIM:241550, DOID:0060291:oculodentodigital dysplasia(pval:0.000267)|OMIM:16420…	18.29|8.65	---	1|1	---
P17302	GJA1	Y	GO|GeneCards:5|PMID:25002142	ECSC	IMAC	364	ELQPLAIVDQRPS:SRASSRASSRPR	S	Y	Known	---	Substrate	---	DOID:11193:syndactyly(pval:0.023997)|OMIM:186100, DOID:0050467:erythrokeratodermia variabilis(pval:0.000022)|OMIM:133200, DOID:0050651:atrioventricular septal defect(pval:0.002908)|OMIM:600309, DOID:0080033:craniometaphyseal dysplasia(pval:0.035086)|OMIM:218400, DOID:9955:hypoplastic left heart syndrome(pval:0.002461)|OMIM:241550, DOID:0060291:oculodentodigital dysplasia(pval:0.000267)|OMIM:16420…	8.38|3.04	---	1|1	---
P17302	GJA1	Y	GO|GeneCards:5|PMID:25002142	ECSC	IMAC, TiO2	330	NRMGQAGSTISNS:HAQPFDFPDDNQ	S	Y	Known	---	Substrate	---	DOID:11193:syndactyly(pval:0.023997)|OMIM:186100, DOID:0050467:erythrokeratodermia variabilis(pval:0.000022)|OMIM:133200, DOID:0050651:atrioventricular septal defect(pval:0.002908)|OMIM:600309, DOID:0080033:craniometaphyseal dysplasia(pval:0.035086)|OMIM:218400, DOID:9955:hypoplastic left heart syndrome(pval:0.002461)|OMIM:241550, DOID:0060291:oculodentodigital dysplasia(pval:0.000267)|OMIM:16420…	8.08|7.41|6.93|6.17|5.92|5.4|4.88|3.96|3.88|3.47|3.36|3.3|1.94|1.65|1.21	---	1|3|3|6|1|4|1|1|1|1|1|1|1|1|1	---
P17302	GJA1	Y	GO|GeneCards:5|PMID:25002142	ECSC	IMAC, TiO2	328	EQNRMGQAGSTIS:NSHAQPFDFPDD	S	Y	Known	---	Substrate	---	DOID:11193:syndactyly(pval:0.023997)|OMIM:186100, DOID:0050467:erythrokeratodermia variabilis(pval:0.000022)|OMIM:133200, DOID:0050651:atrioventricular septal defect(pval:0.002908)|OMIM:600309, DOID:0080033:craniometaphyseal dysplasia(pval:0.035086)|OMIM:218400, DOID:9955:hypoplastic left heart syndrome(pval:0.002461)|OMIM:241550, DOID:0060291:oculodentodigital dysplasia(pval:0.000267)|OMIM:16420…	15.03|14.57|12.42|11.51|9.34|8.08|8.06|7.7|7.07|6.06|5.92|5.4|5.08|5.08|3.88|3.38|2.95|2.58|0.01|0.01|0.01	---	1|1|1|1|1|2|1|3|1|1|5|1|4|2|4|1|2|1|1|1|3	---
P17302	GJA1	Y	GO|GeneCards:5|PMID:25002142	ECSC	IMAC, TiO2	325	YSAEQNRMGQAGS:TISNSHAQPFDF	S	Y	Known	---	Substrate	(A323V,Disease,OMIM:140500);(A323V,Disease,OMIM:234750)	DOID:11193:syndactyly(pval:0.023997)|OMIM:186100, DOID:0050467:erythrokeratodermia variabilis(pval:0.000022)|OMIM:133200, DOID:0050651:atrioventricular septal defect(pval:0.002908)|OMIM:600309, DOID:0080033:craniometaphyseal dysplasia(pval:0.035086)|OMIM:218400, DOID:9955:hypoplastic left heart syndrome(pval:0.002461)|OMIM:241550, DOID:0060291:oculodentodigital dysplasia(pval:0.000267)|OMIM:16420…	21.51|16.22|15.03|11.53|9.83|8.58|8.58|7.71|5.67|5.39|4.88|2.97|0.02|0.01	---	3|1|3|3|1|1|1|1|1|1|1|1|2|1	---
P17302	GJA1	Y	GO|GeneCards:5|PMID:25002142	ECSC	IMAC	314	NKQASEQNWANYS:AEQNRMGQAGST	S	Y	Known	---	Substrate	---	DOID:11193:syndactyly(pval:0.023997)|OMIM:186100, DOID:0050467:erythrokeratodermia variabilis(pval:0.000022)|OMIM:133200, DOID:0050651:atrioventricular septal defect(pval:0.002908)|OMIM:600309, DOID:0080033:craniometaphyseal dysplasia(pval:0.035086)|OMIM:218400, DOID:9955:hypoplastic left heart syndrome(pval:0.002461)|OMIM:241550, DOID:0060291:oculodentodigital dysplasia(pval:0.000267)|OMIM:16420…	57.75|57.75|52.75|42.65|37.41|24.75|22.85|21.51|20.35|16.22|14.23|8.65	---	2|2|2|4|2|1|2|2|2|2|3|1	---
P17302	GJA1	Y	GO|GeneCards:5|PMID:25002142	ECSC	IMAC	306	NNSSCRNYNKQAS:EQNWANYSAEQN	S	Y	Known	---	Substrate	---	DOID:11193:syndactyly(pval:0.023997)|OMIM:186100, DOID:0050467:erythrokeratodermia variabilis(pval:0.000022)|OMIM:133200, DOID:0050651:atrioventricular septal defect(pval:0.002908)|OMIM:600309, DOID:0080033:craniometaphyseal dysplasia(pval:0.035086)|OMIM:218400, DOID:9955:hypoplastic left heart syndrome(pval:0.002461)|OMIM:241550, DOID:0060291:oculodentodigital dysplasia(pval:0.000267)|OMIM:16420…	84.87|83.56|44.28|40.71|37.23|25.83|23.96|16.65|14.58|12.1|12.1|8.07	---	4|3|6|6|3|9|5|9|1|5|1|5	---
P17302	GJA1	Y	GO|GeneCards:5|PMID:25002142	ECSC	IMAC	282	GCSSPTAPLSPMS:PPGYKLVTGDRN	S	Y	Known	---	Substrate	(P283L,Disease,OMIM:234750);(P283L,Disease,OMIM:140500)	DOID:11193:syndactyly(pval:0.023997)|OMIM:186100, DOID:0050467:erythrokeratodermia variabilis(pval:0.000022)|OMIM:133200, DOID:0050651:atrioventricular septal defect(pval:0.002908)|OMIM:600309, DOID:0080033:craniometaphyseal dysplasia(pval:0.035086)|OMIM:218400, DOID:9955:hypoplastic left heart syndrome(pval:0.002461)|OMIM:241550, DOID:0060291:oculodentodigital dysplasia(pval:0.000267)|OMIM:16420…	14.89|9.05	---	1|1	---
P17302	GJA1	Y	GO|GeneCards:5|PMID:25002142	ECSC	IMAC	279	YFNGCSSPTAPLS:PMSPPGYKLVTG	S	Y	Known	---	Substrate	(P283L,Disease,OMIM:234750);(P283L,Disease,OMIM:140500)	DOID:11193:syndactyly(pval:0.023997)|OMIM:186100, DOID:0050467:erythrokeratodermia variabilis(pval:0.000022)|OMIM:133200, DOID:0050651:atrioventricular septal defect(pval:0.002908)|OMIM:600309, DOID:0080033:craniometaphyseal dysplasia(pval:0.035086)|OMIM:218400, DOID:9955:hypoplastic left heart syndrome(pval:0.002461)|OMIM:241550, DOID:0060291:oculodentodigital dysplasia(pval:0.000267)|OMIM:16420…	16.57|16.46|14.89|13.54|7.32	---	2|1|1|1|1	---
P17302	GJA1	Y	GO|GeneCards:5|PMID:25002142	ECSC	IMAC	272	CGSQKYAYFNGCS:SPTAPLSPMSPP	S	Y	Known	---	Substrate	---	DOID:11193:syndactyly(pval:0.023997)|OMIM:186100, DOID:0050467:erythrokeratodermia variabilis(pval:0.000022)|OMIM:133200, DOID:0050651:atrioventricular septal defect(pval:0.002908)|OMIM:600309, DOID:0080033:craniometaphyseal dysplasia(pval:0.035086)|OMIM:218400, DOID:9955:hypoplastic left heart syndrome(pval:0.002461)|OMIM:241550, DOID:0060291:oculodentodigital dysplasia(pval:0.000267)|OMIM:16420…	17.01|7.37|5.97|5.97|5.3	---	2|1|3|2|1	---
P17302	GJA1	Y	GO|GeneCards:5|PMID:25002142	ECSC	IMAC	262	TSGALSPAKDCGS:QKYAYFNGCSSP	S	Y	Known	---	Substrate	---	DOID:11193:syndactyly(pval:0.023997)|OMIM:186100, DOID:0050467:erythrokeratodermia variabilis(pval:0.000022)|OMIM:133200, DOID:0050651:atrioventricular septal defect(pval:0.002908)|OMIM:600309, DOID:0080033:craniometaphyseal dysplasia(pval:0.035086)|OMIM:218400, DOID:9955:hypoplastic left heart syndrome(pval:0.002461)|OMIM:241550, DOID:0060291:oculodentodigital dysplasia(pval:0.000267)|OMIM:16420…	16.18|11.99|11.56	---	2|1|1	---
P16615	ATP2A2	Y	GeneCards:2	ECSC	IMAC	867	FIAADGGPRVSFY:QLSHFLQCKEDN	Y	Y	Known	CID 021	---	---	---	26.79	---	1	---
P15822	HIVEP1	Y	GO|GeneCards:5	ECSC	IMAC	537	AETLLKSSFTPSS:PENVIGDFLLQD	S	Y	Known	---	---	---	---	18.42	---	1	---
P15336	ATF2	Y	GO|GeneCards:5	ECSC	TiO2	328	QQPATSTTETPAS:PAHTTPQTQSTS	S	Y	Known	---	Substrate	---	---	14.44	---	2	---
P13051	UNG	Y	MitoCarta 2.0|GeneCards:5	ECSC	TiO2	31	RHAPSPEPAVQGT:GVAGVPEESGDA	T	Y	Known	---	Substrate	---	---	14.24|6.93	---	1|2	---
P13051	UNG	Y	MitoCarta 2.0|GeneCards:5	ECSC	TiO2	23	FSPSPARKRHAPS:PEPAVQGTGVAG	S	Y	Known	---	Substrate	---	---	8.61	---	2	---
P12931	SRC	Y	GO|GeneCards:5|PMID:25002142	ECSC	IMAC	17	KSKPKDASQRRRS:LEPAENVHGAGG	S	Y	Known	---	---	---	---	16.15	---	1	---
P12694	BCKDHA	Y	MitoCarta 2.0|GO|GeneCards:5|PMIDs:23371551, 25002142	ECSC	IMAC	338	IEAMTYRIGHHST:SDDSSAYRSVDE	T	Y	Known	CID 001	---	---	---	22.01|13.27	---	2|1	---
P11021	HSPA5	Y	GeneCards:4	ECSC	IMAC	189	NDAQRQATKDAGT:IAGLNVMRIINE	T	Y	Known	CID 022, CID 047	---	---	---	1000	---	1	---
P09874	PARP1	Y	GO|GeneCards:5	ECSC	IMAC	373	TSASVAATPPPST:ASAPAAVNSSAS	T	Y	Known	CID 030	---	---	---	3.17	---	1	---
P09874	PARP1	Y	GO|GeneCards:5	ECSC	IMAC	372	ETSASVAATPPPS:TASAPAAVNSSA	S	Y	Known	CID 030	---	---	---	4.59	---	1	---
P08670	VIM	Y	GeneCards:3	ECSC	IMAC	459	VETRDGQVINETS:QHHDDLE_____	S	Y	Known	---	Substrate	---	---	16.22|11.51|9.34	---	2|3|3	---
P08559	PDHA1	Y	MitoCarta 2.0|GO|GeneCards:5|PMIDs:23371551, 25002142	BOTH	IMAC	232	FICENNRYGMGTS:VERAAASTDYYK	S	Y	Known	CID 001	---	(Y227C,Disease,OMIM:312170);(Y227H,Disease,OMIM:312170);(T231A,Disease,OMIM:312170);(T231A,Disease,Pyruvate dehydrogenase E1-alpha deficiency (PDHAD));(T231K,Disease,OMIM:312170)	---	26.38|21.51|21.51|21.51|20.35	16.22|16.22|16.22	2|2|3|2|2	3|1|3
P08238	HSP90AB1	Y	GO|GeneCards:5	ECSC	IMAC	226	TLYLEKEREKEIS:DDEAEEEKGEKE	S	Y	Known	---	---	---	---	1000|1000	---	2|2	---
P06493	CDK1	Y	GO|GeneCards:5	ECSC	IMAC	161	LARAFGIPIRVYT:HEVVTLWYRSPE	T	Y	Known	---	Kinase	---	---	22.85|21.51|15.5	---	3|2|4	---
O95674	CDS2	Y	GeneCards:5|PMID:25002142	ECSC	IMAC	33	SESEAKVDGETAS:DSESRAESAPLP	S	Y	Known	---	---	---	---	28.5	---	1	---
O75874	IDH1	Y	MitoCarta 2.0|GeneCards:4	ECSC	TiO2	156	FVVPGPGKVEITY:TPSDGTQKVTYL	Y	Y	Known	CID 003	---	---	---	3.38	---	1	---
O75874	IDH1	Y	MitoCarta 2.0|GeneCards:4	ECSC	TiO2	159	PGPGKVEITYTPS:DGTQKVTYLVHN	S	Y	Known	CID 003	---	---	---	1.9	---	1	---
O60333	KIF1B	Y	MitoCarta 2.0|GeneCards:4	ECSC	IMAC	1454	YELSLCKMSDTGS:PGMQRRRRKILD	S	Y	Known	---	---	---	---	57.75	---	2	---
O15446	CD3EAP	Y	GO|GeneCards:5	ECSC	IMAC	136	SLSGSPLQPIPAS:PPPQIPPGLRPR	S	Y	Known	---	---	---	---	78.73|62.28|59.42|41.61	---	4|4|2|2	---
O15446	CD3EAP	Y	GO|GeneCards:5	ECSC	IMAC	128	RILEGPQQSLSGS:PLQPIPASPPPQ	S	Y	Known	---	---	---	---	17.08|7.23|7.04|7.04|6.06	---	1|4|2|4|4	---
O14548	COX7A2L	Y	MitoCarta 2.0|GO|GeneCards:5|PMIDs:23371551, 25002142	ECSC	IMAC	87	VYLKRGLPDQMLY:RTTMALTVGGTI	Y	Y	Known	CID 001	---	---	---	26.47	---	1	---
Q99424	ACOX2	Y	GO|GeneCards:5	ECSC	TiO2	458	QVARFLVKSYLQT:QMSPGSTPQRSL	T	---	Novel	---	---	---	---	16.2	---	1	---
Q92667	AKAP1	Y	MitoCarta 2.0|GO|GeneCards:5|PMIDs:23371551, 25002142	ECSC	IMAC	437	PAEGSPPPKTYVS:CLKSLLSSPTKD	S	---	Novel	---	---	---	---	16.69	---	1	---
P57772	EEFSEC	Y	MitoCarta 2.0|GeneCards:3	ECSC	TiO2	247	KGQGTVMTGTILS:GSISLGDSVEIP	S	---	Novel	---	---	---	---	13.18	---	1	---
P57772	EEFSEC	Y	MitoCarta 2.0|GeneCards:3	ECSC	IMAC, TiO2	221	LTSQISIPTRDPS:GPFLMSVDHCFS	S	---	Novel	---	---	---	---	16.71|15.38	---	1|1	---
Q9H3K2	GHITM	Y	MitoCarta 2.0|GO|GeneCards:5|PMID:25002142	ECSC	IMAC	339	LNIFMRVATMLAT:GGNRKK______	T	---	Novel	---	---	---	---	22.37|17.36	---	1|1	---
P17302	GJA1	Y	GO|GeneCards:5|PMID:25002142	ECSC	IMAC	273	GSQKYAYFNGCSS:PTAPLSPMSPPG	S	---	Novel	---	Substrate	---	DOID:11193:syndactyly(pval:0.023997)|OMIM:186100, DOID:0050467:erythrokeratodermia variabilis(pval:0.000022)|OMIM:133200, DOID:0050651:atrioventricular septal defect(pval:0.002908)|OMIM:600309, DOID:0080033:craniometaphyseal dysplasia(pval:0.035086)|OMIM:218400, DOID:9955:hypoplastic left heart syndrome(pval:0.002461)|OMIM:241550, DOID:0060291:oculodentodigital dysplasia(pval:0.000267)|OMIM:16420…	16.22|13.27	---	4|10	---
Q99575	POP1	Y	GO|GeneCards:4	ECSC	IMAC	101	AGPEGTSQEIPKY:ITASTFAQARAA	Y	---	Novel	---	Substrate	---	DOID:1324:lung cancer(pval:0.031814)|OMIM:211980	27.31|14.49	---	1|1	---
Q99575	POP1	Y	GO|GeneCards:4	ECSC	IMAC	116	ASTFAQARAAEIS:AMLKAVTQKSSN	S	---	Novel	---	Substrate	---	DOID:1324:lung cancer(pval:0.031814)|OMIM:211980	14.95	---	1	---
P23443	RPS6KB1	Y	GO|GeneCards:5|PMIDs:23371551, 25002142	ECSC	TiO2	478	ANPQTPVEYPMET:SGIEQMDVTMSG	T	---	Novel	---	Kinase;Substrate	---	---	21.27|20.11	---	1|1	---
P23443	RPS6KB1	Y	GO|GeneCards:5|PMIDs:23371551, 25002142	ECSC	TiO2	503	EASAPLPIRQPNS:GPYKKQAFPMIS	S	---	Novel	---	Kinase;Substrate	---	---	17.32	---	1	---
P23443	RPS6KB1	Y	GO|GeneCards:5|PMIDs:23371551, 25002142	ECSC	TiO2	489	ETSGIEQMDVTMS:GEASAPLPIRQP	S	---	Novel	---	Kinase;Substrate	---	---	17.56	---	1	---
P23443	RPS6KB1	Y	GO|GeneCards:5|PMIDs:23371551, 25002142	ECSC	TiO2	493	IEQMDVTMSGEAS:APLPIRQPNSGP	S	---	Novel	---	Kinase;Substrate	---	---	18.74	---	1	---
P23443	RPS6KB1	Y	GO|GeneCards:5|PMIDs:23371551, 25002142	ECSC	TiO2	487	PMETSGIEQMDVT:MSGEASAPLPIR	T	---	Novel	---	Kinase;Substrate	---	---	13.55	---	1	---
Q9NTG7	SIRT3	Y	MitoCarta 2.0|GO|GeneCards:5|PMIDs:23371551, 25002142	ECSC	TiO2	253	ASKLVEAHGTFAS:ATCTVCQRPFPG	S	---	Novel	---	---	---	DOID:14221:metabolic syndrome X(pval:0.000018)|OMIM:605552	25.27|18.22	---	2|1	---
Q9NTG7	SIRT3	Y	MitoCarta 2.0|GO|GeneCards:5|PMIDs:23371551, 25002142	ECSC	TiO2	250	GIPASKLVEAHGT:FASATCTVCQRP	T	---	Novel	---	---	---	DOID:14221:metabolic syndrome X(pval:0.000018)|OMIM:605552	30.54|22.99	---	2|1	---
Q9NTG7	SIRT3	Y	MitoCarta 2.0|GO|GeneCards:5|PMIDs:23371551, 25002142	ECSC	TiO2	255	KLVEAHGTFASAT:CTVCQRPFPGED	T	---	Novel	---	---	---	DOID:14221:metabolic syndrome X(pval:0.000018)|OMIM:605552	35.99|29.01	---	1|2	---
P43003	SLC1A3	Y	GeneCards:2|PMID:25002142	ECSC	TiO2	75	ILGFTLRPYRMSY:REVKYFSFPGEL	Y	---	Novel	---	---	---	---	29.71|23.5|18.24	---	1|1|1	---
P43003	SLC1A3	Y	GeneCards:2|PMID:25002142	ECSC	TiO2	71	IVGTILGFTLRPY:RMSYREVKYFSF	Y	---	Novel	---	---	---	---	22.82|19.98|14.86	---	1|1|1	---
P43003	SLC1A3	Y	GeneCards:2|PMID:25002142	ECSC	TiO2	74	TILGFTLRPYRMS:YREVKYFSFPGE	S	---	Novel	---	---	---	---	27|25.06|19.32	---	1|1|1	---
Q8IYB8	SUPV3L1	Y	MitoCarta 2.0|GO|GeneCards:5|PMIDs:23371551, 25002142	ECSC	IMAC	732	ATEPPSPDAGELS:LASRLVQQGLLT	S	---	Novel	---	---	---	---	27.05	---	1	---

## Sheet: Kinase-Substrate
Table S4. Kinase-substrate associations
Subtitle: Phosphosites and kinase-substrate relationships detected in ECSCs and/or DNLCs
Kinase UniProt ID	Substrate UniProt ID	Kinase gene name	Substrate gene name	Kinase description	Substrate description	Mitochondrial evidence for kinase	Mitochondrial evidence for substrate	Is it a mitochondrial kinase?	Is it a mitochondrial substrate?	Known kinase substrate site (PhosphositePlus database)	Predicted kinase substrate site (GPS 3.0)	Substrate site predicted by GPS 3.0 (Not present in Phosphosite Plus)
P06493	P15336	CDK1	ATF2	Cyclin-dependent kinase 1	Cyclic AMP-dependent transcription factor ATF-2	GO|GeneCards:5	GO|GeneCards:5	Y	Y	328	---	Novel
P06493	Q96ST8	CDK1	CEP89	Cyclin-dependent kinase 1	Centrosomal protein of 89 kDa	GO|GeneCards:5	MitoCarta 2.0|GeneCards:5	Y	Y	44,40	---	Novel
P06493	P42345	CDK1	MTOR	Cyclin-dependent kinase 1	Serine/threonine-protein kinase mTOR	GO|GeneCards:5	GeneCards:4|PMIDs:23371551, 25002142	Y	Y	11	---	Novel
P06493	Q5HYI7	CDK1	MTX3	Cyclin-dependent kinase 1	Metaxin-3	GO|GeneCards:5	GeneCards:4|PMID:23371551	Y	Y	311	---	Novel
P06493	Q99575	CDK1	POP1	Cyclin-dependent kinase 1	Ribonucleases P/MRP protein subunit POP1	GO|GeneCards:5	GO|GeneCards:4	Y	Y	730	---	Novel
P06493	P23396	CDK1	RPS3	Cyclin-dependent kinase 1	40S ribosomal protein S3	GO|GeneCards:5	GO|GeneCards:5	Y	Y	221	221	Known
P06493	P23443	CDK1	RPS6KB1	Cyclin-dependent kinase 1	Ribosomal protein S6 kinase beta-1	GO|GeneCards:5	GO|GeneCards:5|PMIDs:23371551, 25002142	Y	Y	470	447, 394, 434	Novel
P06493	Q01664	CDK1	TFAP4	Cyclin-dependent kinase 1	Transcription factor AP-4	GO|GeneCards:5	GO|GeneCards:4	Y	Y	124	---	Novel
P06493	P13051	CDK1	UNG	Cyclin-dependent kinase 1	Uracil-DNA glycosylase {ECO:0000255|HAMAP-Rule:MF_03166}	GO|GeneCards:5	MitoCarta 2.0|GeneCards:5	Y	Y	60	64	Novel
P42345	O00763	MTOR	ACACB	Serine/threonine-protein kinase mTOR	Acetyl-CoA carboxylase 2;Biotin carboxylase	GeneCards:4|PMIDs:23371551, 25002142	MitoCarta 2.0|GO|GeneCards:5	Y	Y	2458	---	Novel
P42345	Q99490	MTOR	AGAP2	Serine/threonine-protein kinase mTOR	Arf-GAP with GTPase, ANK repeat and PH domain-containing protein 2	GeneCards:4|PMIDs:23371551, 25002142	GO|GeneCards:5	Y	Y	581	---	Novel
P42345	P15336	MTOR	ATF2	Serine/threonine-protein kinase mTOR	Cyclic AMP-dependent transcription factor ATF-2	GeneCards:4|PMIDs:23371551, 25002142	GO|GeneCards:5	Y	Y	328	---	Novel
P42345	P38398	MTOR	BRCA1	Serine/threonine-protein kinase mTOR	Breast cancer type 1 susceptibility protein	GeneCards:4|PMIDs:23371551, 25002142	GeneCards:2|PMID:25002142	Y	Y	1613	---	Novel
P42345	Q96ST8	MTOR	CEP89	Serine/threonine-protein kinase mTOR	Centrosomal protein of 89 kDa	GeneCards:4|PMIDs:23371551, 25002142	MitoCarta 2.0|GeneCards:5	Y	Y	44,40	---	Novel
P42345	P42345	MTOR	MTOR	Serine/threonine-protein kinase mTOR	Serine/threonine-protein kinase mTOR	GeneCards:4|PMIDs:23371551, 25002142	GeneCards:4|PMIDs:23371551, 25002142	Y	Y	10,4	2454, 2481, 2478, 2473, 2474	Novel
P42345	Q5HYI7	MTOR	MTX3	Serine/threonine-protein kinase mTOR	Metaxin-3	GeneCards:4|PMIDs:23371551, 25002142	GeneCards:4|PMID:23371551	Y	Y	311	---	Novel
P42345	Q99575	MTOR	POP1	Serine/threonine-protein kinase mTOR	Ribonucleases P/MRP protein subunit POP1	GeneCards:4|PMIDs:23371551, 25002142	GO|GeneCards:4	Y	Y	730	---	Novel
P42345	P23443	MTOR	RPS6KB1	Serine/threonine-protein kinase mTOR	Ribosomal protein S6 kinase beta-1	GeneCards:4|PMIDs:23371551, 25002142	GO|GeneCards:5|PMIDs:23371551, 25002142	Y	Y	470	394, 412, 434, 389	Novel
P42345	Q01664	MTOR	TFAP4	Serine/threonine-protein kinase mTOR	Transcription factor AP-4	GeneCards:4|PMIDs:23371551, 25002142	GO|GeneCards:4	Y	Y	124	---	Novel
P42345	P13051	MTOR	UNG	Serine/threonine-protein kinase mTOR	Uracil-DNA glycosylase {ECO:0000255|HAMAP-Rule:MF_03166}	GeneCards:4|PMIDs:23371551, 25002142	MitoCarta 2.0|GeneCards:5	Y	Y	60	---	Novel
P17612	P04792	PRKACA	HSPB1	cAMP-dependent protein kinase catalytic subunit alpha	Heat shock protein beta-1	GeneCards:4	GeneCards:3	Y	Y	82,78	78, 143, 82	Known
P17612	P17612	PRKACA	PRKACA	cAMP-dependent protein kinase catalytic subunit alpha	cAMP-dependent protein kinase catalytic subunit alpha	GeneCards:4	GeneCards:4	Y	Y	198	198	Known
P23443	Q9NX63	RPS6KB1	CHCHD3	Ribosomal protein S6 kinase beta-1	MICOS complex subunit MIC19	GO|GeneCards:5|PMIDs:23371551, 25002142	MitoCarta 2.0|GO|GeneCards:5|PMIDs:23371551, 25002142	Y	Y	50	---	Novel
P23443	Q13286	RPS6KB1	CLN3	Ribosomal protein S6 kinase beta-1	Battenin	GO|GeneCards:5|PMIDs:23371551, 25002142	GeneCards:5	Y	Y	12	---	Novel
P23443	Q5TAQ9	RPS6KB1	DCAF8	Ribosomal protein S6 kinase beta-1	DDB1- and CUL4-associated factor 8	GO|GeneCards:5|PMIDs:23371551, 25002142	GO|GeneCards:4	Y	Y	99	---	Novel
P23443	P17302	RPS6KB1	GJA1	Ribosomal protein S6 kinase beta-1	Gap junction alpha-1 protein	GO|GeneCards:5|PMIDs:23371551, 25002142	GO|GeneCards:5|PMID:25002142	Y	Y	306	---	Novel
P23443	P04792	RPS6KB1	HSPB1	Ribosomal protein S6 kinase beta-1	Heat shock protein beta-1	GO|GeneCards:5|PMIDs:23371551, 25002142	GeneCards:3	Y	Y	83	---	Novel
P23443	Q5HYI7	RPS6KB1	MTX3	Ribosomal protein S6 kinase beta-1	Metaxin-3	GO|GeneCards:5|PMIDs:23371551, 25002142	GeneCards:4|PMID:23371551	Y	Y	311	---	Novel
P23443	Q96TC7	RPS6KB1	RMDN3	Ribosomal protein S6 kinase beta-1	Regulator of microtubule dynamics protein 3	GO|GeneCards:5|PMIDs:23371551, 25002142	MitoCarta 2.0|GO|GeneCards:5|PMIDs:23371551, 25002142	Y	Y	46,50	---	Novel
P23443	P53985	RPS6KB1	SLC16A1	Ribosomal protein S6 kinase beta-1	Monocarboxylate transporter 1	GO|GeneCards:5|PMIDs:23371551, 25002142	MitoCarta 2.0|GeneCards:3	Y	Y	466	---	Novel
P23443	P08670	RPS6KB1	VIM	Ribosomal protein S6 kinase beta-1	Vimentin	GO|GeneCards:5|PMIDs:23371551, 25002142	GeneCards:3	Y	Y	144	---	Novel

## Sheet: README
Table S4. Phosphorylation sites and kinase-substrate associations detected in ECSCs and/or DNLCs
Subtitle: Read Me
Column Header	Comments
UniProt ID	Uniprot ID of phosphorylated protein
Protein name	Phosphorylated protein name
Is the protein mitochondrial?	Localization in mitochondria is provided with a "yes or no" response
Mitochondrial evidence for phosphorylated protein	Localization in mitochondria is supported by Mitocarta 2.0, Malty et al (2015) or PMID: 25367773, and Gene Ontology (GO)
Cell state	Cell state in which the phosphorylated protein detected
Phosphopeptide enrichment method	Phosphorylated protein in either IMAC and/or TiO2
Position of the Phosphorylation site	Site at which the phsophorylation was detected in the protein shown in column B
Protein sequence	S, T or Y residue that is modified is denoted with a colon
Modified phosphosite	Residue (Serine, S; Theronine, T; and Tyrosine, Y) that is being modified
Present in PhosphoSitePlus	Phosphorylation site being reported in PhosphoSitePlus; 'Y' means present in other cell types and '-' means not present
New phosphosite detected in this study	Phosphorylation site being detected only in this study
Complexes (complex ID; CID) with phosphorylated subunits	Subunits within the predicted MPCs (complex IDs shown) in DN network that are phophorylated
Kinase or substrate	Phosphorylated protein that is annotated as a kinase or substrate in PhosphoSitePlus or predicted by GPS 3.0 software
Processes involving phosphorylated kinases or substrates	Phosphorylated kinases or substrates grouped into various physiological processes
Disease association based on SNP or OMIM entries	Phosphoryalted proteins associated with human diseases based on SNP or OMIM entries
Disease enrichment in OMIM shown with p-value	Phosphorylated proteins enriched (p-value shown) for human diseases based on disease ontology (DO) IDs or OMIM disease entries
Ascore computed for each replicate and cell state (ECSCs, DNs) that were processed by two enrichment (IMAC, TiO2) methods	Retained phosphorylated residues detected in two of the three replicates and at a Ascore confidence cutoff of 95% (Ascore ≥ 13). If not, phosphosites should be present in PhosphoSitePlus
mt extracts from DNs	Phosphosites detected with Ascore ≥ 13 in each replicate from the mt extracts of DNs in either IMAC or TiO2 phosphopeptide enrichment methods
mt extracts from ECSCs	Phosphosites detected with Ascore ≥ 13 in each replicate from the mt extracts of ECSCs in either IMAC or TiO2 phosphopeptide enrichment methods
Number of peptides detected for each replicate and cell state (ECSCs, DNs) that were processed with IMAC or TiO2 methods	Peptide counts
mt extracts from DNs	Peptides detected in each replicate from the mt extracts of DNs in either IMAC or TiO2 phosphopeptide enrichment methods
mt extracts from ECSCs	Peptides detected in each replicate from the mt extracts of ECSCs in either IMAC or TiO2 phosphopeptide enrichment methods
